# Supplementary material for: Overarching control of autophagy and DNA damage response by CHD6 revealed by modeling a rare human pathology
Source: Nat Commun. 2021 May 21;12:3014. doi: 10.1038/s41467-021-23327-1 (PMC8140133; doi:10.1038/s41467-021-23327-1)
Supplement: Supplementary file 5 — Supplementary Data 1 [file 41467_2021_23327_MOESM5_ESM.xlsx]

## Sheet: Tabelle1
Filename	Type of cell line	Threshold Test	MAPD	MAPD LessThanOrEqual 0.25	SNPQC GreaterThanOrEqual 15.00	Waviness SD	Waviness SD LessThanOrEqual 0.12	Gender
YUL_DBH_20181120_(CytoScanHD_Array).cyhd.cychp	iPS (control cell line)	Within Bounds	0.1652513	Pass	Pass	0.0778693	Pass	female
YUL_K617A_20181120_(CytoScanHD_Array).cyhd.cychp	iPS (reprogrammed clone 1)	Within Bounds	0.166245	Pass	Pass	0.07759643	Pass	female
YUL_K617B_20181120_(CytoScanHD_Array).cyhd.cychp	iPS (reprogrammed clone 2)	Within Bounds	0.1617293	Pass	Pass	0.07462083	Pass	female
YUL_K617C_20181120_(CytoScanHD_Array).cyhd.cychp	iPS (reprogrammed clone 3)	Within Bounds	0.1621417	Pass	Pass	0.07134902	Pass	female
YUL_SkinfibrHSS_20181120_(CytoScanHD_Array).cyhd.cychp	patient skin biopsy	Within Bounds	0.1593774	Pass	Pass	0.07130761	Pass	female
YUL2_01-43-2_20190326_(CytoScanHD_Array).cyhd.ND.cychp	iPS (m.a mutant clone 1)	Within Bounds	0.1783243	Pass	Pass	0.08410143	Pass	female
YUL2_02-42-11_20190326_(CytoScanHD_Array).cyhd.ND.cychp	iPS (m.a. mutant clone2)	Within Bounds	0.1770243	Pass	Pass	0.08610203	Pass	female
YUL2_03-35-18_20190326_(CytoScanHD_Array).cyhd.ND.cychp	iPS (heterozygous mutant clone 1)	Within Bounds	0.1882795	Pass	Pass	0.08594603	Pass	female
YUL2_04-35-21_20190326_(CytoScanHD_Array).cyhd.ND.cychp	iPS (heterozygous mutant clone 2)	Within Bounds	0.1906434	Pass	Pass	0.07809959	Pass	female
