# Supplementary material for: Overarching control of autophagy and DNA damage response by CHD6 revealed by modeling a rare human pathology
Source: Nat Commun. 2021 May 21;12:3014. doi: 10.1038/s41467-021-23327-1 (PMC8140133; doi:10.1038/s41467-021-23327-1)
Supplement: Supplementary file 6 — Supplementary Data 2 [file 41467_2021_23327_MOESM6_ESM.xlsx]

## Sheet: Tabelle1
Co-IP experiment coupled to MS/MS
Gene name	GeneID	Proteins	Majority protein	Description	IgG.mean	WT.ctr.mean	MUT.ctr.mean	WT.ctr.Igg.ctr	MUT.ctr.Igg.ctr	T.test.WT.ctr.Igg.ctr	T.test.WT.ctr.Igg.ctr.fdr	T.test.MUT.ctr.Igg.ctr	T.test.MUT.ctr.Igg.ctr.fdr		MUT.STARV.mean	WT.STARV.mean	MUT.STARV.Igg.ctr	WT.STARV.Igg.ctr	T.test.MUT.starv.Igg.ctr	T.test.MUT.starv.Igg.ctr.fdr	T.test.WT.starv.Igg.ctr	T.test.WT.starv.Igg.ctr.fdr		WT.ETO.mean	MUT.ETO.mean	WT.ETO.Igg.ctr	MUT.ETO.Igg.ctr	T.test.WT.eto.Igg.ctr	T.test.WT.eto.Igg.ctr.fdr	T.test.MUT.eto.Igg.ctr	T.test.MUT.eto.Igg.ctr.fdr
AATF	1403	Q9NY61	Q9NY61	Protein AATF	22.2818	22.6845	22.6073	0.402692	0.325433	0.0995651	0.318516	0.11296	0.521811		23.4585	23.4904	1.17667	1.20853	0.236938	0.945694	0.220295	0.370361		24.3227	24.4798	2.04087	2.198	0.066965	0.257071	0.770515	0.945694
ABCD3	434	P28288	P28288	ATP-binding cassette sub-family D member 3	21.1826	22.8068	21.8007	1.62421	0.6181	0.0171264	0.163007	0.163244	0.537149		24.4285	23.4284	3.24593	2.24587	0.000333058	0.91832	0.00315041	0.0383365		21.1874	20.8375	0.0048	-0.3451	0.992277	0.995157	0.611144	0.91832
ABCE1	636	P61221	P61221	ATP-binding cassette sub-family E member 1	23.6538	23.488	23.7885	-0.165858	0.134633	0.710518	0.854424	0.0499224	0.424187		25.413	24.4483	1.75913	0.794467	0.0629242	0.851633	0.0146285	0.0765227		22.9591	22.7844	-0.6947	-0.869433	0.158883	0.400686	0.275811	0.851633
ABCF1	1109	Q8NE71;Q5JSZ5	Q8NE71	ATP-binding cassette sub-family F member 1	25.8878	26.4395	25.8389	0.55172	-0.0489	0.00786461	0.126305	0.632488	0.909459		25.8826	25.8763	-0.00523333	-0.0114667	0.939494	0.975864	0.934919	0.955787		25.7915	25.6756	-0.0963333	-0.212167	0.582082	0.754632	0.899603	0.975864
ACIN1	1455	Q9UKV3	Q9UKV3	Apoptotic chromatin condensation inducer in the nucleus	28.5792	27.0148	28.9927	-1.56441	0.4135	0.0348252	0.218899	0.232449	0.639929		26.3316	27.0718	-2.2476	-1.50743	0.00717662	0.94242	0.0292646	0.103173		28.8767	28.626	0.2975	0.0468	0.604554	0.767224	0.670399	0.94242
ACOT7	65	O00154	O00154	Cytosolic acyl coenzyme A thioester hydrolase	22.5645	21.9444	23.4184	-0.620092	0.853933	0.570975	0.781298	0.0843206	0.485546		25.3366	24.2668	2.77217	1.70237	0.000887493	0.853593	0.0369588	0.115559		21.5868	22.3854	-0.977633	-0.179067	0.189193	0.435775	0.409554	0.853593
ACTG1	706	P63261	P63261	Actin, cytoplasmic 2;Actin, cytoplasmic 2, N-terminally processed	33.706	33.5043	32.9929	-0.20162	-0.713093	0.966467	0.992316	0.992353	0.992353		34.1453	34.0237	0.439373	0.317773	0.414825	0.851633	0.549335	0.679053		34.1659	34.1206	0.459907	0.41464	0.413204	0.650397	0.322606	0.851633
ACTL6A	224	O96019;O94805	O96019	Actin-like protein 6A	25.8368	26.8271	25.8641	0.99032	0.0273733	0.0124858	0.156867	0.284917	0.68889		26.3079	26.3293	0.47114	0.492507	0.179083	0.995221	0.198798	0.342776		27.36	26.9243	1.52327	1.08751	0.0698469	0.259503	0.969306	0.995221
ACTN1	333	P12814;P35609	P12814	Alpha-actinin-1	21.9271	23.5496	22.4586	1.62247	0.5315	0.0867885	0.298824	0.1677	0.546608		24.8392	24.1909	2.91203	2.26373	0.00388453	0.948863	0.0128679	0.0734854		26.0804	25.4842	4.1533	3.5571	0.0476973	0.22421	0.789276	0.948863
ACTN4	129	O43707;Q08043	O43707	Alpha-actinin-4	23.2176	24.98	23.1635	1.76233	-0.0541333	0.132124	0.368136	0.285447	0.68889		25.8203	25.1376	2.6027	1.92	0.00878032	0.995221	0.0251234	0.0964458		27.8656	26.7535	4.64797	3.5359	0.0889656	0.288616	0.982248	0.995221
ACTR2	634	P61160	P61160	Actin-related protein 2	25.2394	25.2073	23.892	-0.03214	-1.34747	0.88749	0.95015	0.727277	0.933772		25.4258	25.1807	0.186393	-0.0587733	0.800509	0.850077	0.935817	0.955787		26.6304	26.1882	1.39096	0.948727	0.176495	0.423338	0.243306	0.850077
ACTR3	633	P61158;Q9P1U1	P61158	Actin-related protein 3	24.8361	25.39	23.0098	0.55386	-1.82631	0.469301	0.721226	0.750081	0.933772		25.3647	24.9318	0.528527	0.09566	0.488501	0.851633	0.896349	0.933464		26.9075	26.1281	2.07133	1.29199	0.158115	0.400212	0.32006	0.851633
ACTR8	1335	Q9H981	Q9H981	Actin-related protein 8	22.838	23.3771	22.8178	0.539133	-0.0202	0.0130931	0.158431	0.491047	0.842025		22.7076	22.5406	-0.1304	-0.2974	0.797881	0.995221	0.727672	0.818927		22.6158	22.345	-0.2222	-0.493	0.0692001	0.259503	0.975459	0.995221
ADAR	613	P55265	P55265	Double-stranded RNA-specific adenosine deaminase	26.3309	24.8982	25.3545	-1.43266	-0.976413	0.159511	0.414368	0.567416	0.890913		26.5352	26.4381	0.20432	0.107253	0.764219	0.850077	0.860273	0.903418		25.0316	24.9159	-1.29928	-1.41498	0.0832281	0.279114	0.231337	0.850077
ADNP	1318	Q9H2P0	Q9H2P0	Activity-dependent neuroprotector homeobox protein	26.4239	24.227	24.9632	-2.1969	-1.46067	0.0110811	0.144768	0.0166621	0.254104		24.4462	24.2692	-1.97767	-2.15467	0.00555282	0.743737	0.00412644	0.04062		27.0461	26.6361	0.622167	0.212167	0.231573	0.492287	0.0199438	0.743737
AGRN	75	O00468	O00468	Agrin;Agrin N-terminal 110 kDa subunit;Agrin C-terminal 110 kDa subunit;Agrin C-terminal 90 kDa fragment;Agrin C-terminal 22 kDa fragment	27.1182	27.412	28.1673	0.29382	1.0491	0.788648	0.898406	0.814544	0.954533		28.4634	28.7677	1.34523	1.64947	0.00227628	0.850077	0.00113113	0.0235521		27.0266	27.4139	-0.0915667	0.295667	0.885462	0.946556	0.24155	0.850077
AHCTF1	1148	Q8WYP5	Q8WYP5	Protein ELYS	27.5585	27.274	28.7904	-0.28454	1.23186	0.801416	0.901869	0.572367	0.890913		27.7821	27.8814	0.223593	0.322827	0.711501	0.850077	0.594438	0.706982		28.1562	28.2281	0.59766	0.669593	0.341763	0.595526	0.129907	0.850077
AHCY	406	P23526	P23526	Adenosylhomocysteinase	25.4108	25.2075	25.2707	-0.203325	-0.140133	0.88659	0.95015	0.762977	0.937627		27.2989	26.7894	1.8881	1.37863	0.00687105	0.966016	0.0603404	0.156162		24.2544	25.379	-1.15643	-0.0318333	0.0937831	0.294907	0.863962	0.966016
AKAP17A	762	Q02040	Q02040	A-kinase anchor protein 17A	24.1085	23.9165	23.9613	-0.192058	-0.1472	0.163699	0.420505	0.130999	0.521811		23.1569	22.9014	-0.951667	-1.20717	0.00445988	0.903414	0.25233	0.405489		24.0827	23.1551	-0.0258667	-0.953433	0.933989	0.961828	0.577591	0.903414
AKAP8L	1467	Q9ULX6	Q9ULX6	A-kinase anchor protein 8-like	22.7748	21.8762	22.535	-0.8986	-0.239833	0.251818	0.522542	0.810388	0.954533		23.404	23.3567	0.6292	0.581933	0.138107	0.91832	0.162882	0.305018		23.0825	21.1564	0.3077	-1.61837	0.523291	0.72083	0.6124	0.91832
ALDH18A1	605	P54886	P54886	Delta-1-pyrroline-5-carboxylate synthase;Glutamate 5-kinase;Gamma-glutamyl phosphate reductase	25.1149	24.2963	26.1214	-0.818625	1.00647	0.351165	0.625399	0.0604261	0.469151		26.4519	25.426	1.337	0.311133	0.050018	0.850077	0.110843	0.226605		23.5566	24.2818	-1.55827	-0.833133	0.0811967	0.279114	0.245147	0.850077
ALYREF	1060	Q86V81	Q86V81	THO complex subunit 4	24.0566	23.1962	21.8255	-0.860407	-2.23107	0.475757	0.72637	0.220351	0.618583		22.2335	21.8544	-1.8231	-2.20217	0.0180351	0.575151	0.0109074	0.067901		21.6782	21.6381	-2.3784	-2.4185	0.00820439	0.123087	0.00826049	0.575151
AP2M1	1186	Q96CW1	Q96CW1	AP-2 complex subunit mu	27.6084	28.172	27.6132	0.56366	0.00482	0.203682	0.475096	0.97757	0.985535		27.4707	27.4184	-0.137647	-0.190013	0.540492	0.995464	0.449183	0.590086		27.071	26.9912	-0.53738	-0.617147	0.433225	0.661517	0.991382	0.995464
AP3D1	84	O14617	O14617	AP-3 complex subunit delta-1	23.4	23.3776	23.7061	-0.0223667	0.3061	0.710568	0.854424	0.631081	0.909459		22.7253	23.4764	-0.674667	0.0764667	0.449215	0.851633	0.82762	0.88088		21.7886	21.9977	-1.6114	-1.40223	0.262648	0.514135	0.402076	0.851633
APOE	239	P02649;CON__Q03247	P02649	Apolipoprotein E	24.7572	24.8094	26.4153	0.0522333	1.65817	0.527805	0.74804	0.0792389	0.480299		28.6929	28.8985	3.9357	4.14137	0.00121239	0.850077	2.43744e-05	0.0024061		25.1638	27.0723	0.406667	2.31517	0.319537	0.576501	0.11372	0.850077
ARF4	373	P18085	P18085	ADP-ribosylation factor 4	21.8365	22.0852	22.1856	0.248627	0.3491	0.4775	0.72637	0.148805	0.530023		23.4985	22.9809	1.66197	1.14437	0.0144126	0.942851	0.124087	0.247101		21.1811	21.0627	-0.6554	-0.773867	0.504911	0.708064	0.76547	0.942851
ARGLU1	1391	Q9NWB6	Q9NWB6	Arginine and glutamate-rich protein 1	28.5342	27.7221	28.4074	-0.812108	-0.1268	0.279453	0.549149	0.160871	0.537015		27.6866	27.7573	-0.847667	-0.7769	0.0225206	0.942851	0.0110731	0.0683171		28.7492	28.547	0.214933	0.0127667	0.69378	0.818092	0.738259	0.942851
ARID2	991	Q68CP9	Q68CP9	AT-rich interactive domain-containing protein 2	26.5057	27.7407	26.3132	1.23504	-0.192493	0.12716	0.363862	0.49021	0.842025		26.8869	27.3039	0.38124	0.798273	0.513098	0.973065	0.196909	0.342776		28.6221	27.8488	2.11644	1.34317	0.0191062	0.162772	0.875899	0.973065
ARL6IP4	990	Q66PJ3	Q66PJ3	ADP-ribosylation factor-like protein 6-interacting protein 4	26.0086	25.7037	25.7118	-0.3049	-0.29682	0.629169	0.803548	0.675078	0.928997		25.5729	25.5555	-0.435687	-0.45312	0.119028	0.856217	0.21336	0.35959		25.6479	25.6758	-0.360687	-0.332787	0.503526	0.708064	0.467187	0.856217
ARPC1A	1161	Q92747	Q92747	Actin-related protein 2/3 complex subunit 1A	24.8024	25.2095	22.9859	0.40708	-1.81649	0.531107	0.750501	0.896029	0.970287		24.1129	23.7403	-0.287833	-0.660367	0.332636	0.851633	0.0105447	0.0672242		26.1307	25.6163	1.73	1.2156	0.181973	0.426248	0.272915	0.851633
ARPC1A	1161	Q92747	Q92747	Actin-related protein 2/3 complex subunit 1A	24.4007	24.4758	22.9859	0.0751333	-1.41477	0.505068	0.736291	0.482986	0.840663		24.1129	23.7403	-0.689553	-1.06209	0.123078	0.850077	0.0279047	0.0999076		26.1307	25.6163	1.32828	0.81388	0.262554	0.514135	0.186889	0.850077
ARPC1B	97	O15143	O15143	Actin-related protein 2/3 complex subunit 1B	25.6596	24.7457	24.3395	-0.913833	-1.3201	0.0657556	0.277337	0.0518861	0.426825		25.1093	24.5937	-0.550267	-1.06583	0.186551	0.738259	0.000424067	0.0127404		26.0196	25.0494	0.360033	-0.610167	0.671378	0.803226	0.0143146	0.738259
ARPC2	98	O15144	O15144	Actin-related protein 2/3 complex subunit 2	24.3032	24.5008	23.3137	0.1976	-0.989553	0.776618	0.891434	0.572453	0.890913		24.8656	24.1594	0.56238	-0.143787	0.412385	0.896179	0.827291	0.88088		26.4773	25.499	2.17408	1.19578	0.0703759	0.259503	0.556383	0.896179
ARPC3	99	O15145	O15145	Actin-related protein 2/3 complex subunit 3	24.1403	23.9865	22.2758	-0.1538	-1.86451	0.984918	0.995552	0.926579	0.9805		24.028	23.054	-0.11228	-1.08628	0.893289	0.851633	0.207646	0.353408		26.8769	26.1122	2.73659	1.97195	0.0846979	0.280111	0.290773	0.851633
ARPC5	111	O15511	O15511	Actin-related protein 2/3 complex subunit 5	20.9487	22.2535	21.4525	1.30473	0.5038	0.207888	0.479351	0.0891681	0.496896		22.0045	21.5525	1.05577	0.6038	0.222931	0.914913	0.387245	0.539034		23.4302	23.1386	2.4815	2.18983	0.225641	0.484216	0.603536	0.914913
ARPC5L	1255	Q9BPX5	Q9BPX5	Actin-related protein 2/3 complex subunit 5-like protein	21.247	23.3454	21.6499	2.09837	0.4029	0.0526606	0.256257	0.0824489	0.485546		22.6958	22.6896	1.44877	1.4426	0.082805	0.942851	0.0837326	0.189288		25.3324	24.0465	4.08533	2.79943	0.0656816	0.256363	0.71704	0.942851
ATAD3A	1383	Q9NVI7	Q9NVI7	ATPase family AAA domain-containing protein 3A	24.6221	22.9857	22.9236	-1.63638	-1.69851	0.0661498	0.277337	0.0576892	0.459435		25.0311	24.4296	0.409053	-0.192447	0.643249	0.850077	0.818716	0.878467		21.0271	21.9784	-3.59501	-2.64371	0.00849478	0.123087	0.208041	0.850077
ATAD3B	978	Q5T9A4;Q5T2N8	Q5T9A4	ATPase family AAA domain-containing protein 3B	27.3234	26.8498	26.5633	-0.47366	-0.760107	0.334064	0.609071	0.312188	0.706669		27.4062	27.0825	0.08276	-0.24094	0.80927	0.810929	0.465868	0.605547		26.3753	26.253	-0.948107	-1.07047	0.0619193	0.252282	0.056527	0.810929
ATIC	453	P31939	P31939	Bifunctional purine biosynthesis protein PURH;Phosphoribosylaminoimidazolecarboxamide formyltransferase;IMP cyclohydrolase	25.0813	24.8437	26.0759	-0.23762	0.9946	0.759799	0.880908	0.00573025	0.158384		26.7894	26.405	1.70813	1.3237	0.000780081	0.850077	0.0433599	0.125431		24.2138	25.2939	-0.867467	0.212633	0.358475	0.608615	0.100265	0.850077
ATP5A1	416	P25705	P25705	ATP synthase subunit alpha, mitochondrial	25.2287	25.8891	26.9267	0.660387	1.69799	0.424216	0.686494	0.117915	0.521811		27.9873	27.7448	2.75859	2.51612	0.0137744	0.810929	0.016982	0.0805916		25.6492	26.2549	0.420553	1.02619	0.578903	0.75273	0.061025	0.810929
ATP5B	266	P06576	P06576	ATP synthase subunit beta, mitochondrial	22.9547	23.4134	24.6947	0.458667	1.74	0.396531	0.669933	0.106659	0.521811		27.4366	27.1225	4.4819	4.1678	3.96832e-06	0.850077	5.36162e-06	0.000783039		22.8678	24.0992	-0.0868667	1.14447	0.84771	0.931042	0.0879653	0.850077
ATRX	527	P46100	P46100	Transcriptional regulator ATRX	23.4442	21.3126	23.4328	-2.13165	-0.0114333	0.0245966	0.188566	0.220374	0.618583		22.5286	21.8759	-0.915567	-1.56827	0.150724	0.995221	0.110527	0.226605		25.2587	24.3574	1.8145	0.913233	0.0043078	0.0850482	0.980196	0.995221
AURKB	1195	Q96GD4	Q96GD4	Aurora kinase B	24.6821	22.6814	22.7416	-2.00068	-1.94049	0.184432	0.450327	0.16242	0.537149		24.6936	24.569	0.01148	-0.113087	0.98961	0.850077	0.898341	0.933464		24.8667	24.7445	0.184547	0.0624133	0.847504	0.931042	0.200862	0.850077
BAG2	220	O95816	O95816	BAG family molecular chaperone regulator 2	24.4843	25.1934	25.076	0.709083	0.591617	0.630406	0.803548	0.712624	0.933772		22.6345	24.3717	-1.84985	-0.112617	0.0929013	0.856217	0.877074	0.916881		23.6751	24.3791	-0.809283	-0.105217	0.303458	0.562171	0.486816	0.856217
BANF1	173	O75531	O75531	Barrier-to-autointegration factor;Barrier-to-autointegration factor, N-terminally processed	26.812	28.1076	27.1205	1.29557	0.308467	0.20851	0.479351	0.30872	0.704044		24.9414	24.4591	-1.87067	-2.35297	0.0333241	0.948346	0.0139524	0.0765168		24.6535	25.1435	-2.1585	-1.6685	0.0204084	0.167884	0.77542	0.948346
BAZ1A	1366	Q9NRL2	Q9NRL2	Bromodomain adjacent to zinc finger domain protein 1A	22.746	22.8785	22.9357	0.132427	0.189633	0.370581	0.637643	0.375328	0.776502		24.5061	24.3921	1.76003	1.64603	0.0354427	0.968025	0.0460759	0.129151		24.1741	24.1373	1.42803	1.39123	0.068283	0.25925	0.86716	0.968025
BAZ1B	1447	Q9UIG0	Q9UIG0	Tyrosine-protein kinase BAZ1B	29.3085	29.5168	29.8923	0.208233	0.583733	0.556436	0.773636	0.20679	0.6083		28.1152	28.659	-1.19333	-0.649533	0.0642872	0.856217	0.253861	0.407002		29.3917	29.8561	0.0832	0.5476	0.873201	0.944273	0.448188	0.856217
BAZ2A	1446	Q9UIF9	Q9UIF9	Bromodomain adjacent to zinc finger domain protein 2A	27.753	27.7837	28.247	0.03066	0.494	0.990324	0.995552	0.446311	0.808199		28.0476	28.1781	0.2946	0.4251	0.00491367	0.850077	0.00356015	0.0390487		28.7286	28.5232	0.975633	0.7702	0.0319921	0.193606	0.0968151	0.850077
BCLAF1	1405	Q9NYF8	Q9NYF8	Bcl-2-associated transcription factor 1	28.4819	28.8108	29.9518	0.32886	1.46985	0.581025	0.781298	0.331876	0.725243		27.7414	28.3802	-0.740487	-0.101687	0.489862	0.850077	0.922609	0.947285		31.0011	30.4041	2.51918	1.92218	0.0597576	0.247261	0.212104	0.850077
BLM	600	P54132	P54132	Bloom syndrome protein	22.2373	23.025	23.2084	0.787773	0.97114	0.460755	0.715465	0.333538	0.725243		22.603	21.5592	0.365773	-0.67806	0.672653	0.850077	0.546005	0.676146		23.3721	23.0461	1.13481	0.808873	0.273075	0.527423	0.207855	0.850077
BMS1	878	Q14692	Q14692	Ribosome biogenesis protein BMS1 homolog	26.2235	26.7233	26.7292	0.4998	0.5057	0.229918	0.50921	0.679594	0.928997		25.5805	26.3474	-0.643	0.123833	0.0890888	0.856217	0.678369	0.777368		26.2711	26.4724	0.0476	0.2489	0.917257	0.958887	0.462496	0.856217
BOP1	856	Q14137	Q14137	Ribosome biogenesis protein BOP1	23.3297	23.2071	24.2293	-0.122633	0.8996	0.514314	0.742488	0.690926	0.933758		24.2935	24.6672	0.9638	1.33747	0.0704979	0.851633	0.0792473	0.1849		22.6729	23.7659	-0.656833	0.436233	0.300604	0.559885	0.296938	0.851633
BRD7	1355	Q9NPI1	Q9NPI1	Bromodomain-containing protein 7	25.6931	27.3339	25.8882	1.64076	0.1951	0.00324866	0.0784162	0.24783	0.658655		26.3817	26.4317	0.6886	0.738633	0.12915	0.966016	0.0588143	0.152785		28.132	27.6639	2.4389	1.97083	0.000325835	0.0187627	0.8618	0.966016
BRIX1	1128	Q8TDN6	Q8TDN6	Ribosome biogenesis protein BRX1 homolog	28.4956	29.6409	28.8393	1.14534	0.34372	0.103346	0.321676	0.212811	0.615482		28.3958	28.8498	-0.0997467	0.354187	0.817269	0.856217	0.362977	0.513969		29.19	29.3865	0.694453	0.890887	0.329297	0.586454	0.495624	0.856217
C11orf98	63	E9PRG8	E9PRG8	Uncharacterized protein C11orf98	25.4406	26.2965	25.5225	0.85586	0.0819333	0.421474	0.686243	0.384612	0.78303		24.0048	24.293	-1.43577	-1.14757	0.0265571	0.973753	0.0409335	0.120425		24.1653	24.6494	-1.27533	-0.791233	0.0996883	0.3089	0.892039	0.973753
C18orf21	942	Q32NC0	Q32NC0	UPF0711 protein C18orf21	26.7539	26.2107	27.1283	-0.543225	0.3744	0.568566	0.781298	0.0467464	0.419503		26.2319	26.1767	-0.522	-0.577233	0.00346774	0.850077	0.000332248	0.0114792		27.0068	26.7651	0.252867	0.0112	0.134955	0.368592	0.215315	0.850077
C3orf17	998	Q6NW34	Q6NW34	Uncharacterized protein C3orf17	26.4169	27.134	25.9647	0.71712	-0.452187	0.502233	0.736291	0.938531	0.980546		25.7404	25.6404	-0.676553	-0.776487	0.266713	0.856217	0.204566	0.34989		26.5212	26.266	0.104313	-0.150887	0.854555	0.934332	0.481344	0.856217
C9orf114	971	Q5T280	Q5T280	Putative methyltransferase C9orf114	21.9694	22.7772	23.5046	0.80776	1.5352	0.130212	0.364278	0.00254769	0.117363		23.1971	22.5823	1.22767	0.612933	0.132614	0.743737	0.43274	0.575045		21.8552	23.8728	-0.114233	1.90343	0.95263	0.971419	0.0254663	0.743737
CAD	431	P27708	P27708	CAD protein;Glutamine-dependent carbamoyl-phosphate synthase;Aspartate carbamoyltransferase;Dihydroorotase	25.568	25.2532	26.2764	-0.314727	0.708467	0.36626	0.636842	0.883298	0.970287		26.5495	26.1813	0.981533	0.6133	0.00789786	0.850077	0.0380253	0.117032		24.6771	25.5483	-0.8909	-0.0196333	0.0258428	0.184517	0.0841687	0.850077
CAPZA1	590	P52907;P47755	P52907	F-actin-capping protein subunit alpha-1	26.5427	26.1926	24.7272	-0.35014	-1.81549	0.982586	0.995552	0.936482	0.980546		27.1458	26.5265	0.60308	-0.01622	0.589246	0.851633	0.988246	0.991115		27.8074	27.6522	1.26465	1.10945	0.321864	0.577684	0.365218	0.851633
CAPZB	536	P47756	P47756	F-actin-capping protein subunit beta	24.6461	24.4024	24.6257	-0.243725	-0.0203917	0.893637	0.954203	0.7257	0.933772		25.5591	25.41	0.912975	0.763908	0.340635	0.995221	0.414039	0.559011		26.2711	26.0769	1.62494	1.43081	0.149239	0.384792	0.986105	0.995221
CAPZB	536	P47756	P47756	F-actin-capping protein subunit beta	26.3709	25.6254	24.6257	-0.74546	-1.74517	0.528283	0.74804	0.731042	0.933772		25.5591	25.41	-0.8118	-0.960867	0.155316	0.850077	0.0974632	0.208505		26.2711	26.0769	-0.0998333	-0.293967	0.890283	0.94797	0.128383	0.850077
CBLL1	1026	Q75N03	Q75N03	E3 ubiquitin-protein ligase Hakai	22.1162	21.7914	21.631	-0.324792	-0.4852	0.608801	0.787971	0.779111	0.937919		24.0637	23.1406	1.94757	1.0244	0.040903	0.891153	0.371836	0.522233		22.6159	21.0223	0.499733	-1.09387	0.682911	0.808033	0.550683	0.891153
CBR1	357	P16152	P16152	Carbonyl reductase [NADPH] 1	21.3842	22.4679	22.2239	1.08371	0.839733	0.0138805	0.159858	0.0243309	0.322568		23.4876	23.1372	2.10347	1.75303	0.00164598	0.851633	0.00486495	0.0436582		22.0553	22.0918	0.671167	0.707633	0.0994364	0.3089	0.294095	0.851633
CBX2	882	Q14781	Q14781	Chromobox protein homolog 2	23.4947	23.5253	22.6372	0.0305667	-0.857567	0.992886	0.995552	0.117149	0.521811		23.3309	23.9024	-0.163867	0.407633	0.807079	0.851633	0.567632	0.692309		22.8628	23.3202	-0.6319	-0.1745	0.670088	0.803226	0.401244	0.851633
CBX3	820	Q13185	Q13185	Chromobox protein homolog 3	27.3892	26.7032	27.3248	-0.68598	-0.0644333	0.0232122	0.184364	0.0743796	0.475892		26.469	27.0734	-0.920167	-0.3158	0.0116263	0.942851	0.188653	0.335977		28.0493	28.0319	0.660067	0.642667	0.0178833	0.162772	0.752868	0.942851
CBX5	523	P45973	P45973	Chromobox protein homolog 5	28.0338	26.3836	27.3058	-1.65021	-0.727967	0.0403059	0.22829	0.0769565	0.479072		27.6875	28.3069	-0.346233	0.273167	0.361425	0.850077	0.496797	0.634542		28.4399	28.4768	0.4061	0.443	0.292029	0.551218	0.200269	0.850077
CCDC137	1010	Q6PK04	Q6PK04	Coiled-coil domain-containing protein 137	25.0539	25.2313	25.2037	0.177433	0.149867	0.636189	0.803548	0.658988	0.921783		23.3556	23.4119	-1.69827	-1.64193	0.00618517	0.966016	0.00733804	0.055115		23.5375	24.6464	-1.51637	-0.4075	0.216399	0.471709	0.862003	0.966016
CCDC59	1414	Q9P031	Q9P031	Thyroid transcription factor 1-associated protein 26	23.5884	25.1596	25.2075	1.57126	1.6191	0.0259945	0.192305	0.116037	0.521811		22.7012	23.7355	-0.887167	0.147167	0.383599	0.850077	0.753367	0.83694		24.1737	23.8659	0.585333	0.2775	0.250852	0.512216	0.170004	0.850077
CCDC61	1542	Q9Y6R9	Q9Y6R9	Coiled-coil domain-containing protein 61	24.1052	24.4155	24.346	0.310227	0.240767	0.479552	0.72637	0.989705	0.992353		23.6078	23.3426	-0.497433	-0.762633	0.103243	0.913969	0.0794724	0.1849		24.6009	24.6665	0.495633	0.5613	0.457987	0.674317	0.597849	0.913969
CCDC86	1327	Q9H6F5	Q9H6F5	Coiled-coil domain-containing protein 86	22.9148	23.8216	24.388	0.906813	1.47327	0.138132	0.381797	0.0688592	0.473817		22.3786	24.5635	-0.536133	1.64877	0.719049	0.850077	0.0477278	0.13192		22.0847	23.5768	-0.8301	0.662033	0.645212	0.794286	0.228344	0.850077
CCT8	568	P50990	P50990	T-complex protein 1 subunit theta	23.4697	21.9545	21.8879	-1.51517	-1.5818	0.0146885	0.161957	0.00295534	0.125681		24.1308	23.4786	0.6611	0.00893333	0.167633	0.810929	0.993137	0.994577		21.376	21.9804	-2.0937	-1.48927	0.0306163	0.193606	0.0609569	0.810929
CDC20	808	Q12834	Q12834	Cell division cycle protein 20 homolog	23.2259	22.3757	22.2534	-0.850175	-0.972533	0.174534	0.434771	0.10914	0.521811		23.3047	23.4162	0.0787667	0.190267	0.761775	0.851633	0.325049	0.473219		22.8923	23.5975	-0.333633	0.371633	0.754454	0.857317	0.364869	0.851633
CDC5L	1235	Q99459	Q99459	Cell division cycle 5-like protein	27.0982	26.4352	27.3426	-0.66298	0.24442	0.0375747	0.226549	0.528896	0.872236		25.2266	25.0369	-1.87155	-2.06128	0.0344972	0.9482	0.0273667	0.0990072		27.0252	26.8548	-0.0729467	-0.243413	0.923873	0.961828	0.773929	0.9482
CDCA2	992	Q69YH5	Q69YH5	Cell division cycle-associated protein 2	25.0634	25.3351	25.9353	0.2717	0.871933	0.247578	0.516848	0.00611246	0.159585		26.8419	26.6877	1.7785	1.62427	0.0056325	0.850077	0.00854039	0.0602184		26.0335	25.7053	0.9701	0.641933	0.0690401	0.259503	0.13916	0.850077
CDCA7L	1197	Q96GN5	Q96GN5	Cell division cycle-associated 7-like protein	26.3612	24.4108	25.6897	-1.95044	-0.6715	0.0698881	0.280771	0.209042	0.612069		26.1739	26.4683	-0.1873	0.1071	0.729852	0.884515	0.843424	0.88978		26.7369	26.7579	0.375733	0.396667	0.515485	0.716701	0.537621	0.884515
CDCA8	951	Q53HL2	Q53HL2	Borealin	23.9912	24.5973	23.1341	0.60608	-0.85712	0.748607	0.873893	0.752241	0.933772		24.4873	24.3489	0.49608	0.357647	0.673833	0.930371	0.767289	0.846959		26.5956	25.9795	2.60435	1.98825	0.0780424	0.27655	0.636527	0.930371
CDK5RAP2	1229	Q96SN8	Q96SN8	CDK5 regulatory subunit-associated protein 2	21.8609	20.7498	21.6663	-1.11102	-0.194533	0.0457285	0.241209	0.702938	0.933772		21.4637	21.048	-0.397167	-0.812833	0.63232	0.942851	0.24646	0.400714		23.2801	21.7756	1.4192	-0.0853	0.116368	0.336445	0.694316	0.942851
CEBPZ	777	Q03701	Q03701	CCAAT/enhancer-binding protein zeta	27.1332	27.1935	26.0834	0.06032	-1.04978	0.902136	0.960517	0.836283	0.96634		26.9327	26.6812	-0.200447	-0.45198	0.757088	0.851633	0.490147	0.627206		26.9834	26.9071	-0.14978	-0.226047	0.83225	0.92161	0.264696	0.851633
CECR2	1288	Q9BXF3	Q9BXF3	Cat eye syndrome critical region protein 2	22.7389	22.6807	22.0185	-0.05818	-0.7204	0.798119	0.901482	0.969559	0.983796		21.8758	21.4157	-0.863067	-1.32317	0.0723506	0.851633	0.0626169	0.159661		23.8417	23.5802	1.1028	0.841267	0.0113397	0.132809	0.294874	0.851633
CENPV	1052	Q7Z7K6	Q7Z7K6	Centromere protein V	25.4442	25.8598	25.8754	0.41564	0.431167	0.469684	0.721226	0.243435	0.651991		25.3898	26.1599	-0.0544	0.715733	0.823849	0.850077	0.0278697	0.0999076		25.1634	25.6287	-0.280767	0.184467	0.668175	0.803226	0.237928	0.850077
CEP128	1022	Q6ZU80	Q6ZU80	Centrosomal protein of 128 kDa	22.3165	23.6607	22.0363	1.34414	-0.280267	0.0348465	0.218899	0.748281	0.933772		24.5633	25.1068	2.24673	2.79023	0.109468	0.965991	0.0161721	0.0786965		25.7132	23.3276	3.3967	1.01107	0.0371094	0.208476	0.850179	0.965991
CEP131	1479	Q9UPN4	Q9UPN4	Centrosomal protein of 131 kDa	23.4194	22.9496	22.5607	-0.469767	-0.858633	0.880129	0.948782	0.273507	0.682924		25.4414	24.4921	2.022	1.07277	0.0527088	0.932478	0.0341954	0.110725		26.1783	25.3936	2.75893	1.9742	0.364259	0.609451	0.645466	0.932478
CEP135	989	Q66GS9	Q66GS9	Centrosomal protein of 135 kDa	21.4992	21.8003	22.1278	0.301167	0.628667	0.367513	0.636842	0.0252539	0.322568		22.4679	21.6517	0.968733	0.152567	0.163884	0.851633	0.701275	0.798322		24.2175	23.4096	2.71837	1.91043	0.0908804	0.291888	0.346539	0.851633
CEP250	1280	Q9BV73	Q9BV73	Centrosome-associated protein CEP250	21.8662	24.8415	24.5232	2.97523	2.65697	3.43445e-05	0.00791068	0.000335751	0.0296758		24.4608	24.0309	2.5946	2.16467	3.51364e-05	0.738259	0.00416067	0.04062		25.6068	25.2658	3.74053	3.39953	0.0425527	0.219438	0.0149575	0.738259
CFL1	407	P23528;Q9Y281	P23528	Cofilin-1	25.907	25.5905	25.9952	-0.316567	0.0882	0.785506	0.898406	0.609773	0.909459		27.4397	27.4313	1.53267	1.5243	0.0543203	0.984952	0.0555944	0.146625		24.8292	25.2621	-1.07787	-0.644967	0.137809	0.369093	0.921939	0.984952
CGN	1428	Q9P2M7;REV__P35499;Q13614	Q9P2M7	Cingulin	30.2234	30.3204	30.1904	0.09698	-0.0330533	0.194085	0.462457	0.160541	0.537015		31.481	30.989	1.25758	0.76558	0.0534002	0.995221	0.174781	0.318196		32.5958	31.5787	2.37238	1.35531	0.145824	0.381191	0.955127	0.995221
CGNL1	798	Q0VF96	Q0VF96	Cingulin-like protein 1	30.8897	30.5857	30.3318	-0.304	-0.55786	0.713373	0.8558	0.661245	0.923071		29.0813	29.1549	-1.80833	-1.73479	0.000745776	0.851633	0.000741163	0.0189683		30.8392	30.2923	-0.05046	-0.597327	0.96347	0.977618	0.283627	0.851633
CHD1	86	O14646;REV__Q6ZQQ2	O14646	Chromodomain-helicase-DNA-binding protein 1	27.6143	27.5346	28.0519	-0.07968	0.437633	0.972002	0.99357	0.621387	0.909459		27.7446	28.191	0.130333	0.576733	0.5924	0.851633	0.0461656	0.129151		28.4223	28.2779	0.808033	0.663633	0.0792744	0.27666	0.295656	0.851633
CHD2	87	O14647	O14647	Chromodomain-helicase-DNA-binding protein 2	26.3373	26.509	26.9337	0.171773	0.596433	0.671219	0.83027	0.909315	0.975115		26.6469	26.8965	0.309667	0.5592	0.365136	0.851633	0.0720664	0.177252		27.1174	27.0818	0.780167	0.744567	0.150958	0.384914	0.343385	0.851633
CHD4	884	Q14839;Q8TDI0;Q12873	Q14839	Chromodomain-helicase-DNA-binding protein 4	27.3697	26.1664	26.5752	-1.2033	-0.794533	0.0242808	0.188517	0.0303759	0.349829		26.0453	26.5537	-1.3244	-0.816	0.0211735	0.850077	0.011494	0.0684683		28.0639	28.1102	0.694167	0.7405	0.0571281	0.242598	0.206533	0.850077
CHD6	1125	Q8TD26	Q8TD26	Chromodomain-helicase-DNA-binding protein 6	26.3474	34.6034	33.601	8.25596	7.25363	0.000412476	0.0285021	0.000637444	0.0401579		34.4804	34.154	8.13297	7.80663	0.00015285	0.023573	0.000173335	0.00748592		34.1134	33.976	7.76597	7.62857	0.000179161	0.01238	0.000102343	0.023573
CHMP1B	1038	Q7LBR1	Q7LBR1	Charged multivesicular body protein 1b	22.4766	22.9118	22.6514	0.435167	0.174767	0.253636	0.524737	0.571432	0.890913		22.8241	21.9381	0.347533	-0.5385	0.679426	0.958973	0.60269	0.712252		22.8273	23.2009	0.3507	0.724333	0.342351	0.595526	0.831295	0.958973
CHMP2B	1487	Q9UQN3	Q9UQN3	Charged multivesicular body protein 2b	23.0736	23.5185	21.8964	0.44495	-1.17715	0.0354872	0.218943	0.102123	0.521811		22.9823	22.5296	-0.0912167	-0.543917	0.595077	0.851633	0.3428	0.496418		24.1121	23.7125	1.03858	0.63895	0.260366	0.514135	0.356171	0.851633
CHMP4B	1322	Q9H444;P59074	Q9H444	Charged multivesicular body protein 4b	25.6264	26.0853	25.8337	0.45892	0.207267	0.393766	0.666893	0.88668	0.970287		25.3631	24.7641	-0.2633	-0.862267	0.555065	0.910565	0.27988	0.432656		25.6916	25.9017	0.0652333	0.275267	0.927558	0.961828	0.586399	0.910565
CHTOP	1518	Q9Y3Y2	Q9Y3Y2	Chromatin target of PRMT1 protein	28.3973	29.2001	28.937	0.80278	0.539713	0.305191	0.581895	0.475214	0.833434		26.8926	27.3148	-1.50475	-1.08255	0.0229019	0.935417	0.070905	0.176879		26.8485	26.8166	-1.54879	-1.58069	0.24667	0.507736	0.661967	0.935417
CIR1	1064	Q86X95	Q86X95	Corepressor interacting with RBPJ 1	24.2976	24.7975	24.4328	0.4999	0.1352	0.110157	0.335458	0.613308	0.909459		25.2221	24.8488	0.924467	0.551167	0.0392114	0.97833	0.188304	0.335977		25.1266	24.9186	0.828967	0.621033	0.0555703	0.239994	0.906123	0.97833
CKB	330	P12277	P12277	Creatine kinase B-type	21.7982	22.183	20.4102	0.384767	-1.38797	0.547043	0.766748	0.139481	0.530023		23.0589	21.3461	1.26073	-0.452067	0.0114909	0.850077	0.406136	0.550543		22.7888	22.6337	0.990633	0.8355	0.0435065	0.219438	0.0878104	0.850077
CLINT1	874	Q14677	Q14677	Clathrin interactor 1	23.3375	21.9456	21.2651	-1.39187	-2.07233	0.0271657	0.193541	0.00334586	0.125681		21.5311	21.9888	-1.80637	-1.3487	0.0214072	0.743737	0.0870887	0.194123		21.4829	20.6096	-1.8546	-2.7279	0.0141379	0.150297	0.0227278	0.743737
CLTC	750	Q00610;P53675	Q00610	Clathrin heavy chain 1	26.0831	23.7389	24.159	-2.34419	-1.92407	6.50353e-05	0.00898787	0.000288448	0.0296758		26.2815	25.3045	0.198433	-0.778533	0.347578	0.743737	0.00476435	0.0433796		23.3209	23.4238	-2.76217	-2.65927	0.000154998	0.0119004	0.0274372	0.743737
CLU	312	P10909	P10909	Clusterin;Clusterin beta chain;Clusterin alpha chain	24.2903	23.2531	24.3519	-1.0372	0.0616	0.0907095	0.299905	0.855158	0.970287		26.4664	26.5396	2.17607	2.24923	0.00579477	0.981085	0.0043367	0.0407151		23.0821	24.9597	-1.20827	0.669367	0.0461715	0.222929	0.912934	0.981085
COIL	490	P38432	P38432	Coilin	25.4996	25.8332	25.0341	0.33364	-0.465427	0.476961	0.72637	0.887511	0.970287		25.236	25.2305	-0.263593	-0.26906	0.62099	0.862436	0.569169	0.692364		27.1099	26.1099	1.61031	0.610307	0.0656328	0.256363	0.516713	0.862436
COL18A1	496	P39060	P39060	Collagen alpha-1(XVIII) chain;Endostatin	26.1468	26.4117	27.438	0.26494	1.29122	0.515889	0.742665	0.43324	0.80585		27.8805	28.3837	1.73369	2.23689	0.00853978	0.850077	0.00341889	0.0390487		25.8158	26.3854	-0.331013	0.238653	0.623811	0.780894	0.170216	0.850077
COPA	596	P53621	P53621	Coatomer subunit alpha;Xenin;Proxenin	24.5745	24.6039	24.5216	0.0294	-0.0529333	0.888273	0.95015	0.196607	0.5903		25.3639	24.7556	0.7894	0.181067	0.00372869	0.985421	0.278065	0.431259		23.0223	23.2797	-1.55223	-1.29477	0.0660385	0.256363	0.932656	0.985421
CORO1C	1463	Q9ULV4;P31146;Q6QEF8;Q9BR76	Q9ULV4	Coronin-1C	23.6479	23.8473	22.9876	0.199367	-0.660267	0.481444	0.72637	0.691752	0.933758		27.3387	26.448	3.69077	2.80013	0.00599088	0.942851	0.0309476	0.105794		26.9993	25.4432	3.3514	1.79533	0.209035	0.460927	0.686172	0.942851
CP	229	P00450	P00450	Ceruloplasmin	28.6446	23.8622	24.9431	-4.78241	-3.70157	0.0008283	0.0369479	0.0169335	0.254104		21.797	21.5126	-6.84761	-7.13201	0.00146457	0.850077	5.66598e-06	0.000783039		21.4922	21.2941	-7.15241	-7.35051	2.50031e-05	0.00330983	0.164164	0.850077
CRABP1	440	P29762;P29373	P29762	Cellular retinoic acid-binding protein 1	24.9288	24.0758	25.062	-0.852942	0.1332	0.41218	0.684655	0.633578	0.909459		27.1263	27.1699	2.1975	2.24117	1.44215e-05	0.973753	1.05476e-05	0.00121473		24.2644	25.2198	-0.664333	0.291033	0.0856024	0.280415	0.889267	0.973753
CROCC	981	Q5TZA2;Q86T23;Q8IVE0	Q5TZA2	Rootletin	21.9849	23.0378	22.4288	1.05293	0.4439	0.0123908	0.156867	0.0502062	0.424187		22.3834	22.8218	0.3985	0.836967	0.42887	0.856217	0.0938177	0.205803		25.5643	24.1591	3.57947	2.17423	0.140027	0.372062	0.508832	0.856217
CSDE1	175	O75534	O75534	Cold shock domain-containing protein E1	25.0767	25.4279	26.0804	0.351233	1.00377	0.497467	0.736291	0.0126955	0.232373		26.192	25.5689	1.11537	0.492233	0.008144	0.850077	0.146561	0.283679		24.4565	24.8483	-0.620133	-0.2284	0.120456	0.345375	0.12714	0.850077
CSNK2A2	385	P19784	P19784	Casein kinase II subunit alpha	21.7154	21.9253	21.6577	0.209867	-0.0577333	0.424078	0.686494	0.662719	0.923264		24.4661	23.3738	2.75067	1.65833	4.47478e-05	0.995221	0.0017613	0.0264578		22.0837	22.9099	0.368233	1.1945	0.737619	0.846669	0.959952	0.995221
CSNK2B	709	P67870	P67870	Casein kinase II subunit beta	22.4806	23.8587	23.6555	1.37817	1.17497	0.000598991	0.0314336	0.0253768	0.322568		25.636	25.4911	3.1554	3.0105	0.000131083	0.850077	0.0143518	0.0765227		24.1395	24.7114	1.65897	2.23087	0.058543	0.246653	0.221749	0.850077
CTCF	552	P49711	P49711	Transcriptional repressor CTCF	24.8502	25.6329	25.8658	0.78268	1.01563	0.436273	0.696223	0.705858	0.933772		24.8289	25.0605	-0.0213333	0.210333	0.955996	0.851633	0.538874	0.670922		24.8898	25.1394	0.0396	0.289233	0.954501	0.971419	0.370322	0.851633
DAPK3	120	O43293	O43293	Death-associated protein kinase 3	22.0605	21.6627	22.0095	-0.3978	-0.051	0.426301	0.686812	0.608681	0.909459		24.0788	23.6457	2.0183	1.5852	0.0327633	0.995221	0.0231473	0.0935368		23.9925	23.1784	1.93203	1.11797	0.169664	0.412808	0.959704	0.995221
DBN1	931	Q16643	Q16643	Drebrin	29.7276	30.114	28.6802	0.38642	-1.04738	0.260125	0.525888	0.742793	0.933772		31.3514	31.3738	1.62385	1.64619	0.0332242	0.850077	0.0322024	0.107497		31.8698	31.1169	2.14222	1.38932	0.0239729	0.180661	0.218638	0.850077
DBT	319	P11182	P11182	Lipoamide acyltransferase component of branched-chain alpha-keto acid dehydrogenase complex, mitochondrial	25.0231	21.0242	21.7786	-3.99885	-3.24445	0.0582141	0.266397	0.102916	0.521811		21.9633	20.9072	-3.05975	-4.11588	0.0421654	0.796398	0.0153687	0.0782597		21.2901	20.9611	-3.73295	-4.06201	0.0235328	0.180661	0.0418401	0.796398
DCAF13	1381	Q9NV06	Q9NV06	DDB1- and CUL4-associated factor 13	25.4798	24.4524	25.6736	-1.02747	0.1938	0.0516874	0.256187	0.173883	0.554547		25.061	25.3058	-0.418867	-0.174	0.283748	0.942851	0.639521	0.741459		24.5028	24.5016	-0.977033	-0.9782	0.0351621	0.200629	0.714105	0.942851
DCD	729	P81605	P81605	Dermcidin;Survival-promoting peptide;DCD-1	24.5592	23.5237	24.6495	-1.03547	0.090325	0.208806	0.479351	0.575839	0.894167		21.8946	22.251	-2.66454	-2.30817	0.0730705	0.995221	0.104053	0.218728		21.0719	21.583	-3.48727	-2.97618	0.0315477	0.193606	0.967182	0.995221
DDX1	1150	Q92499	Q92499	ATP-dependent RNA helicase DDX1	24.6357	24.246	23.972	-0.389773	-0.663767	0.954485	0.989914	0.770015	0.937627		28.1164	26.8561	3.48063	2.22033	0.000642912	0.942851	0.00272898	0.0349208		23.9945	24.4734	-0.641267	-0.1623	0.310739	0.568044	0.75242	0.942851
DDX10	822	Q13206	Q13206	Probable ATP-dependent RNA helicase DDX10	25.3518	27.1972	26.8407	1.84542	1.48892	0.00979797	0.135408	0.0031917	0.125681		27.6889	27.9207	2.33709	2.56889	0.00998504	0.850077	0.00813742	0.0591891		28.6566	28.392	3.30482	3.04019	0.00360939	0.0755785	0.130632	0.850077
DDX17	1168	Q92841	Q92841	Probable ATP-dependent RNA helicase DDX17	29.0067	28.594	27.8287	-0.4127	-1.17805	0.671666	0.83027	0.875767	0.970287		28.1394	28.2225	-0.867287	-0.78422	0.117166	0.850077	0.147674	0.284241		28.9315	28.6078	-0.0752533	-0.398887	0.878904	0.946556	0.188582	0.850077
DDX18	1385	Q9NVP1	Q9NVP1	ATP-dependent RNA helicase DDX18	28.055	28.8292	27.8162	0.77426	-0.238727	0.392589	0.666533	0.511911	0.85857		28.8448	28.7453	0.789873	0.690373	0.114009	0.942851	0.147579	0.284241		29.1442	29.2823	1.08927	1.22734	0.0789796	0.27666	0.725113	0.942851
DDX21	1364	Q9NR30	Q9NR30	Nucleolar RNA helicase 2	32.4268	33.0786	32.3211	0.65182	-0.105733	0.271843	0.541593	0.719208	0.933772		32.261	32.5059	-0.1658	0.0791	0.64178	0.954636	0.820904	0.879449		32.896	32.8753	0.469167	0.4485	0.243725	0.505748	0.816121	0.954636
DDX23	1279	Q9BUQ8	Q9BUQ8	Probable ATP-dependent RNA helicase DDX23	26.7091	25.7914	26.2885	-0.917692	-0.420567	0.320683	0.596205	0.0256747	0.322568		25.9562	26.2896	-0.7529	-0.419467	0.0359995	0.850077	0.0585102	0.152568		26.3649	26.1516	-0.3442	-0.557433	0.160626	0.402146	0.198368	0.850077
DDX24	1308	Q9GZR7	Q9GZR7	ATP-dependent RNA helicase DDX24	28.2711	28.7891	28.2108	0.51796	-0.06034	0.0186361	0.163007	0.318748	0.710499		28.9117	28.9914	0.64056	0.720227	0.034377	0.973753	0.0215231	0.0909284		28.5144	28.7184	0.243227	0.447293	0.562185	0.74452	0.896247	0.973753
DDX27	1198	Q96GQ7	Q96GQ7	Probable ATP-dependent RNA helicase DDX27	27.328	28.2308	28.3087	0.90284	0.980687	0.127424	0.363862	0.171492	0.552833		27.1482	27.6543	-0.17978	0.326353	0.640755	0.850077	0.344116	0.496418		27.7995	28.0924	0.471487	0.764387	0.528769	0.723472	0.151525	0.850077
DDX31	1333	Q9H8H2	Q9H8H2	Probable ATP-dependent RNA helicase DDX31	24.4825	25.7392	25.1214	1.2567	0.638933	0.0311876	0.202056	0.146194	0.530023		25.0783	24.9771	0.5958	0.4946	0.0606552	0.856217	0.260513	0.412877		25.0208	25.1051	0.538333	0.6226	0.520039	0.720135	0.454031	0.856217
DDX39B	849	Q13838	Q13838	Spliceosome RNA helicase DDX39B	25.8904	24.9337	25.4365	-0.956733	-0.453867	0.0750148	0.285912	0.283732	0.68889		27.0194	26.6745	1.129	0.784133	0.00228192	0.851897	0.0164781	0.079625		24.6046	25.2975	-1.28577	-0.592933	0.0103564	0.125863	0.404374	0.851897
DDX41	1450	Q9UJV9	Q9UJV9	Probable ATP-dependent RNA helicase DDX41	27.3124	27.6936	27.3257	0.38126	0.0132867	0.0046124	0.0960837	0.11463	0.521811		27.4173	27.4686	0.104953	0.156253	0.312911	0.984952	0.198842	0.342776		27.3355	27.4155	0.02312	0.103153	0.884507	0.946556	0.923807	0.984952
DDX46	1032	Q7L014	Q7L014	Probable ATP-dependent RNA helicase DDX46	28.1747	26.1525	27.3022	-2.02217	-0.872433	0.0398439	0.22829	0.046273	0.419503		26.4772	26.6607	-1.6975	-1.51397	0.000309795	0.851633	3.48884e-06	0.000783039		26.4545	26.399	-1.72013	-1.77567	6.63369e-06	0.00164531	0.252366	0.851633
DDX47	1314	Q9H0S4	Q9H0S4	Probable ATP-dependent RNA helicase DDX47	26.0456	25.9582	25.0955	-0.08738	-0.9501	0.985565	0.995552	0.84529	0.970287		26.2762	26.4231	0.230567	0.3775	0.701265	0.856217	0.577567	0.696192		27.1864	27.3321	1.14077	1.2865	0.112493	0.334867	0.504497	0.856217
DDX5	369	P17844	P17844	Probable ATP-dependent RNA helicase DDX5	30.8354	30.1005	29.4555	-0.73488	-1.37985	0.50448	0.736291	0.635994	0.909459		31.4659	31.3033	0.630487	0.46792	0.224458	0.850077	0.3506	0.502623		30.3553	30.3157	-0.480047	-0.51968	0.33413	0.58899	0.191738	0.850077
DDX50	1256	Q9BQ39	Q9BQ39	ATP-dependent RNA helicase DDX50	28.6803	29.3679	28.998	0.68752	0.317627	0.0532401	0.257265	0.189877	0.585737		28.2954	28.5091	-0.384907	-0.17124	0.129593	0.851633	0.446841	0.58925		29.2202	29.3035	0.539827	0.623193	0.0940142	0.294907	0.344715	0.851633
DDX52	1494	Q9Y2R4	Q9Y2R4	Probable ATP-dependent RNA helicase DDX52	27.5377	27.476	26.3664	-0.06172	-1.17127	0.835306	0.924994	0.95062	0.980546		28.2376	28.0626	0.699867	0.524867	0.280049	0.851633	0.404086	0.550543		28.033	27.6306	0.495267	0.0929	0.428495	0.660428	0.278198	0.851633
DDX54	1126	Q8TDD1	Q8TDD1	ATP-dependent RNA helicase DDX54	26.7592	27.3927	26.9745	0.63354	0.215373	0.399494	0.671656	0.717037	0.933772		26.2436	26.6028	-0.515527	-0.15636	0.363987	0.942851	0.66177	0.759607		26.4742	26.6189	-0.284927	-0.14026	0.701531	0.824418	0.719545	0.942851
DDX56	1404	Q9NY93	Q9NY93	Probable ATP-dependent RNA helicase DDX56	25.3846	25.8337	25.5234	0.4491	0.138873	0.427458	0.686812	0.295833	0.695307		25.7904	26.1157	0.405873	0.731173	0.362899	0.942851	0.125561	0.249319		26.2575	26.0153	0.872907	0.630773	0.0910346	0.291888	0.754382	0.942851
DEK	477	P35659	P35659	Protein DEK	23.9599	21.6524	21.8694	-2.30747	-2.09053	0.148831	0.392527	0.354234	0.753157		23.086	22.6463	-0.873867	-1.3136	0.480766	0.850077	0.286411	0.434624		21.3476	21.0623	-2.61227	-2.89763	0.0668621	0.257071	0.117453	0.850077
DHX15	113	O43143	O43143	Pre-mRNA-splicing factor ATP-dependent RNA helicase DHX15	27.1646	27.1238	27.5575	-0.0408	0.392847	0.811489	0.905879	0.625905	0.909459		27.6742	27.7698	0.509547	0.605213	0.24951	0.851633	0.190351	0.337263		27.5425	27.904	0.377913	0.739413	0.383263	0.62461	0.36581	0.851633
DHX30	1035	Q7L2E3	Q7L2E3	Putative ATP-dependent RNA helicase DHX30	25.7715	25.3098	24.8504	-0.46174	-0.92112	0.256387	0.525708	0.00459922	0.1481		25.4724	24.8265	-0.29912	-0.945053	0.050503	0.0814453	0.0114023	0.0684683		24.2859	24.1541	-1.48562	-1.61745	0.126554	0.355579	0.000471463	0.0814453
DHX37	1080	Q8IY37	Q8IY37	Probable ATP-dependent RNA helicase DHX37	26.0507	27.1847	26.6952	1.13404	0.644467	0.00248056	0.0714194	0.0136184	0.235258		26.3464	26.6636	0.295667	0.612867	0.40537	0.850077	0.119757	0.240559		27.0813	26.8537	1.0306	0.803033	0.00992705	0.125863	0.182538	0.850077
DHX9	793	Q08211	Q08211	ATP-dependent RNA helicase A	31.1984	30.7872	30.5373	-0.41122	-0.661133	0.503319	0.736291	0.532524	0.873224		31.1689	31.1375	-0.0295333	-0.0609	0.852969	0.850077	0.762482	0.844351		30.8452	30.7488	-0.3532	-0.449567	0.386389	0.627093	0.178305	0.850077
DIMT1	1475	Q9UNQ2	Q9UNQ2	Probable dimethyladenosine transferase	25.3323	25.5788	25.1426	0.24642	-0.189773	0.150684	0.395903	0.905157	0.974242		26.0271	26.0765	0.694727	0.744127	0.0171906	0.948863	0.0135095	0.0765168		25.7807	26.0044	0.44836	0.672093	0.442746	0.665267	0.792046	0.948863
DKC1	155	O60832	O60832	H/ACA ribonucleoprotein complex subunit 4	27.3807	28.3356	28.6399	0.95488	1.25917	0.143893	0.389922	0.123708	0.521811		27.5605	27.8928	0.179833	0.512133	0.663853	0.796398	0.195093	0.342156		28.3904	28.526	1.0097	1.1453	0.0659475	0.256363	0.0530164	0.796398
DNAJA1	452	P31689	P31689	DnaJ homolog subfamily A member 1	21.6889	21.0897	22.8591	-0.599267	1.17017	0.579081	0.781298	0.0721586	0.473817		23.5037	23.5169	1.81477	1.82797	0.00374592	0.834431	0.00381325	0.0394647		21.0979	21.6851	-0.591033	-0.0038	0.425898	0.65838	0.0652088	0.834431
DNAJB6	162	O75190;Q7Z6W7	O75190	DnaJ homolog subfamily B member 6	25.8435	24.3597	22.9881	-1.48378	-2.85538	0.126796	0.363862	0.242756	0.651991		22.384	22.5456	-3.45951	-3.29785	0.00446317	0.850077	0.0340837	0.110725		24.873	23.5798	-0.970513	-2.26365	0.150484	0.384914	0.145352	0.850077
DNAJC9	1146	Q8WXX5	Q8WXX5	DnaJ homolog subfamily C member 9	21.5752	23.2776	21.0264	1.70235	-0.5488	0.200579	0.473721	0.282702	0.68889		21.6566	21.948	0.0813667	0.3728	0.873566	0.851633	0.405879	0.550543		21.8335	22.2853	0.2583	0.710067	0.331867	0.588	0.30386	0.851633
DNMT3A	1540	Q9Y6K1	Q9Y6K1	DNA (cytosine-5)-methyltransferase 3A	25.5521	24.1946	25.1242	-1.35748	-0.427883	0.146313	0.392527	0.755395	0.933772		25.4083	25.0156	-0.143783	-0.53645	0.79119	0.94242	0.36874	0.519998		27.3917	27.5192	1.83968	1.96715	0.018779	0.162772	0.671564	0.94242
DNMT3B	1432	Q9UBC3	Q9UBC3	DNA (cytosine-5)-methyltransferase 3B	30.9001	30.4322	30.153	-0.46798	-0.747107	0.444614	0.701308	0.432883	0.80585		31.1944	31.2293	0.294293	0.329193	0.262016	0.851633	0.222306	0.371046		31.3929	31.5281	0.49276	0.62796	0.457283	0.674317	0.382802	0.851633
DNTTIP2	964	Q5QJE6	Q5QJE6	Deoxynucleotidyltransferase terminal-interacting protein 2	27.2845	25.8222	27.3918	-1.46227	0.1073	0.239017	0.514631	0.119127	0.521811		26.7123	27.4439	-0.5722	0.159467	0.00155601	0.856217	0.248792	0.402241		27.8033	27.885	0.5188	0.600533	0.187181	0.432581	0.437642	0.856217
DPPA2	1051	Q7Z7J5	Q7Z7J5	Developmental pluripotency-associated protein 2	21.5125	21.4722	21.2498	-0.0403083	-0.2627	0.687262	0.840975	0.919878	0.976399		22.1899	21.1885	0.677367	-0.324	0.211491	0.942851	0.416015	0.55946		22.0793	21.6605	0.566767	0.148	0.640292	0.790074	0.72896	0.942851
DPPA4	1034	Q7L190	Q7L190	Developmental pluripotency-associated protein 4	26.3381	25.1719	25.1066	-1.16626	-1.23155	0.332711	0.60821	0.433829	0.80585		24.4446	24.8661	-1.89352	-1.47202	0.0324622	0.850077	0.0703991	0.176879		26.4776	25.9912	0.139447	-0.346887	0.89133	0.94797	0.232494	0.850077
DSG1	765	Q02413	Q02413	Desmoglein-1	25.8319	23.4062	24.7002	-2.4257	-1.13173	0.0200472	0.169687	0.177232	0.55921		21.7909	21.2339	-4.04107	-4.59803	0.0172087	0.913969	0.00898176	0.0614494		20.8245	21.1239	-5.0074	-4.708	0.0074205	0.122085	0.594983	0.913969
DSG2	855	Q14126	Q14126	Desmoglein-2	26.9939	22.6903	23.4343	-4.30356	-3.55959	0.0715792	0.28333	0.103205	0.521811		22.6804	21.5902	-4.31343	-5.40366	0.0251553	0.850077	0.0125457	0.0728492		22.019	21.681	-4.97486	-5.31286	0.0212016	0.172356	0.0897261	0.850077
DSP	355	P15924	P15924	Desmoplakin	30.9167	28.7627	29.4735	-2.15406	-1.44325	0.0485175	0.250191	0.107162	0.521811		27.0383	25.8727	-3.87839	-5.04402	0.0144397	0.851633	0.00562697	0.0492182		27.5679	27.2569	-3.34882	-3.65982	0.034203	0.20029	0.403016	0.851633
DSTN	630	P60981	P60981	Destrin	21.6919	21.6336	21.9714	-0.0582667	0.279533	0.66205	0.822799	0.252953	0.663578		24.7987	23.8403	3.10683	2.1484	0.000434111	0.942851	0.0371493	0.115632		21.0937	22.2143	-0.598133	0.522433	0.232251	0.492287	0.729305	0.942851
EBNA1BP2	1248	Q99848	Q99848	Probable rRNA-processing protein EBP2	27.7902	29.0266	28.3988	1.23638	0.608653	0.0206734	0.170063	0.0790631	0.480299		27.6266	28.0862	-0.163613	0.295987	0.59859	0.851633	0.295844	0.441854		28.6832	28.724	0.893053	0.93382	0.298146	0.559413	0.297985	0.851633
EEF2	337	P13639	P13639	Elongation factor 2	27.3325	27.4405	28.1115	0.10802	0.779007	0.51765	0.74365	0.547992	0.884814		29.51	29.1487	2.17757	1.81627	0.00759669	0.851633	0.0146121	0.0765227		26.7836	27.5912	-0.54886	0.25874	0.30924	0.567456	0.368426	0.851633
EFTUD2	894	Q15029	Q15029	116 kDa U5 small nuclear ribonucleoprotein component	27.5349	27.3578	28.0857	-0.1771	0.550787	0.646136	0.811782	0.976696	0.985535		27.1851	27.5365	-0.349747	0.00165333	0.521478	0.853593	0.997561	0.997561		28.042	27.9967	0.507087	0.461787	0.379663	0.6231	0.41012	0.853593
EIF2S1	257	P05198	P05198	Eukaryotic translation initiation factor 2 subunit 1	24.6702	25.1539	23.5424	0.48366	-1.12781	0.536381	0.754722	0.849982	0.970287		25.5997	25.9396	0.929493	1.26933	0.12514	0.856217	0.0756425	0.180238		25.702	25.6504	1.03173	0.98016	0.249792	0.512185	0.477841	0.856217
EIF2S2	386	P20042	P20042	Eukaryotic translation initiation factor 2 subunit 2	23.9819	24.3915	24.2427	0.409595	0.260808	0.471984	0.723151	0.150056	0.531268		24.9447	24.6583	0.962775	0.676342	0.0733372	0.948863	0.154215	0.292417		25.3094	24.4621	1.32744	0.480142	0.0348333	0.200629	0.781741	0.948863
EIF3D	107	O15371	O15371	Eukaryotic translation initiation factor 3 subunit D	23.9359	24.0024	22.7281	0.0664867	-1.20787	0.726396	0.865007	0.578451	0.89621		25.5712	24.8252	1.63523	0.889233	0.158638	0.903414	0.386954	0.539034		24.0838	23.0255	0.147867	-0.910467	0.885959	0.946556	0.568786	0.903414
EIF4A3	493	P38919	P38919	Eukaryotic initiation factor 4A-III;Eukaryotic initiation factor 4A-III, N-terminally processed	27.8655	27.2603	28.7998	-0.605167	0.934367	0.148785	0.392527	0.500899	0.851514		27.1236	27.1567	-0.741867	-0.708733	0.173254	0.850077	0.197018	0.342776		28.5817	28.39	0.7162	0.524533	0.210119	0.460927	0.148286	0.850077
EIF6	619	P56537	P56537	Eukaryotic translation initiation factor 6	25.5103	26.8316	26.0116	1.32134	0.50132	0.201666	0.473721	0.312939	0.706669		25.5968	25.6655	0.0865533	0.155187	0.886107	0.856217	0.824059	0.88088		25.35	26.224	-0.160247	0.71372	0.879302	0.946556	0.506262	0.856217
ELAVL1	922	Q15717;Q12926;P26378	Q15717	ELAV-like protein 1	25.7259	24.6758	24.8721	-1.05018	-0.853873	0.116912	0.345239	0.267404	0.67888		25.6222	25.552	-0.103707	-0.173907	0.770339	0.850077	0.628077	0.736067		25.2894	25.6133	-0.436507	-0.11264	0.601226	0.767224	0.207218	0.850077
EMD	564	P50402	P50402	Emerin	27.4754	27.1762	27.2207	-0.29922	-0.254647	0.371485	0.637643	0.407934	0.792529		24.6113	24.5414	-2.86405	-2.93398	0.000122342	0.856217	0.000129508	0.005966		26.5841	26.8094	-0.891247	-0.66598	0.0311807	0.193606	0.504014	0.856217
ENO1	268	P06733	P06733	Alpha-enolase	25.6455	24.3421	24.7443	-1.30341	-0.9012	0.275122	0.544726	0.443833	0.808199		25.5596	25.4289	-0.0858667	-0.216567	0.846657	0.868551	0.62848	0.736067		23.7588	24.1522	-1.88663	-1.49323	0.00762996	0.122612	0.521633	0.868551
EPB41L5	1350	Q9HCM4	Q9HCM4	Band 4.1-like protein 5	24.3803	24.7042	24.4576	0.323827	0.0772667	0.313532	0.588724	0.769989	0.937627		24.9249	24.5686	0.5446	0.188233	0.0283221	0.965991	0.444835	0.588852		23.6797	23.9878	-0.700667	-0.3925	0.128906	0.359169	0.847829	0.965991
ERH	742	P84090	P84090	Enhancer of rudimentary homolog	28.088	28.478	28.2254	0.38998	0.137413	0.0271686	0.193541	0.0298265	0.349829		27.9002	28.4205	-0.18782	0.33248	0.584872	0.94242	0.406334	0.550543		29.9661	29.4152	1.87805	1.32721	0.000961335	0.0390755	0.672378	0.94242
ESF1	1325	Q9H501	Q9H501	ESF1 homolog	24.7309	23.6619	24.849	-1.069	0.1181	0.27974	0.549149	0.96165	0.980546		22.8987	21.1883	-1.83223	-3.54263	0.239486	0.969498	0.00127363	0.0235521		22.8433	22.3541	-1.88763	-2.37677	0.165468	0.410624	0.869883	0.969498
FASN	543	P49327	P49327	Fatty acid synthase;[Acyl-carrier-protein] S-acetyltransferase;[Acyl-carrier-protein] S-malonyltransferase;3-oxoacyl-[acyl-carrier-protein] synthase;3-oxoacyl-[acyl-carrier-protein] reductase;3-hydroxyacyl-[acyl-carrier-protein] dehydratase;Enoyl-[acyl-carrier-protein] reductase;Oleoyl-[acyl-carrier-protein] hydrolase	27.6302	25.8016	26.8475	-1.82862	-0.782667	0.0188743	0.163027	0.000295767	0.0296758		27.4388	26.88	-0.191367	-0.7502	0.363206	0.743737	0.0831201	0.188934		24.3573	25.0705	-3.27287	-2.55967	0.00167457	0.044505	0.0199575	0.743737
FAU	687	P62861	P62861	40S ribosomal protein S30	24.4154	26.3673	25.0338	1.95189	0.618425	0.186166	0.45137	0.400908	0.790072		24.8283	25.6145	0.412892	1.19912	0.687096	0.932478	0.255572	0.408568		22.5292	21.7598	-1.88617	-2.65557	0.0537014	0.236354	0.645861	0.932478
FBL	393	P22087	P22087	rRNA 2-O-methyltransferase fibrillarin	29.8991	30.1622	30.0197	0.26312	0.120587	0.637134	0.803548	0.674696	0.928997		30.1291	30.3337	0.230053	0.434587	0.248578	0.899745	0.0379887	0.117032		29.6545	30.3043	-0.244613	0.40522	0.589451	0.758493	0.561229	0.899745
FCF1	1503	Q9Y324	Q9Y324	rRNA-processing protein FCF1 homolog	22.9861	23.9862	23.3815	1.00005	0.395367	0.00266379	0.0736272	0.125651	0.521811		22.6843	22.0578	-0.301833	-0.9283	0.362377	0.851633	0.183411	0.330045		23.2068	23.5673	0.2207	0.581167	0.519617	0.720135	0.364963	0.851633
FGB	240	P02675;CON__P02676	P02675	Fibrinogen beta chain;Fibrinopeptide B;Fibrinogen beta chain	23.2505	21.4863	20.9207	-1.76421	-2.32984	0.19308	0.461654	0.122796	0.521811		26.407	26.5806	3.15649	3.33003	0.0418315	0.850077	0.0360554	0.113764		21.0153	21.872	-2.23524	-1.37857	0.10846	0.325852	0.123604	0.850077
FGG	241	P02679	P02679	Fibrinogen gamma chain	23.5884	21.6634	22.5229	-1.92502	-1.06552	0.181315	0.445867	0.385282	0.78303		25.5275	25.1915	1.93908	1.60305	0.165547	0.851633	0.19617	0.342776		21.462	21.731	-2.12639	-1.85742	0.0916639	0.291888	0.379675	0.851633
FKBP4	770	Q02790	Q02790	Peptidyl-prolyl cis-trans isomerase FKBP4;Peptidyl-prolyl cis-trans isomerase FKBP4, N-terminally processed	23.1996	22.9347	23.6216	-0.2649	0.422033	0.944838	0.986228	0.888453	0.970287		23.7752	23.5844	0.575633	0.384767	0.0700015	0.934805	0.176208	0.319101		22.2554	22.2062	-0.944233	-0.9934	0.342668	0.595526	0.658828	0.934805
FKBP8	868	Q14318	Q14318	Peptidyl-prolyl cis-trans isomerase FKBP8	24.0014	24.2965	24.1126	0.295183	0.111267	0.606812	0.787971	0.72757	0.933772		24.4779	23.8418	0.476533	-0.159533	0.337701	0.984952	0.840784	0.888352		22.5288	23.6214	-1.47257	-0.379967	0.225519	0.484216	0.929699	0.984952
FLII	815	Q13045	Q13045	Protein flightless-1 homolog	24.0744	24.0042	22.6542	-0.0701867	-1.42017	0.768783	0.88686	0.327069	0.725243		24.602	24.3887	0.5276	0.3143	0.274561	0.851633	0.30426	0.452137		24.682	24.6398	0.6076	0.5654	0.435046	0.661517	0.384491	0.851633
FLNA	391	P21333	P21333	Filamin-A	26.751	27.0555	27.1662	0.30452	0.415213	0.28237	0.550081	0.145739	0.530023		28.7397	28.6246	1.98871	1.87355	0.0279059	0.925179	0.0340494	0.110725		27.1571	27.0781	0.40608	0.32708	0.636488	0.789611	0.625266	0.925179
FN1	242	P02751	P02751	Fibronectin;Anastellin;Ugl-Y1;Ugl-Y2;Ugl-Y3	24.1711	22.8406	23.7696	-1.33047	-0.401533	0.0575006	0.264886	0.52063	0.864796		26.2621	26.8368	2.091	2.66573	0.0933446	0.91832	0.0128665	0.0734854		23.6657	24.4736	-0.5054	0.302467	0.542398	0.729178	0.609768	0.91832
FSCN1	932	Q16658	Q16658	Fascin	25.355	25.7727	25.758	0.417713	0.40298	0.489675	0.731237	0.486451	0.842025		26.9156	26.8303	1.56061	1.47528	0.0975193	0.932803	0.112155	0.228612		24.6207	24.9733	-0.734353	-0.38172	0.37572	0.61815	0.651991	0.932803
FTSJ3	1082	Q8IY81	Q8IY81	pre-rRNA processing protein FTSJ3	27.5069	27.9674	27.7439	0.4605	0.23696	0.242691	0.514631	0.539641	0.878613		27.2611	27.866	-0.245873	0.359093	0.416365	0.932478	0.241453	0.395365		27.9181	28.0564	0.411193	0.54946	0.387378	0.627093	0.646392	0.932478
FUS	475	P35637	P35637	RNA-binding protein FUS	23.6359	24.0235	22.5921	0.387567	-1.04387	0.113404	0.340422	0.768941	0.937627		23.6824	22.8574	0.0465	-0.778567	0.973026	0.861246	0.598937	0.709889		21.6945	22.5456	-1.94143	-1.09037	0.0943192	0.294907	0.514753	0.861246
FXR1	570	P51114;P51116;Q06787	P51114	Fragile X mental retardation syndrome-related protein 1	26.7407	27.4729	27.0758	0.7322	0.335047	0.140831	0.386167	0.307068	0.702963		26.3869	25.8002	-0.353787	-0.94052	0.352184	0.851633	0.154461	0.292417		25.6743	25.9874	-1.06645	-0.753353	0.0166183	0.162772	0.34533	0.851633
FYTTD1	1223	Q96QD9	Q96QD9	UAP56-interacting factor	24.7376	25.4846	26.2663	0.746987	1.52867	0.729155	0.865715	0.655842	0.921783		24.1889	23.968	-0.548733	-0.769667	0.376933	0.850077	0.199415	0.342776		25.6451	25.1823	0.9075	0.444667	0.140533	0.372062	0.0770657	0.850077
G3BP2	1473	Q9UN86	Q9UN86	Ras GTPase-activating protein-binding protein 2	25.1449	25.3528	23.1689	0.20788	-1.97595	0.867009	0.941986	0.732391	0.933772		24.2058	23.8209	-0.939047	-1.32401	0.229562	0.850077	0.0909246	0.200731		24.0178	24.043	-1.12711	-1.10185	0.260666	0.514135	0.166419	0.850077
GAPDH	249	P04406;O14556	P04406	Glyceraldehyde-3-phosphate dehydrogenase	27.5862	26.9606	28.6424	-0.62558	1.05623	0.589236	0.782325	0.777135	0.937919		30.1696	29.9262	2.58337	2.34003	0.00742073	0.850077	0.00977438	0.0649432		26.5435	27.7518	-1.04267	0.165567	0.134873	0.368592	0.123047	0.850077
GAR1	1401	Q9NY12	Q9NY12	H/ACA ribonucleoprotein complex subunit 1	24.1104	25.6476	25.0844	1.53716	0.973967	0.0303098	0.201385	0.144977	0.530023		23.1145	23.1337	-0.9959	-0.976733	0.0312689	0.851633	0.0754182	0.180238		23.8608	24.6758	-0.249567	0.565367	0.867777	0.941341	0.386777	0.851633
GART	394	P22102	P22102	Trifunctional purine biosynthetic protein adenosine-3;Phosphoribosylamine--glycine ligase;Phosphoribosylformylglycinamidine cyclo-ligase;Phosphoribosylglycinamide formyltransferase	22.4761	24.2557	24.9795	1.77963	2.50347	0.0893782	0.299905	0.341928	0.732837		25.9632	24.6824	3.4871	2.2063	0.00235648	0.575151	0.0159011	0.0782597		22.9903	24.2647	0.514233	1.7886	0.420146	0.65407	0.00832346	0.575151
GJA1	366	P17302	P17302	Gap junction alpha-1 protein	22.9312	22.777	23.2702	-0.154258	0.338975	0.679115	0.836451	0.448357	0.808199		23.8367	22.5739	0.905475	-0.357325	0.507768	0.948863	0.804007	0.866993		23.5258	23.3081	0.594575	0.376875	0.654799	0.798	0.799889	0.948863
GLTSCR2	1411	Q9NZM5	Q9NZM5	Glioma tumor suppressor candidate region gene 2 protein	25.9426	26.7692	26.2253	0.8266	0.282667	0.206731	0.479351	0.406264	0.792529		26.16	26.4731	0.217433	0.530467	0.537264	0.942851	0.220823	0.370361		26.0376	26.1908	0.0949667	0.248167	0.856159	0.934606	0.692694	0.942851
GLYR1	947	Q49A26	Q49A26	Putative oxidoreductase GLYR1	24.6473	25.7311	24.2749	1.08376	-0.372473	0.221728	0.500699	0.261417	0.671521		26.0957	25.7777	1.44833	1.13033	0.0602873	0.933554	0.0447451	0.127238		26.4801	26.3222	1.83279	1.67483	0.00711986	0.122085	0.655244	0.933554
GNB2L1	705	P63244	P63244	Guanine nucleotide-binding protein subunit beta-2-like 1;Guanine nucleotide-binding protein subunit beta-2-like 1, N-terminally processed	27.9332	28.0883	26.8926	0.1551	-1.04062	0.994111	0.995552	0.978766	0.985535		28.3364	28.1024	0.40318	0.16918	0.268229	0.850077	0.623584	0.733611		26.3119	26.9408	-1.62135	-0.992453	0.0815972	0.279114	0.139316	0.850077
GNL2	847	Q13823	Q13823	Nucleolar GTP-binding protein 2	28.4258	29.4343	28.3511	1.00852	-0.07472	0.0835723	0.297673	0.507799	0.855827		28.8755	29.1561	0.449647	0.730313	0.233114	0.973753	0.0791469	0.1849		29.6472	29.4332	1.22141	1.00735	0.0281155	0.188619	0.894048	0.973753
GNL3	1286	Q9BVP2;Q9P2Q2	Q9BVP2	Guanine nucleotide-binding protein-like 3	28.9028	29.2448	28.2876	0.34206	-0.61516	0.634071	0.803548	0.914112	0.975115		28.721	28.929	-0.181727	0.0262067	0.695358	0.851633	0.954592	0.965837		29.153	29.1621	0.250273	0.259373	0.629195	0.783376	0.394704	0.851633
GPATCH4	972	Q5T3I0	Q5T3I0	G patch domain-containing protein 4	24.4126	25.9939	23.7089	1.58132	-0.703647	0.362092	0.63504	0.713748	0.933772		24.6802	24.9976	0.267587	0.585053	0.799495	0.942851	0.586958	0.69929		25.3717	24.6414	0.959153	0.228787	0.389244	0.628429	0.700808	0.942851
GPATCH8	1452	Q9UKJ3	Q9UKJ3	G patch domain-containing protein 8	22.0438	21.9186	21.3729	-0.125225	-0.670925	0.932199	0.978951	0.361291	0.761778		21.3371	22.3092	-0.706725	0.265342	0.215259	0.856217	0.365346	0.516267		21.0103	22.6081	-1.03356	0.564308	0.452203	0.674317	0.504765	0.856217
GPC4	170	O75487;Q9Y625	O75487	Glypican-4;Secreted glypican-4	25.7986	28.1977	27.6312	2.3991	1.8326	0.0706205	0.282074	0.128833	0.521811		27.5586	27.6634	1.76003	1.86483	0.0825207	0.850077	0.0708832	0.176879		26.9286	26.7872	1.13003	0.988567	0.22413	0.484216	0.0772201	0.850077
GTF3C1	805	Q12789	Q12789	General transcription factor 3C polypeptide 1	26.6739	27.117	26.9805	0.443153	0.306633	0.291714	0.563057	0.601256	0.909459		26.7611	26.6374	0.0872667	-0.0364667	0.185221	0.878813	0.778825	0.854235		27.2856	27.2723	0.6117	0.5984	0.00166943	0.044505	0.531612	0.878813
GTF3C5	1532	Q9Y5Q8	Q9Y5Q8	General transcription factor 3C polypeptide 5	25.3478	23.6315	23.968	-1.71623	-1.37973	0.0175507	0.163007	0.00126127	0.0622526		23.3764	22.25	-1.97137	-3.09773	0.00844283	0.743737	0.0551719	0.146068		24.8028	23.1218	-0.544933	-2.22593	0.575179	0.75273	0.0341923	0.743737
GTPBP4	1299	Q9BZE4	Q9BZE4	Nucleolar GTP-binding protein 1	28.1522	28.9883	28.5692	0.83608	0.416993	0.0283569	0.194634	0.146092	0.530023		29.0258	29.2242	0.87356	1.07199	0.00231483	0.856217	0.000893381	0.0220474		28.7593	28.9461	0.607093	0.79386	0.368869	0.611433	0.426647	0.856217
H1F0	274	P07305	P07305	Histone H1.0;Histone H1.0, N-terminally processed	29.0076	29.3042	29.9879	0.2966	0.980333	0.956965	0.989914	0.839411	0.968253		27.0423	27.568	-1.96527	-1.43963	0.0352258	0.851633	0.0886787	0.196401		29.3229	29.506	0.315267	0.4984	0.665833	0.803226	0.306155	0.851633
H1FX	1151	Q92522	Q92522	Histone H1x	28.7083	29.2711	28.875	0.56276	0.166647	0.300998	0.576232	0.748871	0.933772		28.0297	28.3184	-0.678653	-0.389887	0.0775818	0.942851	0.249145	0.402241		28.684	28.8974	-0.0243533	0.189113	0.93933	0.965889	0.701315	0.942851
H2AFY	165	O75367	O75367	Core histone macro-H2A.1	27.7849	26.8843	28.4912	-0.900607	0.706367	0.170705	0.430502	0.311023	0.706669		27.0483	28.1529	-0.7366	0.368067	0.225203	0.851633	0.53085	0.664525		28.2792	28.9045	0.494367	1.1196	0.486143	0.70239	0.320211	0.851633
HACD3	1415	Q9P035	Q9P035	Very-long-chain (3R)-3-hydroxyacyl-CoA dehydratase 3	21.4913	22.6732	22.8457	1.18187	1.35437	0.04965	0.251875	0.0110461	0.231439		23.2748	23.1281	1.78343	1.63673	0.0154348	0.850077	0.0215494	0.0909284		21.1614	21.4555	-0.3299	-0.0358333	0.567326	0.746709	0.222453	0.850077
HELLS	1370	Q9NRZ9	Q9NRZ9	Lymphoid-specific helicase	21.0272	21.6408	22.2834	0.6136	1.25613	0.325229	0.599913	0.133662	0.521811		22.4488	24.3714	1.4216	3.34413	0.100326	0.856217	0.0118992	0.0702764		22.7065	22.6322	1.6793	1.60497	0.101099	0.311872	0.469824	0.856217
HIST1H1A	767	Q02539	Q02539	Histone H1.1	29.0628	29.7575	30.4619	0.69466	1.39906	0.457438	0.711913	0.411028	0.792774		27.9543	28.4678	-1.10857	-0.59504	0.129775	0.850077	0.362321	0.513969		28.6622	28.917	-0.400673	-0.145807	0.531284	0.723472	0.148595	0.850077
HIST1H1B	358	P16401	P16401	Histone H1.5	32.2543	32.0067	32.8734	-0.24764	0.619027	0.229122	0.50921	0.61807	0.909459		30.6467	31.3333	-1.60767	-0.921073	0.0140158	0.856217	0.0828696	0.188934		31.9827	32.2053	-0.271607	-0.0490733	0.686824	0.811274	0.460734	0.856217
HIST1H1C	360	P16403	P16403	Histone H1.2	33.4829	32.7331	33.8738	-0.74978	0.390867	0.220918	0.500506	0.391022	0.789054		31.8803	32.3497	-1.6026	-1.13323	0.0136323	0.934805	0.043844	0.125431		32.9127	33.1675	-0.570233	-0.315433	0.363312	0.609451	0.657738	0.934805
HIST1H1D	359	P16402	P16402	Histone H1.3	30.3568	29.1555	30.5889	-1.20133	0.232033	0.165989	0.42356	0.154205	0.531268		29.1748	29.3272	-1.18203	-1.02967	0.098179	0.948863	0.132856	0.260067		29.9794	30.2344	-0.377433	-0.1224	0.605487	0.767224	0.782934	0.948863
HIST1H1E	309	P10412	P10412	Histone H1.4	28.4938	28.0452	29.6799	-0.44852	1.18617	0.462444	0.716477	0.492298	0.842025		27.1234	28.2215	-1.37036	-0.272293	0.609504	0.856217	0.78696	0.857712		29.2598	28.4792	0.766073	-0.01456	0.53666	0.724722	0.486733	0.856217
HIST1H1T	397	P22492	P22492	Histone H1t	24.7361	26.3287	26.4183	1.59255	1.68217	0.0588669	0.267612	0.147457	0.530023		22.8679	24.5933	-1.8682	-0.1428	0.159902	0.771505	0.582343	0.696192		26.1936	26.1146	1.45747	1.37847	0.0177333	0.162772	0.0368447	0.771505
HIST1H4A	677	P62805	P62805	Histone H4	32.6841	32.5761	34.5428	-0.10802	1.85866	0.723646	0.865007	0.895439	0.970287		32.028	32.6267	-0.656173	-0.0574067	0.505072	0.850077	0.951897	0.965837		33.9222	34.2259	1.23806	1.54173	0.309214	0.567456	0.132697	0.850077
HIST2H2BE	934	Q16778	Q16778	Histone H2B type 2-E	28.1018	27.8134	30.088	-0.28834	1.98624	0.521647	0.746454	0.873971	0.970287		27.0343	27.6502	-1.06749	-0.451593	0.404623	0.850077	0.715354	0.807695		29.4512	29.8961	1.34944	1.79434	0.309596	0.567456	0.228216	0.850077
HNRNPA0	819	Q13151	Q13151	Heterogeneous nuclear ribonucleoprotein A0	28.7247	28.5055	29.1839	-0.2192	0.4592	0.981096	0.995552	0.884573	0.970287		28.2668	28.2057	-0.457933	-0.519	0.595699	0.942663	0.551151	0.679862		27.8715	28.0301	-0.853233	-0.6946	0.345468	0.598292	0.675711	0.942663
HNRNPA2B1	400	P22626	P22626	Heterogeneous nuclear ribonucleoproteins A2/B1	28.6005	28.5598	29.2383	-0.04068	0.637853	0.572572	0.781298	0.542625	0.880173		29.4624	29.2742	0.86192	0.67372	0.311996	0.856217	0.420825	0.563546		28.3337	28.8169	-0.26678	0.216453	0.740226	0.848252	0.452274	0.856217
HNRNPA3	580	P51991	P51991	Heterogeneous nuclear ribonucleoprotein A3	28.1244	27.3529	28.1862	-0.771553	0.0617333	0.242	0.514631	0.246124	0.656648		28.3562	28.0724	0.2318	-0.0520667	0.0863401	0.965991	0.754726	0.837104		27.1923	27.5387	-0.932133	-0.585733	2.30657e-05	0.00330983	0.854412	0.965991
HNRNPC	279	P07910;P0DMR1;O60812;B7ZW38;B2RXH8;Q86SE5	P07910	Heterogeneous nuclear ribonucleoproteins C1/C2	30.1855	30.5135	31.4833	0.32798	1.29782	0.500144	0.736291	0.242051	0.651991		30.5836	31.0375	0.39812	0.851987	0.432146	0.796398	0.134337	0.262222		31.9245	31.7443	1.73902	1.55885	0.0178095	0.162772	0.0512784	0.796398
HNRNPD	853	Q14103	Q14103	Heterogeneous nuclear ribonucleoprotein D0	24.7462	25.1277	24.3954	0.381533	-0.350767	0.197829	0.469759	0.759495	0.937162		26.5686	26.5232	1.82237	1.77703	0.0890955	0.965991	0.0951191	0.205837		26.0794	26.2273	1.33317	1.48113	0.204515	0.457334	0.852852	0.965991
HNRNPD	853	Q14103	Q14103	Heterogeneous nuclear ribonucleoprotein D0	26.229	26.3246	24.3954	0.09568	-1.83353	0.734043	0.868534	0.985397	0.989694		26.5686	26.5232	0.339607	0.294273	0.640393	0.851633	0.681438	0.778523		26.0794	26.2273	-0.149593	-0.00162667	0.857917	0.935048	0.360432	0.851633
HNRNPDL	93	O14979	O14979	Heterogeneous nuclear ribonucleoprotein D-like	25.704	25.6392	24.3055	-0.0648	-1.39855	0.970426	0.99357	0.895118	0.970287		24.8966	24.8944	-0.80742	-0.809653	0.18619	0.850077	0.180385	0.325447		25.4489	25.2596	-0.25512	-0.44442	0.646556	0.794286	0.105767	0.850077
HNRNPF	585	P52597	P52597	Heterogeneous nuclear ribonucleoprotein F;Heterogeneous nuclear ribonucleoprotein F, N-terminally processed	26.0904	26.1797	26.2286	0.08928	0.1382	0.799722	0.901482	0.196813	0.5903		26.8243	26.5858	0.733933	0.495367	0.0898815	0.942851	0.234841	0.387292		26.4721	26.4568	0.381733	0.366433	0.430916	0.661292	0.764416	0.942851
HNRNPH1	455	P31943	P31943	Heterogeneous nuclear ribonucleoprotein H;Heterogeneous nuclear ribonucleoprotein H, N-terminally processed	28.4103	28.4515	28.3133	0.04118	-0.0970733	0.917272	0.970651	0.430403	0.80585		28.5406	28.61	0.130293	0.19966	0.701338	0.948863	0.553926	0.679862		28.6737	28.7516	0.263393	0.341227	0.444678	0.666535	0.802049	0.948863
HNRNPH3	454	P31942	P31942	Heterogeneous nuclear ribonucleoprotein H3	26.2231	25.8994	26.5703	-0.3237	0.34718	0.908098	0.965378	0.0733696	0.473817		26.9887	26.5695	0.765547	0.346413	0.0657075	0.853593	0.314447	0.462304		26.1113	26.3243	-0.111787	0.101147	0.854082	0.934332	0.409172	0.853593
HNRNPK	647	P61978	P61978	Heterogeneous nuclear ribonucleoprotein K	26.1082	26.1181	26.4707	0.00986	0.362427	0.485958	0.731237	0.127401	0.521811		28.1027	28.2283	1.99443	2.12003	0.0300398	0.942851	0.0261536	0.0967086		26.5378	27.1036	0.429527	0.995327	0.53292	0.723472	0.698887	0.942851
HNRNPL	348	P14866	P14866	Heterogeneous nuclear ribonucleoprotein L	27.9333	27.7769	28.8838	-0.1564	0.95052	0.955887	0.989914	0.958814	0.980546		28.5758	28.5882	0.642553	0.65492	0.467492	0.851633	0.467721	0.605547		27.3448	27.6487	-0.588513	-0.284547	0.504144	0.708064	0.310384	0.851633
HNRNPM	581	P52272	P52272	Heterogeneous nuclear ribonucleoprotein M	30.4737	30.1325	30.2414	-0.3412	-0.23228	0.873309	0.945856	0.428842	0.80585		31.2754	31.3749	1.13923	1.23873	0.125736	0.973753	0.103329	0.218351		30.7245	30.8646	0.5884	0.7285	0.392433	0.632101	0.885977	0.973753
HNRNPM	581	P52272	P52272	Heterogeneous nuclear ribonucleoprotein M	30.1361	28.3481	30.2414	-1.78803	0.105267	0.330924	0.606548	0.141512	0.530023		31.2754	31.3749	0.801687	0.901187	0.272348	0.942851	0.225223	0.37501		30.7245	30.8646	0.250853	0.390953	0.721253	0.833421	0.762772	0.942851
HNRNPR	121	O43390	O43390	Heterogeneous nuclear ribonucleoprotein R	26.7477	26.3162	27.0036	-0.431493	0.255867	0.365658	0.636842	0.243409	0.651991		27.104	26.9995	0.356267	0.251733	0.169989	0.856217	0.315374	0.462378		25.8284	26.3656	-0.9193	-0.3821	0.0462658	0.222929	0.45822	0.856217
HNRNPU	751	Q00839	Q00839	Heterogeneous nuclear ribonucleoprotein U	30.7978	31.4463	31.5514	0.64842	0.75356	0.261041	0.525888	0.497111	0.848157		31.5228	31.5973	0.724993	0.799493	0.13303	0.850077	0.106526	0.222044		31.0126	31.1914	0.214793	0.393527	0.609883	0.767224	0.140547	0.850077
HNRNPUL1	1278	Q9BUJ2	Q9BUJ2	Heterogeneous nuclear ribonucleoprotein U-like protein 1	23.3981	25.4049	24.8501	2.00675	1.45193	0.0852537	0.297786	0.0663977	0.473817		24.7225	24.4056	1.3244	1.00747	0.0902064	0.851633	0.164375	0.306153		21.9006	22.6886	-1.49757	-0.709567	0.226551	0.484665	0.268858	0.851633
HP1BP3	966	Q5SSJ5	Q5SSJ5	Heterochromatin protein 1-binding protein 3	27.2534	27.7297	26.6356	0.47626	-0.617833	0.696234	0.845515	0.840741	0.968253		26.4931	26.3832	-0.760267	-0.8702	0.174202	0.851633	0.126208	0.249872		27.2133	27.1854	-0.0401333	-0.0680333	0.933153	0.961828	0.288717	0.851633
HSD17B4	578	P51659	P51659	Peroxisomal multifunctional enzyme type 2;(3R)-hydroxyacyl-CoA dehydrogenase;Enoyl-CoA hydratase 2	25.2625	23.2444	25.1283	-2.01812	-0.1342	0.0133393	0.158431	0.17201	0.552833		25.58	25.4002	0.3175	0.137667	0.388533	0.954636	0.832855	0.882251		23.551	23.6912	-1.7115	-1.5713	0.0240532	0.180661	0.819246	0.954636
HSP90AA1	278	P07900;Q14568;Q58FG0;Q58FG1	P07900	Heat shock protein HSP 90-alpha	26.2294	26.1227	27.0472	-0.10678	0.817727	0.803538	0.901869	0.677684	0.928997		27.5191	27.3575	1.28963	1.12803	0.0410778	0.851633	0.06427	0.162676		25.6946	26.4442	-0.534873	0.214727	0.420271	0.65407	0.331917	0.851633
HSP90AB1	283	P08238;Q58FF7;Q58FF6	P08238	Heat shock protein HSP 90-beta	29.8472	29.7048	30.1777	-0.14248	0.33046	0.950265	0.988905	0.871444	0.970287		30.6901	30.4858	0.842827	0.638593	0.00395867	0.856217	0.0359222	0.113764		29.0415	29.5661	-0.805707	-0.281173	0.0395123	0.213155	0.492422	0.856217
HSP90AB2P	954	Q58FF8	Q58FF8	Putative heat shock protein HSP 90-beta 2	21.4778	24.7401	23.5713	3.26232	2.09347	0.000361645	0.0285021	0.0697138	0.473817		25.4908	25.8104	4.01293	4.33257	0.000169142	0.851633	0.000573327	0.0158468		21.5533	23.2711	0.0754333	1.7933	0.893095	0.94797	0.332482	0.851633
HSP90B1	345	P14625;Q58FF3	P14625	Endoplasmin	25.329	23.152	25.0181	-2.17694	-0.3109	0.0734806	0.284027	0.899043	0.970287		27.4261	27.4396	2.0971	2.11063	0.00629616	0.954636	0.00634507	0.0513152		23.5943	25.0505	-1.73467	-0.278467	0.0703017	0.259503	0.817195	0.954636
HSPA2	604	P54652	P54652	Heat shock-related 70 kDa protein 2	22.7157	23.3999	22.6946	0.68418	-0.0211333	0.105034	0.325465	0.83426	0.965617		23.0714	22.5131	0.3557	-0.202633	0.258297	0.995221	0.743117	0.830897		22.6301	22.9652	-0.0855667	0.249533	0.810932	0.900891	0.982612	0.995221
HSPA5	313	P11021	P11021	78 kDa glucose-regulated protein	27.0263	26.7351	27.3281	-0.29116	0.301873	0.796605	0.901482	0.859049	0.970287		28.1467	28.0852	1.12044	1.05891	0.0519087	0.856217	0.0612643	0.157374		26.5347	26.7998	-0.491527	-0.226427	0.367452	0.611433	0.505006	0.856217
HSPA8	315	P11142	P11142	Heat shock cognate 71 kDa protein	29.5663	30.0924	30.5064	0.5261	0.940093	0.418569	0.685109	0.657825	0.921783		30.3195	30.3174	0.75316	0.751027	0.0859249	0.796398	0.0866101	0.193754		29.3107	29.7408	-0.25564	0.174427	0.510862	0.711705	0.0495186	0.796398
HSPA9	492	P38646	P38646	Stress-70 protein, mitochondrial	26.9134	26.8667	28.6636	-0.04662	1.75024	0.992066	0.995552	0.599845	0.909459		29.607	29.5358	2.69367	2.62241	0.0173425	0.850077	0.0188674	0.0857852		27.2514	28.0843	0.338007	1.17097	0.713929	0.828042	0.07849	0.850077
HSPG2	746	P98160	P98160	Basement membrane-specific heparan sulfate proteoglycan core protein;Endorepellin;LG3 peptide	26.2901	26.1588	27.4925	-0.13126	1.20237	0.877565	0.947837	0.688595	0.933758		28.4422	28.8226	2.15213	2.5325	0.0134928	0.743737	2.97902e-06	0.000783039		26.2236	26.7503	-0.0664667	0.460167	0.809274	0.900496	0.0246169	0.743737
HSPH1	1154	Q92598;O95757	Q92598	Heat shock protein 105 kDa	22.9728	23.8408	24.4808	0.868058	1.50807	0.0619996	0.272936	0.010716	0.231439		25.7038	25.4724	2.73107	2.49967	0.00123207	0.743737	0.00255607	0.0349208		22.4813	23.88	-0.491433	0.907267	0.506199	0.708064	0.0176513	0.743737
IGF2BP1	1409	Q9NZI8	Q9NZI8	Insulin-like growth factor 2 mRNA-binding protein 1	28.5576	28.619	28.6444	0.06136	0.08678	0.172961	0.434605	0.133012	0.521811		29.0403	29.1498	0.482713	0.59218	0.140205	0.962197	0.0866423	0.193754		28.2133	28.464	-0.34432	-0.09362	0.260826	0.514135	0.83842	0.962197
IGF2BP2	1541	Q9Y6M1	Q9Y6M1	Insulin-like growth factor 2 mRNA-binding protein 2	24.4477	24.6891	23.6864	0.241367	-0.761333	0.100488	0.318629	0.301463	0.69903		24.845	24.4338	0.3973	-0.0139333	0.520294	0.913969	0.975527	0.981207		23.7986	24.1198	-0.649067	-0.327867	0.202727	0.454819	0.596612	0.913969
IGF2BP3	74	O00425	O00425	Insulin-like growth factor 2 mRNA-binding protein 3	28.416	28.4395	27.6857	0.02358	-0.73026	0.912641	0.967232	0.881692	0.970287		28.1121	27.9974	-0.30386	-0.418527	0.23456	0.850077	0.126925	0.249872		27.5105	27.5788	-0.905493	-0.837193	0.0455125	0.222929	0.0983217	0.850077
IGKC	233	P0DOX7;P01834	P0DOX7;P01834	Ig kappa chain C region	26.2127	22.7232	23.5789	-3.48949	-2.63382	0.0383593	0.226549	0.0907281	0.501545		21.6567	20.6888	-4.55605	-5.52389	0.0136002	0.850077	0.00136934	0.0235521		21.0369	21.2182	-5.17582	-4.99452	0.00218653	0.0520997	0.189318	0.850077
ILF2	811	Q12905	Q12905	Interleukin enhancer-binding factor 2	26.1587	26.6829	27.2211	0.5242	1.0624	0.590305	0.782325	0.623753	0.909459		25.9645	26.0391	-0.1942	-0.1196	0.688472	0.851633	0.810632	0.871146		26.5318	26.4284	0.373067	0.269667	0.453498	0.674317	0.27321	0.851633
ILF3	812	Q12906	Q12906	Interleukin enhancer-binding factor 3	27.9993	28.6458	29.222	0.64644	1.22271	0.552298	0.772547	0.569999	0.890913		27.2331	27.6047	-0.766187	-0.394653	0.193607	0.850077	0.464239	0.605263		28.0788	28.1665	0.0794467	0.167147	0.886283	0.946556	0.23888	0.850077
IMPDH2	328	P12268;P20839	P12268	Inosine-5-monophosphate dehydrogenase 2	24.3441	25.381	25.736	1.03685	1.39188	0.0798587	0.29197	0.0299915	0.349829		27.903	27.895	3.55885	3.55085	0.00598535	0.850077	0.00633718	0.0513152		25.2908	26.0805	0.946683	1.73638	0.397754	0.635614	0.210146	0.850077
INCENP	1358	Q9NQS7	Q9NQS7	Inner centromere protein	25.6538	24.396	25.6808	-1.25773	0.0270333	0.0806381	0.293268	0.191129	0.586978		26.3959	26.4749	0.742133	0.821133	0.126274	0.995221	0.0297546	0.103789		27.0623	27.3962	1.40853	1.74243	0.00236317	0.0544316	0.967189	0.995221
INO80	1458	Q9ULG1	Q9ULG1	DNA helicase INO80	23.2584	24.0226	23.8757	0.764273	0.617367	0.346755	0.623978	0.095446	0.508494		23.1644	23.9087	-0.0939667	0.6503	0.932374	0.850077	0.0947625	0.205837		24.5012	22.8033	1.24287	-0.4551	0.0278908	0.188619	0.11456	0.850077
IQGAP1	535	P46940;Q86VI3	P46940	Ras GTPase-activating-like protein IQGAP1	22.1564	24.1481	22.5694	1.99167	0.412967	0.00135593	0.0446165	0.220569	0.618583		24.0268	23.5487	1.87033	1.39227	0.00796589	0.942851	0.0236183	0.0943367		23.1614	23.779	1.00497	1.62253	0.0659547	0.256363	0.724517	0.942851
ISG20L2	1340	Q9H9L3	Q9H9L3	Interferon-stimulated 20 kDa exonuclease-like 2	21.8825	24.3441	24.6023	2.46163	2.71983	0.0522755	0.256187	0.200567	0.597378		23.3181	25.3427	1.43567	3.46023	0.308901	0.850077	8.66101e-05	0.00460366		21.1615	23.7903	-0.720967	1.90783	0.051646	0.233309	0.222912	0.850077
JARID2	1167	Q92833	Q92833	Protein Jumonji	28.438	28.4847	28.421	0.04676	-0.0169467	0.352101	0.625454	0.625984	0.909459		28.9041	29.5948	0.466153	1.15679	0.145716	0.995221	0.0100037	0.0658341		29.112	29.1268	0.673987	0.68882	0.0588968	0.246653	0.978165	0.995221
JUP	350	P14923;P35222	P14923	Junction plakoglobin	26.8347	24.8744	25.2936	-1.96027	-1.54113	0.0308788	0.202056	0.0637095	0.473817		21.8421	21.6154	-4.99257	-5.21927	0.00447488	0.856217	0.0034661	0.0390487		21.2022	21.0727	-5.63253	-5.76197	0.00180453	0.0461827	0.498885	0.856217
KAL1	403	P23352	P23352	Anosmin-1	22.3582	23.581	22.6229	1.22283	0.264767	0.142664	0.388114	0.317561	0.71022		24.4079	24.4119	2.04973	2.05377	0.0202084	0.948863	0.0201465	0.0886703		21.6031	21.5912	-0.755033	-0.767	0.25614	0.514135	0.785317	0.948863
KAT7	203	O95251;Q9H7Z6;Q8WYB5	O95251	Histone acetyltransferase KAT7	24.9719	23.4979	24.9979	-1.47393	0.0260333	0.0967141	0.312287	0.390822	0.789054		24.5281	25.0858	-0.4438	0.1139	0.307617	0.995221	0.631693	0.736087		26.4819	26.4669	1.51007	1.49507	0.00150056	0.044505	0.977753	0.995221
KEAP1	857	Q14145	Q14145	Kelch-like ECH-associated protein 1	22.9229	23.9295	23.2261	1.00665	0.303233	0.229714	0.50921	0.151903	0.531268		23.8961	24.0135	0.973267	1.0906	0.00870992	0.942851	0.00937643	0.062904		23.8756	24.4546	0.9527	1.53177	0.0490433	0.225926	0.759713	0.942851
KHDRBS1	789	Q07666;Q5VWX1;O75525;Q9H6N6	Q07666	KH domain-containing, RNA-binding, signal transduction-associated protein 1	25.3243	24.9285	25.1121	-0.39578	-0.21222	0.244596	0.516794	0.257686	0.669174		26.1114	26.0101	0.787047	0.68578	0.460449	0.965991	0.511608	0.648073		26.5906	26.1652	1.26625	0.84088	0.255216	0.514135	0.855552	0.965991
KIAA0020	913	Q15397	Q15397	Pumilio domain-containing protein KIAA0020	27.1177	28.0428	26.2495	0.92512	-0.86816	0.417398	0.685109	0.95561	0.980546		27.3661	27.3035	0.248473	0.18584	0.695126	0.851633	0.772387	0.851227		27.4035	27.4729	0.285807	0.35524	0.668359	0.803226	0.33409	0.851633
KIAA1429	993	Q69YN4	Q69YN4	Protein virilizer homolog	23.8664	23.0238	22.8108	-0.842593	-1.05567	0.506685	0.737093	0.787663	0.943204		26.06	24.9968	2.19353	1.13037	0.0262457	0.851633	0.00269482	0.0349208		21.4579	23.7584	-2.4085	-0.108033	0.303366	0.562171	0.323126	0.851633
KIAA1671	1293	Q9BY89	Q9BY89	Uncharacterized protein KIAA1671	23.1018	23.228	22.1689	0.126167	-0.9329	0.241131	0.514631	0.124658	0.521811		23.6488	23.5175	0.547033	0.415733	0.274078	0.850077	0.389865	0.539874		25.5761	22.9776	2.47427	-0.124233	0.183316	0.427944	0.249733	0.850077
KIF22	883	Q14807	Q14807	Kinesin-like protein KIF22	25.5608	26.0914	26.0198	0.53064	0.45902	0.307644	0.584017	0.145187	0.530023		26.0413	26.1542	0.480487	0.59342	0.260897	0.850077	0.158318	0.297276		25.8678	26.0995	0.30702	0.53872	0.41771	0.65407	0.248401	0.850077
KIF23	764	Q02241	Q02241	Kinesin-like protein KIF23	26.131	26.1888	26.3827	0.0578	0.2517	0.224539	0.505396	0.0517122	0.426825		27.072	27.17	0.940967	1.039	0.0993648	0.930371	0.0773069	0.182318		27.6175	26.6974	1.4865	0.566367	0.0939086	0.294907	0.635494	0.930371
KMT2A	774	Q03164	Q03164	Histone-lysine N-methyltransferase 2A;MLL cleavage product N320;MLL cleavage product C180	25.2412	25.074	25.8915	-0.167117	0.650333	0.923304	0.971085	0.00789713	0.19489		25.595	25.9121	0.3538	0.670967	0.0929911	0.850077	0.0576769	0.150965		26.6906	25.7282	1.44947	0.487067	5.37604e-05	0.00530692	0.146147	0.850077
KNOP1	937	Q1ED39	Q1ED39	Lysine-rich nucleolar protein 1	27.4346	28.616	27.1376	1.18132	-0.297073	0.398883	0.671656	0.770726	0.937627		27.0615	27.2347	-0.373107	-0.19994	0.637675	0.942851	0.795754	0.862151		27.5558	27.3311	0.121193	-0.10354	0.873214	0.944273	0.750309	0.942851
KPNA2	582	P52292	P52292	Importin subunit alpha-1	24.2036	23.5783	23.8039	-0.625247	-0.399667	0.919212	0.971085	0.727607	0.933772		25.3644	25.8312	1.1608	1.62763	0.141985	0.942663	0.0616954	0.157894		22.8699	23.8446	-1.33367	-0.359	0.117118	0.337201	0.680701	0.942663
KPNB1	886	Q14974	Q14974	Importin subunit beta-1	24.5507	23.3141	23.6161	-1.23665	-0.934633	0.0315946	0.202147	0.1134	0.521811		24.825	24.316	0.274267	-0.234667	0.622761	0.850077	0.638067	0.741015		23.4064	23.3287	-1.14427	-1.222	0.0706029	0.259503	0.123473	0.850077
KRI1	1098	Q8N9T8;REV__Q9UPN4	Q8N9T8	Protein KRI1 homolog	24.559	26.1681	25.1965	1.60914	0.637573	0.137147	0.380597	0.154027	0.531268		26.5132	27.2116	1.95421	2.65261	0.0294544	0.932803	0.00931916	0.062904		28.2699	27.5814	3.71091	3.02241	0.00336215	0.0726014	0.651359	0.932803
KRR1	843	Q13601	Q13601	KRR1 small subunit processome component homolog	25.1993	26.0313	26.3209	0.83192	1.12153	0.258855	0.525888	0.0412678	0.397518		27.3433	27.7181	2.14399	2.51873	0.00349076	0.850077	0.00155014	0.0249104		27.8721	27.6872	2.67273	2.48786	0.00107685	0.0399997	0.233146	0.850077
KRT18	262	P05783;CON__H-INV:HIT000015463;CON__Q92764;Q92764;CON__A2A5Y0;CON__Q14532;CON__A2AB72;CON__O76015;CON__O76013;CON__O76014;CON__REFSEQ:XP_986630;Q14532;O76014;O76015;O76013	P05783	Keratin, type I cytoskeletal 18	31.4309	30.2702	30.5512	-1.1607	-0.879753	0.0182301	0.163007	0.00404469	0.139744		31.0922	30.749	-0.33872	-0.681953	0.1546	0.850077	0.00887749	0.0613434		30.3037	30.4013	-1.12725	-1.02962	0.00133247	0.0438446	0.120336	0.850077
L1RE1	1472	Q9UN81	Q9UN81	LINE-1 retrotransposable element ORF1 protein	25.5324	25.8261	25.4408	0.29374	-0.09156	0.512556	0.742488	0.25035	0.662803		22.2459	23.1998	-3.28649	-2.33259	0.0483032	0.984952	0.0218439	0.0909284		23.8083	23.0379	-1.72406	-2.49443	0.076319	0.271837	0.9283	0.984952
L1TD1	977	Q5T7N2	Q5T7N2	LINE-1 type transposase domain-containing protein 1	31.5925	30.9755	31.9914	-0.61708	0.398893	0.414675	0.685109	0.729439	0.933772		30.2943	30.1779	-1.29824	-1.41461	0.014958	0.869746	0.0122407	0.0716809		30.8307	30.7542	-0.761807	-0.838307	0.136574	0.369093	0.524869	0.869746
LAMA1	412	P25391	P25391	Laminin subunit alpha-1	26.7431	25.7571	27.8251	-0.98602	1.08199	0.170266	0.430502	0.109959	0.521811		29.4819	29.7092	2.73879	2.96609	0.00269587	0.743737	0.000265105	0.0101771		25.8704	27.6421	-0.872647	0.89902	0.243256	0.505748	0.027382	0.743737
LAMB1	280	P07942	P07942	Laminin subunit beta-1	27.5861	26.9085	28.5258	-0.6776	0.93972	0.428388	0.686812	0.398123	0.790072		30.7715	30.8634	3.18545	3.27732	0.000936804	0.850077	0.000123229	0.005966		26.3476	27.9916	-1.23848	0.405553	0.181386	0.426248	0.131934	0.850077
LAMC1	314	P11047;Q9Y6N6	P11047	Laminin subunit gamma-1	27.5429	27.011	28.5437	-0.5319	1.00077	0.537371	0.754722	0.399256	0.790072		30.5438	30.6068	3.00087	3.06387	0.00157841	0.796398	0.000318447	0.0114792		27.1098	28.3631	-0.433067	0.8202	0.505443	0.708064	0.0465607	0.796398
LARP7	948	Q4G0J3	Q4G0J3	La-related protein 7	23.6283	26.2854	25.2342	2.65713	1.6059	0.000531925	0.0314336	0.000343569	0.0296758		25.1409	25.6875	1.51263	2.05923	0.0254591	0.743737	4.97415e-05	0.0038668		25.4637	25.1729	1.83543	1.54463	0.0267161	0.186473	0.0329383	0.743737
LARS	1425	Q9P2J5	Q9P2J5	Leucine--tRNA ligase, cytoplasmic	22.2284	23.0979	22.6686	0.8695	0.440167	0.258027	0.525888	0.516451	0.861998		25.6528	25.7375	3.42437	3.50903	0.000884639	0.942851	0.00316235	0.0383365		23.0373	22.4412	0.808833	0.212767	0.398342	0.635614	0.761936	0.942851
LAS1L	1525	Q9Y4W2	Q9Y4W2	Ribosomal biogenesis protein LAS1L	23.9794	24.4904	23.5231	0.51098	-0.4563	0.65156	0.815631	0.586442	0.898314		24.7468	24.6321	0.767433	0.6527	0.523058	0.942851	0.581731	0.696192		24.5448	25.2849	0.565367	1.30553	0.647622	0.794286	0.743977	0.942851
LBR	880	Q14739	Q14739	Lamin-B receptor	26.8396	27.1759	27.729	0.33626	0.88938	0.658684	0.821572	0.665222	0.924886		26.9021	27.1193	0.0625133	0.279647	0.910349	0.850077	0.624259	0.733611		26.7794	27.0577	-0.06022	0.218047	0.930536	0.961828	0.210855	0.850077
LDHB	272	P07195	P07195	L-lactate dehydrogenase B chain	24.0898	23.9107	23.94	-0.179107	-0.1498	0.667223	0.82774	0.355877	0.754329		23.8811	23.8093	-0.208633	-0.280433	0.252759	0.942851	0.03108	0.105794		23.5126	23.6906	-0.577133	-0.399133	0.00797543	0.123087	0.729844	0.942851
LIG3	563	P49916	P49916	DNA ligase 3	23.9663	23.5323	22.9677	-0.433967	-0.9986	0.0264384	0.192305	0.087269	0.490267		24.4095	24.4314	0.443267	0.4651	0.0733731	0.851633	0.0188703	0.0857852		24.1688	23.8738	0.202533	-0.0924667	0.716569	0.829396	0.386058	0.851633
LIMA1	1442	Q9UHB6;Q9BT23	Q9UHB6	LIM domain and actin-binding protein 1	26.7125	26.5571	24.7668	-0.15546	-1.94572	0.789193	0.898406	0.749423	0.933772		30.5116	30.1537	3.79905	3.44115	0.0858865	0.903254	0.109263	0.225376		31.5457	30.4753	4.83315	3.76275	0.0426968	0.219438	0.567311	0.903254
LIMCH1	1481	Q9UPQ0	Q9UPQ0	LIM and calponin homology domains-containing protein 1	21.5385	21.4826	21.777	-0.0558833	0.2385	0.759145	0.880908	0.313971	0.70669		23.7741	23.5317	2.23557	1.9932	0.00367374	0.942851	0.00389853	0.0396159		22.6545	22.3319	1.11593	0.793367	0.35097	0.601788	0.761899	0.942851
LIN28A	1343	Q9H9Z2;Q6ZN17	Q9H9Z2	Protein lin-28 homolog A	26.6496	27.167	26.9733	0.51736	0.3237	0.12354	0.358683	0.0724025	0.473817		27.7364	27.495	1.08683	0.845433	0.0352381	0.856217	0.0717543	0.177252		26.2014	26.9046	-0.4482	0.254967	0.43161	0.661292	0.454257	0.856217
LLPH	1267	Q9BRT6	Q9BRT6	Protein LLP homolog	24.6248	25.9549	25.1581	1.33018	0.53334	0.00283139	0.0752497	0.0725632	0.473817		25.0296	25.7922	0.404807	1.16741	0.516837	0.856217	0.0215201	0.0909284		26.1492	25.7567	1.52447	1.13191	0.0354222	0.200629	0.435429	0.856217
LMNA	238	P02545	P02545	Prelamin-A/C;Lamin-A/C	26.0292	22.471	25.1361	-3.55814	-0.8931	0.00610672	0.111046	0.000241375	0.0296758		24.5986	24.5015	-1.4306	-1.52763	0.000472112	0.636323	6.71513e-05	0.0038668		25.6717	25.3459	-0.3575	-0.683233	0.577403	0.75273	0.0110505	0.636323
LMNB1	388	P20700	P20700	Lamin-B1	27.9478	27.1164	28.116	-0.83136	0.168253	0.259822	0.525888	0.912466	0.975115		29.0434	28.9478	1.09559	1.00002	0.0284182	0.942851	0.0389215	0.117905		28.9979	29.0566	1.05009	1.10879	0.0627967	0.252282	0.736514	0.942851
LMO7	1143	Q8WWI1	Q8WWI1	LIM domain only protein 7	24.1141	24.4966	23.9285	0.382467	-0.185667	0.408379	0.681618	0.555682	0.884814		28.3784	27.764	3.87789	3.26355	0.0127329	0.948863	0.0242795	0.0950093		29.2034	27.7654	4.70289	3.26489	0.134098	0.368592	0.78624	0.948863
LRPPRC	514	P42704;Q9NP80	P42704	Leucine-rich PPR motif-containing protein, mitochondrial	26.1266	26.1246	26.8809	-0.00196667	0.7543	0.417551	0.685109	0.342556	0.732837		28.0367	27.9235	1.91017	1.7969	0.00315483	0.851633	0.00367448	0.0394647		25.2369	26.2465	-0.8897	0.119967	0.114958	0.334867	0.346058	0.851633
LSR	1063	Q86X29	Q86X29	Lipolysis-stimulated lipoprotein receptor	24.3792	26.2433	25.7098	1.86417	1.33063	0.0133608	0.158431	0.37981	0.779966		23.6691	23.9531	-0.7101	-0.426067	0.213979	0.851633	0.281679	0.432857		27.3498	26.6119	2.97063	2.2327	0.140115	0.372062	0.287064	0.851633
LUC7L	1356	Q9NQ29	Q9NQ29	Putative RNA-binding protein Luc7-like 1	24.4728	25.1329	24.4848	0.660075	0.0119417	0.0401148	0.22829	0.294539	0.694629		22.642	22.1053	-1.83079	-2.36753	0.103955	0.995221	0.163356	0.305079		24.3316	24.166	-0.141192	-0.306792	0.804845	0.898461	0.984945	0.995221
LUZP1	1059	Q86V48	Q86V48	Leucine zipper protein 1	27.8764	27.9737	27.6497	0.09732	-0.226687	0.325568	0.599913	0.755145	0.933772		28.4105	28.158	0.53408	0.281547	0.263502	0.932803	0.532835	0.664601		29.1151	28.1793	1.23865	0.302847	0.265743	0.518724	0.653367	0.932803
LYAR	1398	Q9NX58	Q9NX58	Cell growth-regulating nucleolar protein	27.0577	28.8154	27.907	1.75774	0.849333	0.00118313	0.0430284	0.0582194	0.459435		28.3645	28.398	1.30677	1.3403	0.00224418	0.851633	0.000995086	0.0235521		27.7577	27.3542	0.699967	0.296467	0.544855	0.731058	0.318874	0.851633
LZTS2	1265	Q9BRK4	Q9BRK4	Leucine zipper putative tumor suppressor 2	21.3906	22.4782	22.1965	1.08753	0.805833	0.0499376	0.251875	0.0929453	0.501998		23.4117	22.9388	2.0211	1.5482	0.00184468	0.851633	0.00655301	0.0513152		25.002	22.8459	3.6114	1.45527	0.0674142	0.257366	0.359823	0.851633
MAGED2	1474	Q9UNF1	Q9UNF1	Melanoma-associated antigen D2	21.0307	22.1026	22.0162	1.07193	0.985533	0.0604103	0.270567	0.0126938	0.232373		24.3461	22.7325	3.31547	1.7018	0.00209383	0.850077	0.0747121	0.179882		21.0962	21.3378	0.0655333	0.307133	0.92014	0.960448	0.202347	0.850077
MAK16	1291	Q9BXY0	Q9BXY0	Protein MAK16 homolog	21.2518	22.6617	22.1148	1.40984	0.863008	0.0678292	0.277337	0.162589	0.537149		23.503	23.1157	2.25114	1.86391	0.027581	0.856217	0.0503083	0.135273		22.6799	22.7888	1.42804	1.53694	0.151525	0.38494	0.447675	0.856217
MAT2A	450	P31153;Q00266	P31153	S-adenosylmethionine synthase isoform type-2	23.6014	23.9324	24.6847	0.331008	1.08333	0.730609	0.865953	0.0172835	0.254104		26.8213	26.577	3.2199	2.97563	7.33501e-05	0.850077	0.0112494	0.0684683		23.4151	25.0668	-0.1863	1.4654	0.597958	0.766584	0.158729	0.850077
MATR3	519	P43243	P43243	Matrin-3	26.9553	26.5785	27.4962	-0.37688	0.540827	0.503267	0.736291	0.155306	0.531268		28.0257	28.3254	1.07033	1.37009	0.00931633	0.850077	0.00382044	0.0394647		27.5629	27.9347	0.60756	0.979393	0.260534	0.514135	0.0942734	0.850077
MCM2	553	P49736	P49736	DNA replication licensing factor MCM2	23.8195	24.1602	23.7189	0.340733	-0.100567	0.276096	0.545093	0.601605	0.909459		25.9654	25.6727	2.14593	1.85317	0.0499394	0.986999	0.0756109	0.180238		23.5473	23.9325	-0.272233	0.113033	0.747493	0.853749	0.938385	0.986999
MCM3	411	P25205	P25205	DNA replication licensing factor MCM3	23.6513	24.0952	23.9955	0.443867	0.344167	0.120827	0.352285	0.76981	0.937627		26.5775	26.4203	2.9262	2.769	0.0107664	0.948863	0.0143153	0.0765227		24.1414	25.0841	0.490133	1.4328	0.576301	0.75273	0.799773	0.948863
MCM4	460	P33991	P33991	DNA replication licensing factor MCM4	25.342	24.8439	26.051	-0.498173	0.708933	0.962683	0.991377	0.699981	0.933758		27.1232	26.7336	1.78113	1.39153	0.0240132	0.856217	0.053553	0.142327		24.773	25.5723	-0.569067	0.230267	0.348784	0.601022	0.461377	0.856217
MCM5	461	P33992	P33992	DNA replication licensing factor MCM5	25.0026	25.434	25.674	0.43138	0.671413	0.118176	0.347487	0.062219	0.473817		26.8753	26.3913	1.87268	1.38865	0.027894	0.851633	0.0714987	0.177252		25.0005	25.4737	-0.00212	0.471113	0.997915	0.997915	0.350454	0.851633
MCM6	872	Q14566	Q14566	DNA replication licensing factor MCM6	24.3659	24.2664	24.8649	-0.09954	0.498947	0.419394	0.685109	0.509652	0.856859		25.735	25.4627	1.36911	1.09675	0.0516963	0.856217	0.150373	0.286247		23.4411	24.5875	-0.924853	0.221613	0.147336	0.381307	0.50927	0.856217
MCM7	462	P33993	P33993	DNA replication licensing factor MCM7	26.8007	26.4883	26.8627	-0.3124	0.0619933	0.763728	0.88398	0.559532	0.887149		27.7401	27.7683	0.93936	0.967593	0.0418914	0.973753	0.0394294	0.117947		25.7626	26.7666	-1.03811	-0.03414	0.0827326	0.279114	0.893832	0.973753
MFAP1	609	P55081;Q00653	P55081	Microfibrillar-associated protein 1	25.7974	24.7983	25.1197	-0.999133	-0.677733	0.0497217	0.251875	0.131755	0.521811		23.9354	24.0788	-1.86203	-1.7186	2.51293e-05	0.856217	0.0143557	0.0765227		25.0111	24.8444	-0.786267	-0.952967	0.114541	0.334867	0.444464	0.856217
MKI67	525	P46013	P46013	Antigen KI-67	28.4883	29.1353	29.1218	0.64698	0.633533	0.075719	0.285912	0.333759	0.725243		28.2431	28.2533	-0.2452	-0.235033	0.111712	0.851633	0.122987	0.245619		28.6974	28.3319	0.209133	-0.1564	0.354641	0.603589	0.30007	0.851633
MMTAG2	1276	Q9BU76	Q9BU76	Multiple myeloma tumor-associated protein 2	21.488	23.9272	21.0822	2.43917	-0.4058	1.313e-05	0.00453643	0.44688	0.808199		22.1043	21.683	0.616233	0.194967	0.666232	0.851633	0.512081	0.648073		20.8812	20.4671	-0.606867	-1.02093	0.269975	0.524025	0.368702	0.851633
MPRIP	1017	Q6WCQ1	Q6WCQ1	Myosin phosphatase Rho-interacting protein	27.9564	28.8203	27.9195	0.8639	-0.0369533	0.0391079	0.22829	0.118508	0.521811		29.6524	29.3532	1.69598	1.39678	0.0281425	0.995221	0.0499145	0.135273		29.9933	29.3061	2.03685	1.34968	0.177054	0.423338	0.966357	0.995221
MRPS14	153	O60783	O60783	28S ribosomal protein S14, mitochondrial	23.4767	23.5891	22.728	0.11242	-0.748627	0.982819	0.995552	0.788961	0.943204		24.7778	24.3712	1.30117	0.89454	0.327065	0.932803	0.485008	0.621782		22.7355	24.1529	-0.741193	0.67624	0.623091	0.780894	0.651708	0.932803
MRPS15	733	P82914	P82914	28S ribosomal protein S15, mitochondrial	24.4925	25.0519	24.6406	0.55942	0.1481	0.56433	0.781298	0.963502	0.980546		23.7373	23.9372	-0.755167	-0.5553	0.0197707	0.91832	0.0298902	0.103789		24.628	24.0627	0.135467	-0.429833	0.885444	0.946556	0.612656	0.91832
MRPS25	731	P82663	P82663	28S ribosomal protein S25, mitochondrial	24.0276	24.9186	24.8413	0.891025	0.813733	0.710989	0.854424	0.490879	0.842025		24.1237	23.2586	0.0961	-0.769	0.875447	0.851633	0.247321	0.401171		23.7009	23.6284	-0.326667	-0.399233	0.704382	0.824962	0.299731	0.851633
MRPS34	734	P82930	P82930	28S ribosomal protein S34, mitochondrial	25.3498	26.6689	25.8226	1.31913	0.472833	0.048336	0.250191	0.465296	0.826157		25.116	25.0987	-0.233767	-0.251133	0.598278	0.851633	0.58154	0.696192		24.9415	24.9668	-0.408267	-0.383	0.53278	0.723472	0.388517	0.851633
MRTO4	1451	Q9UKD2	Q9UKD2	mRNA turnover protein 4 homolog	25.4882	26.2024	25.219	0.71414	-0.26922	0.453135	0.706808	0.398322	0.790072		27.4173	27.3819	1.92905	1.89371	0.0284263	0.962197	0.0319289	0.107101		27.2462	27.6833	1.75798	2.19508	0.0399636	0.213155	0.840693	0.962197
MSH6	586	P52701	P52701	DNA mismatch repair protein Msh6	24.7512	24.3329	25.3611	-0.418287	0.609933	0.773441	0.88957	0.741031	0.933772		26.0755	26.0199	1.32433	1.26877	0.00745639	0.851633	0.0145893	0.0765227		24.0512	25.0101	-0.699967	0.258967	0.166749	0.410624	0.347177	0.851633
MSN	418	P26038	P26038	Moesin	22.2686	22.8272	23.6327	0.5586	1.36407	0.43869	0.696837	0.117134	0.521811		23.3414	22.9411	1.0728	0.672533	0.110145	0.856217	0.347755	0.500622		22.8205	23.5736	0.5519	1.30497	0.639858	0.790074	0.504941	0.856217
MTHFD1	324	P11586	P11586	C-1-tetrahydrofolate synthase, cytoplasmic;Methylenetetrahydrofolate dehydrogenase;Methenyltetrahydrofolate cyclohydrolase;Formyltetrahydrofolate synthetase;C-1-tetrahydrofolate synthase, cytoplasmic, N-terminally processed	25.9528	25.4098	26.755	-0.54296	0.802167	0.744432	0.873893	0.960652	0.980546		27.552	27.514	1.5992	1.5612	0.00843178	0.850077	0.00880906	0.0613434		24.7997	25.8598	-1.1531	-0.093	0.1678	0.410624	0.153452	0.850077
MYBBP1A	1261	Q9BQG0	Q9BQG0	Myb-binding protein 1A	28.1972	29.0726	27.8859	0.87538	-0.31132	0.160474	0.415308	0.552579	0.884814		28.6033	28.2418	0.40608	0.0446133	0.278652	0.914913	0.898102	0.933464		28.2348	28.2878	0.0375467	0.0906133	0.916958	0.958887	0.603035	0.914913
MYEF2	1426	Q9P2K5	Q9P2K5	Myelin expression factor 2	22.8234	21.7362	21.8587	-1.08723	-0.964733	0.571796	0.781298	0.686431	0.933758		23.5877	23.8746	0.764333	1.0512	0.399318	0.856217	0.258739	0.411933		22.0555	22.9761	-0.767867	0.152733	0.579526	0.75273	0.422291	0.856217
MYH10	474	P35580;P13533;P12883;P13535;Q9UKX3;Q9Y623;P12882;Q9UKX2;A7E2Y1;Q9Y2K3;Q6PIF6;Q13402;Q13439;Q9UKN7	P35580	Myosin-10	32.9409	33.9273	32.8716	0.98644	-0.0693333	0.0283217	0.194634	0.220296	0.618583		34.5533	34.2698	1.6124	1.32887	0.0126889	0.984952	0.0228038	0.0926906		33.2225	33.9725	0.2816	1.0316	0.569257	0.747827	0.929984	0.984952
MYH14	1043	Q7Z406	Q7Z406	Myosin-14	26.4769	26.7945	26.038	0.317567	-0.4389	0.316309	0.59233	0.275094	0.683141		27.4874	26.9071	1.0105	0.4302	0.162504	0.930371	0.555929	0.681111		26.3037	27.3715	-0.173233	0.894567	0.808147	0.900496	0.636853	0.930371
MYH9	473	P35579;REV__Q9UKV3	P35579	Myosin-9	31.822	32.6996	31.8574	0.87756	0.0353467	0.0676497	0.277337	0.195474	0.5903		33.4227	33.1267	1.60071	1.30471	0.0211434	0.995221	0.0390741	0.117905		32.3642	33.1935	0.542147	1.37151	0.331603	0.588	0.971904	0.995221
MYL6	626	P60660	P60660	Myosin light polypeptide 6	27.0899	27.1579	25.3327	0.06798	-1.75724	0.766171	0.885325	0.70464	0.933772		30.3206	29.8624	4.89733	4.43913	0.0185848	0.995221	0.0262725	0.0967086		28.8993	29.2981	3.47607	3.87483	0.0546413	0.237771	0.975481	0.995221
MYL6	626	P60660	P60660	Myosin light polypeptide 6	25.4232	24.8799	25.3327	-0.543333	-0.0905333	0.680446	0.836451	0.489422	0.842025		30.3206	29.8624	3.23063	2.77243	0.122165	0.903414	0.16877	0.311124		28.8993	29.2981	1.80936	2.20813	0.335956	0.5907	0.57961	0.903414
MYL6B	346	P14649	P14649	Myosin light chain 6B	21.8566	22.9188	22.2909	1.06221	0.434267	0.110974	0.336328	0.120128	0.521811		23.9765	23.862	2.1199	2.0054	0.0632345	0.942851	0.073444	0.179608		23.2487	23.2958	1.3921	1.43913	0.170904	0.414368	0.74362	0.942851
MYO18A	1155	Q92614	Q92614	Unconventional myosin-XVIIIa	30.117	30.5782	29.571	0.4612	-0.545947	0.422074	0.686243	0.584206	0.898314		31.7207	31.3127	1.60375	1.19575	0.0561832	0.942663	0.118424	0.239393		31.8489	31.5739	1.73189	1.45692	0.0511011	0.233309	0.680736	0.942663
MYO1B	132	O43795;Q8N1T3	O43795	Unconventional myosin-Ib	29.0808	29.2511	28.2024	0.17024	-0.878473	0.921883	0.971085	0.737418	0.933772		29.0189	28.8253	-0.0619733	-0.255573	0.871293	0.796398	0.499498	0.635641		28.6398	28.6754	-0.441007	-0.40544	0.262175	0.514135	0.0495843	0.796398
MYO1C	66	O00159	O00159	Unconventional myosin-Ic	27.454	27.0343	26.1036	-0.41964	-1.35035	0.498951	0.736291	0.561806	0.887149		26.1603	26.1225	-1.29368	-1.33148	0.0353441	0.743737	0.0342911	0.110725		26.7165	26.3514	-0.73748	-1.10261	0.159908	0.401805	0.0308033	0.743737
MYO1D	191	O94832	O94832	Unconventional myosin-Id	24.7897	25.0427	23.4866	0.25302	-1.30306	0.888245	0.95015	0.680279	0.928997		23.3368	23.325	-1.45286	-1.46469	0.15135	0.850077	0.148876	0.28576		23.8772	23.9197	-0.912493	-0.869993	0.328651	0.586454	0.187675	0.850077
MYO1E	814	Q12965;O00160	Q12965	Unconventional myosin-Ie	24.1399	23.8784	23.463	-0.26154	-0.676933	0.438161	0.696837	0.0854306	0.487872		24.2184	24.2052	0.0784667	0.0653	0.816854	0.851633	0.740177	0.82895		23.3899	23.543	-0.75	-0.596933	0.0427254	0.219438	0.311656	0.851633
MYO5A	1522	Q9Y4I1	Q9Y4I1	Unconventional myosin-Va	25.7519	27.1803	25.7844	1.42841	0.0325667	0.00681464	0.115897	0.145336	0.530023		27.638	27.0523	1.88617	1.3004	0.0101584	0.995221	0.0398899	0.118619		27.6587	27.1	1.9068	1.34813	0.0102154	0.125863	0.971633	0.995221
MYO5C	1361	Q9NQX4	Q9NQX4	Unconventional myosin-Vc	22.2719	22.7215	22.1517	0.449567	-0.120233	0.0538395	0.258355	0.407013	0.792529		24.0774	23.3397	1.80547	1.06777	0.00315023	0.948863	0.0159691	0.0782597		22.8035	23.0717	0.531567	0.799767	0.150509	0.384914	0.803824	0.948863
MYO6	1468	Q9UM54	Q9UM54	Unconventional myosin-VI	23.3117	22.9896	20.3113	-0.32212	-3.00041	0.962628	0.991377	0.7772	0.937919		22.4382	22.4194	-0.873573	-0.89234	0.452966	0.743737	0.483324	0.621782		22.5483	22.0154	-0.763473	-1.29631	0.459584	0.674317	0.0312655	0.743737
N4BP3	96	O15049	O15049	NEDD4-binding protein 3	22.6886	22.7189	22.4316	0.0303333	-0.257	0.691256	0.843919	0.227223	0.630567		23.4939	23.8218	0.805367	1.13327	0.172703	0.957451	0.0825204	0.188813		26.8351	25.2033	4.14657	2.5147	0.113586	0.334867	0.826991	0.957451
NASP	542	P49321	P49321	Nuclear autoantigenic sperm protein	25.1896	24.9143	25.9931	-0.27526	0.8035	0.869274	0.942964	0.63662	0.909459		27.5465	27.3031	2.35693	2.1135	0.00377934	0.850077	0.00652897	0.0513152		25.4951	26.0128	0.305467	0.8232	0.708016	0.827476	0.171448	0.850077
NAT10	1311	Q9H0A0	Q9H0A0	N-acetyltransferase 10	29.5572	30.5859	30.0559	1.02874	0.498707	0.00339487	0.0784162	0.0130728	0.232373		30.0722	30.0446	0.515007	0.487407	0.00250338	0.850077	0.00382653	0.0394647		30.0404	30.146	0.483273	0.588873	0.325495	0.582687	0.125005	0.850077
NCL	379	P19338	P19338	Nucleolin	30.8248	30.7669	30.6854	-0.05794	-0.13944	0.367728	0.636842	0.864049	0.970287		29.9776	30.7586	-0.84724	-0.06624	0.016023	0.942851	0.852292	0.896399		31.1543	30.6898	0.329493	-0.13504	0.333939	0.58899	0.723102	0.942851
NEXN	800	Q0ZGT2	Q0ZGT2	Nexilin	22.2303	23.0914	22.8808	0.861113	0.650567	0.103034	0.321676	0.0708897	0.473817		25.6863	25.2491	3.45607	3.0188	0.0224149	0.925179	0.0353274	0.113015		26.1212	24.2262	3.89097	1.9959	0.0470514	0.22382	0.621657	0.925179
NFRKB	1007	Q6P4R8	Q6P4R8	Nuclear factor related to kappa-B-binding protein	22.1574	21.6103	22.2029	-0.54706	0.0455333	0.707171	0.854424	0.716781	0.933772		22.7968	22.6594	0.639433	0.502033	0.215252	0.986999	0.325295	0.473219		24.568	22.8731	2.4106	0.715667	0.0325011	0.193606	0.939102	0.986999
NGDN	1111	Q8NEJ9	Q8NEJ9	Neuroguidin	25.6843	26.1588	25.9913	0.47458	0.307007	0.449652	0.706158	0.635694	0.909459		24.9176	25.2761	-0.766693	-0.40816	0.00504505	0.903414	0.0782758	0.183975		26.5694	26.6066	0.885107	0.922307	0.00501416	0.096244	0.57689	0.903414
NHP2	1397	Q9NX24	Q9NX24	H/ACA ribonucleoprotein complex subunit 2	25.0677	26.0924	26.0621	1.02467	0.994333	0.00687668	0.115897	0.444097	0.808199		24.7309	25.2805	-0.336867	0.2128	0.179894	0.850077	0.402465	0.550543		23.5939	25.9844	-1.47383	0.9167	0.500945	0.708064	0.221084	0.850077
NHP2L1	615	P55769	P55769	NHP2-like protein 1;NHP2-like protein 1, N-terminally processed	24.7623	25.4089	25.2897	0.646567	0.527333	0.0896968	0.299905	0.0242314	0.322568		25.4353	25.9939	0.672967	1.23157	0.128401	0.851633	0.0196976	0.0878132		26.3343	26.3512	1.572	1.58883	0.0105645	0.125863	0.402178	0.851633
NID1	342	P14543	P14543	Nidogen-1	25.5654	24.7611	26.6855	-0.80426	1.12013	0.723569	0.865007	0.241956	0.651991		28.4166	28.8248	2.8512	3.25937	0.0140412	0.851633	0.0107211	0.0673479		25.1208	26.5537	-0.444633	0.988267	0.677116	0.80393	0.286129	0.851633
NIFK	1295	Q9BYG3	Q9BYG3	MKI67 FHA domain-interacting nucleolar phosphoprotein	25.8871	26.4078	26.2825	0.52072	0.395347	0.578449	0.781298	0.393387	0.790072		26.0258	26.4815	0.13868	0.59438	0.796889	0.903254	0.286814	0.434624		25.7292	26.4584	-0.157953	0.571247	0.841699	0.929096	0.567277	0.903254
NKAP	1093	Q8N5F7;Q5M9Q1	Q8N5F7	NF-kappa-B-activating protein	26.2546	26.9424	26.128	0.68774	-0.126607	0.103196	0.321676	0.463489	0.826157		26.1939	26.1136	-0.0607067	-0.141073	0.853576	0.948863	0.656584	0.756165		26.5371	26.4812	0.282427	0.22656	0.35244	0.602812	0.790194	0.948863
NKRF	102	O15226	O15226	NF-kappa-B-repressing factor	27.0572	26.8988	27.0113	-0.158367	-0.0459	0.571505	0.781298	0.263062	0.672376		27.2356	27.563	0.178467	0.505867	0.224818	0.981046	0.0800007	0.185505		27.1629	27.1093	0.105733	0.0521667	0.836326	0.924642	0.911478	0.981046
NO66	1329	Q9H6W3	Q9H6W3	Bifunctional lysine-specific demethylase and histidyl-hydroxylase NO66	25.482	26.4766	25.004	0.99458	-0.47798	0.371881	0.637643	0.793549	0.947051		24.8384	25.5527	-0.643547	0.0707533	0.249124	0.856217	0.906071	0.940083		24.9204	24.7728	-0.56158	-0.709147	0.418573	0.65407	0.507217	0.856217
NOC2L	1516	Q9Y3T9	Q9Y3T9	Nucleolar complex protein 2 homolog	25.8445	24.7883	25.5641	-1.05616	-0.280433	0.0475601	0.24897	0.440112	0.808199		26.0501	25.4253	0.205567	-0.419167	0.583838	0.856217	0.285733	0.434624		25.3521	25.4324	-0.492433	-0.412067	0.298731	0.559413	0.475856	0.856217
NOC3L	1135	Q8WTT2	Q8WTT2	Nucleolar complex protein 3 homolog	28.2396	29.2618	28.5441	1.02226	0.304487	0.0157556	0.162495	0.13835	0.530023		28.6877	28.7872	0.448087	0.547587	0.073927	0.856217	0.0431456	0.125431		29.4617	29.3282	1.22212	1.08859	0.00162452	0.044505	0.431153	0.856217
NOL10	1270	Q9BSC4	Q9BSC4	Nucleolar protein 10	26.5212	27.6396	27.2855	1.11847	0.764333	0.00531277	0.102349	0.0190914	0.274837		27.5235	27.5966	1.0023	1.07543	0.00683351	0.850077	0.00838567	0.0597371		28.1337	27.9408	1.61253	1.41963	0.000625378	0.0308121	0.142577	0.850077
NOL12	1440	Q9UGY1	Q9UGY1	Nucleolar protein 12	22.002	24.3471	22.1114	2.34509	0.109433	0.000404491	0.0285021	0.394871	0.790072		21.6971	23.2561	-0.3049	1.2541	0.813966	0.987204	0.176406	0.319101		24.2132	24.2112	2.2112	2.2092	7.14315e-06	0.00164531	0.942916	0.987204
NOL6	1328	Q9H6R4	Q9H6R4	Nucleolar protein 6	23.9134	24.4835	22.9925	0.57006	-0.92094	0.725324	0.865007	0.679384	0.928997		24.1665	24.0041	0.253027	0.0906267	0.744742	0.851633	0.913233	0.944485		22.9341	23.0016	-0.97934	-0.911807	0.240882	0.504393	0.39902	0.851633
NOL9	968	Q5SY16	Q5SY16	Polynucleotide 5-hydroxyl-kinase NOL9	25.6612	25.4854	25.8401	-0.1758	0.178867	0.638015	0.803548	0.468674	0.826157		26.0328	25.9333	0.371633	0.2721	0.0760581	0.851633	0.00140855	0.0235521		26.0188	25.8856	0.357567	0.2244	0.290245	0.549478	0.343863	0.851633
NOLC1	887	Q14978	Q14978	Nucleolar and coiled-body phosphoprotein 1	27.4937	27.1194	27.5681	-0.37428	0.0744	0.955034	0.989914	0.769524	0.937627		27.1339	27.2401	-0.359767	-0.253567	0.420325	0.966016	0.568074	0.692309		28.3897	27.6262	0.896	0.1325	0.284494	0.544559	0.862872	0.966016
NOM1	958	Q5C9Z4	Q5C9Z4	Nucleolar MIF4G domain-containing protein 1	25.5324	25.9536	24.8924	0.42122	-0.63998	0.379077	0.64677	0.639512	0.909459		25.5542	25.0965	0.0218533	-0.43588	0.97637	0.856217	0.586352	0.69929		26.399	25.9715	0.866653	0.43912	0.260484	0.514135	0.466814	0.856217
NONO	903	Q15233;Q8WXF1	Q15233	Non-POU domain-containing octamer-binding protein	29.3697	27.9296	28.8603	-1.44004	-0.50938	0.12881	0.364132	0.254484	0.663578		29.1547	28.9826	-0.214947	-0.387047	0.708543	0.851633	0.501069	0.636468		27.9053	28.3875	-1.46441	-0.982147	0.0633477	0.253025	0.379697	0.851633
NOP10	1354	Q9NPE3	Q9NPE3	H/ACA ribonucleoprotein complex subunit 3	23.4075	26.1898	25.1043	2.78232	1.6968	0.000864791	0.0369479	0.00623561	0.159585		24.8799	25.5779	1.47237	2.17043	0.0243742	0.743737	0.00525567	0.0465599		25.4151	25.5167	2.0076	2.10917	0.018036	0.162772	0.0338829	0.743737
NOP14	720	P78316	P78316	Nucleolar protein 14	26.2557	25.93	25.9849	-0.325767	-0.270833	0.773707	0.88957	0.186826	0.581643		26.0708	25.7304	-0.1849	-0.525367	0.57834	0.928349	0.168844	0.311124		26.2502	26.1124	-0.00553333	-0.143367	0.990438	0.994756	0.631351	0.928349
NOP16	1511	Q9Y3C1	Q9Y3C1	Nucleolar protein 16	26.0628	26.906	26.3506	0.84312	0.287727	0.157058	0.409536	0.22864	0.631961		26.8627	27.318	0.799827	1.25513	0.107731	0.935417	0.0224434	0.0919349		26.957	26.8411	0.894193	0.778227	0.0856468	0.280415	0.661584	0.935417
NOP2	526	P46087	P46087	Probable 28S rRNA (cytosine(4447)-C(5))-methyltransferase	29.0507	29.342	28.6935	0.29124	-0.357273	0.426987	0.686812	0.963517	0.980546		28.5834	28.7958	-0.46734	-0.254907	0.10208	0.856217	0.305324	0.452744		29.4471	29.4881	0.396393	0.437327	0.348505	0.601022	0.465679	0.856217
NOP56	78	O00567	O00567	Nucleolar protein 56	28.4567	28.7687	28.1893	0.312	-0.26744	0.658013	0.821572	0.467669	0.826157		29.2961	29.4209	0.839327	0.96416	0.137736	0.942851	0.10033	0.213317		29.752	30.0228	1.29523	1.56603	0.0572264	0.242598	0.757065	0.942851
NOP58	1500	Q9Y2X3;REV__Q9Y2X3	Q9Y2X3	Nucleolar protein 58	28.1016	28.6442	28.3873	0.5426	0.285733	0.213925	0.487863	0.139847	0.530023		29.009	29.2154	0.9074	1.1138	0.039829	0.942663	0.0207026	0.0894093		29.5238	29.8479	1.42223	1.74627	0.0140881	0.150297	0.675117	0.942663
NPM1	270	P06748	P06748	Nucleophosmin	31.9693	31.8335	30.8272	-0.13578	-1.14209	0.813182	0.906305	0.815552	0.954533		31.3152	32.0118	-0.654093	0.04254	0.452809	0.851633	0.958972	0.968786		33.2826	32.7478	1.31331	0.778507	0.168172	0.410624	0.400072	0.851633
NPM3	176	O75607	O75607	Nucleoplasmin-3	23.6615	24.0854	22.3977	0.42394	-1.26379	0.695349	0.845515	0.853274	0.970287		22.9875	23.9424	-0.673927	0.280907	0.509688	0.850077	0.713039	0.80653		23.8337	22.0837	0.172207	-1.57773	0.828504	0.918935	0.244973	0.850077
NSA2	208	O95478	O95478	Ribosome biogenesis protein NSA2 homolog	24.902	25.8997	25.6887	0.9977	0.786667	0.226928	0.509114	0.764504	0.937627		24.7371	25.2717	-0.164933	0.369633	0.710173	0.851633	0.42806	0.57057		24.5018	24.674	-0.400233	-0.228	0.674198	0.803226	0.402704	0.851633
NUMA1	888	Q14980;O00471	Q14980	Nuclear mitotic apparatus protein 1	28.3479	29.784	31.0748	1.43612	2.72695	0.489961	0.731237	0.501543	0.851514		29.179	29.348	0.83112	1.00012	0.587961	0.850077	0.520052	0.654564		30.5261	30.1586	2.17825	1.81075	0.207993	0.460651	0.126704	0.850077
NUP133	1138	Q8WUM0	Q8WUM0	Nuclear pore complex protein Nup133	24.0939	23.4606	22.3816	-0.63334	-1.71229	0.579509	0.781298	0.698017	0.933758		24.119	23.7357	0.0250467	-0.35822	0.974061	0.850077	0.643684	0.745035		22.4236	23.2692	-1.67029	-0.824753	0.23654	0.499845	0.127684	0.850077
NUP153	560	P49790	P49790	Nuclear pore complex protein Nup153	27.3084	26.7498	28.3738	-0.55858	1.06545	0.877881	0.947837	0.960601	0.980546		26.8068	26.3705	-0.501547	-0.93788	0.611853	0.856217	0.379813	0.531277		25.7935	25.7581	-1.51488	-1.55025	0.399214	0.635614	0.455384	0.856217
NUP205	1157	Q92621	Q92621	Nuclear pore complex protein Nup205	24.6828	22.9797	22.4836	-1.70314	-2.19921	0.0624078	0.272936	0.0268231	0.325171		23.3744	23.038	-1.30841	-1.64487	0.0818366	0.850077	0.0420271	0.123054		22.5068	22.7633	-2.17601	-1.91951	0.0154706	0.159555	0.104565	0.850077
NUP214	476	P35658	P35658	Nuclear pore complex protein Nup214	25.4045	24.9981	24.9161	-0.4064	-0.488367	0.311519	0.586539	0.160852	0.537015		23.5839	21.8564	-1.82057	-3.54813	0.179947	0.850077	6.62791e-05	0.0038668		25.4733	24.0247	0.0688333	-1.37977	0.905042	0.955077	0.249174	0.850077
NUP93	1088	Q8N1F7	Q8N1F7	Nuclear pore complex protein Nup93	26.7328	22.8074	23.7172	-3.92545	-3.01565	0.00063686	0.0314336	0.000665631	0.0401579		23.5924	23.6955	-3.14042	-3.03732	8.00883e-05	0.796398	6.30906e-05	0.0038668		22.657	23.1614	-4.07582	-3.57142	0.000105241	0.00909016	0.0495537	0.796398
NUP98	592	P52948	P52948	Nuclear pore complex protein Nup98-Nup96;Nuclear pore complex protein Nup98;Nuclear pore complex protein Nup96	24.7198	23.7535	23.7053	-0.9663	-1.01447	0.220292	0.500506	0.0764328	0.479072		24.1238	23.9255	-0.595967	-0.7943	0.406417	0.850077	0.294065	0.440778		24.6102	24.0258	-0.109533	-0.693967	0.915776	0.958887	0.13519	0.850077
NXF1	1436	Q9UBU9	Q9UBU9	Nuclear RNA export factor 1	24.5836	23.9423	23.9068	-0.641307	-0.676767	0.0901318	0.299905	0.0731557	0.473817		25.0368	24.6093	0.453267	0.0257	0.105737	0.850077	0.922354	0.947285		24.7949	24.7719	0.211333	0.188333	0.481763	0.700838	0.236012	0.850077
PABPC4	828	Q13310;P0CB38	Q13310	Polyadenylate-binding protein 4	25.3323	25.7848	25.3918	0.45246	0.0594667	0.647557	0.812091	0.516129	0.861998		25.8519	26.0289	0.5196	0.6966	0.434997	0.986999	0.31199	0.460651		24.6574	25.1377	-0.674933	-0.1946	0.354152	0.603589	0.939863	0.986999
PAK1IP1	1394	Q9NWT1	Q9NWT1	p21-activated protein kinase-interacting protein 1	25.5823	26.0837	25.3419	0.5014	-0.24038	0.364011	0.636789	0.899453	0.970287		24.5125	24.8661	-1.06981	-0.71618	0.0223132	0.942851	0.0629334	0.159879		24.9648	25.5389	-0.617513	-0.0434133	0.585518	0.756249	0.726675	0.942851
PARP1	300	P09874	P09874	Poly [ADP-ribose] polymerase 1	31.016	30.9248	30.8424	-0.09124	-0.1736	0.598825	0.785177	0.526968	0.872236		32.0089	32.0801	0.992933	1.0641	0.0118606	0.942851	0.00743624	0.055252		30.7702	30.8732	-0.245767	-0.1428	0.425009	0.65838	0.755306	0.942851
PBRM1	1055	Q86U86	Q86U86	Protein polybromo-1	28.6141	29.476	28.6668	0.86192	0.0527733	0.0916409	0.301542	0.440602	0.808199		28.8477	29.174	0.233673	0.559973	0.471755	0.989629	0.119431	0.240559		30.1598	29.6112	1.54571	0.997173	0.0193159	0.162772	0.946664	0.989629
PCBP1	907	Q15365;P57723	Q15365	Poly(rC)-binding protein 1	26.4501	25.5942	26.8259	-0.85594	0.3758	0.0673749	0.277337	0.363139	0.762505		26.8226	26.904	0.372467	0.453867	0.0343498	0.850077	0.0917094	0.201819		25.8727	26.3332	-0.577367	-0.116933	0.458239	0.674317	0.226568	0.850077
PCBP2	908	Q15366;P57721	Q15366	Poly(rC)-binding protein 2	24.8173	24.8992	24.9167	0.0819167	0.0994	0.856578	0.936543	0.587609	0.898314		26.7771	26.3767	1.95977	1.55933	0.00675385	0.942851	0.0973989	0.208505		24.4425	24.8864	-0.374867	0.0691	0.649483	0.794324	0.71039	0.942851
PCNT	210	O95613	O95613	Pericentrin	24.0561	24.4403	23.6152	0.384167	-0.4409	0.0754103	0.285912	0.408391	0.792529		24.1812	23.6174	0.125067	-0.438667	0.523747	0.938116	0.00231254	0.0326116		26.0711	25.5467	2.015	1.49063	0.174793	0.420843	0.665234	0.938116
PDCD11	877	Q14690	Q14690	Protein RRP5 homolog	27.465	27.7396	27.2747	0.27458	-0.19028	0.740234	0.87287	0.796812	0.949306		27.5793	27.8808	0.11432	0.41582	0.66089	0.903414	0.149988	0.286247		26.9734	27.6057	-0.491547	0.140753	0.566076	0.746485	0.580171	0.903414
PES1	76	O00541	O00541	Pescadillo homolog	24.961	25.1704	26.0749	0.20938	1.11383	0.469445	0.721226	0.119008	0.521811		27.3184	27.3249	2.35733	2.36383	0.0115697	0.851633	0.0106041	0.0672242		26.1228	26.9571	1.16173	1.99606	0.200028	0.450226	0.276296	0.851633
PFN1	276	P07737;CON__P02584	P07737	Profilin-1	25.9671	25.6124	25.9843	-0.35468	0.0172	0.853979	0.93627	0.961672	0.980546		26.8036	26.676	0.836467	0.708867	0.0275799	0.995221	0.0436354	0.125431		24.806	25.572	-1.1611	-0.3951	0.0746803	0.268771	0.984531	0.995221
PGAM5	1201	Q96HS1	Q96HS1	Serine/threonine-protein phosphatase PGAM5, mitochondrial	29.0076	29.949	29.6152	0.94144	0.607633	0.141926	0.387631	0.21542	0.618583		28.6243	28.4468	-0.383267	-0.560767	0.314468	0.850077	0.166918	0.309224		28.8711	28.7504	-0.1365	-0.257167	0.773183	0.871565	0.190368	0.850077
PHB	468	P35232	P35232	Prohibitin	28.1912	25.6563	27.0492	-2.53494	-1.14203	0.0162755	0.163007	0.034807	0.381773		26.4755	26.5793	-1.71573	-1.6119	0.0248859	0.851633	0.0384461	0.117032		23.7	24.269	-4.49117	-3.92223	0.000314382	0.0187627	0.389824	0.851633
PHB2	1241	Q99623	Q99623	Prohibitin-2	27.3545	26.5813	27.9692	-0.7732	0.614773	0.52589	0.747716	0.752933	0.933772		27.1364	26.9292	-0.21806	-0.425227	0.815206	0.91832	0.65541	0.756074		25.2496	25.5447	-2.10483	-1.80979	0.0715349	0.260161	0.610748	0.91832
PHF10	1136	Q8WUB8	Q8WUB8	PHD finger protein 10	23.8951	25.6763	24.5721	1.7812	0.676927	0.163076	0.42047	0.278803	0.688045		24.5719	24.9266	0.676727	1.03146	0.478296	0.889193	0.293754	0.440778		26.1477	25.5819	2.25259	1.68673	0.0528204	0.235827	0.544497	0.889193
PHF6	1072	Q8IWS0	Q8IWS0	PHD finger protein 6	25.875	24.6048	26.1021	-1.2702	0.227067	0.387067	0.658777	0.0401663	0.397518		26.7871	26.3417	0.912133	0.466667	0.0612304	0.856217	0.171351	0.314067		25.4018	25.3455	-0.473233	-0.5295	0.184676	0.429254	0.496592	0.856217
PHGDH	117	O43175	O43175	D-3-phosphoglycerate dehydrogenase	24.8499	24.6814	25.6168	-0.1685	0.766933	0.631381	0.803548	0.25394	0.663578		27.9719	27.9242	3.122	3.07427	0.00184751	0.851633	0.0013532	0.0235521		23.9928	25.6423	-0.8571	0.792433	0.146504	0.381191	0.3795	0.851633
PKM	344	P14618;P30613	P14618	Pyruvate kinase PKM	27.7553	27.3757	27.8007	-0.3796	0.0453667	0.0792824	0.291405	0.186866	0.581643		28.9018	28.7241	1.14643	0.968767	0.0237197	0.942851	0.0171447	0.0805916		25.8741	26.7292	-1.8812	-1.02617	0.016786	0.162772	0.753305	0.942851
PKP2	1251	Q99959	Q99959	Plakophilin-2	28.2738	26.2255	27.1774	-2.04834	-1.09639	0.192514	0.461654	0.284286	0.68889		27.0339	26.6068	-1.23992	-1.66705	0.301622	0.851633	0.184874	0.331813		26.2917	26.0798	-1.98215	-2.19402	0.137316	0.369093	0.399008	0.851633
PLEC	901	Q15149	Q15149	Plectin	29.0527	27.2999	25.0561	-1.7528	-3.99661	0.110201	0.335458	0.116227	0.521811		26.0515	25.276	-3.00115	-3.77671	0.00372846	0.589137	0.00119837	0.0235521		28.4334	27.1666	-0.61928	-1.88605	0.672074	0.803226	0.00937844	0.589137
PLEKHG3	7	A1L390	A1L390	Pleckstrin homology domain-containing family G member 3	25.1049	25.1686	24.1475	0.0637133	-0.957367	0.581168	0.781298	0.553452	0.884814		27.1723	26.8725	2.06747	1.76763	0.0312549	0.903414	0.0497835	0.135273		28.2643	26.9093	3.1594	1.80447	0.00530769	0.0965162	0.575293	0.903414
PLK1	593	P53350	P53350	Serine/threonine-protein kinase PLK1	24.7016	22.9375	23.0161	-1.76409	-1.68547	0.00878759	0.132005	0.0051595	0.153448		21.6289	22.406	-3.0727	-2.2956	0.072399	0.575151	0.0532483	0.142064		22.1905	21.9961	-2.5111	-2.70547	0.0441199	0.220919	0.0067408	0.575151
PNN	1319	Q9H307	Q9H307	Pinin	29.3924	27.5862	29.6779	-1.80617	0.2855	0.0659691	0.277337	0.194041	0.5903		27.4744	27.7015	-1.91797	-1.69087	0.00735172	0.942851	0.0113703	0.0684683		29.5244	29.5201	0.132067	0.1277	0.753833	0.857317	0.739976	0.942851
POGZ	1041	Q7Z3K3	Q7Z3K3	Pogo transposable element with ZNF domain	27.3752	26.1969	27.4416	-1.17825	0.0664	0.236865	0.514631	0.195251	0.5903		26.8239	27.6149	-0.551267	0.2397	0.0701091	0.962197	0.108633	0.224747		28.5264	28.3086	1.1512	0.933433	0.00162944	0.044505	0.841052	0.962197
POLR1B	1342	Q9H9Y6	Q9H9Y6	DNA-directed RNA polymerase I subunit RPA2	22.4496	21.357	21.454	-1.09253	-0.9956	0.0379063	0.226549	0.0672403	0.473817		22.4524	22.5319	0.00286667	0.0823333	0.990276	0.851633	0.63129	0.736087		20.1409	21.8479	-2.30863	-0.601667	0.00115773	0.0399997	0.331914	0.851633
POLR2B	448	P30876	P30876	DNA-directed RNA polymerase II subunit RPB2	25.7622	23.6895	25.0938	-2.07263	-0.668367	0.00340446	0.0784162	0.0956646	0.508494		24.1073	24.0168	-1.65483	-1.7454	0.0294756	0.856217	0.0262562	0.0967086		25.819	26.071	0.0568333	0.3088	0.955871	0.971419	0.471033	0.856217
POLR2E	382	P19388	P19388	DNA-directed RNA polymerases I, II, and III subunit RPABC1	24.0725	22.4497	22.905	-1.62275	-1.1675	0.0429944	0.237042	0.0919373	0.501998		23.2717	23.5114	-0.800767	-0.561033	0.0372706	0.851633	0.104335	0.218728		24.9994	25.0017	0.9269	0.9292	0.281699	0.542212	0.375256	0.851633
POLR2H	583	P52434	P52434	DNA-directed RNA polymerases I, II, and III subunit RPABC3	23.0412	22.4958	23.6425	-0.545375	0.6013	0.265023	0.532358	0.946253	0.980546		22.9745	23.1544	-0.0667	0.113167	0.929158	0.856217	0.828613	0.88088		23.5143	22.8125	0.473133	-0.228667	0.549759	0.734785	0.435595	0.856217
POM121	1199	Q96HA1	Q96HA1	Nuclear envelope pore membrane protein POM 121	26.2951	26.2998	26.8538	0.004745	0.558687	0.885291	0.95015	0.380389	0.779966		26.8525	26.9096	0.557453	0.614487	0.336587	0.856217	0.290597	0.438206		26.6347	26.557	0.339587	0.26192	0.583652	0.755251	0.456046	0.856217
PON1	427	P27169	P27169	Serum paraoxonase/arylesterase 1	25.666	22.7697	23.9802	-2.8963	-1.68579	0.00673516	0.115897	0.043968	0.410566		21.5344	21.7796	-4.13165	-3.88645	0.00189731	0.851633	0.00165604	0.0256121		21.3362	21.4704	-4.32982	-4.19559	0.00189055	0.046656	0.351276	0.851633
POP1	1239	Q99575	Q99575	Ribonucleases P/MRP protein subunit POP1	26.2397	28.0275	27.33	1.7878	1.09027	0.00182648	0.057368	0.862051	0.970287		26.736	26.9075	0.496267	0.6678	0.062873	0.850077	0.0250054	0.0964458		27.1916	26.7616	0.951833	0.521867	0.00419889	0.0850482	0.111682	0.850077
POP4	214	O95707	O95707	Ribonuclease P protein subunit p29	24.6541	24.0296	24.2441	-0.624533	-0.41	0.439683	0.696837	0.468091	0.826157		25.9073	25.5726	1.2532	0.9185	0.00431945	0.856217	0.0240312	0.0950093		25.3794	25.7227	0.7253	1.0686	0.0387431	0.212472	0.422573	0.856217
PPHLN1	1112	Q8NEY8	Q8NEY8	Periphilin-1	24.5103	24.0414	24.0378	-0.468933	-0.472533	0.0353056	0.218943	0.122506	0.521811		21.9891	23.361	-2.5212	-1.14937	0.0613081	0.796398	0.116058	0.235872		24.8569	22.6997	0.3466	-1.81063	0.136755	0.369093	0.0447748	0.796398
PPIA	696	P62937;P0DN26;A0A0B4J2A2;A0A075B759;Q9Y536;F5H284;P0DN37	P62937	Peptidyl-prolyl cis-trans isomerase A;Peptidyl-prolyl cis-trans isomerase A, N-terminally processed	25.8301	25.1165	24.9251	-0.71364	-0.90502	0.748755	0.873893	0.533286	0.873224		26.8059	26.6326	0.97578	0.80248	0.171237	0.856217	0.242156	0.395579		24.8419	25.8168	-0.988187	-0.0132867	0.190336	0.43695	0.503193	0.856217
PPIG	834	Q13427	Q13427	Peptidyl-prolyl cis-trans isomerase G	26.6921	25.1281	26.6292	-1.56403	-0.0629	0.0636611	0.276665	0.120204	0.521811		25.4944	25.6752	-1.1977	-1.01697	0.00535368	0.973753	0.0170017	0.0805916		26.208	26.6563	-0.484133	-0.0358	0.135701	0.369093	0.887484	0.973753
PPP1CC	484	P36873	P36873	Serine/threonine-protein phosphatase PP1-gamma catalytic subunit	23.6678	24.3697	22.9121	0.7019	-0.755733	0.286679	0.555158	0.449129	0.808199		26.3039	26.2357	2.63607	2.56787	0.0217782	0.932478	0.021798	0.0909284		26.4923	25.3282	2.82453	1.66037	0.0192265	0.162772	0.644597	0.932478
PPP1R12A	91	O14974	O14974	Protein phosphatase 1 regulatory subunit 12A	24.3386	23.5966	23.8057	-0.741927	-0.532833	0.854973	0.93627	0.518256	0.862928		26.4124	25.6239	2.07387	1.2853	0.126864	0.942851	0.283142	0.432857		27.0856	25.6223	2.747	1.28373	0.231986	0.492287	0.697782	0.942851
PPP1R18	1000	Q6NYC8	Q6NYC8	Phostensin	22.454	22.8512	21.3727	0.397192	-1.08137	0.299431	0.576232	0.432136	0.80585		22.7053	21.6151	0.2513	-0.838967	0.764935	0.851633	0.351456	0.502807		26.8043	23.2007	4.35023	0.746633	0.0595763	0.247261	0.316884	0.851633
PPP1R9A	1460	Q9ULJ8	Q9ULJ8	Neurabin-1	24.6646	25.7368	24.3383	1.07218	-0.326373	0.418928	0.685109	0.470147	0.826645		27.2929	26.5848	2.62829	1.92019	0.118915	0.973753	0.221589	0.370746		29.2454	27.7635	4.58079	3.09886	0.0277818	0.188619	0.887853	0.973753
PPP1R9B	1227	Q96SB3	Q96SB3	Neurabin-2	22.7278	24.154	23.3028	1.42622	0.574967	0.0731516	0.284027	0.118617	0.521811		26.409	26.2377	3.68117	3.50993	0.0168251	0.948564	0.0196025	0.0878132		28.4503	26.359	5.72253	3.63117	0.00946359	0.125863	0.777902	0.948564
PRDX1	786	Q06830;Q13162;P32119	Q06830	Peroxiredoxin-1	25.8083	24.9673	25.925	-0.84102	0.116647	0.501564	0.736291	0.602689	0.909459		26.3835	26.2476	0.57518	0.439247	0.334187	0.972892	0.454134	0.595459		23.9587	24.5854	-1.84965	-1.22292	0.0277942	0.188619	0.874335	0.972892
PRKDC	727	P78527	P78527	DNA-dependent protein kinase catalytic subunit	27.2514	26.0881	27.4246	-1.16324	0.173253	0.301041	0.576232	0.562332	0.887149		28.2104	28.0741	0.959053	0.822687	0.249361	0.957451	0.313331	0.461645		26.1149	26.9556	-1.13648	-0.295747	0.19809	0.44888	0.82859	0.957451
PRPF19	1470	Q9UMS4	Q9UMS4	Pre-mRNA-processing factor 19	27.6742	26.4828	28.1713	-1.1914	0.497067	0.0203821	0.169687	0.206875	0.6083		26.2313	26.3342	-1.4429	-1.34	0.0668218	0.889193	0.0822683	0.188813		27.7778	27.7129	0.103633	0.0386667	0.896369	0.949987	0.54625	0.889193
PRPF4B	839	Q13523	Q13523	Serine/threonine-protein kinase PRP4 homolog	26.1251	25.3278	26.1796	-0.797373	0.0544667	0.0411121	0.2291	0.114105	0.521811		25.2627	25.2264	-0.862433	-0.898767	0.0285474	0.966016	0.0243204	0.0950093		27.3292	26.9664	1.20407	0.841233	0.00909852	0.125863	0.859037	0.966016
PRPF6	193	O94906	O94906	Pre-mRNA-processing factor 6	25.8313	25.123	25.3067	-0.708333	-0.524667	0.597177	0.784505	0.939527	0.980546		26.3495	26.4582	0.518133	0.6269	0.353917	0.899745	0.28053	0.432692		27.2014	27.3534	1.37003	1.52207	0.052899	0.235827	0.560984	0.899745
PRPF8	1004	Q6P2Q9	Q6P2Q9	Pre-mRNA-processing-splicing factor 8	28.1045	28.854	29.8367	0.74948	1.73223	0.583562	0.782325	0.626104	0.909459		28.6795	28.6824	0.575033	0.5779	0.577062	0.850077	0.575489	0.695498		29.4132	29.3909	1.30873	1.28637	0.243068	0.505748	0.149674	0.850077
PSIP1	169	O75475	O75475	PC4 and SFRS1-interacting protein	26.0952	23.6052	25.0016	-2.49006	-1.0936	0.014766	0.161957	0.0411698	0.397518		24.2539	24.3359	-1.8413	-1.7593	0.00523696	0.850077	0.00829766	0.0597259		24.8187	24.9893	-1.27657	-1.1059	0.0231248	0.180661	0.11387	0.850077
PSMC1	652	P62191	P62191	26S protease regulatory subunit 4	22.2212	21.7832	23.2068	-0.437992	0.985667	0.494951	0.736291	0.000697387	0.0401579		24.6015	23.9311	2.38037	1.70993	0.0146891	0.743737	0.0170512	0.0805916		22.5203	22.9835	0.299133	0.7623	0.0547114	0.237771	0.0344422	0.743737
PSMC2	480	P35998	P35998	26S protease regulatory subunit 7	23.795	23.7936	24.1764	-0.00131667	0.3814	0.977753	0.995552	0.282851	0.68889		25.7708	25.7108	1.97583	1.91583	0.0370346	0.886917	0.0220837	0.0913762		22.9819	24.3097	-0.813033	0.514767	0.496549	0.708064	0.541648	0.886917
PSMC3	370	P17980	P17980	26S protease regulatory subunit 6A	21.0337	20.527	22.0182	-0.506667	0.984533	0.727307	0.865007	0.0710347	0.473817		24.5027	24.1033	3.46903	3.06963	0.000714951	0.856217	0.00134016	0.0235521		21.1179	20.5708	0.0842667	-0.462833	0.904215	0.955077	0.419037	0.856217
PSMC4	522	P43686	P43686	26S protease regulatory subunit 6B	22.8696	22.6829	22.9309	-0.1867	0.0613	0.179903	0.443974	0.942315	0.980546		25.131	24.5332	2.26137	1.66363	0.0537774	0.982995	0.0951358	0.205837		22.1527	23.0399	-0.716933	0.170333	0.435586	0.661517	0.916134	0.982995
PSMC5	653	P62195;Q8NB90	P62195	26S protease regulatory subunit 8	22.968	23.3557	23.7195	0.387733	0.751567	0.936777	0.982265	0.677573	0.928997		26.1333	25.4304	3.16533	2.4624	0.00173391	0.914913	0.0366326	0.11506		23.411	24.1357	0.443	1.1677	0.45227	0.674317	0.603763	0.914913
PSMC6	668	P62333	P62333	26S protease regulatory subunit 10B	22.7394	21.8065	22.5937	-0.932925	-0.145733	0.233574	0.512381	0.382166	0.781292		24.9168	24.9666	2.17737	2.2272	0.00984961	0.97833	0.0358999	0.113764		21.8413	23.1102	-0.898067	0.370767	0.453805	0.674317	0.905138	0.97833
PSMD2	821	Q13200	Q13200	26S proteasome non-ATPase regulatory subunit 2	22.1334	23.5467	23.4881	1.41333	1.3547	0.0401451	0.22829	0.0381134	0.3873		25.9145	25.8104	3.78117	3.677	0.000139517	0.851633	0.00121925	0.0235521		23.5978	23.8697	1.4644	1.73633	0.0252043	0.183328	0.324346	0.851633
PSMD3	118	O43242	O43242	26S proteasome non-ATPase regulatory subunit 3	22.4126	23.1436	22.3634	0.731	-0.0491667	0.119103	0.348731	0.268491	0.67888		24.7974	24.7376	2.38487	2.32503	0.0245083	0.995221	0.0286599	0.102082		24.5496	24.7163	2.13707	2.30373	0.0349825	0.200629	0.976408	0.995221
PTBP1	423	P26599	P26599	Polypyrimidine tract-binding protein 1	24.4677	24.9906	25.5926	0.522867	1.12487	0.0651298	0.277337	0.0131151	0.232373		25.3726	25.2343	0.904867	0.766567	0.388627	0.851633	0.448518	0.590086		24.4097	24.9289	-0.0579667	0.461233	0.951062	0.971419	0.311289	0.851633
PTGES3	902	Q15185	Q15185	Prostaglandin E synthase 3	24.698	25.3025	25.8428	0.60454	1.14483	0.0725103	0.284027	0.152569	0.531268		27.1244	27.1003	2.42643	2.40233	0.000464576	0.850077	0.000450073	0.0129583		24.9741	26.0383	0.2761	1.3403	0.52708	0.723472	0.216824	0.850077
PWP1	844	Q13610	Q13610	Periodic tryptophan protein 1 homolog	27.8438	28.8831	27.8447	1.03936	0.000906667	0.144882	0.391068	0.658981	0.921783		27.6249	27.9198	-0.218893	0.07604	0.503063	0.999016	0.830129	0.881136		27.8628	27.6375	0.0190067	-0.206227	0.971688	0.97877	0.999016	0.999016
RACGAP1	1313	Q9H0H5	Q9H0H5	Rac GTPase-activating protein 1	25.4836	25.166	25.1322	-0.317633	-0.3514	0.815172	0.90706	0.82113	0.957268		26.4322	26.2001	0.948567	0.716467	0.105958	0.891153	0.191466	0.337823		26.374	25.3261	0.8904	-0.157567	0.383128	0.62461	0.550338	0.891153
RAE1	726	P78406	P78406	mRNA export factor	23.6473	20.8177	21.6556	-2.82967	-1.9917	0.0111037	0.144768	0.564827	0.889056		23.1276	23.417	-0.5197	-0.230367	0.721266	0.850077	0.802265	0.866993		22.5297	23.1139	-1.1176	-0.5334	0.363659	0.609451	0.197707	0.850077
RAI14	1416	Q9P0K7;Q9C0D0;O15034	Q9P0K7	Ankycorbin	25.1706	26.4561	23.86	1.28556	-1.31053	0.254822	0.525617	0.422173	0.803641		27.5067	26.9067	2.33611	1.73614	0.130253	0.92296	0.233121	0.385375		28.9999	28.0651	3.82937	2.89451	0.132304	0.367135	0.617954	0.92296
RALY	1453	Q9UKM9	Q9UKM9	RNA-binding protein Raly	27.7102	27.6207	29.199	-0.08948	1.48881	0.948945	0.988905	0.857131	0.970287		28.4191	28.604	0.708847	0.893813	0.280878	0.850077	0.190133	0.337263		28.978	29.1677	1.26781	1.45745	0.0916004	0.291888	0.0866907	0.850077
RAN	680	P62826	P62826	GTP-binding nuclear protein Ran	26.971	26.526	27.4106	-0.44502	0.439593	0.992451	0.995552	0.97983	0.985535		28.4995	28.1527	1.52843	1.18163	0.0350033	0.903414	0.0816679	0.188108		26.3934	26.8556	-0.57764	-0.115407	0.402074	0.638697	0.571375	0.903414
RANBP1	521	P43487	P43487	Ran-specific GTPase-activating protein	24.042	24.2411	24.7159	0.199017	0.673833	0.43186	0.690775	0.0251871	0.322568		25.4693	24.9777	1.42723	0.9357	5.23364e-05	0.850077	0.0946633	0.205837		23.5893	24.1139	-0.452733	0.0718667	0.0382073	0.212472	0.239203	0.850077
RANBP2	561	P49792;P0DJD0;P0DJD1;Q99666;O14715	P49792	E3 SUMO-protein ligase RanBP2	28.007	23.7091	25.104	-4.29789	-2.90297	0.00130143	0.0446165	8.87852e-05	0.0296758		24.3974	24.434	-3.60953	-3.57297	0.000560828	0.0041454	0.00706836	0.0536729		24.9174	24.4493	-3.0896	-3.55767	0.0178603	0.162772	5.99913e-06	0.0041454
RBBP7	929	Q16576	Q16576	Histone-binding protein RBBP7	24.2043	24.2675	22.7672	0.0632133	-1.43703	0.255601	0.525656	0.555256	0.884814		24.5948	24.1329	0.3905	-0.0714	0.397332	0.856217	0.784742	0.856795		23.2879	24.3723	-0.916333	0.168067	0.442869	0.665267	0.485264	0.856217
RBM12B	1079	Q8IXT5	Q8IXT5	RNA-binding protein 12B	28.297	24.6986	26.2078	-3.59843	-2.0892	0.00562045	0.104966	0.00933065	0.222327		24.1636	24.7581	-4.13337	-3.53893	0.0306273	0.850077	0.0505072	0.135273		25.7596	25.8334	-2.53737	-2.4636	0.125643	0.355579	0.207372	0.850077
RBM14	1220	Q96PK6	Q96PK6	RNA-binding protein 14	29.2829	28.9209	28.2289	-0.36194	-1.05401	0.746136	0.873893	0.979498	0.985535		28.8395	28.9251	-0.443347	-0.357747	0.463806	0.850077	0.542118	0.673747		28.9934	28.9061	-0.289513	-0.37678	0.671614	0.803226	0.129858	0.850077
RBM15	1234	Q96T37	Q96T37	Putative RNA-binding protein 15	26.9374	26.6455	26.5989	-0.29194	-0.338573	0.806592	0.901869	0.55573	0.884814		27.3088	27.3461	0.371327	0.40866	0.312759	0.856217	0.282855	0.432857		27.962	27.4821	1.02453	0.544627	0.0320951	0.193606	0.42709	0.856217
RBM15B	1108	Q8NDT2	Q8NDT2	Putative RNA-binding protein 15B	22.5304	24.423	22.8097	1.89255	0.2793	0.0011744	0.0430284	0.0840745	0.485546		24.8285	24.8451	2.29803	2.31463	0.0207818	0.955535	0.0194536	0.0878132		24.3222	23.6594	1.79177	1.129	0.0487485	0.225926	0.8214	0.955535
RBM28	1389	Q9NW13	Q9NW13	RNA-binding protein 28	27.0461	27.7036	26.7673	0.65748	-0.278747	0.309288	0.585529	0.956594	0.980546		26.5476	26.6045	-0.498513	-0.44158	0.0965626	0.942851	0.259321	0.411933		27.5225	27.2917	0.476453	0.24562	0.314524	0.571936	0.708111	0.942851
RBM34	513	P42696	P42696	RNA-binding protein 34	26.0408	27.0923	26.4983	1.05158	0.45754	0.139721	0.384649	0.151911	0.531268		25.6509	26.5067	-0.389893	0.465973	0.196033	0.856217	0.191645	0.337823		26.9067	27.0354	0.86594	0.994607	0.375538	0.61815	0.500929	0.856217
RBM39	870	Q14498;Q86U06	Q14498	RNA-binding protein 39	28.1205	28.4846	28.6848	0.3641	0.56428	0.578351	0.781298	0.881227	0.970287		27.3347	27.4216	-0.785853	-0.698953	0.0114434	0.851633	0.0340403	0.110725		28.0454	28.3196	-0.0750867	0.199047	0.883337	0.946556	0.326183	0.851633
RBM8A	1534	Q9Y5S9	Q9Y5S9	RNA-binding protein 8A	27.3552	26.0057	27.9407	-1.34953	0.585467	0.0440812	0.237108	0.799539	0.950915		24.2275	24.854	-3.12773	-2.50123	0.00347104	0.856217	0.00666993	0.0513152		27.7064	27.6626	0.3512	0.307367	0.563206	0.74452	0.455335	0.856217
RBMX	489	P38159;O75526;Q8N7X1	P38159	RNA-binding motif protein, X chromosome;RNA-binding motif protein, X chromosome, N-terminally processed	27.8394	27.2174	28.8823	-0.622	1.04291	0.747095	0.873893	0.915703	0.975115		25.9914	26.316	-1.84799	-1.52339	0.238389	0.925179	0.315835	0.462378		26.0758	26.1734	-1.76353	-1.66596	0.255141	0.514135	0.624193	0.925179
RBMX2	1505	Q9Y388	Q9Y388	RNA-binding motif protein, X-linked 2	23.1846	24.4422	24.7239	1.2576	1.53927	0.0788977	0.291405	0.0346147	0.381773		22.3993	22.3082	-0.7853	-0.8764	0.551124	0.850077	0.517621	0.652693		24.1674	23.8042	0.9828	0.6196	0.287163	0.546639	0.149879	0.850077
RCC2	1418	Q9P258	Q9P258	Protein RCC2	22.8402	23.5917	23.8242	0.751433	0.984	0.069366	0.280771	0.528043	0.872236		24.2433	23.6443	1.40307	0.804033	0.158872	0.850077	0.484604	0.621782		21.7161	23.3975	-1.1241	0.5573	0.146739	0.381191	0.190848	0.850077
RCL1	1492	Q9Y2P8	Q9Y2P8	RNA 3-terminal phosphate cyclase-like protein	21.4153	22.0098	21.9216	0.5945	0.506333	0.116608	0.345239	0.13796	0.530023		22.5368	21.7284	1.12153	0.313167	0.0200572	0.850077	0.52593	0.660759		21.4629	20.8384	0.0476667	-0.576833	0.948505	0.971419	0.230158	0.850077
REXO4	1307	Q9GZR2	Q9GZR2	RNA exonuclease 4	26.0651	26.5517	25.5451	0.48666	-0.51998	0.837882	0.926363	0.830867	0.963483		25.3487	25.2775	-0.716413	-0.787547	0.41619	0.914913	0.371106	0.522233		26.4076	26.1751	0.34252	0.109987	0.713648	0.828042	0.6005	0.914913
RFC1	470	P35251	P35251	Replication factor C subunit 1	25.8753	25.6519	25.5936	-0.22336	-0.2817	0.708942	0.854424	0.433119	0.80585		27.356	27.3731	1.48067	1.49777	0.044245	0.948863	0.0439281	0.125431		27.3362	26.6197	1.46087	0.744433	0.0621279	0.252282	0.806053	0.948863
RNPS1	905	Q15287	Q15287	RNA-binding protein with serine-rich domain 1	26.8473	26.0867	26.8984	-0.760527	0.0511333	0.0169823	0.163007	0.341101	0.732837		25.5519	25.4904	-1.2954	-1.35683	0.0134179	0.995221	0.0105031	0.0672242		26.3183	26.5512	-0.529	-0.296033	0.300134	0.559885	0.956517	0.995221
RPF2	1330	Q9H7B2	Q9H7B2	Ribosome production factor 2 homolog	27.2516	28.3979	27.7899	1.14622	0.538293	0.00298733	0.0764534	0.0763549	0.479072		27.303	27.7672	0.0513933	0.515527	0.809188	0.851633	0.0267001	0.0971039		27.9307	28.1892	0.679027	0.93756	0.288528	0.547727	0.354235	0.851633
RPL10	429	P27635;Q96L21	P27635	60S ribosomal protein L10	30.3626	30.9972	30.4449	0.63462	0.0823533	0.358473	0.6319	0.80824	0.954533		30.4577	30.4696	0.583433	0.595267	0.031241	0.850077	0.0295332	0.103591		29.1328	29.5422	-0.741533	-0.3321	0.438628	0.663221	0.123413	0.850077
RPL10	429	P27635;Q96L21	P27635	60S ribosomal protein L10	29.8743	28.2732	30.4449	-1.6011	0.570633	0.320967	0.596205	0.406641	0.792529		30.4577	30.4696	0.0951533	0.106987	0.802993	0.965991	0.778755	0.854235		29.1328	29.5422	-1.22981	-0.82038	0.246289	0.507736	0.852746	0.965991
RPL10A	692	P62906	P62906	60S ribosomal protein L10a	30.4749	31.3124	30.5944	0.83756	0.119507	0.317716	0.593356	0.872164	0.970287		30.1794	30.4409	-0.295493	-0.0339267	0.570962	0.962197	0.945315	0.96344		30.0085	30.3847	-0.466393	-0.0901267	0.53534	0.724722	0.836147	0.962197
RPL11	694	P62913	P62913	60S ribosomal protein L11	30.6717	30.5107	30.6064	-0.161	-0.0653133	0.593051	0.783553	0.263696	0.672376		30.4586	30.7523	-0.213047	0.0806533	0.429871	0.957451	0.752891	0.83694		30.3063	30.1745	-0.365413	-0.497147	0.563255	0.74452	0.827455	0.957451
RPL12	443	P30050	P30050	60S ribosomal protein L12	30.5851	30.4031	29.7935	-0.18192	-0.791527	0.452777	0.706808	0.377796	0.779274		29.9797	30.0109	-0.60536	-0.57416	0.249633	0.851633	0.275257	0.428384		30.1453	30.2804	-0.439727	-0.304627	0.496808	0.708064	0.357911	0.851633
RPL13	422	P26373	P26373	60S ribosomal protein L13	30.7752	31.3563	31.3379	0.5811	0.562733	0.347677	0.624012	0.900078	0.970287		30.8097	30.9789	0.0345333	0.203667	0.905836	0.851633	0.419209	0.562472		30.6848	30.5865	-0.0904333	-0.1887	0.867434	0.941341	0.339448	0.851633
RPL13A	499	P40429;Q6NVV1	P40429	60S ribosomal protein L13a	30.2361	31.1195	30.8684	0.88348	0.63234	0.0509197	0.254968	0.131024	0.521811		30.2252	30.3729	-0.0108267	0.13684	0.953809	0.850077	0.460001	0.600871		29.8223	30.0709	-0.41376	-0.165193	0.508313	0.709584	0.213299	0.850077
RPL14	567	P50914	P50914	60S ribosomal protein L14	30.4207	31.2201	30.589	0.79934	0.16826	0.0606915	0.270567	0.95523	0.980546		30.6241	30.8674	0.203393	0.446627	0.469651	0.942663	0.104458	0.218728		30.7328	30.8106	0.312093	0.389893	0.536987	0.724722	0.677395	0.942663
RPL15	640	P61313	P61313	60S ribosomal protein L15	30.6425	31.7054	31.4488	1.06298	0.80634	0.0156679	0.162495	0.116323	0.521811		30.8569	30.8558	0.214407	0.21334	0.471543	0.850077	0.467963	0.605547		31.0228	31.0544	0.38034	0.411973	0.5773	0.75273	0.150512	0.850077
RPL17	376	P18621	P18621	60S ribosomal protein L17	30.5286	30.8189	30.1791	0.29038	-0.34946	0.78504	0.898406	0.442634	0.808199		30.9102	31.0218	0.381673	0.493207	0.310494	0.903414	0.205776	0.35109		30.0221	30.2342	-0.506427	-0.29436	0.429135	0.660428	0.570889	0.903414
RPL18	787	Q07020	Q07020	60S ribosomal protein L18	31.0486	31.5816	31.2533	0.533	0.2047	0.621464	0.799687	0.436068	0.807342		30.9309	30.9318	-0.117733	-0.116833	0.799065	0.942851	0.789129	0.858721		30.6956	30.8501	-0.353033	-0.198533	0.628471	0.783376	0.685809	0.942851
RPL18A	768	Q02543	Q02543	60S ribosomal protein L18a	30.6924	31.5371	31.2985	0.84476	0.606107	0.0550021	0.259638	0.317595	0.71022		30.5665	30.6685	-0.125827	-0.0238267	0.579631	0.796398	0.908497	0.941186		30.4118	30.7474	-0.28056	0.05504	0.608732	0.767224	0.0442706	0.796398
RPL19	743	P84098	P84098	60S ribosomal protein L19	30.2537	31.0245	30.8968	0.77082	0.643113	0.129743	0.364278	0.479869	0.839467		29.9562	30.2202	-0.297553	-0.03352	0.221324	0.851633	0.850643	0.896028		29.7049	30.0505	-0.54882	-0.203187	0.523671	0.72083	0.287194	0.851633
RPL21	530	P46778	P46778	60S ribosomal protein L21	30.3794	30.854	30.4677	0.4746	0.0883067	0.260824	0.525888	0.90726	0.974987		30.1075	30.1938	-0.271893	-0.185593	0.283379	0.957451	0.387699	0.539034		29.8578	29.8077	-0.521593	-0.57166	0.48423	0.701474	0.827918	0.957451
RPL22	471	P35268	P35268	60S ribosomal protein L22	26.8757	27.0196	24.5656	0.14388	-2.31007	0.799194	0.901482	0.695624	0.933758		26.9606	26.6658	0.0849333	-0.209867	0.896149	0.851633	0.749506	0.835337		26.0225	26.3376	-0.853167	-0.538133	0.246888	0.507736	0.283021	0.851633
RPL22L1	1008	Q6P5R6	Q6P5R6	60S ribosomal protein L22-like 1	21.7515	22.6126	22.9506	0.8611	1.1991	0.0439687	0.237108	0.0118501	0.232373		24.2732	22.7237	2.5217	0.9722	0.0430167	0.851633	0.439067	0.582333		22.5164	22.0158	0.7649	0.2643	0.605262	0.767224	0.344704	0.851633
RPL23	681	P62829	P62829	60S ribosomal protein L23	28.9852	29.524	28.6558	0.53882	-0.3294	0.282603	0.550081	0.816395	0.954533		29.2176	29.2232	0.232433	0.238	0.380174	0.850077	0.270804	0.42336		27.7912	28.3835	-1.194	-0.601667	0.104755	0.317482	0.157378	0.850077
RPL23A	675	P62750	P62750	60S ribosomal protein L23a	30.9402	31.3615	31.3133	0.42134	0.373173	0.508932	0.738807	0.717491	0.933772		30.2905	30.4771	-0.649627	-0.463027	0.0287458	0.856217	0.0720808	0.177252		30.2838	30.1642	-0.65636	-0.775993	0.224759	0.484216	0.507254	0.856217
RPL24	738	P83731	P83731	60S ribosomal protein L24	29.5213	30.4385	30.0498	0.91724	0.5285	0.0878162	0.298921	0.331907	0.725243		29.8744	29.8819	0.353133	0.360567	0.123665	0.851633	0.141531	0.275487		28.3886	28.6964	-1.1327	-0.824867	0.178076	0.424311	0.324996	0.851633
RPL26	639	P61254;Q2PPJ7	P61254	60S ribosomal protein L26	30.292	30.8538	31.6408	0.56184	1.34885	0.604645	0.786836	0.896108	0.970287		30.577	30.8097	0.28502	0.517753	0.739822	0.850077	0.553574	0.679862		30.3489	30.3103	0.0569533	0.01832	0.955955	0.971419	0.219451	0.850077
RPL26L1	1477	Q9UNX3	Q9UNX3	60S ribosomal protein L26-like 1	28.1469	28.4651	26.8178	0.31828	-1.32909	0.860449	0.939009	0.788534	0.943204		24.6318	24.8778	-3.51503	-3.26906	0.0296185	0.851633	0.038226	0.117032		25.569	25.3464	-2.57783	-2.80049	0.0789776	0.27666	0.318797	0.851633
RPL27	642	P61353	P61353	60S ribosomal protein L27	30.4405	31.2765	30.7149	0.83604	0.274453	0.556135	0.773636	0.811758	0.954533		29.7387	29.8742	-0.70178	-0.566247	0.308495	0.942851	0.396251	0.546526		29.7738	30.1044	-0.66668	-0.336113	0.486895	0.70239	0.759746	0.942851
RPL27A	528	P46776	P46776	60S ribosomal protein L27a	29.7966	30.2162	30.1923	0.4196	0.395693	0.286818	0.555158	0.892083	0.970287		29.7105	29.882	-0.0861733	0.0853933	0.738756	0.854801	0.733776	0.823115		29.2047	29.4298	-0.591973	-0.36684	0.467258	0.681172	0.413896	0.854801
RPL28	531	P46779	P46779	60S ribosomal protein L28	31.079	31.4297	31.453	0.35072	0.37404	0.604427	0.786836	0.781049	0.938618		30.8321	31.0023	-0.246827	-0.07666	0.198565	0.856217	0.645863	0.746307		30.8333	30.748	-0.24566	-0.33096	0.628365	0.783376	0.492236	0.856217
RPL29	537	P47914	P47914	60S ribosomal protein L29	30.5845	30.7853	30.8215	0.20082	0.237	0.589901	0.782325	0.917257	0.975115		29.7423	29.9455	-0.842233	-0.639	0.00252965	0.942851	0.0181257	0.0836586		30.1116	29.7117	-0.4729	-0.8728	0.369868	0.611433	0.712863	0.942851
RPL3	495	P39023	P39023	60S ribosomal protein L3	31.9056	32.6677	32.3253	0.76216	0.419707	0.100523	0.318629	0.673697	0.928997		31.9393	32.1222	0.03374	0.21664	0.870498	0.851633	0.319664	0.466994		31.8366	31.8342	-0.0689267	-0.07136	0.907969	0.955077	0.364141	0.851633
RPL30	690	P62888	P62888	60S ribosomal protein L30	30.1046	30.9719	30.5443	0.86734	0.439753	0.229323	0.50921	0.307228	0.702963		30.2194	30.3228	0.114787	0.218187	0.781688	0.851633	0.603497	0.712252		29.5131	29.9293	-0.591513	-0.175313	0.40771	0.645625	0.388895	0.851633
RPL31	691	P62899	P62899	60S ribosomal protein L31	30.0807	30.5989	29.9583	0.51828	-0.122327	0.33812	0.614358	0.744824	0.933772		30.229	30.5435	0.14834	0.462807	0.693228	0.948863	0.199026	0.342776		29.4585	29.4596	-0.62216	-0.62106	0.10276	0.314192	0.797934	0.948863
RPL32	693	P62910	P62910	60S ribosomal protein L32	30.1639	31.0185	30.611	0.85462	0.44714	0.0520358	0.256187	0.696354	0.933758		30.2388	30.4616	0.0749067	0.297773	0.808803	0.851633	0.273631	0.426814		30.3462	30.3473	0.182307	0.183473	0.742202	0.849108	0.37482	0.851633
RPL34	541	P49207	P49207	60S ribosomal protein L34	30.2269	30.5235	30.6553	0.29666	0.42844	0.845532	0.930355	0.651886	0.919293		29.9104	30.0613	-0.316493	-0.165593	0.335545	0.856217	0.575724	0.695498		30.1786	29.9964	-0.0482933	-0.230493	0.929381	0.961828	0.479838	0.856217
RPL35	516	P42766	P42766	60S ribosomal protein L35	29.0866	30.0123	29.7806	0.92574	0.69402	0.113802	0.340422	0.492144	0.842025		28.8516	28.9298	-0.234947	-0.156813	0.541202	0.854801	0.68163	0.778523		28.5858	28.5457	-0.500747	-0.540913	0.538519	0.725373	0.414412	0.854801
RPL35A	372	P18077	P18077	60S ribosomal protein L35a	30.1834	31.1756	30.8429	0.9922	0.659487	0.0853278	0.297786	0.455816	0.8181		30.2313	30.2953	0.04792	0.111887	0.880976	0.851633	0.746829	0.833698		30.2812	30.4074	0.09782	0.224053	0.848851	0.931042	0.2575	0.851633
RPL36	1517	Q9Y3U8	Q9Y3U8	60S ribosomal protein L36	29.1027	30.1516	29.7314	1.0489	0.628687	0.00822537	0.126305	0.174149	0.554547		28.9947	29.0943	-0.10798	-0.00841333	0.729187	0.850077	0.972046	0.979131		28.5684	28.8821	-0.534313	-0.220613	0.460826	0.674317	0.239508	0.850077
RPL36A	739	P83881	P83881	60S ribosomal protein L36a	29.7598	29.5495	30.2179	-0.21028	0.458133	0.745366	0.873893	0.413647	0.793972		29.3981	29.5035	-0.361667	-0.256267	0.228001	0.856217	0.399256	0.547634		28.6519	28.8163	-1.1079	-0.9435	0.0434822	0.219438	0.499623	0.856217
RPL37	645	P61927	P61927	60S ribosomal protein L37	25.236	27.1322	26.9802	1.89626	1.74422	0.00975747	0.135408	0.0380971	0.3873		27.6919	27.7714	2.45589	2.53543	0.000922707	0.851633	0.00131182	0.0235521		26.806	26.5543	1.57003	1.31829	0.0188535	0.162772	0.254272	0.851633
RPL37A	643	P61513;A6NKH3	P61513	60S ribosomal protein L37a	28.713	29.3149	28.9053	0.60194	0.192333	0.168695	0.428559	0.646202	0.915012		29.4358	29.5778	0.722767	0.864833	0.0285027	0.942851	0.0156603	0.0782597		29.143	29.2266	0.43	0.5136	0.365699	0.610382	0.753259	0.942851
RPL38	703	P63173	P63173	60S ribosomal protein L38	26.9097	26.7821	26.1442	-0.127605	-0.765447	0.894824	0.954203	0.804624	0.954533		27.0357	27.2988	0.126053	0.389153	0.779171	0.851633	0.422859	0.565176		25.8746	26.6047	-1.03511	-0.30498	0.0751855	0.269187	0.350176	0.851633
RPL4	482	P36578	P36578	60S ribosomal protein L4	32.0327	32.7913	32.3727	0.75864	0.339987	0.102895	0.321676	0.409454	0.792529		31.721	31.9002	-0.311713	-0.132513	0.322471	0.856217	0.636335	0.740248		31.5601	31.7627	-0.47258	-0.26998	0.499929	0.708064	0.465878	0.856217
RPL5	529	P46777	P46777	60S ribosomal protein L5	30.9261	31.8037	31.3372	0.87758	0.411087	0.0442647	0.237108	0.188183	0.583114		31.0494	31.4308	0.123353	0.504753	0.615016	0.851633	0.0816452	0.188108		31.6441	31.3637	0.717987	0.43762	0.262472	0.514135	0.25367	0.851633
RPL6	771	Q02878	Q02878	60S ribosomal protein L6	32.1067	32.7602	32.3137	0.6535	0.207033	0.129106	0.364132	0.610847	0.909459		31.7858	31.8663	-0.320867	-0.240433	0.238224	0.92296	0.355797	0.507966		32.1274	32.0375	0.0206667	-0.0692	0.971606	0.97877	0.618423	0.92296
RPL7	374	P18124	P18124	60S ribosomal protein L7	31.5308	32.3956	31.8049	0.86482	0.27408	0.128229	0.364132	0.669962	0.928997		31.241	31.349	-0.289787	-0.18182	0.418517	0.903414	0.59706	0.708881		31.1997	31.5376	-0.33112	0.00681333	0.679328	0.805172	0.580486	0.903414
RPL7A	669	P62424	P62424	60S ribosomal protein L7a	31.8785	32.6659	32.2902	0.7874	0.411753	0.107293	0.33098	0.629149	0.909459		31.552	31.8037	-0.326447	-0.0748133	0.271297	0.851633	0.784879	0.856795		31.5782	31.7755	-0.30028	-0.10298	0.675564	0.803467	0.399534	0.851633
RPL7L1	994	Q6DKI1	Q6DKI1	60S ribosomal protein L7-like 1	24.8321	25.3934	25.6458	0.561313	0.813767	0.0787536	0.291405	0.00532959	0.153448		26.5336	27.1853	1.7015	2.3532	0.0216199	0.850077	0.00263602	0.0349208		25.2014	25.7351	0.3693	0.903067	0.733058	0.842834	0.0821386	0.850077
RPL8	695	P62917	P62917	60S ribosomal protein L8	31.5514	32.099	31.8747	0.54756	0.3233	0.107969	0.331586	0.687562	0.933758		31.1428	31.433	-0.4086	-0.118433	0.218425	0.856217	0.516376	0.652314		31.2392	31.3404	-0.312167	-0.211	0.563508	0.74452	0.425407	0.856217
RPL9	459	P32969	P32969	60S ribosomal protein L9	29.0234	29.133	28.1775	0.10952	-0.84594	0.86291	0.939009	0.718543	0.933772		28.6097	28.943	-0.413773	-0.0804067	0.604684	0.851633	0.917143	0.945889		28.3278	28.7501	-0.69564	-0.273307	0.483825	0.701474	0.374274	0.851633
RPN1	251	P04843	P04843	Dolichyl-diphosphooligosaccharide--protein glycosyltransferase subunit 1	24.498	22.6985	22.7585	-1.79951	-1.73955	0.0620896	0.272936	0.0647116	0.473817		22.7512	23.0946	-1.74688	-1.40342	0.0414865	0.796398	0.0759042	0.18024		22.7919	22.8818	-1.70615	-1.61628	0.043326	0.219438	0.0428291	0.796398
RPS11	662	P62280	P62280	40S ribosomal protein S11	29.9144	29.7555	29.3876	-0.15892	-0.52678	0.991218	0.995552	0.468587	0.826157		30.429	30.418	0.514587	0.50362	0.0802403	0.850077	0.0838236	0.189288		28.6728	29.1304	-1.24161	-0.783947	0.142068	0.37469	0.0783872	0.850077
RPS12	413	P25398	P25398	40S ribosomal protein S12	27.3137	27.0845	26.5224	-0.22918	-0.79132	0.805374	0.901869	0.894311	0.970287		26.831	27.2415	-0.48272	-0.0722533	0.365618	0.854801	0.89125	0.930293		27.8348	27.9541	0.52108	0.64038	0.555286	0.740739	0.413566	0.854801
RPS13	661	P62277	P62277	40S ribosomal protein S13	28.5739	29.2275	28.3726	0.65362	-0.201313	0.338742	0.614358	0.932416	0.980546		29.618	29.695	1.04412	1.12115	0.0517929	0.948863	0.0257208	0.0967086		28.9801	29.5762	0.406253	1.00232	0.662791	0.803226	0.802968	0.948863
RPS14	658	P62263	P62263	40S ribosomal protein S14	28.938	29.464	28.5858	0.52592	-0.352207	0.235782	0.514631	0.709991	0.933772		30.1483	30.1618	1.21023	1.22373	0.0321353	0.893634	0.0302367	0.104468		29.1456	29.3068	0.207593	0.368727	0.729653	0.840317	0.55351	0.893634
RPS15	682	P62841	P62841	40S ribosomal protein S15	26.3756	27.4809	27.0772	1.10524	0.701527	0.0932206	0.305287	0.0838649	0.485546		28.8424	28.7585	2.46676	2.38283	0.00128138	0.856217	0.00272756	0.0349208		27.2837	27.2696	0.908027	0.893927	0.082828	0.279114	0.497863	0.856217
RPS15A	655	P62244	P62244	40S ribosomal protein S15a	27.3292	28.1331	26.9658	0.8039	-0.36336	0.350435	0.625399	0.726601	0.933772		28.0541	27.7381	0.724973	0.408973	0.0792236	0.851633	0.261421	0.413368		25.6511	26.7713	-1.67806	-0.557827	0.0533856	0.236354	0.359347	0.851633
RPS16	656	P62249	P62249	40S ribosomal protein S16	28.7879	28.6575	28.6321	-0.13044	-0.1558	0.693482	0.845143	0.74118	0.933772		28.6522	28.7478	-0.135667	-0.0401333	0.567257	0.942851	0.874672	0.915755		28.8379	29.0551	0.0500333	0.267233	0.954223	0.971419	0.73851	0.942851
RPS17	289	P08708	P08708	40S ribosomal protein S17	26.5945	26.8827	25.5175	0.28818	-1.07695	0.675548	0.833577	0.63505	0.909459		27.5749	27.3003	0.98042	0.70582	0.326078	0.856217	0.466794	0.605547		25.2082	25.7094	-1.38625	-0.88508	0.194687	0.443988	0.439441	0.856217
RPS18	660	P62269	P62269	40S ribosomal protein S18	29.5189	29.2785	29.4538	-0.24038	-0.0651133	0.571877	0.781298	0.867102	0.970287		30.1112	30.1132	0.59232	0.594287	0.0120219	0.973753	0.00339959	0.0390487		29.8132	30.1083	0.294287	0.58942	0.703896	0.824962	0.892469	0.973753
RPS19	494	P39019	P39019	40S ribosomal protein S19	27.8689	27.5648	27.6641	-0.30408	-0.20476	0.560061	0.777113	0.777476	0.937919		26.1239	26.9039	-1.74496	-0.96496	0.00351669	0.942851	0.0383914	0.117032		28.6363	28.4279	0.767473	0.559073	0.441496	0.665267	0.734584	0.942851
RPS19BP1	1062	Q86WX3	Q86WX3	Active regulator of SIRT1	24.6925	24.743	21.8196	0.05046	-2.87293	0.941118	0.985322	0.332858	0.725243		24.8015	24.7751	0.109033	0.0825667	0.699395	0.850077	0.784657	0.856795		24.6129	24.1997	-0.0796333	-0.492767	0.78093	0.878864	0.161504	0.850077
RPS2	354	P15880	P15880	40S ribosomal protein S2	28.7304	29.4775	28.8734	0.74708	0.142967	0.0382269	0.226549	0.197336	0.5903		30.3445	30.3388	1.61407	1.60837	0.000117664	0.954636	0.000353954	0.0116468		29.1494	29.394	0.418967	0.663633	0.587074	0.756844	0.818898	0.954636
RPS20	629	P60866	P60866	40S ribosomal protein S20	26.9999	25.9802	24.7469	-1.01972	-2.25298	0.555267	0.773636	0.720637	0.933772		26.7056	26.6025	-0.294313	-0.39738	0.701195	0.850077	0.604023	0.712252		25.8253	25.8551	-1.17461	-1.14478	0.211403	0.462277	0.0721383	0.850077
RPS23	659	P62266	P62266	40S ribosomal protein S23	30.1126	30.779	31.2979	0.66632	1.18523	0.403157	0.676168	0.635586	0.909459		30.3328	30.4094	0.22016	0.29676	0.677131	0.850077	0.580447	0.696192		29.7713	30.3614	-0.341307	0.248727	0.695849	0.819134	0.2304	0.850077
RPS24	683	P62847	P62847	40S ribosomal protein S24	28.244	29.4361	29.056	1.19208	0.811987	0.0284487	0.194634	0.13182	0.521811		28.4481	28.5575	0.20412	0.313487	0.452312	0.850077	0.236376	0.38875		27.7656	28.1766	-0.478347	-0.0673467	0.609257	0.767224	0.177287	0.850077
RPS25	684	P62851	P62851	40S ribosomal protein S25	27.8541	27.3191	27.1145	-0.53496	-0.73956	0.371625	0.637643	0.639452	0.909459		26.4917	26.778	-1.36236	-1.07606	0.0346467	0.850077	0.0156112	0.0782597		27.7742	27.7873	-0.0798267	-0.0667933	0.943105	0.968329	0.22725	0.850077
RPS27	512	P42677	P42677	40S ribosomal protein S27	27.3832	27.4289	26.6646	0.04572	-0.718633	0.997217	0.997217	0.863535	0.970287		27.2257	27.0524	-0.1575	-0.330833	0.672128	0.850077	0.343946	0.496418		26.2409	25.3267	-1.14227	-2.05653	0.0339154	0.20029	0.0786965	0.850077
RPS27A	697	P62979;P62987;P0CG47;P0CG48	P62979	Ubiquitin-40S ribosomal protein S27a;Ubiquitin;40S ribosomal protein S27a	27.6774	27.5614	27.8418	-0.11596	0.1644	0.451908	0.706808	0.340007	0.732837		27.8597	27.8931	0.1823	0.215667	0.592807	0.942851	0.570695	0.692364		26.8628	27.6493	-0.814567	-0.0281	0.273253	0.527423	0.691965	0.942851
RPS27L	1025	Q71UM5	Q71UM5	40S ribosomal protein S27-like	28.2596	27.8171	27.9282	-0.442558	-0.331433	0.242643	0.514631	0.12545	0.521811		28.1583	28.1662	-0.101367	-0.0934333	0.593605	0.851633	0.545025	0.676144		26.9429	26.999	-1.31677	-1.2606	0.0251548	0.183328	0.390862	0.851633
RPS28	686	P62857	P62857	40S ribosomal protein S28	26.3329	25.5473	26.426	-0.78566	0.0930267	0.246001	0.516794	0.778648	0.937919		24.5788	25.3239	-1.75414	-1.00907	0.227779	0.987204	0.416154	0.55946		28.089	27.6218	1.75606	1.28886	0.29276	0.551218	0.942311	0.987204
RPS3	405	P23396	P23396	40S ribosomal protein S3	29.0854	28.8283	28.0141	-0.25716	-1.07134	0.788024	0.898406	0.99118	0.992353		29.8057	29.5879	0.720293	0.502493	0.122784	0.850077	0.246179	0.400714		28.1849	28.5074	-0.900507	-0.578007	0.205171	0.457334	0.22914	0.850077
RPS3A	638	P61247	P61247	40S ribosomal protein S3a	29.1732	29.6631	28.5876	0.48994	-0.585567	0.608938	0.787971	0.733237	0.933772		30.6614	30.4399	1.4882	1.2667	0.0707835	0.913969	0.106684	0.222044		29.1408	29.2721	-0.0324333	0.0989333	0.967757	0.978565	0.593578	0.913969
RPS4X	672	P62701;Q8TD47;P22090	P62701	40S ribosomal protein S4, X isoform	30.1029	30.479	29.7887	0.37604	-0.314273	0.590802	0.782325	0.977382	0.985535		30.798	30.7776	0.695027	0.67466	0.0479015	0.856217	0.0496935	0.135273		29.2248	29.4891	-0.878173	-0.61384	0.0385307	0.212472	0.441611	0.856217
RPS5	533	P46782	P46782	40S ribosomal protein S5;40S ribosomal protein S5, N-terminally processed	27.6963	27.6336	27.6844	-0.06274	-0.0119333	0.86207	0.939009	0.348594	0.743452		27.3659	27.3587	-0.330433	-0.3376	0.37865	0.995221	0.288403	0.436075		28.6767	28.6529	0.980433	0.9566	0.361964	0.609451	0.975465	0.995221
RPS6	676	P62753	P62753	40S ribosomal protein S6	30.4569	31.4118	31.4774	0.95484	1.02048	0.0871987	0.298824	0.368009	0.76826		31.1377	31.1276	0.680747	0.670713	0.0207642	0.850077	0.0216318	0.0909284		30.7505	30.8816	0.293547	0.424713	0.653632	0.797985	0.098982	0.850077
RPS7	650	P62081	P62081	40S ribosomal protein S7	28.9841	29.7161	29.4239	0.732	0.439807	0.0248329	0.188566	0.0267702	0.325171		29.9023	29.7421	0.918207	0.758073	0.000793845	0.850077	0.000243303	0.00988957		28.5651	28.507	-0.418993	-0.477093	0.458711	0.674317	0.136215	0.850077
RPS8	654	P62241	P62241	40S ribosomal protein S8	30.9172	31.6222	31.5121	0.70502	0.594847	0.0563942	0.261533	0.427273	0.80585		31.0591	31.0861	0.14188	0.16888	0.581775	0.850077	0.291081	0.438206		30.5775	30.9798	-0.339753	0.0626133	0.665042	0.803226	0.224179	0.850077
RPS9	532	P46781	P46781	40S ribosomal protein S9	30.0362	30.6269	29.9853	0.59078	-0.0508933	0.0175385	0.163007	0.969033	0.983796		30.6454	30.6875	0.60924	0.65134	0.00369967	0.973753	0.00322499	0.0384219		29.9341	30.373	-0.102093	0.336807	0.929128	0.961828	0.895761	0.973753
RPSA	290	P08865	P08865	40S ribosomal protein SA	25.9674	25.7172	23.9837	-0.25022	-1.98368	0.84471	0.930355	0.937858	0.980546		26.5017	26.3741	0.534353	0.40672	0.728842	0.850077	0.791324	0.859756		24.4429	24.7739	-1.52445	-1.19348	0.42529	0.65838	0.241324	0.850077
RRBP1	1423	Q9P2E9;REV__Q9P2M7	Q9P2E9	Ribosome-binding protein 1	28.0185	28.7221	28.2943	0.70368	0.275807	0.0823746	0.296463	0.694139	0.933758		29.3239	29.4669	1.30547	1.44841	0.01294	0.942851	0.010416	0.0672242		27.9285	26.7798	-0.08996	-1.23863	0.908083	0.955077	0.756072	0.942851
RRP1	618	P56182	P56182	Ribosomal RNA processing protein 1 homolog A	23.167	24.5559	24.6855	1.38888	1.51848	0.0828704	0.296702	0.0554321	0.450631		24.625	25.0631	1.45801	1.89605	0.105898	0.850077	0.0504197	0.135273		24.397	23.9925	1.22995	0.825513	0.418056	0.65407	0.234758	0.850077
RRP12	962	Q5JTH9	Q5JTH9	RRP12-like protein	27.9825	28.7443	27.8158	0.76184	-0.166713	0.148715	0.392527	0.585775	0.898314		27.8701	27.7275	-0.112347	-0.255013	0.713562	0.942851	0.404006	0.550543		27.8934	27.8934	-0.0890467	-0.0890467	0.772172	0.871565	0.707013	0.942851
RRP15	1510	Q9Y3B9	Q9Y3B9	RRP15-like protein	25.4781	25.9743	26.0637	0.49618	0.585547	0.0848989	0.297786	0.0802719	0.482329		25.3822	26.0376	-0.0958867	0.55948	0.733313	0.851633	0.0499304	0.135273		26.7308	26.4989	1.25271	1.02075	0.103731	0.315764	0.373132	0.851633
RRP1B	876	Q14684	Q14684	Ribosomal RNA processing protein 1 homolog B	27.2277	28.0554	26.8145	0.82768	-0.41318	0.580446	0.781298	0.831022	0.963483		27.0213	27.2859	-0.206413	0.0581867	0.765174	0.913355	0.932261	0.955775		26.9644	26.843	-0.263247	-0.384713	0.708923	0.827476	0.590839	0.913355
RRP7A	1507	Q9Y3A4;Q9NSQ0	Q9Y3A4	Ribosomal RNA-processing protein 7 homolog A	26.224	25.0277	26.2044	-1.19637	-0.0196	0.0873552	0.298824	0.642064	0.911019		25.103	25.4402	-1.12103	-0.783833	0.0165219	0.995221	0.0864305	0.193754		22.8162	24.1923	-3.4078	-2.0317	0.127614	0.357009	0.986778	0.995221
RRS1	896	Q15050;Q8N960	Q15050	Ribosome biogenesis regulatory protein homolog	27.8405	28.6361	28.3209	0.7956	0.480453	0.0180032	0.163007	0.0503377	0.424187		27.5322	28.1598	-0.30828	0.319353	0.225793	0.851633	0.188589	0.335977		28.5508	28.7124	0.710353	0.87192	0.363664	0.609451	0.352916	0.851633
RSF1	1233	Q96T23	Q96T23	Remodeling and spacing factor 1	26.7298	24.9564	27.8941	-1.77343	1.1643	0.11434	0.340556	0.748718	0.933772		23.4238	25.1078	-3.30607	-1.62203	0.0311584	0.851633	0.193444	0.340126		28.5283	28.4841	1.79843	1.75423	0.162012	0.404152	0.372575	0.851633
RSL1D1	188	O76021	O76021	Ribosomal L1 domain-containing protein 1	29.2939	30.3517	30.2714	1.05784	0.977467	0.0282163	0.194634	0.0163129	0.254104		29.5282	29.9767	0.2343	0.682833	0.284388	0.850077	0.0155513	0.0782597		30.133	30.3152	0.839067	1.02133	0.363446	0.609451	0.0984704	0.850077
RSL24D1	1441	Q9UHA3	Q9UHA3	Probable ribosome biogenesis protein RLP24	23.5659	24.221	23.7102	0.655042	0.144233	0.06961	0.280771	0.211402	0.615482		22.6378	23.3517	-0.928167	-0.214267	0.380461	0.851633	0.804259	0.866993		24.066	23.6878	0.500033	0.121867	0.437877	0.663221	0.379856	0.851633
RTCB	1515	Q9Y3I0	Q9Y3I0	tRNA-splicing ligase RtcB homolog	25.118	24.3409	24.0092	-0.77712	-1.10881	0.580804	0.781298	0.887696	0.970287		26.2909	25.7129	1.17283	0.59486	0.0739883	0.851633	0.310263	0.459083		24.1205	24.2686	-0.997507	-0.849407	0.0800511	0.277966	0.350757	0.851633
RUVBL1	1490	Q9Y265	Q9Y265	RuvB-like 1	23.2876	23.9486	23.5658	0.660927	0.278167	0.411489	0.684655	0.0986143	0.520171		22.8561	23.0368	-0.431533	-0.2508	0.743445	0.962197	0.713154	0.80653		25.0406	25.3395	1.753	2.05183	0.0516588	0.233309	0.839424	0.962197
RUVBL2	1489	Q9Y230	Q9Y230	RuvB-like 2	24.2967	24.3932	23.7967	0.0965	-0.499967	0.634816	0.803548	0.304911	0.702311		24.778	24.7238	0.481333	0.4271	0.489844	0.942851	0.571125	0.692364		26.1727	26.0104	1.87603	1.71373	0.0322289	0.193606	0.722188	0.942851
SALL2	1520	Q9Y467	Q9Y467	Sal-like protein 2	23.3689	22.4311	22.6152	-0.937733	-0.753667	0.587012	0.782325	0.821505	0.957268		22.52	23.1379	-0.848867	-0.231	0.323322	0.851633	0.777952	0.854235		23.1054	23.7083	-0.263467	0.339467	0.90714	0.955077	0.392458	0.851633
SAP18	73	O00422	O00422	Histone deacetylase complex subunit SAP18	27.8458	27.6364	28.4408	-0.209433	0.594967	0.0945579	0.308205	0.252034	0.663578		26.2746	26.4054	-1.5712	-1.4404	0.0282173	0.856217	0.0409549	0.120425		27.9973	27.9968	0.1515	0.151	0.787887	0.884115	0.490626	0.856217
SCAF1	1331	Q9H7N4	Q9H7N4	Splicing factor, arginine/serine-rich 19	24.7656	25.2079	24.8356	0.442242	0.07	0.661531	0.822799	0.624531	0.909459		23.1273	23.9269	-1.63837	-0.838767	0.105496	0.948863	0.0157391	0.0782597		24.7761	25.3603	0.0104667	0.594633	0.966259	0.978565	0.800781	0.948863
SCAF11	1240	Q99590	Q99590	Protein SCAF11	23.0318	23.1685	22.1769	0.136733	-0.8549	0.595383	0.784505	0.752851	0.933772		23.5935	23.5446	0.561767	0.512867	0.529685	0.932803	0.558377	0.6829		26.3439	25.4597	3.3121	2.4279	0.0118034	0.135936	0.65246	0.932803
SDAD1	1386	Q9NVU7	Q9NVU7	Protein SDA1 homolog	21.8775	23.054	21.0361	1.17645	-0.841467	0.174463	0.434771	0.286124	0.68889		24.3003	24.1685	2.42277	2.29093	0.0202751	0.851633	0.0263115	0.0967086		24.5269	23.4517	2.64937	1.57417	0.0143682	0.15043	0.363002	0.851633
SENP3	1323	Q9H4L4	Q9H4L4	Sentrin-specific protease 3	24.8983	25.4671	24.6062	0.56878	-0.2921	0.0432233	0.237042	0.398861	0.790072		25.4858	25.5607	0.5875	0.662367	0.182546	0.850077	0.025086	0.0964458		24.7255	24.7603	-0.172767	-0.137967	0.523516	0.72083	0.185134	0.850077
SERPINH1	565	P50454	P50454	Serpin H1	27.6827	25.6788	26.9863	-2.00389	-0.696433	0.0053322	0.102349	0.0368681	0.385998		27.6398	27.4573	-0.0429333	-0.225467	0.783685	0.486255	0.278352	0.431259		25.2864	25.9066	-2.39633	-1.77613	0.00989818	0.125863	0.00418969	0.486255
SFPQ	401	P23246	P23246	Splicing factor, proline- and glutamine-rich	27.3897	26.284	26.3234	-1.10574	-1.0663	0.00229963	0.0690889	0.000280732	0.0296758		26.9741	27.0448	-0.415633	-0.3449	0.318866	0.486255	0.399344	0.547634		24.9096	25.6341	-2.48013	-1.75557	0.000357861	0.0190217	0.00422218	0.486255
SGOL1	959	Q5FBB7	Q5FBB7	Shugoshin-like 1	20.6304	21.2916	21.017	0.661167	0.3866	0.0864307	0.298824	0.175084	0.554969		22.9094	23.5046	2.279	2.87423	0.0014371	0.942851	0.00166793	0.0256121		22.0347	22.1086	1.4043	1.4782	0.113333	0.334867	0.693948	0.942851
SHMT2	465	P34897	P34897	Serine hydroxymethyltransferase, mitochondrial	24.4174	24.2514	25.2321	-0.166008	0.814692	0.73795	0.871664	0.0788061	0.480299		27.1282	26.829	2.71086	2.41166	0.00538958	0.851633	0.00641341	0.0513152		23.6191	24.4272	-0.798242	0.009825	0.318299	0.575771	0.266119	0.851633
SHROOM2	845	Q13796;Q9ULL8	Q13796	Protein Shroom2	22.6004	23.654	21.7408	1.05367	-0.859533	0.0177334	0.163007	0.889893	0.970287		25.0627	24.8216	2.46237	2.22127	0.0201529	0.851633	0.0288488	0.102228		26.8664	24.5779	4.266	1.97753	0.0236213	0.180661	0.314913	0.851633
SIPA1L1	115	O43166	O43166	Signal-induced proliferation-associated 1-like protein 1	27.5395	27.6166	27.4014	0.07714	-0.138113	0.416673	0.685109	0.370393	0.770909		29.3111	28.7853	1.77165	1.24579	0.0200153	0.979612	0.0575575	0.150965		30.7168	29.3153	3.17732	1.77582	0.012767	0.14229	0.908729	0.979612
SIPA1L3	139	O60292	O60292	Signal-induced proliferation-associated 1-like protein 3	22.0857	21.0915	21.8988	-0.9942	-0.1869	0.0296035	0.198602	0.258566	0.669174		22.2862	21.7264	0.200467	-0.3593	0.420442	0.926696	0.227316	0.377585		25.0743	22.6923	2.98857	0.6066	0.225589	0.484216	0.627632	0.926696
SKIV2L2	511	P42285	P42285	Superkiller viralicidic activity 2-like 2	23.212	23.1235	22.6328	-0.0884867	-0.579133	0.755979	0.87943	0.216917	0.618583		23.5286	23.4786	0.316667	0.2666	0.210061	0.851633	0.283043	0.432857		22.4103	23.4801	-0.801667	0.268167	0.50393	0.708064	0.34593	0.851633
SLC25A3	748	Q00325	Q00325	Phosphate carrier protein, mitochondrial	24.0526	20.7925	21.3709	-3.26011	-2.68165	0.00959285	0.135408	0.0204673	0.288631		23.7659	23.2198	-0.286647	-0.83278	0.720743	0.850077	0.174437	0.318196		20.8616	20.3093	-3.19101	-3.74328	0.0157132	0.159674	0.106031	0.850077
SLC25A5	256	P05141;P12235;Q9H0C2	P05141	ADP/ATP translocase 2;ADP/ATP translocase 2, N-terminally processed	27.8957	27.1481	27.3771	-0.74762	-0.51862	0.0811003	0.293405	0.108196	0.521811		28.5587	28.2377	0.662947	0.341947	0.0603732	0.850077	0.265327	0.418587		27.1455	27.1185	-0.75022	-0.77722	0.0401014	0.213155	0.243012	0.850077
SLTM	1392	Q9NWH9	Q9NWH9	SAFB-like transcription modulator	24.9692	23.2423	25.4994	-1.72697	0.530133	0.00472771	0.0960837	0.291369	0.694629		23.0986	23.8303	-1.87067	-1.1389	0.1233	0.928349	0.232672	0.385375		24.4851	23.9451	-0.484133	-1.02413	0.61067	0.767224	0.631439	0.928349
SMARCA1	436	P28370	P28370	Probable global transcription activator SNF2L1	27.8158	26.6808	27.941	-1.13498	0.125233	0.127431	0.363862	0.158497	0.53687		26.9521	26.9679	-0.863733	-0.847933	0.0490126	0.948863	0.0392806	0.117947		28.0143	28.1499	0.198467	0.334067	0.532346	0.723472	0.805028	0.948863
SMARCA4	575	P51532	P51532	Transcription activator BRG1	28.2393	29.0482	28.3866	0.8089	0.147353	0.00416006	0.0898313	0.273762	0.682924		28.4457	28.5323	0.206453	0.292987	0.22088	0.942851	0.12682	0.249872		29.4291	28.8681	1.18979	0.62882	0.0611708	0.251601	0.731892	0.942851
SMARCA5	137	O60264	O60264	SWI/SNF-related matrix-associated actin-dependent regulator of chromatin subfamily A member 5	29.1442	29.2919	30.2881	0.14774	1.14387	0.912361	0.967232	0.870753	0.970287		29.51	29.745	0.365767	0.600833	0.563028	0.850077	0.361919	0.513969		30.4747	30.7047	1.33053	1.56053	0.0832229	0.279114	0.120833	0.850077
SMARCB1	806	Q12824	Q12824	SWI/SNF-related matrix-associated actin-dependent regulator of chromatin subfamily B member 1	24.8622	25.2715	24.3587	0.409313	-0.503467	0.147286	0.392527	0.958019	0.980546		23.9206	24.1599	-0.941533	-0.7023	0.00785722	0.856217	0.14256	0.276711		25.498	25.2332	0.635833	0.371	0.0464571	0.222929	0.428084	0.856217
SMARCC1	1172	Q92922;Q9UL12	Q92922	SWI/SNF complex subunit SMARCC1	27.589	28.5846	27.9282	0.99556	0.339193	0.00944053	0.135408	0.122504	0.521811		28.2507	28.5543	0.661693	0.965293	0.0569605	0.942663	0.0181603	0.0836586		29.6282	29.0743	2.03916	1.48529	0.00664488	0.117734	0.679909	0.942663
SMARCC2	1120	Q8TAQ2	Q8TAQ2	SWI/SNF complex subunit SMARCC2	24.7246	25.7741	25.4629	1.04952	0.7383	0.0262537	0.192305	0.0648775	0.473817		25.6979	25.7193	0.9733	0.994733	0.045656	0.851633	0.00120309	0.0235521		27.0993	26.5668	2.37467	1.8422	0.0296654	0.193606	0.32817	0.851633
SMARCD1	1196	Q96GM5	Q96GM5	SWI/SNF-related matrix-associated actin-dependent regulator of chromatin subfamily D member 1	24.3941	24.8932	24.4065	0.49906	0.01238	0.486899	0.731237	0.507583	0.855827		24.1356	24.3175	-0.258553	-0.0766533	0.451662	0.995221	0.827574	0.88088		25.6632	24.8986	1.26908	0.50448	0.0847223	0.280111	0.98802	0.995221
SMARCD2	1173	Q92925	Q92925	SWI/SNF-related matrix-associated actin-dependent regulator of chromatin subfamily D member 2	24.6852	24.5305	23.708	-0.15474	-0.977273	0.749954	0.873893	0.648845	0.916876		24.6969	24.561	0.01166	-0.124273	0.97373	0.856217	0.699462	0.797572		25.4461	25.1048	0.760893	0.419527	0.321037	0.577684	0.454135	0.856217
SMARCE1	1178	Q969G3;P46459	Q969G3	SWI/SNF-related matrix-associated actin-dependent regulator of chromatin subfamily E member 1	25.7655	26.6831	25.4871	0.9176	-0.278387	0.179543	0.443974	0.624193	0.909459		25.987	26.3956	0.22148	0.63008	0.665618	0.953938	0.25602	0.408568		27.5684	26.9869	1.80285	1.22135	0.0234148	0.180661	0.811744	0.953938
SMC1A	875	Q14683	Q14683	Structural maintenance of chromosomes protein 1A	24.7045	23.1055	22.7573	-1.59897	-1.9472	0.0184979	0.163007	0.00345578	0.125681		22.5059	22.093	-2.19863	-2.6115	0.012545	0.743737	0.034608	0.111229		21.2188	22.7594	-3.48573	-1.94507	0.0626997	0.252282	0.0317444	0.743737
SMC3	1486	Q9UQE7	Q9UQE7	Structural maintenance of chromosomes protein 3	23.4753	21.8667	22.4444	-1.60861	-1.03091	0.0557644	0.26036	0.226177	0.630195		21.7337	21.3025	-1.74164	-2.17284	0.151362	0.851633	0.00650852	0.0513152		20.5462	22.4707	-2.92911	-1.00467	0.00270725	0.0603455	0.266624	0.851633
SND1	1030	Q7KZF4	Q7KZF4	Staphylococcal nuclease domain-containing protein 1	25.741	25.5989	26.1258	-0.142075	0.3848	0.923015	0.971085	0.292354	0.694629		27.0128	26.7025	1.27177	0.961467	0.000121411	0.925179	0.0318904	0.107101		24.813	25.6651	-0.927967	-0.0758667	0.0100075	0.125863	0.622828	0.925179
SNRNP200	177	O75643	O75643	U5 small nuclear ribonucleoprotein 200 kDa helicase	27.6301	27.1686	28.1207	-0.4615	0.490587	0.804163	0.901869	0.923963	0.97923		27.3034	27.4313	-0.32668	-0.19878	0.691659	0.899745	0.805926	0.867437		28.9098	28.585	1.27969	0.954887	0.167155	0.410624	0.562504	0.899745
SNRNP40	1187	Q96DI7	Q96DI7	U5 small nuclear ribonucleoprotein 40 kDa protein	26.1096	25.2144	26.0389	-0.895233	-0.0707	0.0106577	0.144401	0.148431	0.530023		24.9847	25.1151	-1.12493	-0.994533	0.0079683	0.983513	0.00605439	0.0513152		25.8589	25.9684	-0.2507	-0.141167	0.397671	0.635614	0.91804	0.983513
SNRNP70	287	P08621	P08621	U1 small nuclear ribonucleoprotein 70 kDa	27.9928	26.1722	28.2851	-1.82063	0.292233	0.204202	0.475096	0.706359	0.933772		26.9846	27.0556	-1.0082	-0.937233	0.00222847	0.942851	0.00430715	0.0407151		27.0786	26.8615	-0.914267	-1.1313	0.00855017	0.123087	0.71691	0.942851
SNRPD1	665	P62314	P62314	Small nuclear ribonucleoprotein Sm D1	25.9996	26.6434	26.5491	0.64378	0.549533	0.305684	0.581895	0.951463	0.980546		26.5145	26.5376	0.514867	0.538033	0.0858431	0.850077	0.198841	0.342776		25.2649	25.5948	-0.734733	-0.404767	0.0738213	0.267071	0.137317	0.850077
SNRPD2	666	P62316	P62316	Small nuclear ribonucleoprotein Sm D2	26.9684	26.3878	27.004	-0.580658	0.0356	0.523387	0.746454	0.824086	0.958659		26.2401	26.3682	-0.7283	-0.6002	0.0170297	0.984952	0.0461618	0.129151		26.3609	26.5735	-0.607567	-0.3949	0.0398979	0.213155	0.930787	0.984952
SNRPD3	667	P62318	P62318	Small nuclear ribonucleoprotein Sm D3	25.6647	26.1128	26.7944	0.44812	1.12965	0.408326	0.681618	0.436969	0.807342		26.0038	26.0656	0.339047	0.400847	0.578908	0.850077	0.552625	0.679862		25.2077	24.8929	-0.45702	-0.771853	0.380533	0.6231	0.137826	0.850077
SNRPE	663	P62304	P62304	Small nuclear ribonucleoprotein E	23.0266	23.6627	21.9591	0.636133	-1.06743	0.602066	0.786441	0.242006	0.651991		22.8803	23.2243	-0.146233	0.1977	0.842501	0.861246	0.72913	0.819234		20.1775	22.8326	-2.84907	-0.193967	0.00524937	0.0965162	0.513989	0.861246
SON	375	P18583	P18583	Protein SON	28.985	27.4299	29.4241	-1.55508	0.439133	0.055113	0.259638	0.221114	0.618583		27.2882	27.6693	-1.69683	-1.31573	0.0218735	0.932478	0.0471724	0.130908		28.7124	28.896	-0.272633	-0.089	0.594592	0.763686	0.645277	0.932478
SPATS2L	1379	Q9NUQ6	Q9NUQ6	SPATS2-like protein	25.8332	25.64	24.4304	-0.19314	-1.40275	0.844148	0.930355	0.695081	0.933758		26.4636	26.1585	0.63042	0.325287	0.489421	0.850077	0.710484	0.806149		24.9091	24.6292	-0.92408	-1.20401	0.408304	0.645625	0.249086	0.850077
SPTAN1	846	Q13813	Q13813	Spectrin alpha chain, non-erythrocytic 1	23.8127	24.4463	23.3515	0.63356	-0.461233	0.201078	0.473721	0.28717	0.689009		28.5238	27.9416	4.7111	4.1289	0.0174396	0.965991	0.0257473	0.0967086		30.0794	27.9351	6.26673	4.12237	0.0472905	0.22382	0.849524	0.965991
SPTAN1	846	Q13813	Q13813	Spectrin alpha chain, non-erythrocytic 1	26.6516	27.0363	23.3515	0.38464	-3.30015	0.821656	0.912805	0.879839	0.970287		28.5238	27.9416	1.87218	1.28998	0.43007	0.851633	0.580843	0.696192		30.0794	27.9351	3.42781	1.28345	0.266763	0.519248	0.294435	0.851633
SPTBN1	752	Q01082;P11277	Q01082	Spectrin beta chain, non-erythrocytic 1	28.4543	28.9356	26.2052	0.48134	-2.24909	0.708183	0.854424	0.894539	0.970287		29.1277	28.4177	0.673407	-0.0365933	0.586971	0.850077	0.977282	0.981543		29.8928	28.3453	1.43851	-0.108927	0.46158	0.674317	0.21063	0.850077
SQSTM1	837	Q13501	Q13501	Sequestosome-1	23.9468	22.1897	22.7253	-1.75716	-1.22157	0.341887	0.617963	0.814121	0.954533		20.7762	23.0606	-3.17067	-0.886207	0.0546883	0.851633	0.499235	0.635641		23.3479	23.1863	-0.598973	-0.760507	0.673572	0.803226	0.375934	0.851633
SRP14	487	P37108	P37108	Signal recognition particle 14 kDa protein	24.4537	25.6802	22.4333	1.22656	-2.02033	0.192394	0.461654	0.93415	0.980546		25.1392	25.4469	0.685507	0.99324	0.547584	0.851633	0.394659	0.545419		24.7954	25.3012	0.341773	0.84754	0.759612	0.860479	0.342689	0.851633
SRPX	728	P78539	P78539	Sushi repeat-containing protein SRPX	25.1777	26.0288	25.262	0.8511	0.0843	0.0641754	0.277158	0.260074	0.670563		25.7685	26.5047	0.5908	1.32707	0.0770138	0.97833	0.00143153	0.0235521		26.4817	26.3307	1.30407	1.15303	0.000823282	0.0355555	0.904754	0.97833
SRRM1	1083	Q8IYB3	Q8IYB3	Serine/arginine repetitive matrix protein 1	25.7383	26.9281	27.0593	1.18978	1.32098	0.07617	0.286052	0.0329232	0.37295		25.1387	25.3523	-0.59962	-0.386053	0.110407	0.850077	0.165761	0.307906		25.9597	26.1608	0.221347	0.422447	0.496092	0.708064	0.145054	0.850077
SRRM2	1484	Q9UQ35	Q9UQ35	Serine/arginine repetitive matrix protein 2	27.8147	29.0296	29.7624	1.21492	1.94768	0.377181	0.645129	0.299132	0.69903		27.7029	28.0811	-0.11182	0.26638	0.929304	0.850077	0.833734	0.882251		30.0933	29.7567	2.27858	1.94195	0.126588	0.355579	0.175485	0.850077
SRSF1	790	Q07955	Q07955	Serine/arginine-rich splicing factor 1	29.4688	27.8327	29.0273	-1.63612	-0.4415	0.0295553	0.198602	0.26983	0.67888		28.5175	28.9763	-0.9513	-0.4925	0.0746334	0.913969	0.298895	0.445122		27.4724	28.0921	-1.99643	-1.37673	0.030889	0.193606	0.596891	0.913969
SRSF10	171	O75494;Q8WXF0	O75494	Serine/arginine-rich splicing factor 10	27.167	26.3783	27.6154	-0.788627	0.448467	0.273352	0.542777	0.270177	0.67888		26.8102	27.0436	-0.356767	-0.123367	0.300049	0.856217	0.796024	0.862151		26.5072	27.2306	-0.6598	0.0636	0.306536	0.566354	0.482378	0.856217
SRSF2	753	Q01130;Q9BRL6	Q01130	Serine/arginine-rich splicing factor 2	27.9586	27.9874	28.8338	0.02878	0.875147	0.349169	0.625067	0.302835	0.699862		27.975	28.0607	0.01638	0.102113	0.986238	0.856217	0.914414	0.944485		27.6107	27.8495	-0.347953	-0.10912	0.727831	0.839618	0.431226	0.856217
SRSF3	744	P84103	P84103	Serine/arginine-rich splicing factor 3	28.2665	28.6215	29.5206	0.355	1.25403	0.246804	0.516794	0.186729	0.581643		28.3333	28.6718	0.0667267	0.405293	0.914772	0.850077	0.532694	0.664601		27.5275	28.3435	-0.739007	0.07696	0.28563	0.545222	0.143619	0.850077
SRSF4	791	Q08170	Q08170	Serine/arginine-rich splicing factor 4	27.8546	27.6988	28.556	-0.15582	0.701387	0.971961	0.99357	0.0047152	0.1481		28.3026	28.5699	0.44802	0.715287	0.278343	0.796398	0.0399975	0.118619		28.989	28.5803	1.13439	0.725753	0.0860319	0.280415	0.0440374	0.796398
SRSF5	824	Q13243	Q13243	Serine/arginine-rich splicing factor 5	26.3572	26.7512	26.102	0.39398	-0.25524	0.182836	0.448014	0.154648	0.531268		26.7558	27.2094	0.398593	0.852193	0.68271	0.948863	0.399432	0.547634		26.0092	26.5239	-0.348073	0.166693	0.788154	0.884115	0.798625	0.948863
SRSF6	825	Q13247	Q13247	Serine/arginine-rich splicing factor 6	28.5501	28.1885	28.6764	-0.36164	0.12628	0.441652	0.698356	0.293011	0.694629		29.4412	29.7118	0.89108	1.16165	0.188565	0.965991	0.107785	0.223661		29.679	29.4902	1.12891	0.940113	0.172361	0.416438	0.854743	0.965991
SRSF7	930	Q16629	Q16629	Serine/arginine-rich splicing factor 7	28.6969	29.0674	29.8525	0.37052	1.15559	0.797485	0.901482	0.419559	0.80309		29.1892	29.2914	0.49232	0.59452	0.3413	0.850077	0.25076	0.403905		28.8802	29.4328	0.183287	0.735887	0.799537	0.89495	0.144267	0.850077
SRSF9	823	Q13242	Q13242	Serine/arginine-rich splicing factor 9	25.8701	24.107	24.5704	-1.76316	-1.29977	0.0768028	0.286869	0.122544	0.521811		25.4823	25.7538	-0.387833	-0.116333	0.568649	0.850077	0.864222	0.906187		25.7174	26.5182	-0.152733	0.648033	0.859438	0.935231	0.119817	0.850077
SSR4	576	P51571	P51571	Translocon-associated protein subunit delta	25.3361	22.7919	22.886	-2.5442	-2.4501	0.00817117	0.126305	0.0104371	0.231439		21.9256	21.6898	-3.4105	-3.64633	0.00838426	0.743737	0.00761518	0.0559796		22.1344	21.8403	-3.20173	-3.4958	0.0120018	0.135955	0.0300415	0.743737
SSRP1	795	Q08945	Q08945	FACT complex subunit SSRP1	27.0039	25.6883	26.2089	-1.3156	-0.795	0.0135274	0.158431	0.0123314	0.232373		25.7863	26.0391	-1.21757	-0.9648	0.0319268	0.575151	0.0738873	0.179608		26.0618	26.0619	-0.942133	-0.942	0.20752	0.460651	0.00777046	0.575151
STAU1	219	O95793	O95793	Double-stranded RNA-binding protein Staufen homolog 1	22.3577	25.8989	24.2267	3.54113	1.86897	0.00364411	0.0812284	0.0150759	0.246148		24.4637	24.2155	2.10593	1.85777	0.0193815	0.796398	0.0224848	0.0919349		23.1058	23.5507	0.7481	1.193	0.240307	0.504393	0.0523319	0.796398
STAU2	1377	Q9NUL3	Q9NUL3	Double-stranded RNA-binding protein Staufen homolog 2	24.8927	25.6598	25.874	0.76714	0.981267	0.523922	0.746454	0.896579	0.970287		24.5192	24.1093	-0.373533	-0.7834	0.577476	0.851633	0.15664	0.294927		24.4764	23.9826	-0.416267	-0.910067	0.394055	0.633237	0.400997	0.851633
STT3B	1123	Q8TCJ2	Q8TCJ2	Dolichyl-diphosphooligosaccharide--protein glycosyltransferase subunit STT3B	23.3816	24.828	24.2438	1.44641	0.862267	0.0201521	0.169687	0.0430017	0.407043		24.579	24.2714	1.1974	0.8898	0.0394364	0.850077	0.0703851	0.176879		24.2846	24.1181	0.903033	0.736567	0.144794	0.380429	0.107851	0.850077
SUGP2	1075	Q8IX01	Q8IX01	SURP and G-patch domain-containing protein 2	26.3346	25.8632	25.367	-0.47142	-0.9676	0.958574	0.990097	0.812485	0.954533		27.3449	27.3495	1.01033	1.0149	0.302403	0.856217	0.286814	0.434624		27.264	27.0598	0.929367	0.725167	0.343002	0.595526	0.417725	0.856217
SUPT16H	1530	Q9Y5B9	Q9Y5B9	FACT complex subunit SPT16	30.2776	29.3196	30.2769	-0.958	-0.0007	0.242792	0.514631	0.130853	0.521811		29.6438	30.1719	-0.633767	-0.1057	0.0490295	0.999016	0.703955	0.800055		30.5225	30.1461	0.2449	-0.1315	0.495125	0.708064	0.997928	0.999016
SURF6	178	O75683	O75683	Surfeit locus protein 6	27.4292	28.1535	27.8294	0.7243	0.400253	0.0455313	0.241209	0.275827	0.683141		27.0969	27.4539	-0.33228	0.0247533	0.146277	0.869746	0.936422	0.955787		28.0058	27.7507	0.576587	0.321553	0.412302	0.650397	0.524293	0.869746
SUZ12	892	Q15022	Q15022	Polycomb protein SUZ12	23.8467	23.5499	23.9746	-0.296793	0.127833	0.239142	0.514631	0.467925	0.826157		23.8394	24.0182	-0.0073	0.171433	0.97745	0.851633	0.0953223	0.205837		24.3499	24.2973	0.503133	0.4506	0.0248812	0.183328	0.389971	0.851633
SVIL	206	O95425	O95425	Supervillin	25.3789	26.2018	24.2877	0.82298	-1.09119	0.361738	0.63504	0.44908	0.808199		30.149	29.8024	4.77017	4.42357	0.0202375	0.942851	0.0258258	0.0967086		31.0727	30.2446	5.69384	4.86574	0.0091917	0.125863	0.73061	0.942851
SYNCRIP	148	O60506	O60506	Heterogeneous nuclear ribonucleoprotein Q	25.7566	25.3424	25.6933	-0.414127	-0.0632333	0.537196	0.754722	0.611834	0.909459		26.5517	26.3752	0.795167	0.618633	0.00723834	0.948863	0.0204364	0.0893771		25.582	25.5933	-0.1746	-0.163233	0.369101	0.611433	0.796461	0.948863
TAF15	1164	Q92804	Q92804	TATA-binding protein-associated factor 2N	28.1591	24.8595	24.3049	-3.29964	-3.85423	5.61712e-05	0.00898787	0.000588489	0.0401579		25.3942	25.6832	-2.76493	-2.47587	0.00321617	0.743737	0.00656707	0.0513152		24.4632	22.7105	-3.6959	-5.44857	0.00110538	0.0399997	0.0205893	0.743737
TARDBP	818	Q13148	Q13148	TAR DNA-binding protein 43	24.2052	24.5473	24.2208	0.3421	0.0156667	0.191851	0.461654	0.873284	0.970287		26.4951	26.7326	2.28993	2.5274	1.94899e-06	0.995464	0.00185753	0.0273097		25.1508	25.3039	0.9456	1.09873	0.19375	0.443315	0.991515	0.995464
TBL3	804	Q12788	Q12788	Transducin beta-like protein 3	24.9561	22.4053	24.6697	-2.55073	-0.286333	0.0668135	0.277337	0.530412	0.872654		21.3668	23.9131	-3.58923	-1.04297	9.23722e-05	0.942851	0.0308827	0.105794		22.7003	22.5255	-2.25573	-2.43053	0.00845062	0.123087	0.734276	0.942851
TCOF1	835	Q13428	Q13428	Treacle protein	23.9311	25.4954	24.1961	1.56428	0.264993	0.0735756	0.284027	0.216765	0.618583		22.9574	23.3773	-0.97374	-0.553807	0.102806	0.942851	0.338365	0.491197		23.6746	23.7485	-0.256573	-0.182673	0.668534	0.803226	0.690331	0.942851
TCP1	371	P17987	P17987	T-complex protein 1 subunit alpha	26.6244	24.6044	25.3708	-2.01999	-1.25365	0.000908994	0.0369479	0.0145354	0.244974		25.7663	25.5795	-0.858087	-1.04489	0.0122719	0.850077	0.00612765	0.0513152		24.6272	25.1047	-1.99719	-1.51972	0.0297593	0.193606	0.0737248	0.850077
TECR	1408	Q9NZ01	Q9NZ01	Very-long-chain enoyl-CoA reductase	26.6148	25.2297	26.1948	-1.38512	-0.420073	0.0552341	0.259638	0.146693	0.530023		25.0956	23.416	-1.51924	-3.19881	0.0176684	0.903414	0.155158	0.292936		24.655	24.2718	-1.95981	-2.34304	0.000668859	0.0308121	0.578645	0.903414
THRAP3	1498	Q9Y2W1	Q9Y2W1	Thyroid hormone receptor-associated protein 3	29.8411	29.6463	30.2791	-0.19484	0.438033	0.613636	0.791087	0.234562	0.643184		29.6916	30.3057	-0.149467	0.464567	0.796929	0.856217	0.457701	0.598999		31.8636	31.5809	2.0225	1.7398	0.0185404	0.162772	0.488774	0.856217
TJP1	788	Q07157	Q07157	Tight junction protein ZO-1	30.6572	30.9008	30.6359	0.24352	-0.02134	0.211066	0.482935	0.294336	0.694629		31.3928	31.0423	0.897367	0.546933	0.0312167	0.942851	0.120355	0.24106		32.7853	31.7901	2.28987	1.2947	0.110653	0.331001	0.706043	0.942851
TJP1	788	Q07157	Q07157	Tight junction protein ZO-1	30.4954	28.976	30.6359	-1.51945	0.1405	0.480678	0.72637	0.0838154	0.485546		31.3928	31.0423	0.735527	0.385093	0.0666881	0.995221	0.266243	0.419075		32.7853	31.7901	2.12803	1.13286	0.125589	0.355579	0.95574	0.995221
TJP2	1438	Q9UDY2	Q9UDY2	Tight junction protein ZO-2	28.9251	28.8788	28.8009	-0.04636	-0.124273	0.480563	0.72637	0.607201	0.909459		29.3834	29.1827	0.458227	0.257593	0.175034	0.942851	0.414202	0.559011		30.7673	29.7135	1.84213	0.788393	0.125007	0.355579	0.694795	0.942851
TJP3	196	O95049	O95049	Tight junction protein ZO-3	23.3432	23.2444	23.0656	-0.0987917	-0.277567	0.681508	0.836451	0.946527	0.980546		23.3668	23.1652	0.0236	-0.178	0.950908	0.856217	0.630226	0.736087		25.6723	24.7898	2.32913	1.44667	0.254181	0.514135	0.498049	0.856217
TKT	438	P29401	P29401	Transketolase	26.0834	24.307	25.5679	-1.77643	-0.515567	0.249051	0.518357	0.852804	0.970287		26.4832	25.6953	0.3998	-0.3881	0.419252	0.942851	0.527988	0.662141		25.7225	25.8662	-0.360933	-0.217267	0.75558	0.857317	0.685711	0.942851
TMOD3	1407	Q9NYL9;Q9NZR1	Q9NYL9	Tropomodulin-3	26.5243	26.9076	25.1061	0.38328	-1.41817	0.596138	0.784505	0.754506	0.933772		28.3329	28.1386	1.8086	1.61427	0.134414	0.856217	0.170055	0.312522		28.4638	28.1279	1.93953	1.60363	0.132827	0.367135	0.44844	0.856217
TOP1	321	P11387;Q969P6	P11387	DNA topoisomerase 1	28.3959	29.3929	28.3582	0.99702	-0.03768	0.0755156	0.285912	0.586974	0.898314		28.9976	28.6254	0.601753	0.22952	0.121113	0.986999	0.483589	0.621782		28.2955	28.7469	-0.100413	0.351053	0.752973	0.857317	0.936559	0.986999
TOP2A	322	P11388	P11388	DNA topoisomerase 2-alpha	30.721	30.9511	32.1712	0.2301	1.45022	0.831184	0.921907	0.586432	0.898314		30.8107	31.2901	0.0896867	0.569087	0.875763	0.810929	0.349437	0.501998		31.3754	32.1588	0.65442	1.43782	0.31693	0.5748	0.0583753	0.810929
TOP2B	772	Q02880	Q02880	DNA topoisomerase 2-beta	29.2468	27.3086	29.6185	-1.93823	0.371667	0.0886695	0.299905	0.202595	0.60083		27.7944	28.2996	-1.45243	-0.947233	0.0113937	0.856217	0.043564	0.125431		28.7352	29.3153	-0.511667	0.0685	0.240457	0.504393	0.458809	0.856217
TPI1	625	P60174	P60174	Triosephosphate isomerase	25.298	24.2698	24.8995	-1.02826	-0.3985	0.60055	0.785947	0.916028	0.975115		25.2545	24.7905	-0.0435667	-0.507567	0.952399	0.948863	0.389102	0.539874		23.9274	24.551	-1.37063	-0.747033	0.0710593	0.259799	0.782325	0.948863
TPM1	297	P09493	P09493	Tropomyosin alpha-1 chain	28.624	29.4697	28.3558	0.84572	-0.268193	0.0173583	0.163007	0.148492	0.530023		30.8401	30.6079	2.27417	2.04194	0.033381	0.966016	0.0450979	0.127716		29.7114	30.0582	1.14547	1.49221	0.18512	0.429254	0.857739	0.966016
TPM1	297	P09493	P09493	Tropomyosin alpha-1 chain	28.566	29.3057	28.3558	0.73972	-0.210193	0.0151821	0.162495	0.15612	0.531423		30.8401	30.6079	2.21617	1.98394	0.034408	0.954636	0.046831	0.130485		29.7114	30.0582	1.08747	1.43421	0.198131	0.44888	0.818284	0.954636
TPM2	281	P07951	P07951	Tropomyosin beta chain	21.8183	23.9663	21.0695	2.14797	-0.748833	0.14784	0.392527	0.301386	0.69903		24.5955	23.6251	2.77713	1.8068	1.00563e-05	0.850077	0.074634	0.179882		20.5621	23.2788	-1.2562	1.46043	0.181007	0.426248	0.175046	0.850077
TPM4	710	P67936	P67936	Tropomyosin alpha-4 chain	26.186	26.6864	24.1295	0.50038	-2.05647	0.240117	0.514631	0.912968	0.975115		27.8432	27.7992	1.65723	1.61323	0.0924128	0.853593	0.0986501	0.210393		27.2018	27.5871	1.01577	1.40113	0.25129	0.512216	0.408118	0.853593
TPM4	710	P67936	P67936	Tropomyosin alpha-4 chain	26.8733	25.0405	24.1295	-1.83286	-2.7438	0.246628	0.516794	0.10871	0.521811		27.8432	27.7992	0.9699	0.9259	0.195665	0.851633	0.213202	0.35959		27.2018	27.5871	0.328433	0.7138	0.632173	0.785669	0.292938	0.851633
TRA2A	842	Q13595	Q13595	Transformer-2 protein homolog alpha	26.6843	26.4352	27.5204	-0.2491	0.836067	0.342518	0.617963	0.552808	0.884814		25.738	26.288	-0.946333	-0.396267	0.137935	0.851633	0.477245	0.616405		26.9099	27.2406	0.225633	0.556267	0.714202	0.828042	0.310476	0.851633
TRA2B	698	P62995	P62995	Transformer-2 protein homolog beta	28.4085	29.2618	30.2351	0.85336	1.82667	0.610773	0.788868	0.507407	0.855827		28.0006	28.156	-0.407827	-0.25246	0.62477	0.850077	0.767167	0.846959		29.4824	29.5408	1.07397	1.13237	0.256287	0.514135	0.121829	0.850077
TRIM28	826	Q13263	Q13263	Transcription intermediary factor 1-beta	26.9164	26.9155	28.0611	-0.000826667	1.1447	0.499833	0.736291	0.361597	0.761778		29.3305	29.3824	2.41413	2.46603	0.00494621	0.850077	0.00436023	0.0407151		27.6084	28.354	0.692033	1.43767	0.349723	0.60114	0.112882	0.850077
TRIM71	940	Q2Q1W2	Q2Q1W2	E3 ubiquitin-protein ligase TRIM71	25.9178	27.4814	27.0691	1.56358	1.15127	0.031288	0.202056	0.0497422	0.424187		26.4673	26.4775	0.5495	0.559667	0.19992	0.743737	0.200498	0.343781		25.6487	26.4128	-0.269067	0.495	0.556721	0.741222	0.0304584	0.743737
TRMT10C	1033	Q7L0Y3	Q7L0Y3	Mitochondrial ribonuclease P protein 1	22.9674	23.2543	23.7495	0.286908	0.782075	0.589482	0.782325	0.21288	0.615482		24.2556	23.8327	1.28814	0.865275	0.105639	0.851633	0.236851	0.38875		22.965	22.5755	-0.00245833	-0.391892	0.997885	0.997915	0.310702	0.851633
TSR1	939	Q2NL82	Q2NL82	Pre-rRNA-processing protein TSR1 homolog	21.7791	22.3722	22.6431	0.593042	0.864	0.185209	0.450632	0.0585098	0.459435		21.2099	22.7761	-0.569267	0.996933	0.270524	0.850077	0.100716	0.213481		22.7262	22.8754	0.947033	1.09627	0.547894	0.733711	0.148818	0.850077
TUBA1C	1259	Q9BQE3;A6NHL2;Q9H853	Q9BQE3	Tubulin alpha-1C chain	23.2109	22.8759	24.4443	-0.335	1.2334	0.0145846	0.161957	0.0480302	0.424187		26.2568	25.5883	3.0459	2.3774	0.0101528	0.850077	0.00133993	0.0235521		22.2616	23.434	-0.949333	0.2231	0.181377	0.426248	0.208925	0.850077
TUBB	275	P07437;A6NNZ2;CON__ENSEMBL:ENSBTAP00000025008;Q9H4B7	P07437	Tubulin beta chain	27.5801	27.5542	27.926	-0.02596	0.345847	0.514691	0.742488	0.165141	0.540817		29.2276	29.2726	1.64745	1.69251	0.021211	0.913355	0.0206508	0.0894093		27.0539	28.1673	-0.52622	0.587213	0.343009	0.595526	0.590548	0.913355
TUBB2B	1282	Q9BVA1	Q9BVA1	Tubulin beta-2B chain	25.3619	25.6334	26.1081	0.2715	0.74618	0.31146	0.586539	0.112251	0.521811		27.7888	27.7874	2.42685	2.42545	0.00538866	0.851633	0.00477113	0.0433796		25.0683	26.1332	-0.293653	0.771247	0.648303	0.794286	0.340013	0.851633
TUBB4B	714	P68371	P68371	Tubulin beta-4B chain	28.6385	29.0785	29.1023	0.43996	0.46378	0.236789	0.514631	0.171931	0.552833		31.0048	30.7926	2.36631	2.15411	0.000433383	0.856217	0.000625871	0.0166337		28.3155	29.4568	-0.322987	0.81828	0.313976	0.571936	0.469539	0.856217
TUBB6	1277	Q9BUF5	Q9BUF5	Tubulin beta-6 chain	21.2577	21.8359	21.7053	0.57818	0.4476	0.469031	0.721226	0.373647	0.775345		23.878	23.2461	2.62033	1.98843	0.00196802	0.932478	0.0264882	0.096843		21.3354	22.0996	0.0777333	0.8419	0.931612	0.961828	0.644077	0.932478
TUFM	546	P49411	P49411	Elongation factor Tu, mitochondrial	27.7858	26.1119	28.5904	-1.67386	0.804633	0.0951502	0.30868	0.0153175	0.246148		28.2474	28.0098	0.461567	0.224033	0.117815	0.850077	0.446106	0.58925		25.7014	26.7826	-2.08443	-1.00323	0.0259017	0.184517	0.0796321	0.850077
U2AF1	306	P0DN76;Q01081;Q8WU68	P0DN76;Q01081	Splicing factor U2AF 35 kDa subunit	26.2644	26.3678	26.7197	0.1034	0.4553	0.850208	0.934012	0.401324	0.790072		26.3706	27.2655	0.106167	1.00107	0.679745	0.850077	0.0138607	0.0765168		25.966	26.4086	-0.298367	0.144233	0.50609	0.708064	0.239908	0.850077
UACA	1300	Q9BZF9	Q9BZF9	Uveal autoantigen with coiled-coil domains and ankyrin repeats	21.0419	23.2959	22.1245	2.25401	1.0826	0.0407718	0.229051	0.113956	0.521811		24.7628	24.1636	3.7209	3.12177	0.0075349	0.856217	0.0158173	0.0782597		25.857	23.6464	4.81513	2.6045	0.107433	0.324177	0.496402	0.856217
UBTF	367	P17480	P17480	Nucleolar transcription factor 1	25.0434	26.1169	25.5514	1.07346	0.507967	0.0599426	0.270567	0.133093	0.521811		28.7735	29.0097	3.73013	3.9663	0.0234441	0.948564	0.0199856	0.0885261		27.6626	28.0152	2.61923	2.9718	0.0814025	0.279114	0.778344	0.948564
UGP2	935	Q16851	Q16851	UTP--glucose-1-phosphate uridylyltransferase	25.9628	26.0806	26.6621	0.117783	0.69925	0.964248	0.991511	0.727354	0.933772		23.8328	23.4693	-2.13002	-2.49352	0.142367	0.889193	0.0772716	0.182318		23.2002	23.8813	-2.76268	-2.08155	0.165978	0.410624	0.546899	0.889193
UPF1	1170	Q92900	Q92900	Regulator of nonsense transcripts 1	24.8332	26.3617	25.4468	1.52848	0.613587	0.231736	0.511213	0.482226	0.840663		25.1101	24.7441	0.276953	-0.08908	0.753148	0.856217	0.919004	0.946396		24.36	24.1348	-0.473147	-0.69838	0.609206	0.767224	0.507358	0.856217
UTF1	970	Q5T230	Q5T230	Undifferentiated embryonic cell transcription factor 1	21.7253	23.697	23.6874	1.97172	1.96213	0.0234984	0.184516	0.0110528	0.231439		23.1427	23.3434	1.41737	1.61807	0.0377232	0.810929	0.0235052	0.0943367		23.8145	24.469	2.08923	2.74373	0.030063	0.193606	0.0588635	0.810929
UTP11L	1506	Q9Y3A2	Q9Y3A2	Probable U3 small nucleolar RNA-associated protein 11	26.9925	24.7696	26.5411	-2.2229	-0.4514	0.0219347	0.176243	0.13345	0.521811		25.3368	25.5771	-1.65567	-1.4154	0.0106419	0.880345	0.00417369	0.04062		25.0416	26.1219	-1.95087	-0.870633	0.0318954	0.193606	0.533813	0.880345
UTP18	1531	Q9Y5J1	Q9Y5J1	U3 small nucleolar RNA-associated protein 18 homolog	24.0084	24.4887	25.0095	0.48028	1.00107	0.0262702	0.192305	0.0414201	0.397518		24.3759	24.632	0.367467	0.623633	0.108172	0.851633	0.00353167	0.0390487		24.6324	25.03	0.624033	1.02157	0.199777	0.450226	0.278837	0.851633
UTP23	1268	Q9BRU9	Q9BRU9	rRNA-processing protein UTP23 homolog	21.9688	24.6728	23.28	2.70399	1.31117	0.000228213	0.0262825	0.0361287	0.384076		24.2215	23.1213	2.2527	1.15243	0.000806031	0.851633	0.209331	0.354716		24.1718	22.7912	2.20293	0.822367	0.0104791	0.125863	0.315009	0.851633
UTP3	1362	Q9NQZ2	Q9NQZ2	Something about silencing protein 10	22.9693	22.9974	23.1121	0.02814	0.14282	0.56774	0.781298	0.88504	0.970287		22.5215	22.9264	-0.447747	-0.04288	0.725136	0.973753	0.964116	0.972561		23.3868	23.8827	0.417487	0.91342	0.668875	0.803226	0.886888	0.973753
VIM	288	P08670;P17661;P41219	P08670	Vimentin	26.6087	26.1132	26.3376	-0.49554	-0.2711	0.687628	0.840975	0.853756	0.970287		27.5616	27.1439	0.952933	0.535233	0.0309138	0.948863	0.129746	0.2547		27.5733	26.8239	0.964633	0.2152	0.181372	0.426248	0.794046	0.948863
VRTN	1334	Q9H8Y1	Q9H8Y1	Vertnin	25.3689	24.8472	24.6008	-0.52168	-0.768153	0.166114	0.42356	0.0712253	0.473817		24.8562	24.6392	-0.512753	-0.72972	0.0513647	0.850077	0.0147287	0.0765227		24.2361	24.8783	-1.13285	-0.490653	0.0217089	0.174428	0.1789	0.850077
WDR1	160	O75083	O75083	WD repeat-containing protein 1	25.6964	25.3792	25.829	-0.317233	0.1326	0.992361	0.995552	0.391672	0.789054		26.5242	25.7396	0.827733	0.0431667	0.115124	0.973753	0.954481	0.965837		24.4229	25.3467	-1.2735	-0.349733	0.0569139	0.242598	0.882227	0.973753
WDR12	1305	Q9GZL7	Q9GZL7	Ribosome biogenesis protein WDR12	23.4371	23.7441	24.8671	0.307033	1.43003	0.354376	0.627882	0.327609	0.725243		25.1421	25.8779	1.705	2.44077	0.0479861	0.850077	0.000389288	0.0122272		24.1705	24.9774	0.733367	1.54033	0.603143	0.767224	0.194075	0.850077
WDR36	1118	Q8NI36	Q8NI36	WD repeat-containing protein 36	21.5878	21.6346	22.4482	0.0468	0.8604	0.489184	0.731237	0.421232	0.803641		22.0887	22.3773	0.500833	0.789467	0.375062	0.851633	0.270275	0.42336		21.6481	21.6669	0.0603	0.0790333	0.9124	0.958158	0.392188	0.851633
WDR43	899	Q15061	Q15061	WD repeat-containing protein 43	24.4521	21.8346	23.7235	-2.61747	-0.728533	0.0211216	0.171706	0.61987	0.909459		21.996	22.1792	-2.45607	-2.27287	0.0422776	0.856217	0.0485517	0.133662		23.2056	23.5526	-1.2465	-0.899433	0.209633	0.460927	0.427167	0.856217
WDR46	101	O15213	O15213	WD repeat-containing protein 46	23.729	24.2742	24.8746	0.54522	1.1456	0.0156826	0.162495	0.064852	0.473817		23.816	24.0877	0.087	0.358733	0.481544	0.850077	0.0327913	0.108937		23.6067	24.0101	-0.122267	0.281133	0.460608	0.674317	0.20864	0.850077
WDR75	1071	Q8IWA0	Q8IWA0	WD repeat-containing protein 75	24.1167	24.0383	24.6356	-0.0784	0.518967	0.271972	0.541593	0.956757	0.980546		24.1559	23.6951	0.0392	-0.421533	0.857068	0.856217	0.0740786	0.179608		23.7268	24.5259	-0.3899	0.409267	0.282646	0.542524	0.467148	0.856217
WHSC1	225	O96028	O96028	Histone-lysine N-methyltransferase NSD2	25.1543	24.9447	25.4824	-0.20956	0.328133	0.795876	0.901482	0.614602	0.909459		24.2549	24.5375	-0.8994	-0.616767	0.00330474	0.942851	0.0967756	0.208324		25.3835	25.1113	0.229233	-0.043	0.771498	0.871565	0.711484	0.942851
XRCC5	335	P13010	P13010	X-ray repair cross-complementing protein 5	25.6469	24.7956	25.6371	-0.851307	-0.0098	0.523763	0.746454	0.929081	0.980546		26.6681	26.9537	1.02123	1.30687	0.0755905	0.995464	0.0338426	0.110725		25.6343	26.3919	-0.0126	0.745033	0.979949	0.985655	0.992583	0.995464
XRCC6	334	P12956	P12956	X-ray repair cross-complementing protein 6	25.5505	25.6508	26.8625	0.10022	1.31193	0.327269	0.601443	0.0929895	0.501998		27.8112	27.8417	2.26066	2.29119	0.0174421	0.850077	0.0172756	0.0806585		26.7896	27.2626	1.23906	1.71209	0.102008	0.313279	0.170501	0.850077
XRN2	1312	Q9H0D6	Q9H0D6	5-3 exoribonuclease 2	24.5911	24.7257	23.1053	0.13458	-1.48587	0.637102	0.803548	0.873732	0.970287		25.5301	25.7224	0.938927	1.13123	0.23339	0.856217	0.149941	0.286247		26.4217	25.9274	1.83056	1.33629	0.0411247	0.216925	0.427252	0.856217
YBX1	708	P67809;P16989;Q9Y2T7	P67809	Nuclease-sensitive element-binding protein 1	27.4967	28.6685	26.8189	1.17172	-0.677807	0.267597	0.53597	0.639648	0.909459		28.2434	28.3672	0.74666	0.87046	0.362459	0.886917	0.296061	0.441854		27.2313	26.8816	-0.265473	-0.615173	0.800404	0.89495	0.540704	0.886917
YTHDC1	1216	Q96MU7	Q96MU7	YTH domain-containing protein 1	28.5521	25.9519	29.0903	-2.60017	0.538233	0.152116	0.398153	0.0354897	0.383178		27.6878	28.5679	-0.8643	0.0158	0.0104463	0.834431	0.952508	0.965837		29.2946	29.1458	0.742533	0.5937	0.0456951	0.222929	0.0645982	0.834431
YWHAE	657	P62258	P62258	14-3-3 protein epsilon	23.6525	24.0816	24.1784	0.429133	0.525933	0.358281	0.6319	0.364149	0.762505		25.2892	24.5162	1.6367	0.8637	0.0588921	0.942851	0.118484	0.239393		23.3306	23.7435	-0.321833	0.0910333	0.506151	0.708064	0.724792	0.942851
ZBTB11	211	O95625	O95625	Zinc finger and BTB domain-containing protein 11	22.8449	24.5776	23.3965	1.73267	0.551633	0.0363083	0.222027	0.736263	0.933772		22.9976	22.5128	0.152667	-0.332133	0.0639573	0.796398	0.00114408	0.0235521		22.7715	22.8906	-0.0733667	0.0457333	0.932512	0.961828	0.0516091	0.796398
ZC3H18	1061	Q86VM9	Q86VM9	Zinc finger CCCH domain-containing protein 18	26.7106	26.0521	26.9899	-0.6585	0.279333	0.590989	0.782325	0.634333	0.909459		27.0497	27.9076	0.3391	1.197	0.174605	0.942992	0.00288597	0.0362582		29.4815	29.0517	2.77093	2.34113	2.87395e-05	0.00330983	0.766949	0.942992
ZC3HAV1	1039	Q7Z2W4;Q9H0J9	Q7Z2W4	Zinc finger CCCH-type antiviral protein 1	26.6628	27.0687	27.4569	0.40596	0.794153	0.638419	0.803548	0.742128	0.933772		26.1991	26.2693	-0.463713	-0.393447	0.235752	0.851633	0.209442	0.354716		25.0859	24.7742	-1.57691	-1.88858	0.0261718	0.184538	0.297587	0.851633
ZCCHC7	1092	Q8N3Z6	Q8N3Z6	Zinc finger CCHC domain-containing protein 7	24.5679	26.2869	25.0802	1.71903	0.5123	0.000587082	0.0314336	0.0677878	0.473817		24.9434	24.686	0.375533	0.118167	0.396649	0.851633	0.428547	0.57057		25.6785	25.2659	1.1106	0.698033	0.0456913	0.222929	0.40125	0.851633
ZFC3H1	140	O60293	O60293	Zinc finger C3H1 domain-containing protein	25.5267	25.8344	26.5951	0.3077	1.06837	0.628855	0.803548	0.961916	0.980546		26.4492	26.1061	0.922533	0.579367	0.0129224	0.850077	0.0607131	0.15654		26.5119	25.9096	0.985233	0.382933	0.387509	0.627093	0.155728	0.850077
ZFP62	1102	Q8NB50	Q8NB50	Zinc finger protein 62 homolog	25.2174	26.6972	25.6634	1.47977	0.445933	0.0673796	0.277337	0.540391	0.878613		21.6804	23.6449	-3.53703	-1.5725	0.0445817	0.942851	0.0875344	0.19449		24.3033	24.5497	-0.9141	-0.667767	0.638995	0.790074	0.740255	0.942851
ZMYM3	863	Q14202	Q14202	Zinc finger MYM-type protein 3	25.4409	23.4362	24.2803	-2.00475	-1.16057	0.000267229	0.0263793	0.000991333	0.0526932		24.3906	24.6124	-1.0503	-0.828533	0.0035456	0.810929	0.00668361	0.0513152		24.6273	24.6247	-0.813567	-0.816167	0.007248	0.122085	0.0609702	0.810929
ZMYND8	1462	Q9ULU4	Q9ULU4	Protein kinase C-binding protein 1	23.0647	21.4382	21.9694	-1.6265	-1.09533	0.0169302	0.163007	0.141407	0.530023		22.92	22.4337	-0.1447	-0.631	0.732616	0.851633	0.0739524	0.179608		24.2357	24.6798	1.17097	1.61513	0.0203057	0.167884	0.335516	0.851633
ZNF146	900	Q15072;Q3ZCT1;Q3ZCX4	Q15072	Zinc finger protein OZF	24.5937	24.7026	24.7401	0.108913	0.146467	0.943587	0.986228	0.339301	0.732837		23.2559	24.8266	-1.33777	0.2329	0.467184	0.942851	0.110444	0.226605		24.686	24.4435	0.0923	-0.1502	0.710883	0.828042	0.764497	0.942851
ZNF22	362	P17026	P17026	Zinc finger protein 22	23.4077	24.5559	22.503	1.14823	-0.904667	0.0983576	0.316117	0.699127	0.933758		22.303	23.2034	-1.10463	-0.204233	0.174914	0.856217	0.65943	0.75818		22.9749	23.9194	-0.432733	0.511733	0.496712	0.708064	0.477363	0.856217
ZNF281	1501	Q9Y2X9;Q9UQR1	Q9Y2X9	Zinc finger protein 281	22.4981	22.6089	21.7408	0.1108	-0.757333	0.6363	0.803548	0.429003	0.80585		21.6321	22.3239	-0.866	-0.174233	0.200391	0.856217	0.724739	0.816957		21.0932	21.3465	-1.4049	-1.15163	0.0303195	0.193606	0.47893	0.856217
ZNF326	957	Q5BKZ1	Q5BKZ1	DBIRD complex subunit ZNF326	28.0691	28.4624	28.4132	0.39336	0.344173	0.20224	0.473721	0.536938	0.877126		28.7137	28.8465	0.644607	0.777407	0.0544386	0.851633	0.0312767	0.105942		29.0358	28.938	0.966707	0.868907	0.0137079	0.150297	0.36208	0.851633
ZNF462	1210	Q96JM2	Q96JM2	Zinc finger protein 462	26.9395	25.8443	26.2813	-1.09517	-0.658133	0.00742582	0.122172	0.0450625	0.415176		24.8305	25.0838	-2.10893	-1.8557	0.0161974	0.856217	0.0253715	0.0967086		26.8098	26.8049	-0.1297	-0.134567	0.844399	0.93059	0.477955	0.856217
ZNF483	1132	Q8TF39	Q8TF39	Zinc finger protein 483	25.8245	25.9578	25.091	0.13328	-0.733467	0.992743	0.995552	0.958529	0.980546		24.8767	24.7567	-0.947833	-1.06783	0.222073	0.851633	0.174985	0.318196		25.3631	25.2671	-0.461433	-0.557367	0.531164	0.723472	0.326538	0.851633
ZNF512	1215	Q96ME7	Q96ME7	Zinc finger protein 512	26.6261	27.2535	27.1651	0.6274	0.53902	0.281405	0.550081	0.598251	0.909459		26.0676	26.2936	-0.558447	-0.332447	0.0711043	0.851633	0.379215	0.531277		26.8817	27.0462	0.255587	0.420087	0.610123	0.767224	0.2712	0.851633
ZNF532	1347	Q9HCE3	Q9HCE3	Zinc finger protein 532	22.4835	21.1461	22.7134	-1.33743	0.2299	0.174915	0.434771	0.806824	0.954533		21.864	22.5298	-0.6195	0.0463	0.433646	0.942851	0.954655	0.965837		23.6909	24.1775	1.20733	1.69397	0.0489057	0.225926	0.758404	0.942851
ZNF638	885	Q14966	Q14966	Zinc finger protein 638	26.5477	24.9852	26.1818	-1.56243	-0.3659	0.0904512	0.299905	0.0867747	0.490267		25.7985	25.6945	-0.749167	-0.8532	0.00697941	0.850077	0.00204401	0.0294253		26.5529	26.352	0.00523333	-0.195667	0.968652	0.978565	0.198779	0.850077
ZNF770	995	Q6IQ21	Q6IQ21	Zinc finger protein 770	24.6071	25.2504	25.1956	0.64326	0.588513	0.112817	0.340421	0.561119	0.887149		24.4938	24.7235	-0.113287	0.116413	0.437073	0.850077	0.269995	0.42336		25.2554	25.1394	0.64828	0.532313	0.0184702	0.162772	0.249374	0.850077
ZNF90	778	Q03938;P0DPD5;Q15929;Q5FWF6;Q8N9Z0;Q5HY98;Q3SXZ3;Q8IW36;Q8TB69;A8MT65;O60765;Q8NB42;Q96LW1;P17039;Q3MIS6;Q8IYB9;Q96JL9;Q76KX8;Q08AN1;Q96SE7;P59923	Q03938	Zinc finger protein 90	24.0328	25.1383	24.1609	1.1055	0.128133	0.0846303	0.297786	0.77821	0.937919		23.5679	23.1005	-0.4649	-0.932333	0.037623	0.973753	0.360188	0.513175		23.4737	23.1974	-0.559067	-0.835433	0.083613	0.279114	0.880188	0.973753
ZNF93	478	P35789;Q8NEM1	P35789	Zinc finger protein 93	24.2884	25.1439	24.4014	0.855573	0.113033	0.0717552	0.28333	0.411876	0.792774		25.599	25.8111	1.31067	1.52277	0.000331222	0.942851	5.46151e-05	0.0038668		24.4244	24.6929	0.136	0.404567	0.89307	0.94797	0.695698	0.942851
ZSCAN10	1232	Q96SZ4	Q96SZ4	Zinc finger and SCAN domain-containing protein 10	26.3839	26.0947	26.256	-0.2892	-0.127867	0.445549	0.701308	0.333599	0.725243		24.2367	25.2513	-2.14723	-1.1326	0.00144029	0.973753	0.0243367	0.0950093		25.9923	25.5804	-0.391633	-0.8035	0.434023	0.661517	0.88709	0.973753
