# Supplementary material for: Overarching control of autophagy and DNA damage response by CHD6 revealed by modeling a rare human pathology
Source: Nat Commun. 2021 May 21;12:3014. doi: 10.1038/s41467-021-23327-1 (PMC8140133; doi:10.1038/s41467-021-23327-1)
Supplement: Supplementary file 7 — Supplementary Data 3 [file 41467_2021_23327_MOESM7_ESM.xlsx]

## Sheet: control-vs-DDR
Ensembl Gene ID	baseMean	log2FoldChange	lfcSE	stat	pvalue	padj	Gene_name
ENSG00000130222	316.756	2.4513	0.259409	9.44953	3.40344e-21	4.72194e-17	GADD45G
ENSG00000120738	360.376	2.4144	0.265501	9.09373	9.56962e-20	6.63844e-16	EGR1
ENSG00000149591	2245.92	-0.94938	0.136226	-6.96916	3.18842e-12	1.47454e-08	TAGLN
ENSG00000197019	252.321	1.65161	0.246606	6.69737	2.12199e-11	7.36014e-08	SERTAD1
ENSG00000103257	1313.94	-1.15468	0.178287	-6.47652	9.38633e-11	2.60452e-07	SLC7A5
ENSG00000099860	285.301	1.61173	0.254166	6.34125	2.2791e-10	5.16025e-07	GADD45B
ENSG00000159167	391.614	1.35492	0.214361	6.32072	2.60356e-10	5.16025e-07	STC1
ENSG00000117289	518.052	1.42144	0.240813	5.90268	3.57654e-09	5.51343e-06	NA
ENSG00000141682	2630.18	0.883615	0.149449	5.9125	3.36955e-09	5.51343e-06	PMAIP1
ENSG00000159251	305.655	-1.31837	0.227105	-5.80509	6.43331e-09	8.92558e-06	ACTC1
ENSG00000122786	3583.43	-0.909897	0.16236	-5.60421	2.09211e-08	2.41883e-05	CALD1
ENSG00000171223	156.448	1.89864	0.337964	5.61786	1.93341e-08	2.41883e-05	JUNB
ENSG00000106366	162.413	-1.72381	0.316016	-5.45482	4.90218e-08	5.23176e-05	SERPINE1
ENSG00000255717	1491.81	0.817849	0.150346	5.43978	5.33459e-08	5.28658e-05	SNHG1
ENSG00000114023	927.812	0.940744	0.174583	5.38851	7.10456e-08	6.16054e-05	FAM162A
ENSG00000118785	391.026	-1.0775	0.19984	-5.39183	6.97453e-08	6.16054e-05	SPP1
ENSG00000144802	97.4898	1.88173	0.365666	5.14604	2.66042e-07	0.000217122	NFKBIZ
ENSG00000121207	312.064	-1.12216	0.219943	-5.10204	3.36009e-07	0.000258989	LRAT
ENSG00000133636	1112.25	-0.737821	0.150651	-4.89754	9.70425e-07	0.000708614	NTS
ENSG00000135046	130.648	-1.62447	0.335307	-4.84474	1.2678e-06	0.000879476	ANXA1
ENSG00000170558	533.173	-0.882045	0.18264	-4.82941	1.36939e-06	0.000904711	CDH2
ENSG00000165215	137.422	1.56198	0.329121	4.74592	2.07561e-06	0.00130895	CLDN3
ENSG00000026025	1064.27	-0.937398	0.201097	-4.66141	3.14048e-06	0.00189439	VIM
ENSG00000143632	251.028	-1.21424	0.262649	-4.62307	3.78098e-06	0.00218572	ACTA1
ENSG00000251562	21429.3	0.652044	0.142218	4.58484	4.54343e-06	0.00252142	MALAT1
ENSG00000186594	69.8142	2.2485	0.498847	4.50738	6.56315e-06	0.0035022	MIR22HG
ENSG00000136167	517.906	-0.885531	0.203609	-4.34917	1.36651e-05	0.00702184	LCP1
ENSG00000215102	336.033	0.943517	0.21738	4.34041	1.42217e-05	0.00704685	TERF1P4
ENSG00000101665	120.06	-1.54993	0.357974	-4.32972	1.49302e-05	0.00714281	SMAD7
ENSG00000100906	551.335	0.778339	0.182545	4.26383	2.00956e-05	0.00920652	NFKBIA
ENSG00000105974	565.007	-0.797673	0.187463	-4.25511	2.08949e-05	0.00920652	CAV1
ENSG00000141526	186.501	1.42246	0.334579	4.2515	2.12346e-05	0.00920652	SLC16A3
ENSG00000176171	233.919	1.39812	0.329424	4.24413	2.19447e-05	0.00922608	BNIP3
ENSG00000143333	218.36	1.09742	0.260108	4.2191	2.45275e-05	0.0100087	RGS16
ENSG00000175197	82.7411	1.624	0.385876	4.2086	2.56962e-05	0.010186	DDIT3
ENSG00000102144	3096.73	0.626943	0.150058	4.178	2.94087e-05	0.0113338	PGK1
ENSG00000138772	247.382	-0.943306	0.235232	-4.01012	6.06888e-05	0.0227567	ANXA3
ENSG00000135069	2527.67	-0.610959	0.153637	-3.97665	6.98936e-05	0.0255185	PSAT1
ENSG00000225783	274.008	0.938878	0.237524	3.95278	7.72499e-05	0.0274812	MIAT
ENSG00000158710	666.603	-0.724891	0.187708	-3.8618	0.000112556	0.0363162	TAGLN2
ENSG00000170345	101.947	1.53845	0.398216	3.86336	0.00011184	0.0363162	FOS
ENSG00000178980	1620.48	0.70935	0.183678	3.86193	0.000112494	0.0363162	SELENOW
ENSG00000181019	525.584	-0.791282	0.20465	-3.86652	0.000110401	0.0363162	NQO1
ENSG00000119866	390.626	-0.881454	0.228612	-3.85568	0.000115406	0.0363897	BCL11A
ENSG00000187678	217.216	-0.985385	0.259415	-3.79849	0.000145581	0.0448843	SPRY4
ENSG00000087074	207.001	0.982902	0.260843	3.76818	0.000164445	0.0495979	PPP1R15A
ENSG00000000005	8.84856	0.261662	1.21566	0.215243	0.829578	NA	TNMD
ENSG00000001626	8.01754	-0.0647175	1.14471	-0.0565361	0.954915	NA	CFTR
ENSG00000002587	10.0951	-1.09643	1.03098	-1.06348	0.287566	NA	HS3ST1
ENSG00000004776	6.12439	0.188216	1.37284	0.137099	0.890952	NA	HSPB6
ENSG00000006555	5.98203	0.432899	1.50936	0.286809	0.774258	NA	TTC22
ENSG00000006611	6.39166	0.879162	1.30245	0.675009	0.49967	NA	USH1C
ENSG00000006638	7.79229	0.367147	1.14975	0.319328	0.749478	NA	TBXA2R
ENSG00000006659	5.61557	-0.530838	1.34581	-0.394437	0.693258	NA	LGALS14
ENSG00000006837	6.40658	0.239535	1.25716	0.190538	0.848888	NA	CDKL3
ENSG00000007171	7.0472	0.103195	1.26108	0.0818309	0.934781	NA	NOS2
ENSG00000010030	8.54553	0.223695	1.09402	0.204472	0.837985	NA	ETV7
ENSG00000010610	6.46128	1.58309	1.30691	1.21132	0.225771	NA	CD4
ENSG00000011600	10.7037	1.16021	1.02066	1.13672	0.255655	NA	TYROBP
ENSG00000013364	9.40313	0.817415	1.05663	0.773607	0.439163	NA	MVP
ENSG00000013588	9.91643	0.0527932	1.02429	0.0515415	0.958894	NA	GPRC5A
ENSG00000013619	9.07766	-1.35797	1.12767	-1.20422	0.228503	NA	MAMLD1
ENSG00000014914	11.6103	-0.0325023	0.95136	-0.0341641	0.972746	NA	MTMR11
ENSG00000015153	8.84926	-0.807867	1.08754	-0.742841	0.457578	NA	YAF2
ENSG00000015285	10.3733	0.180098	1.06938	0.168413	0.866258	NA	WAS
ENSG00000015413	5.28372	-0.399938	1.41293	-0.283055	0.777135	NA	DPEP1
ENSG00000016082	9.51146	-0.644403	1.06418	-0.605537	0.544822	NA	ISL1
ENSG00000017427	9.00866	-1.14304	1.20377	-0.949549	0.342341	NA	IGF1
ENSG00000017621	5.87933	-0.385811	1.32279	-0.291664	0.770543	NA	NA
ENSG00000019549	7.65951	2.69798	1.31888	2.04566	0.04079	NA	SNAI2
ENSG00000023445	6.23627	-0.119333	1.29264	-0.0923175	0.926446	NA	BIRC3
ENSG00000025708	11.203	0.060582	0.992612	0.0610329	0.951333	NA	TYMP
ENSG00000031544	10.6608	0.374759	1.01863	0.367903	0.712945	NA	NA
ENSG00000036530	5.67992	0.372202	1.362	0.273276	0.784641	NA	CYP46A1
ENSG00000041353	5.3231	-1.20277	1.39541	-0.861948	0.388716	NA	RAB27B
ENSG00000041880	9.81735	-0.438533	1.02682	-0.427076	0.669324	NA	PARP3
ENSG00000042781	6.86885	-0.773831	1.23213	-0.628041	0.529977	NA	USH2A
ENSG00000043039	7.06425	-0.0798982	1.21294	-0.0658716	0.94748	NA	BARX2
ENSG00000043591	7.33904	0.209739	1.19121	0.176073	0.860237	NA	ADRB1
ENSG00000047617	5.93628	0.256678	1.30799	0.196238	0.844424	NA	ANO2
ENSG00000049089	10.2032	0.396728	1.01822	0.389628	0.696811	NA	COL9A2
ENSG00000049283	7.77748	0.01812	1.14747	0.0157912	0.987401	NA	EPN3
ENSG00000049769	10.1559	-0.240107	1.03208	-0.232644	0.816038	NA	PPP1R3F
ENSG00000050030	11.5571	-0.961261	0.97945	-0.981429	0.326381	NA	NEXMIF
ENSG00000050628	5.87095	1.4799	1.43615	1.03046	0.302795	NA	PTGER3
ENSG00000050730	8.89305	-0.48544	1.07993	-0.449511	0.653063	NA	TNIP3
ENSG00000053918	11.8553	-0.00427989	0.994643	-0.00430294	0.996567	NA	KCNQ1
ENSG00000054219	8.07747	-0.260715	1.12599	-0.231544	0.816892	NA	LY75
ENSG00000054598	9.3571	0.954509	1.11076	0.859326	0.39016	NA	FOXC1
ENSG00000056736	8.18711	0.38222	1.12561	0.339568	0.734182	NA	IL17RB
ENSG00000058404	5.70965	0.150923	1.32962	0.113509	0.909627	NA	CAMK2B
ENSG00000059377	6.02445	0.22057	1.31162	0.168167	0.866452	NA	TBXAS1
ENSG00000060140	8.38113	0.442977	1.14285	0.387607	0.698307	NA	STYK1
ENSG00000060566	6.86799	0.420166	1.21844	0.344841	0.730214	NA	CREB3L3
ENSG00000062370	11.2766	-0.1362	1.05666	-0.128896	0.89744	NA	ZNF112
ENSG00000063438	6.20062	-0.559912	1.31928	-0.424406	0.67127	NA	AHRR
ENSG00000064195	6.78785	1.55666	1.33215	1.16853	0.242593	NA
ENSG00000064205	11.8965	-0.7814	0.99296	-0.78694	0.431317	NA	CCN5
ENSG00000064655	7.26269	1.47519	1.23693	1.19262	0.233018	NA	EYA2
ENSG00000064787	10.4296	0.0249384	1.03518	0.024091	0.98078	NA	BCAS1
ENSG00000067842	5.15566	-1.44902	1.45478	-0.996041	0.31923	NA	ATP2B3
ENSG00000068079	5.10365	0.991386	1.51769	0.653219	0.513615	NA	IFI35
ENSG00000068615	10.0559	-0.229098	1.06704	-0.214703	0.829999	NA	REEP1
ENSG00000069424	9.52391	0.455387	1.0701	0.425557	0.67043	NA	KCNAB2
ENSG00000070182	10.7979	0.0756151	0.977023	0.0773933	0.938311	NA	SPTB
ENSG00000071203	6.26536	-0.725466	1.47909	-0.490481	0.623793	NA
ENSG00000071246	8.91452	0.129919	1.10833	0.117221	0.906685	NA	VASH1
ENSG00000072133	7.36963	-1.11961	1.21146	-0.924179	0.355393	NA	RPS6KA6
ENSG00000073146	5.77325	1.36052	1.36363	0.997725	0.318413	NA	MOV10L1
ENSG00000073670	7.48857	1.79053	1.25011	1.4323	0.152058	NA	ADAM11
ENSG00000073756	5.48216	1.66244	1.42366	1.16772	0.242919	NA	PTGS2
ENSG00000074527	11.357	-1.0698	0.997064	-1.07295	0.283292	NA	NTN4
ENSG00000074660	5.10152	1.10321	1.43737	0.767522	0.442771	NA	SCARF1
ENSG00000074803	4.81181	1.62112	1.62675	0.996538	0.318989	NA	SLC12A1
ENSG00000075223	7.05259	-0.616316	1.23958	-0.497198	0.61905	NA	SEMA3C
ENSG00000075240	7.63914	-1.01166	1.17543	-0.860672	0.389418	NA	GRAMD4
ENSG00000075673	6.7886	1.30969	1.337	0.979574	0.327296	NA	ATP12A
ENSG00000075826	6.51759	1.89806	1.36673	1.38876	0.164906	NA	SEC31B
ENSG00000076356	9.79365	-0.585629	1.02965	-0.568766	0.569515	NA	PLXNA2
ENSG00000076641	7.03991	-0.612045	1.2191	-0.502045	0.615636	NA	PAG1
ENSG00000076924	9.01371	-0.0852307	1.09122	-0.078106	0.937744	NA	XAB2
ENSG00000077522	6.2563	-1.24753	1.32607	-0.940774	0.34682	NA	ACTN2
ENSG00000078319	7.04869	-0.273753	1.25054	-0.218908	0.826722	NA	PMS2P1
ENSG00000078328	10.7156	0.474544	0.983298	0.482605	0.629376	NA	RBFOX1
ENSG00000079263	8.76482	-1.68679	1.18824	-1.41957	0.155733	NA	SP140
ENSG00000079308	5.43108	-0.470255	1.41422	-0.332518	0.739498	NA	TNS1
ENSG00000079337	10.9658	1.01105	1.00344	1.00758	0.313655	NA	RAPGEF3
ENSG00000079931	11.249	-0.0502511	0.981041	-0.0512222	0.959148	NA	MOXD1
ENSG00000080224	6.37019	0.0192089	1.31195	0.0146414	0.988318	NA	EPHA6
ENSG00000080493	10.6817	-0.253058	0.99634	-0.253987	0.799505	NA	SLC4A4
ENSG00000080561	8.91498	0.237528	1.16803	0.203357	0.838856	NA	MID2
ENSG00000080947	7.52341	0.644886	1.19429	0.539976	0.589214	NA	CROCCP3
ENSG00000081052	8.88553	0.122887	1.07944	0.113844	0.909361	NA	COL4A4
ENSG00000081277	8.33371	0.481332	1.11142	0.433077	0.664959	NA	PKP1
ENSG00000081985	6.39981	0.881947	1.31193	0.672252	0.501423	NA	IL12RB2
ENSG00000082556	5.31254	-1.24808	1.69463	-0.736492	0.461431	NA	OPRK1
ENSG00000084636	10.517	0.130399	1.01049	0.129045	0.897322	NA	COL16A1
ENSG00000084710	10.3454	-0.477284	1.11806	-0.426885	0.669463	NA	EFR3B
ENSG00000084734	6.6134	-0.234179	1.3346	-0.175468	0.860712	NA	GCKR
ENSG00000085465	4.91852	0.620377	1.49674	0.414485	0.678519	NA	OVGP1
ENSG00000085514	5.68583	1.12777	1.36544	0.825942	0.408837	NA	PILRA
ENSG00000085563	7.87759	0.165759	1.19295	0.138949	0.889491	NA	ABCB1
ENSG00000086991	10.4521	0.194138	1.04343	0.186057	0.8524	NA	NOX4
ENSG00000087250	5.84811	0.293115	1.31471	0.222951	0.823574	NA	MT3
ENSG00000087303	9.30389	-0.17655	1.09837	-0.160739	0.872299	NA	NID2
ENSG00000088726	5.65558	-0.270274	1.45215	-0.18612	0.852351	NA	TMEM40
ENSG00000088876	10.1478	-0.940019	1.033	-0.909986	0.36283	NA	ZNF343
ENSG00000088926	8.26271	-0.467864	1.11237	-0.420599	0.674048	NA	F11
ENSG00000089356	8.78267	-0.955759	1.094	-0.873634	0.382318	NA	FXYD3
ENSG00000090539	4.95704	1.56863	1.56137	1.00465	0.315066	NA	CHRD
ENSG00000090674	7.16723	0.27298	1.19732	0.227992	0.819652	NA	MCOLN1
ENSG00000090920	9.08018	0.78765	1.07958	0.729588	0.465642	NA	NA
ENSG00000091129	7.25626	-0.90398	1.26406	-0.715141	0.474522	NA	NRCAM
ENSG00000091428	6.56444	-1.60864	1.30303	-1.23454	0.217002	NA	RAPGEF4
ENSG00000091482	7.57984	-0.0603332	1.16934	-0.0515961	0.958851	NA	SMPX
ENSG00000091879	8.18257	0.377308	1.1579	0.325855	0.744534	NA	ANGPT2
ENSG00000092969	5.51035	-0.264006	1.3915	-0.189728	0.849523	NA	TGFB2
ENSG00000093217	10.3529	-0.708082	1.00157	-0.706974	0.479583	NA	XYLB
ENSG00000095587	9.78251	-0.0345518	1.06354	-0.0324874	0.974083	NA	TLL2
ENSG00000099290	5.84811	0.293115	1.31471	0.222951	0.823574	NA	WASHC2A
ENSG00000099992	10.8578	-0.0702529	0.998135	-0.0703841	0.943888	NA	TBC1D10A
ENSG00000099994	6.23627	-0.119333	1.29264	-0.0923175	0.926446	NA	SUSD2
ENSG00000099999	7.71991	-1.23615	1.18964	-1.03909	0.298761	NA	RNF215
ENSG00000100003	8.41385	-0.356151	1.13749	-0.313103	0.754203	NA	SEC14L2
ENSG00000100024	4.98598	-0.781579	1.4809	-0.527774	0.597656	NA	UPB1
ENSG00000100060	7.03239	0.156678	1.24915	0.125427	0.900185	NA	MFNG
ENSG00000100068	10.7911	0.44738	1.00711	0.44422	0.656884	NA	LRP5L
ENSG00000100228	10.9979	0.165646	0.99037	0.167257	0.867168	NA	RAB36
ENSG00000100288	6.23701	-0.334841	1.28521	-0.260535	0.794451	NA	CHKB
ENSG00000100298	6.2369	0.752824	1.28759	0.584676	0.558766	NA	APOBEC3H
ENSG00000100299	10.2152	-0.953647	1.02069	-0.934315	0.350141	NA	ARSA
ENSG00000100342	7.16115	-0.902095	1.35386	-0.666313	0.505211	NA	APOL1
ENSG00000100373	5.88748	-0.382169	1.32269	-0.288933	0.772633	NA	UPK3A
ENSG00000100385	7.65923	-0.825228	1.27114	-0.649201	0.516208	NA	IL2RB
ENSG00000100399	6.17685	2.68673	1.46351	1.83582	0.0663849	NA	CHADL
ENSG00000100558	9.71559	-0.718923	1.23159	-0.583734	0.559399	NA	PLEK2
ENSG00000100583	7.69407	-1.41436	1.21104	-1.16789	0.242851	NA	SAMD15
ENSG00000100599	9.34252	-0.458673	1.08143	-0.424135	0.671468	NA	RIN3
ENSG00000101180	10.5503	1.54276	1.02853	1.49996	0.133624	NA	HRH3
ENSG00000101222	5.39411	0.323372	1.36548	0.236819	0.812797	NA	SPEF1
ENSG00000101327	11.6052	0.467571	0.962342	0.485868	0.627061	NA	PDYN
ENSG00000101336	5.96062	0.892647	1.3839	0.645022	0.518913	NA	HCK
ENSG00000101353	8.11535	-0.420401	1.128	-0.372696	0.709374	NA	MROH8
ENSG00000101405	6.15401	0.57736	1.31445	0.43924	0.660487	NA	OXT
ENSG00000101438	5.66212	0.856124	1.38146	0.619725	0.535439	NA	SLC32A1
ENSG00000101670	11.9454	-0.767916	0.960688	-0.79934	0.424093	NA	LIPG
ENSG00000101842	11.7338	0.37939	1.00788	0.376425	0.706601	NA	VSIG1
ENSG00000101898	5.91544	0.24636	1.34509	0.183155	0.854676	NA	MCTS2P
ENSG00000101977	10.561	-0.243243	1.0099	-0.240859	0.809664	NA	MCF2
ENSG00000102021	7.51222	0.274794	1.22165	0.224936	0.822029	NA	LUZP4
ENSG00000102032	9.00993	-0.231777	1.07384	-0.21584	0.829113	NA	RENBP
ENSG00000102053	5.51259	-1.01701	1.4024	-0.725196	0.468332	NA	ZC3H12B
ENSG00000102287	11.8034	0.986307	1.02391	0.963272	0.335411	NA	GABRE
ENSG00000102387	7.39661	1.05001	1.2938	0.811572	0.417037	NA	TAF7L
ENSG00000102452	5.54071	0.472329	1.35396	0.348849	0.727203	NA	NALCN
ENSG00000102524	5.98691	-3.56212	1.64287	-2.16823	0.0301411	NA	TNFSF13B
ENSG00000102871	5.09636	-0.00343516	1.43676	-0.0023909	0.998092	NA	TRADD
ENSG00000102879	6.88142	0.227084	1.27093	0.178675	0.858193	NA	CORO1A
ENSG00000102886	7.45533	1.38473	1.306	1.06029	0.289013	NA	GDPD3
ENSG00000103056	5.75919	0.567391	1.33602	0.424689	0.671064	NA	SMPD3
ENSG00000103175	8.56344	-0.893463	1.09995	-0.812277	0.416632	NA	WFDC1
ENSG00000103269	11.6836	-0.280427	0.948454	-0.295667	0.767484	NA	RHBDL1
ENSG00000103599	10.3765	0.0886386	1.03882	0.0853263	0.932002	NA	IQCH
ENSG00000103647	7.18405	1.66463	1.29749	1.28296	0.199506	NA	CORO2B
ENSG00000103742	10.2764	0.460439	1.07795	0.427142	0.669276	NA	IGDCC4
ENSG00000104059	10.1669	-0.407137	1.00779	-0.403988	0.686222	NA	FAM189A1
ENSG00000104313	5.90293	0.474394	1.40769	0.337001	0.736116	NA	EYA1
ENSG00000104324	10.1133	0.242274	1.06563	0.227353	0.820149	NA	CPQ
ENSG00000104361	6.44647	1.06086	1.28429	0.826033	0.408785	NA	NIPAL2
ENSG00000104808	7.93591	1.21041	1.15955	1.04387	0.296548	NA	DHDH
ENSG00000104903	6.55181	-0.24953	1.26757	-0.196856	0.84394	NA	LYL1
ENSG00000104936	11.1519	0.0856793	0.99809	0.0858433	0.931591	NA	DMPK
ENSG00000105219	6.57528	2.44359	1.40799	1.73552	0.0826491	NA	CNTD2
ENSG00000105246	5.82302	-0.108228	1.35841	-0.0796727	0.936498	NA	EBI3
ENSG00000105371	5.98507	0.900079	1.32622	0.67868	0.497341	NA	ICAM4
ENSG00000105376	4.85922	2.51332	1.68088	1.49524	0.134852	NA	ICAM5
ENSG00000105509	10.7801	-1.08169	1.02351	-1.05684	0.290583	NA	HAS1
ENSG00000105851	10.1246	-0.153453	1.10242	-0.139196	0.889295	NA	PIK3CG
ENSG00000106128	5.76143	-0.130327	1.33676	-0.097494	0.922334	NA	GHRHR
ENSG00000106436	7.96926	1.02045	1.1774	0.866696	0.386109	NA	MYL10
ENSG00000106479	5.83629	-1.12676	1.34928	-0.83508	0.403673	NA	ZNF862
ENSG00000106565	6.98199	0.527246	1.22655	0.429861	0.667297	NA	TMEM176B
ENSG00000106686	10.6562	0.08516	1.02584	0.0830146	0.93384	NA	SPATA6L
ENSG00000106714	10.9987	-0.239263	1.02272	-0.233947	0.815026	NA	CNTNAP3
ENSG00000106780	7.91318	-0.510699	1.17182	-0.435816	0.66297	NA	MEGF9
ENSG00000106927	8.30559	-0.497835	1.11618	-0.446016	0.655585	NA	AMBP
ENSG00000106991	8.9624	0.200854	1.11629	0.17993	0.857208	NA	ENG
ENSG00000107317	7.25442	2.17549	1.32498	1.6419	0.100611	NA	PTGDS
ENSG00000108018	8.06696	1.1056	1.15382	0.958211	0.337956	NA	SORCS1
ENSG00000108187	9.5556	0.139327	1.12951	0.123351	0.901829	NA	PBLD
ENSG00000108557	10.6647	-0.130639	1.00658	-0.129785	0.896737	NA	RAI1
ENSG00000108786	10.7008	0.217689	0.98206	0.221666	0.824574	NA	HSD17B1
ENSG00000108797	7.86341	0.509687	1.14642	0.444591	0.656615	NA	CNTNAP1
ENSG00000108813	9.38832	0.513075	1.05294	0.487278	0.626061	NA	DLX4
ENSG00000108839	8.89805	-0.36676	1.09639	-0.334514	0.737991	NA	ALOX12
ENSG00000109265	9.95896	-0.449485	1.08546	-0.414095	0.678804	NA	KIAA1211
ENSG00000109680	11.177	-0.416118	1.014	-0.410372	0.681533	NA	TBC1D19
ENSG00000109771	7.89602	0.517993	1.15939	0.446781	0.655033	NA	LRP2BP
ENSG00000109944	5.78738	-0.579752	1.45309	-0.398978	0.68991	NA	JHY
ENSG00000110031	8.75724	0.756855	1.11262	0.680245	0.496349	NA	LPXN
ENSG00000110171	9.99944	-0.504353	1.02362	-0.492715	0.622214	NA	TRIM3
ENSG00000110324	5.895	-1.40152	1.38912	-1.00892	0.313011	NA	IL10RA
ENSG00000110436	8.76861	-1.50113	1.12862	-1.33006	0.183498	NA	SLC1A2
ENSG00000110675	6.98865	0.940487	1.23379	0.762277	0.445894	NA	ELMOD1
ENSG00000110680	8.44433	-0.685113	1.18379	-0.578747	0.56276	NA	CALCA
ENSG00000110719	10.4979	-0.00118111	1.06815	-0.00110575	0.999118	NA	TCIRG1
ENSG00000110900	10.2002	-0.532351	1.02463	-0.519557	0.603372	NA	TSPAN11
ENSG00000111012	9.02261	-0.231636	1.07393	-0.21569	0.829229	NA	CYP27B1
ENSG00000111218	7.21074	0.993002	1.27653	0.777892	0.436633	NA	PRMT8
ENSG00000111262	7.6532	-0.446588	1.16698	-0.382686	0.701952	NA	KCNA1
ENSG00000111331	9.37225	-0.603623	1.07314	-0.562483	0.573787	NA	OAS3
ENSG00000111344	10.2536	-0.161537	1.01191	-0.159635	0.873168	NA	RASAL1
ENSG00000111432	8.00037	0.97316	1.1549	0.842636	0.399432	NA	FZD10
ENSG00000111728	8.52108	0.587223	1.15701	0.507537	0.611778	NA	ST8SIA1
ENSG00000111834	5.69134	-1.02743	1.41843	-0.724343	0.468855	NA	RSPH4A
ENSG00000112038	8.25605	-0.808812	1.1184	-0.723186	0.469566	NA	OPRM1
ENSG00000112276	6.8138	0.598492	1.26825	0.471905	0.636995	NA	BVES
ENSG00000112541	6.14522	0.195501	1.34834	0.144994	0.884715	NA	PDE10A
ENSG00000112562	6.54653	-0.0436758	1.25153	-0.0348979	0.972161	NA	SMOC2
ENSG00000112619	5.76958	-0.126812	1.34026	-0.0946173	0.924619	NA	PRPH2
ENSG00000112659	10.8008	0.988969	1.01322	0.976068	0.329031	NA	CUL9
ENSG00000112964	6.48218	-0.853054	1.26308	-0.675376	0.499437	NA	GHR
ENSG00000113083	7.86278	-0.182456	1.19193	-0.153075	0.878339	NA	LOX
ENSG00000113231	6.19397	-1.01847	1.34507	-0.757187	0.448938	NA	PDE8B
ENSG00000113448	9.25888	-0.443923	1.05223	-0.421887	0.673107	NA	PDE4D
ENSG00000113494	6.95541	0.588268	1.22941	0.478495	0.632298	NA	PRLR
ENSG00000113578	7.01919	-1.73835	1.27283	-1.36573	0.172022	NA	FGF1
ENSG00000113889	6.01854	-0.455477	1.29543	-0.351602	0.725136	NA	KNG1
ENSG00000114670	10.8857	-2.50762	1.08717	-2.30656	0.0210791	NA	NEK11
ENSG00000114698	4.99189	0.0284687	1.44426	0.0197117	0.984273	NA	PLSCR4
ENSG00000114854	10.2683	0.458299	1.10163	0.416021	0.677395	NA	TNNC1
ENSG00000114859	7.39019	-0.747111	1.18167	-0.632251	0.527223	NA	CLCN2
ENSG00000115257	10.5178	0.00497443	1.0132	0.0049096	0.996083	NA	PCSK4
ENSG00000115267	5.33779	0.636066	1.40823	0.451678	0.651501	NA	IFIH1
ENSG00000115353	7.60114	0.0713701	1.19025	0.0599625	0.952186	NA	TACR1
ENSG00000115363	6.3637	0.291756	1.30686	0.22325	0.823341	NA	EVA1A
ENSG00000115507	8.45748	-0.547542	1.13095	-0.484145	0.628283	NA	OTX1
ENSG00000115525	9.80157	0.478049	1.06647	0.448252	0.653971	NA	ST3GAL5
ENSG00000115998	11.8119	-0.758507	0.939494	-0.807357	0.419461	NA	C2orf42
ENSG00000116032	10.0036	1.63963	1.13065	1.45017	0.147011	NA	GRIN3B
ENSG00000116151	8.36403	-0.360161	1.13701	-0.316763	0.751424	NA	MORN1
ENSG00000116299	10.2047	0.13005	1.01032	0.128722	0.897578	NA	KIAA1324
ENSG00000116652	7.06058	-1.28021	1.24141	-1.03126	0.302419	NA	DLEU2L
ENSG00000116711	5.44813	-0.711801	1.43358	-0.496521	0.619527	NA	PLA2G4A
ENSG00000116783	7.26631	0.945867	1.24314	0.76087	0.446735	NA	TNNI3K
ENSG00000116983	6.05717	-0.918281	1.32948	-0.690705	0.489751	NA	HPCAL4
ENSG00000117069	11.5198	-0.350236	1.0793	-0.324503	0.745558	NA	ST6GALNAC5
ENSG00000117148	7.5051	-0.214742	1.22605	-0.17515	0.860962	NA	ACTL8
ENSG00000117242	8.60173	0.830353	1.10905	0.748705	0.454035	NA	PINK1-AS
ENSG00000117479	11.4868	-0.45886	0.950453	-0.48278	0.629252	NA	SLC19A2
ENSG00000117600	7.3605	0.987011	1.22115	0.808261	0.41894	NA	PLPPR4
ENSG00000117971	8.05066	1.1022	1.16304	0.947687	0.343289	NA	CHRNB4
ENSG00000118307	5.53859	-0.0155927	1.42558	-0.0109378	0.991273	NA	CASC1
ENSG00000118322	6.25934	-0.7811	1.35015	-0.578528	0.562908	NA	ATP10B
ENSG00000118690	6.07548	0.169322	1.29088	0.131168	0.895643	NA	ARMC2
ENSG00000118972	9.91419	0.459412	1.0272	0.447248	0.654696	NA	FGF23
ENSG00000119042	11.5696	-0.353958	0.952853	-0.371471	0.710286	NA	SATB2
ENSG00000119508	5.87417	-1.3939	1.34128	-1.03923	0.298699	NA	NR4A3
ENSG00000119689	9.19505	-0.0213983	1.09916	-0.0194679	0.984468	NA	DLST
ENSG00000119703	10.3047	-0.544982	1.0559	-0.51613	0.605763	NA	ZC2HC1C
ENSG00000119715	5.53768	-0.548928	1.67257	-0.328194	0.742765	NA	ESRRB
ENSG00000119938	8.02546	1.29522	1.20574	1.07421	0.282728	NA	PPP1R3C
ENSG00000120051	5.44152	0.863226	1.44237	0.598479	0.549521	NA	CFAP58
ENSG00000120094	5.12672	0.190962	1.51677	0.1259	0.899811	NA	HOXB1
ENSG00000120149	7.293	0.378386	1.23516	0.306345	0.759342	NA	MSX2
ENSG00000120278	11.0275	-0.350358	0.982116	-0.356738	0.721288	NA	PLEKHG1
ENSG00000120324	6.56295	-1.10893	1.25866	-0.881042	0.378295	NA	PCDHB10
ENSG00000120498	11.1287	1.08367	0.994238	1.08995	0.275736	NA	TEX11
ENSG00000120658	5.56213	-0.542039	1.47135	-0.368396	0.712578	NA	ENOX1
ENSG00000120693	9.26169	1.41248	1.1131	1.26895	0.204458	NA	SMAD9
ENSG00000121350	9.15842	-1.56567	1.14628	-1.36587	0.171981	NA	PYROXD1
ENSG00000121552	8.34474	0.26866	1.14581	0.234472	0.814618	NA	CSTA
ENSG00000121634	6.54963	-2.22788	1.33607	-1.66748	0.0954189	NA	GJA8
ENSG00000121743	8.28401	-0.334562	1.16815	-0.286404	0.774569	NA	GJA3
ENSG00000121858	6.36055	0.431855	1.3014	0.33184	0.74001	NA	TNFSF10
ENSG00000121903	7.58633	-0.280062	1.20214	-0.232969	0.815786	NA	ZSCAN20
ENSG00000122390	11.5652	0.341692	0.94791	0.360469	0.718497	NA	NAA60
ENSG00000122432	10.5236	1.05367	1.06381	0.990465	0.321947	NA	SPATA1
ENSG00000122481	9.90455	0.740633	1.0446	0.709011	0.478318	NA	RWDD3
ENSG00000122497	6.38287	0.0210573	1.26612	0.0166314	0.986731	NA	NA
ENSG00000122642	10.7341	0.100157	1.00328	0.0998295	0.92048	NA	FKBP9
ENSG00000122679	9.37517	0.414771	1.09846	0.377592	0.705734	NA	RAMP3
ENSG00000122756	7.08055	-0.0745438	1.19714	-0.0622681	0.950349	NA	CNTFR
ENSG00000122870	11.3808	0.0608354	0.989771	0.0614641	0.95099	NA	BICC1
ENSG00000122877	9.70249	0.308959	1.0953	0.282077	0.777885	NA	EGR2
ENSG00000123360	5.38883	0.569465	1.463	0.389244	0.697096	NA	PDE1B
ENSG00000123570	9.38832	0.513075	1.05294	0.487278	0.626061	NA	RAB9B
ENSG00000123689	11.0625	-0.60002	0.988582	-0.60695	0.543884	NA	G0S2
ENSG00000123901	8.43298	-1.62795	1.18028	-1.3793	0.167803	NA	GPR83
ENSG00000123977	8.44398	1.48394	1.18327	1.25411	0.209804	NA	DAW1
ENSG00000123999	6.61915	-0.280866	1.23708	-0.22704	0.820392	NA	INHA
ENSG00000124097	5.30668	0.111777	1.38055	0.0809657	0.935469	NA	HMGB1P1
ENSG00000124205	6.24355	1.24232	1.30367	0.952945	0.340618	NA	EDN3
ENSG00000124215	8.89982	-0.974336	1.12617	-0.865176	0.386942	NA	CDH26
ENSG00000124260	5.35335	0.306044	1.49853	0.204229	0.838174	NA	MAGEA10
ENSG00000124479	7.86404	1.25094	1.17527	1.06439	0.287152	NA	NDP
ENSG00000124491	6.50514	-0.412362	1.28425	-0.321091	0.748141	NA	F13A1
ENSG00000124557	7.22779	0.36328	1.34559	0.269978	0.787177	NA	BTN1A1
ENSG00000124721	6.4695	-0.841901	1.40345	-0.59988	0.548586	NA	DNAH8
ENSG00000124772	5.44514	0.26443	1.38793	0.190521	0.848901	NA	CPNE5
ENSG00000125285	9.50623	0.354174	1.05888	0.33448	0.738017	NA	SOX21
ENSG00000125409	8.45236	0.137195	1.14902	0.119402	0.904957	NA	TEKT3
ENSG00000125510	9.86603	0.631582	1.03554	0.609907	0.541923	NA	OPRL1
ENSG00000125637	7.98781	0.0946439	1.13894	0.0830981	0.933774	NA	PSD4
ENSG00000125845	6.42816	0.035592	1.30412	0.0272919	0.978227	NA	BMP2
ENSG00000125848	9.26624	-1.6205	1.15164	-1.40713	0.159389	NA	FLRT3
ENSG00000125851	7.64213	-1.89885	1.21025	-1.56897	0.116655	NA	PCSK2
ENSG00000125872	5.63928	-0.279046	1.36756	-0.204047	0.838317	NA	LRRN4
ENSG00000126091	9.26818	1.14841	1.15904	0.990826	0.32177	NA	ST3GAL3
ENSG00000126467	9.36301	1.46027	1.10916	1.31655	0.187989	NA	TSKS
ENSG00000126562	8.65363	-0.149635	1.12868	-0.132575	0.89453	NA	WNK4
ENSG00000126733	7.22256	2.60026	1.33656	1.94549	0.0517165	NA	DACH2
ENSG00000126882	8.08551	0.571015	1.16128	0.491712	0.622923	NA	FAM78A
ENSG00000127124	5.41552	-0.728784	1.46048	-0.499003	0.617777	NA	HIVEP3
ENSG00000127415	6.90863	0.980964	1.23809	0.792323	0.428172	NA	IDUA
ENSG00000127419	6.89255	-0.558941	1.22566	-0.456034	0.648365	NA	TMEM175
ENSG00000127578	4.87627	1.20156	1.54869	0.775854	0.437835	NA	WFIKKN1
ENSG00000127666	9.08168	0.479964	1.08377	0.442867	0.657862	NA
ENSG00000127903	10.5631	0.0134099	0.986027	0.0135999	0.989149	NA	ZNF835
ENSG00000128016	8.72767	1.54895	1.14354	1.35451	0.175572	NA
ENSG00000128218	11.0117	0.459177	1.03948	0.441738	0.658679	NA	VPREB3
ENSG00000128285	7.91031	-0.698406	1.19417	-0.584847	0.558651	NA	MCHR1
ENSG00000128342	5.72756	-1.64392	1.37323	-1.19712	0.23126	NA	LIF
ENSG00000128408	7.2791	0.43917	1.2106	0.36277	0.716776	NA	RIBC2
ENSG00000128482	5.17264	1.35874	1.49153	0.910972	0.36231	NA	RNF112
ENSG00000128536	6.50451	-1.32762	1.27851	-1.03841	0.29908	NA	CDHR3
ENSG00000128604	6.73161	-0.952877	1.39806	-0.68157	0.495511	NA	IRF5
ENSG00000128606	11.4647	-1.19075	1.02327	-1.16368	0.244556	NA	LRRC17
ENSG00000128683	9.90616	0.0912074	1.04217	0.0875165	0.930261	NA	GAD1
ENSG00000129007	6.58654	-0.293036	1.31434	-0.222953	0.823572	NA	CALML4
ENSG00000129009	9.35945	-0.206587	1.06919	-0.193218	0.846788	NA	ISLR
ENSG00000129170	5.63187	-0.522548	1.36651	-0.382397	0.702167	NA	CSRP3
ENSG00000129214	6.01693	1.16555	1.32472	0.879846	0.378943	NA	SHBG
ENSG00000129221	10.8895	0.38832	1.00961	0.384623	0.700517	NA	AIPL1
ENSG00000129910	5.63692	1.80629	1.44958	1.24608	0.212736	NA	CDH15
ENSG00000129968	11.2246	-0.382448	0.973141	-0.393004	0.694317	NA	ABHD17A
ENSG00000129988	6.3672	0.871729	1.29741	0.671898	0.501649	NA	LBP
ENSG00000130037	9.13208	-0.138337	1.0777	-0.128363	0.897862	NA	KCNA5
ENSG00000130038	9.4021	-1.60638	1.10926	-1.44815	0.147574	NA	CRACR2A
ENSG00000130045	11.7502	1.43555	0.9875	1.45373	0.146022	NA	NXNL2
ENSG00000130649	6.43017	1.05642	1.31007	0.806383	0.420022	NA	CYP2E1
ENSG00000130700	9.49418	0.589667	1.08051	0.545728	0.585253	NA	GATA5
ENSG00000130755	9.29137	-0.0410714	1.07348	-0.03826	0.96948	NA	GMFG
ENSG00000130758	5.78376	-0.595247	1.326	-0.448904	0.653501	NA	MAP3K10
ENSG00000130997	6.79308	-0.381537	1.30959	-0.29134	0.770791	NA	POLN
ENSG00000131068	8.99689	-1.15947	1.11504	-1.03985	0.298412	NA	DEFB118
ENSG00000131095	5.81349	-0.838766	1.37575	-0.609679	0.542074	NA	GFAP
ENSG00000131142	7.7819	0.911683	1.16246	0.784269	0.432882	NA	CCL25
ENSG00000131668	9.82752	0.208459	1.03775	0.200876	0.840795	NA	BARX1
ENSG00000131730	5.98668	-0.701834	1.40047	-0.501141	0.616272	NA	CKMT2
ENSG00000131746	10.0839	0.143309	1.01555	0.141115	0.887779	NA	TNS4
ENSG00000131849	7.75378	-0.16003	1.15897	-0.138079	0.890178	NA	ZNF132
ENSG00000132000	5.58962	-0.0632335	1.40577	-0.0449813	0.964122	NA	PODNL1
ENSG00000132010	8.10783	0.24405	1.1259	0.216759	0.828396	NA	ZNF20
ENSG00000132026	9.63275	-0.025898	1.13323	-0.0228533	0.981767	NA	RTBDN
ENSG00000132164	6.83321	-1.21208	1.25416	-0.966448	0.33382	NA	SLC6A11
ENSG00000132196	10.3988	-0.167165	1.03829	-0.161	0.872093	NA	HSD17B7
ENSG00000132204	5.16145	0.731351	1.48639	0.492032	0.622697	NA	LINC00470
ENSG00000132357	5.3882	-0.425877	1.36788	-0.31134	0.755542	NA	CARD6
ENSG00000132669	6.57162	0.309119	1.30411	0.237035	0.81263	NA	RIN2
ENSG00000132681	5.43332	-1.26048	1.4542	-0.866784	0.386061	NA	ATP1A4
ENSG00000132821	6.57402	0.378842	1.28373	0.295111	0.767909	NA	VSTM2L
ENSG00000132840	5.15858	0.470386	1.40652	0.334432	0.738053	NA	BHMT2
ENSG00000132881	11.5739	0.823305	0.963101	0.854848	0.392635	NA	CPLANE2
ENSG00000133067	7.99068	0.263986	1.20595	0.218904	0.826725	NA	LGR6
ENSG00000133106	6.46502	0.401432	1.2679	0.316612	0.751538	NA	EPSTI1
ENSG00000133124	10.4328	-0.0667915	0.998374	-0.0669003	0.946661	NA	IRS4
ENSG00000133136	7.36573	-0.756537	1.21739	-0.621443	0.534308	NA	GNG5P2
ENSG00000133466	8.22258	0.173727	1.12048	0.155047	0.876784	NA	C1QTNF6
ENSG00000133488	10.6133	-0.940746	1.08884	-0.86399	0.387594	NA	SEC14L4
ENSG00000133624	5.1281	0.998014	1.4676	0.680031	0.496485	NA	ZNF767P
ENSG00000133640	11.8665	0.482565	0.938663	0.514098	0.607183	NA	LRRIQ1
ENSG00000133661	5.58584	-0.29281	1.44173	-0.203096	0.83906	NA	SFTPD
ENSG00000133816	6.31014	1.41653	1.35399	1.04619	0.295473	NA	MICAL2
ENSG00000133962	6.84715	0.409952	1.27677	0.321087	0.748145	NA	CATSPERB
ENSG00000134138	6.8933	-0.763271	1.23224	-0.619417	0.535642	NA	MEIS2
ENSG00000134160	8.36994	0.115714	1.12294	0.103045	0.917927	NA	TRPM1
ENSG00000134245	6.61713	-1.33805	1.35598	-0.986778	0.323751	NA	WNT2B
ENSG00000134256	5.94076	-1.14323	1.35898	-0.841245	0.400211	NA	CD101
ENSG00000134398	7.20862	0.604352	1.21399	0.497824	0.618608	NA	ERN2
ENSG00000134538	8.31891	0.150727	1.10671	0.136194	0.891668	NA	SLCO1B1
ENSG00000134548	5.96974	-1.14373	1.33245	-0.85837	0.390688	NA	SPX
ENSG00000134668	10.0697	0.405816	1.0225	0.396885	0.691453	NA	SPOCD1
ENSG00000134864	6.6258	0.125116	1.23452	0.101348	0.919274	NA	GGACT
ENSG00000135077	9.65078	-1.4855	1.05866	-1.40319	0.16056	NA	HAVCR2
ENSG00000135094	6.81919	-0.128443	1.23728	-0.103811	0.917319	NA	SDS
ENSG00000135205	5.20737	1.23912	1.44296	0.858734	0.390488	NA	CCDC146
ENSG00000135298	6.97332	-0.790786	1.22487	-0.645609	0.518533	NA	ADGRB3
ENSG00000135363	10.9297	0.656088	1.04756	0.626304	0.531116	NA	LMO2
ENSG00000135406	7.59213	1.1697	1.34837	0.867491	0.385673	NA	PRPH
ENSG00000135637	9.0167	-0.689421	1.07316	-0.642423	0.520599	NA	CCDC142
ENSG00000135638	6.18897	-1.22846	1.30145	-0.943915	0.345213	NA	EMX1
ENSG00000135740	10.3052	0.331766	1.01433	0.327081	0.743607	NA	SLC9A5
ENSG00000135828	7.18278	0.469196	1.20024	0.390919	0.695857	NA	RNASEL
ENSG00000135905	5.22012	-1.84001	1.48631	-1.23797	0.215728	NA	DOCK10
ENSG00000136040	10.3239	-0.709485	1.01422	-0.69954	0.484215	NA	PLXNC1
ENSG00000136059	4.86595	-1.05842	1.61748	-0.654367	0.512875	NA	VILL
ENSG00000136149	5.22603	-0.89263	1.42375	-0.626956	0.530688	NA	RPL13AP25
ENSG00000136267	6.67167	-0.722205	1.28221	-0.563251	0.573264	NA	DGKB
ENSG00000136286	5.36673	-1.54658	1.43486	-1.07787	0.281094	NA	MYO1G
ENSG00000136574	9.15291	-0.13565	1.07643	-0.126019	0.899717	NA	GATA4
ENSG00000136750	9.287	0.440783	1.08178	0.40746	0.68367	NA	GAD2
ENSG00000136867	11.0392	1.02326	0.997492	1.02583	0.304972	NA	SLC31A2
ENSG00000136883	8.02621	1.09747	1.19685	0.916965	0.359161	NA	KIF12
ENSG00000136999	6.08214	0.622142	1.29668	0.479795	0.631373	NA	CCN3
ENSG00000137259	5.25565	0.169071	1.38896	0.121724	0.903117	NA	NA
ENSG00000137261	8.2522	0.856543	1.1255	0.761034	0.446637	NA	KIAA0319
ENSG00000137265	7.24208	-0.507642	1.19081	-0.4263	0.669889	NA	IRF4
ENSG00000137434	9.49721	0.898705	1.16252	0.773068	0.439482	NA	C6orf52
ENSG00000137440	7.98339	-0.750532	1.15556	-0.649496	0.516018	NA	FGFBP1
ENSG00000137441	5.60506	1.47219	1.41757	1.03853	0.299022	NA	FGFBP2
ENSG00000137449	5.65345	-0.770971	1.34892	-0.571546	0.56763	NA	CPEB2
ENSG00000137462	9.06325	0.180001	1.0913	0.164942	0.86899	NA	TLR2
ENSG00000137473	7.91078	-0.549016	1.17256	-0.468221	0.639626	NA	TTC29
ENSG00000137507	5.56505	1.17086	1.45582	0.804263	0.421245	NA	LRRC32
ENSG00000137558	7.60556	1.46489	1.32358	1.10676	0.268396	NA	PI15
ENSG00000137766	5.31483	0.115306	1.38422	0.0833008	0.933612	NA	UNC13C
ENSG00000137857	7.53306	0.28125	1.16902	0.240587	0.809875	NA	DUOX1
ENSG00000137860	6.69176	-0.517443	1.24417	-0.415895	0.677487	NA	SLC28A2
ENSG00000137869	9.76609	0.661415	1.05035	0.629709	0.528885	NA	CYP19A1
ENSG00000137959	7.85474	-0.66397	1.19514	-0.555559	0.578512	NA	IFI44L
ENSG00000137968	7.94137	-1.98005	1.20793	-1.63921	0.101169	NA	SLC44A5
ENSG00000138039	7.67766	-0.438199	1.17596	-0.37263	0.709424	NA	LHCGR
ENSG00000138131	9.27215	-1.09222	1.11847	-0.97653	0.328802	NA	LOXL4
ENSG00000138161	5.54134	1.54542	1.54127	1.00269	0.316011	NA	CUZD1
ENSG00000138193	5.33125	-1.19756	1.39522	-0.858328	0.390711	NA	PLCE1
ENSG00000138207	10.8037	0.800326	1.02567	0.780295	0.435217	NA	RBP4
ENSG00000138311	8.67572	1.12843	1.14209	0.988033	0.323136	NA	ZNF365
ENSG00000138347	7.29615	-0.175538	1.33472	-0.131517	0.895366	NA	MYPN
ENSG00000138380	11.6859	0.0602589	0.999262	0.0603034	0.951914	NA	CARF
ENSG00000138400	6.67849	0.347728	1.31154	0.265131	0.790909	NA	MDH1B
ENSG00000138639	6.66294	0.137544	1.28169	0.107315	0.914539	NA	ARHGAP24
ENSG00000138641	8.70695	0.640035	1.09101	0.586644	0.557443	NA	HERC3
ENSG00000138669	8.3456	-0.700008	1.24765	-0.561063	0.574755	NA	PRKG2
ENSG00000138670	8.3204	-0.169674	1.10897	-0.153001	0.878397	NA	RASGEF1B
ENSG00000138795	8.33974	0.156529	1.14328	0.136912	0.891101	NA	LEF1
ENSG00000138823	5.83244	1.26184	1.38947	0.908142	0.363803	NA	MTTP
ENSG00000139133	7.65171	-0.0923131	1.18736	-0.0777468	0.938029	NA	ALG10
ENSG00000139173	7.15242	-0.107272	1.20364	-0.0891225	0.928985	NA	TMEM117
ENSG00000139192	6.56587	0.37587	1.2905	0.29126	0.770853	NA	TAPBPL
ENSG00000139220	7.17309	-0.277825	1.31431	-0.211384	0.832587	NA	PPFIA2
ENSG00000139263	9.21285	-0.305917	1.06962	-0.286006	0.774873	NA	LRIG3
ENSG00000139278	8.37895	-0.858171	1.12154	-0.76517	0.44417	NA	GLIPR1
ENSG00000139352	5.80724	1.54201	1.41645	1.08865	0.27631	NA	ASCL1
ENSG00000139508	6.32581	0.491278	1.27048	0.386687	0.698988	NA	SLC46A3
ENSG00000139567	6.97096	0.800228	1.25142	0.639456	0.522526	NA	ACVRL1
ENSG00000139631	8.78536	1.90197	1.14458	1.66171	0.0965702	NA	CSAD
ENSG00000139675	9.35899	-0.321646	1.13156	-0.28425	0.776219	NA	HNRNPA1L2
ENSG00000139714	5.5022	-0.267181	1.42298	-0.187762	0.851063	NA	MORN3
ENSG00000139793	10.0586	-0.522861	1.05132	-0.497339	0.61895	NA	MBNL2
ENSG00000139915	10.3518	1.11985	1.04214	1.07457	0.282569	NA	MDGA2
ENSG00000139973	5.91871	-1.11385	1.37724	-0.808756	0.418656	NA	SYT16
ENSG00000140009	7.35321	-0.152442	1.18728	-0.128395	0.897836	NA	ESR2
ENSG00000140015	9.98543	0.20368	1.03053	0.197646	0.843322	NA	KCNH5
ENSG00000140368	6.54417	1.76204	1.34212	1.31288	0.189222	NA	PSTPIP1
ENSG00000140450	8.53951	0.536756	1.13287	0.473804	0.63564	NA	ARRDC4
ENSG00000140479	9.38557	-0.0189658	1.07697	-0.0176103	0.98595	NA	PCSK6
ENSG00000140557	11.6094	0.663422	0.980445	0.676654	0.498626	NA	ST8SIA2
ENSG00000140750	9.21233	-1.38104	1.10647	-1.24815	0.211975	NA	ARHGAP17
ENSG00000140853	6.90496	-0.208433	1.24377	-0.167582	0.866912	NA	NLRC5
ENSG00000140937	5.68818	-0.8155	1.351	-0.603625	0.546093	NA	CDH11
ENSG00000140955	8.18872	-0.790194	1.13468	-0.696405	0.486175	NA	ADAD2
ENSG00000141040	11.4844	0.481859	0.950957	0.506709	0.612359	NA	ZNF287
ENSG00000141337	5.43848	-0.22241	1.40095	-0.158757	0.873861	NA	ARSG
ENSG00000141338	11.5513	-0.940586	0.986812	-0.953156	0.340511	NA	ABCA8
ENSG00000141391	8.65666	0.52216	1.1002	0.474605	0.635069	NA	PRELID3A
ENSG00000141431	5.64668	-0.0391344	1.37146	-0.0285348	0.977236	NA	ASXL3
ENSG00000141449	8.88478	0.274653	1.07855	0.254651	0.798993	NA	GREB1L
ENSG00000141497	10.2304	0.902261	1.02637	0.879083	0.379356	NA	ZMYND15
ENSG00000141574	7.54345	-0.246564	1.16736	-0.211214	0.83272	NA	SECTM1
ENSG00000141639	5.08821	-0.00754436	1.41872	-0.00531773	0.995757	NA	MAPK4
ENSG00000141744	11.4785	0.126124	0.947957	0.133048	0.894155	NA	PNMT
ENSG00000141854	5.16748	0.209415	1.3917	0.150474	0.880391	NA	MISP3
ENSG00000142538	6.23241	2.58969	1.5291	1.6936	0.0903406	NA	PTH2
ENSG00000142609	5.46896	-0.715451	1.36088	-0.525728	0.599078	NA	CFAP74
ENSG00000142611	5.74225	0.163303	1.3712	0.119095	0.9052	NA	PRDM16
ENSG00000142621	7.57594	0.238539	1.20265	0.198344	0.842776	NA	FHAD1
ENSG00000142623	6.58941	-0.0850974	1.29494	-0.0657151	0.947605	NA	PADI1
ENSG00000143001	6.19764	0.296921	1.31963	0.225003	0.821977	NA	TMEM61
ENSG00000143006	7.03526	-0.0846481	1.26797	-0.0667587	0.946774	NA	DMRTB1
ENSG00000143036	8.55305	-0.0415448	1.21522	-0.0341869	0.972728	NA	SLC44A3
ENSG00000143119	6.0919	-0.958478	1.31084	-0.731191	0.464662	NA	CD53
ENSG00000143178	6.83309	-0.173092	1.29275	-0.133894	0.893486	NA	TBX19
ENSG00000143195	9.4455	-0.518311	1.11232	-0.465971	0.641237	NA	ILDR2
ENSG00000143297	8.75522	0.0288168	1.10695	0.0260326	0.979231	NA	FCRL5
ENSG00000143355	9.20986	0.271926	1.07644	0.252617	0.800564	NA	LHX9
ENSG00000143382	9.05206	-0.114495	1.09523	-0.10454	0.916741	NA	ADAMTSL4
ENSG00000143387	9.34682	0.65326	1.08836	0.600226	0.548355	NA	CTSK
ENSG00000143479	10.3227	-0.691204	1.06872	-0.646758	0.517789	NA	DYRK3
ENSG00000143502	10.9816	0.162532	0.97856	0.166093	0.868084	NA	SUSD4
ENSG00000143630	6.38575	0.231643	1.31896	0.175625	0.860588	NA	HCN3
ENSG00000143643	8.34273	-0.491837	1.11059	-0.442861	0.657867	NA	TTC13
ENSG00000143847	7.2248	1.67289	1.28018	1.30676	0.191293	NA	PPFIA4
ENSG00000143869	5.0897	-0.531748	1.46329	-0.363392	0.716312	NA	GDF7
ENSG00000143882	10.1043	1.07041	1.2144	0.881432	0.378084	NA	ATP6V1C2
ENSG00000144119	10.6772	0.819309	1.14869	0.713256	0.475688	NA	C1QL2
ENSG00000144285	10.7625	-0.399422	0.997482	-0.40043	0.68884	NA	SCN1A
ENSG00000144331	8.7907	-0.158522	1.0903	-0.145392	0.884401	NA	ZNF385B
ENSG00000144488	9.87706	0.44945	1.0734	0.418718	0.675422	NA	ESPNL
ENSG00000144504	6.81753	-0.372719	1.29032	-0.288858	0.77269	NA	ANKMY1
ENSG00000144583	7.92787	0.299657	1.1617	0.257948	0.796447	NA	MARCH4
ENSG00000144771	6.271	-0.16657	1.34816	-0.123553	0.901669	NA	LRTM1
ENSG00000144847	6.60273	0.73196	1.27685	0.573255	0.566472	NA	IGSF11
ENSG00000144852	8.63296	0.356299	1.09536	0.325281	0.744968	NA	NR1I2
ENSG00000145014	10.9608	0.157746	0.987778	0.159698	0.873119	NA	TMEM44
ENSG00000145113	9.82299	0.211755	1.12075	0.18894	0.85014	NA	MUC4
ENSG00000145192	8.47969	-0.061383	1.1058	-0.0555101	0.955732	NA	AHSG
ENSG00000145284	8.31288	0.47146	1.15023	0.409883	0.681892	NA	SCD5
ENSG00000145416	8.15359	-0.00107187	1.24074	-0.000863894	0.999311	NA	MARCH1
ENSG00000145623	11.6472	1.17736	0.987242	1.19258	0.233034	NA	OSMR
ENSG00000145700	11.038	-0.607372	1.02182	-0.594404	0.552242	NA	ANKRD31
ENSG00000145777	8.60392	-0.944212	1.2521	-0.754105	0.450786	NA	TSLP
ENSG00000145861	9.27593	-0.58745	1.06302	-0.552624	0.580521	NA	C1QTNF2
ENSG00000145864	7.40586	-1.59691	1.21322	-1.31626	0.188088	NA	GABRB2
ENSG00000145934	8.61448	-0.916063	1.10454	-0.829362	0.4069	NA	TENM2
ENSG00000146006	10.9575	-1.54703	1.03021	-1.50167	0.133182	NA	LRRTM2
ENSG00000146038	4.99929	0.296896	1.4418	0.205921	0.836853	NA	DCDC2
ENSG00000146094	5.77549	0.57299	1.3307	0.430592	0.666765	NA	DOK3
ENSG00000146166	5.05485	0.240457	1.44351	0.166578	0.867702	NA	LGSN
ENSG00000146192	8.89363	-1.1631	1.12778	-1.03132	0.302392	NA	FGD2
ENSG00000146197	6.20957	1.07534	1.35395	0.794226	0.427064	NA	SCUBE3
ENSG00000146352	6.47104	-0.0100667	1.26133	-0.00798105	0.993632	NA	CLVS2
ENSG00000146360	5.06525	-0.545945	1.42519	-0.383069	0.701668	NA	GPR6
ENSG00000146707	5.35197	0.132279	1.40161	0.0943764	0.92481	NA	POMZP3
ENSG00000147036	6.46439	-0.429098	1.2635	-0.339611	0.73415	NA	LANCL3
ENSG00000147041	7.05318	-1.51711	1.26141	-1.20271	0.229088	NA	SYTL5
ENSG00000147059	5.92135	0.951765	1.33842	0.711112	0.477015	NA	SPIN2A
ENSG00000147166	9.6483	0.435665	1.0622	0.410155	0.681693	NA	ITGB1BP2
ENSG00000147437	8.17798	2.8036	1.29299	2.1683	0.0301356	NA	GNRH1
ENSG00000147869	9.04494	-0.533846	1.11251	-0.479856	0.631329	NA	CER1
ENSG00000147889	10.1382	-0.658465	1.05249	-0.625627	0.53156	NA	CDKN2A
ENSG00000148123	11.6183	0.546292	0.98899	0.552374	0.580692	NA	PLPPR1
ENSG00000148225	6.85168	0.415172	1.22263	0.339573	0.734178	NA	WDR31
ENSG00000148408	7.76611	2.45415	1.3906	1.76482	0.0775941	NA	CACNA1B
ENSG00000148488	5.76746	-0.603591	1.37188	-0.439974	0.659956	NA	ST8SIA6
ENSG00000148541	10.5636	0.878337	1.0437	0.841563	0.400033	NA	FAM13C
ENSG00000148734	5.29113	-0.144923	1.39489	-0.103895	0.917252	NA	NPFFR1
ENSG00000148814	10.2098	0.673635	1.0389	0.648413	0.516718	NA	LRRC27
ENSG00000148942	7.78713	-0.320641	1.17045	-0.273947	0.784126	NA	SLC5A12
ENSG00000149256	7.0705	-2.3507	1.31791	-1.78366	0.0744784	NA	TENM4
ENSG00000149289	11.2253	-0.175596	1.01838	-0.172427	0.863102	NA	ZC3H12C
ENSG00000149403	11.435	-0.319922	0.968103	-0.330463	0.74105	NA	GRIK4
ENSG00000149451	9.95483	0.844047	1.05886	0.79713	0.425375	NA	ADAM33
ENSG00000149489	5.91556	-0.905184	1.33079	-0.680185	0.496387	NA	ROM1
ENSG00000149922	10.7437	0.18827	1.00189	0.187915	0.850943	NA	TBX6
ENSG00000150455	9.21537	-1.04844	1.11514	-0.940186	0.347122	NA	TIRAP
ENSG00000150527	5.93852	-0.422178	1.30375	-0.323818	0.746076	NA	MIA2
ENSG00000150556	5.51649	-1.55266	1.44855	-1.07187	0.283778	NA	LYPD6B
ENSG00000150594	6.55009	1.99432	1.42281	1.40168	0.16101	NA	ADRA2A
ENSG00000150667	9.05809	-0.411837	1.09049	-0.377662	0.705681	NA	FSIP1
ENSG00000151025	7.15679	-0.285816	1.25745	-0.227299	0.820191	NA	GPR158
ENSG00000151067	11.8015	-0.407931	0.942186	-0.432963	0.665042	NA	CACNA1C
ENSG00000151623	7.23015	-0.693881	1.23329	-0.562624	0.573691	NA	NR3C2
ENSG00000151687	9.46019	0.485135	1.04794	0.462943	0.643405	NA	ANKAR
ENSG00000151892	8.92554	-0.0630633	1.09052	-0.0578289	0.953885	NA	GFRA1
ENSG00000151967	5.3882	-0.425877	1.36788	-0.31134	0.755542	NA	SCHIP1
ENSG00000152022	9.91494	0.322241	1.02488	0.31442	0.753202	NA	NA
ENSG00000152076	11.5932	0.0785829	0.958106	0.082019	0.934632	NA	CCDC74B
ENSG00000152192	5.56655	0.648747	1.44538	0.448841	0.653546	NA	POU4F1
ENSG00000152433	8.75201	2.83795	1.26964	2.23524	0.0254013	NA	ZNF547
ENSG00000152467	5.71017	1.93194	1.54982	1.24655	0.212562	NA	ZSCAN1
ENSG00000152582	7.55602	0.653693	1.1679	0.559715	0.575674	NA	SPEF2
ENSG00000152583	6.98274	0.331892	1.22162	0.271682	0.785867	NA	SPARCL1
ENSG00000152953	9.43723	0.193029	1.06503	0.181244	0.856176	NA	STK32B
ENSG00000152969	7.91295	1.26361	1.25371	1.0079	0.313504	NA	JAKMIP1
ENSG00000153162	7.71365	0.519089	1.22676	0.423139	0.672194	NA	BMP6
ENSG00000153234	5.10227	0.806519	1.42748	0.564997	0.572076	NA	NR4A2
ENSG00000153237	7.61835	0.489746	1.23178	0.397591	0.690932	NA	CCDC148
ENSG00000153246	7.86416	0.334622	1.13998	0.293534	0.769114	NA	PLA2R1
ENSG00000153446	10.6603	-0.777771	0.98972	-0.785849	0.431956	NA	C16orf89
ENSG00000153558	8.53222	-0.406084	1.10234	-0.368384	0.712587	NA	FBXL2
ENSG00000153563	5.75328	-0.133658	1.34053	-0.099705	0.920579	NA	CD8A
ENSG00000153714	10.0542	-1.24051	1.10502	-1.12261	0.261602	NA	LURAP1L
ENSG00000153790	9.29137	-0.0410714	1.07348	-0.03826	0.96948	NA	C7orf31
ENSG00000154146	6.67684	0.0816318	1.25284	0.0651575	0.948049	NA	NRGN
ENSG00000154237	9.29602	-0.438978	1.07831	-0.407099	0.683935	NA	LRRK1
ENSG00000154316	5.07856	0.518339	1.41013	0.367583	0.713184	NA	TDH
ENSG00000154342	6.33695	-0.351182	1.34365	-0.261364	0.793812	NA	WNT3A
ENSG00000154646	8.13154	0.0341216	1.19556	0.0285402	0.977231	NA	TMPRSS15
ENSG00000154655	5.0482	-0.287919	1.46587	-0.196415	0.844285	NA	L3MBTL4
ENSG00000154678	6.1807	-0.0752192	1.2836	-0.0586004	0.95327	NA	PDE1C
ENSG00000154736	11.5491	-0.568872	0.968225	-0.587541	0.55684	NA	ADAMTS5
ENSG00000154874	5.52906	-0.194767	1.43212	-0.135999	0.891822	NA	CCDC144B
ENSG00000154957	8.39542	-0.318816	1.1708	-0.272307	0.785386	NA	ZNF18
ENSG00000155066	6.13093	1.283	1.33366	0.962014	0.336042	NA	PROM2
ENSG00000155093	8.60173	0.830353	1.10905	0.748705	0.454035	NA	PTPRN2
ENSG00000155761	10.2867	1.06002	1.06896	0.991631	0.321377	NA	SPAG17
ENSG00000155849	10.6535	-0.383121	0.990316	-0.386867	0.698854	NA	ELMO1
ENSG00000155962	6.48798	0.841217	1.28435	0.654975	0.512484	NA	CLIC2
ENSG00000156042	5.88587	1.31448	1.37724	0.954431	0.339865	NA	CFAP70
ENSG00000156219	5.32074	0.901421	1.39126	0.647917	0.517038	NA	ART3
ENSG00000156345	7.58208	-0.598873	1.16994	-0.511885	0.608731	NA	CDK20
ENSG00000156395	6.99077	1.36669	1.29267	1.05726	0.290394	NA	SORCS3
ENSG00000156427	10.1956	-0.168525	1.05057	-0.160412	0.872556	NA	FGF18
ENSG00000156509	9.13133	0.00629903	1.07652	0.00585127	0.995331	NA	FBXO43
ENSG00000157005	10.7122	-0.507558	1.0282	-0.493638	0.621562	NA	SST
ENSG00000157111	9.84772	-0.0183326	1.0515	-0.0174347	0.98609	NA	TMEM171
ENSG00000157326	9.84536	1.13631	1.08469	1.04759	0.294827	NA	DHRS4
ENSG00000157353	10.0318	0.533161	1.09365	0.487506	0.6259	NA	FUK
ENSG00000157388	5.3452	0.910032	1.4219	0.640013	0.522164	NA	CACNA1D
ENSG00000157423	6.9658	0.00103094	1.22328	0.000842761	0.999328	NA	HYDIN
ENSG00000157470	6.96931	0.520522	1.3013	0.400001	0.689156	NA	FAM81A
ENSG00000157554	9.91202	-0.624039	1.04338	-0.598094	0.549777	NA	ERG
ENSG00000157578	9.68556	-0.25366	1.04877	-0.241863	0.808886	NA	LCA5L
ENSG00000157703	6.18586	0.822302	1.31053	0.627459	0.530359	NA	SVOPL
ENSG00000158104	4.96594	0.55555	1.47981	0.37542	0.707348	NA	HPD
ENSG00000158125	8.43067	1.13998	1.1476	0.993363	0.320533	NA	XDH
ENSG00000158315	5.55489	-0.00713633	1.37232	-0.00520021	0.995851	NA	RHBDL2
ENSG00000158423	7.61962	1.63642	1.20592	1.357	0.174783	NA	RIBC1
ENSG00000158458	7.23744	0.424369	1.33644	0.317536	0.750837	NA	NRG2
ENSG00000158806	7.78253	1.74137	1.21291	1.4357	0.151088	NA	NPM2
ENSG00000158856	8.59822	0.398597	1.13427	0.351411	0.72528	NA	DMTN
ENSG00000158863	5.7534	-1.38978	1.52212	-0.91305	0.361216	NA	FAM160B2
ENSG00000158865	7.95674	1.23389	1.26442	0.975855	0.329137	NA	SLC5A11
ENSG00000159173	6.15699	-0.301893	1.28175	-0.235532	0.813796	NA	TNNI1
ENSG00000159212	10.1765	-0.675257	1.00959	-0.668845	0.503594	NA	CLIC6
ENSG00000159307	11.7843	0.864145	0.948227	0.911327	0.362123	NA	SCUBE1
ENSG00000159337	9.92194	-1.19415	1.04731	-1.14021	0.2542	NA	PLA2G4D
ENSG00000159409	6.27564	-0.771872	1.30593	-0.591054	0.554484	NA	CELF3
ENSG00000159556	5.24659	-0.399497	1.61926	-0.246715	0.805129	NA	ISL2
ENSG00000159618	11.1016	-0.742486	0.981801	-0.756249	0.4495	NA	ADGRG5
ENSG00000159713	5.25565	0.169071	1.38896	0.121724	0.903117	NA	TPPP3
ENSG00000159714	6.18713	2.44158	1.49969	1.62806	0.103513	NA	ZDHHC1
ENSG00000159761	10.1877	-0.406946	1.03959	-0.39145	0.695465	NA	C16orf86
ENSG00000159871	10.9681	0.61495	0.994263	0.618498	0.536247	NA	LYPD5
ENSG00000159882	9.26542	0.581448	1.06213	0.547437	0.584078	NA	ZNF230
ENSG00000159915	6.55905	-0.705661	1.34753	-0.523672	0.600507	NA	ZNF233
ENSG00000159917	10.512	0.040328	0.995791	0.0404984	0.967696	NA	ZNF235
ENSG00000160051	8.49375	0.422236	1.12243	0.376181	0.706783	NA	IQCC
ENSG00000160188	5.22454	-0.359857	1.43222	-0.251257	0.801615	NA	RSPH1
ENSG00000160207	5.70138	1.41867	1.37695	1.0303	0.30287	NA	HSF2BP
ENSG00000160233	9.8491	0.0779623	1.03097	0.0756207	0.939721	NA	LRRC3
ENSG00000160307	9.37053	0.810832	1.06467	0.761584	0.446309	NA	S100B
ENSG00000160323	7.29454	1.18463	1.25661	0.942726	0.345821	NA	ADAMTS13
ENSG00000160460	7.67668	1.14219	1.18868	0.960885	0.33661	NA	SPTBN4
ENSG00000160471	10.5319	0.387235	1.00406	0.385668	0.699742	NA	COX6B2
ENSG00000160593	11.0407	0.465398	0.995376	0.46756	0.640099	NA	JAML
ENSG00000160781	9.0431	2.48493	1.19739	2.07529	0.0379594	NA	PAQR6
ENSG00000160801	7.17739	1.19619	1.29584	0.923099	0.355956	NA	PTH1R
ENSG00000160828	7.65986	-0.0894745	1.18053	-0.075792	0.939585	NA	NA
ENSG00000160949	8.96693	0.551078	1.10389	0.499215	0.617628	NA	TONSL
ENSG00000161040	10.0388	-0.921887	1.02599	-0.898534	0.368901	NA	FBXL13
ENSG00000161634	10.1572	-0.144654	1.02165	-0.141588	0.887405	NA	DCD
ENSG00000161692	11.6955	0.409356	0.945642	0.432887	0.665097	NA	DBF4B
ENSG00000161798	9.08317	0.184828	1.09602	0.168635	0.866084	NA	AQP5
ENSG00000161860	5.4266	1.03207	1.42663	0.723434	0.469413	NA	SYCE2
ENSG00000162009	6.06733	0.166406	1.29968	0.128036	0.89812	NA	SSTR5
ENSG00000162040	4.91037	0.616783	1.49102	0.413665	0.67912	NA	HS3ST6
ENSG00000162148	5.54812	0.727508	1.35818	0.53565	0.5922	NA	PPP1R32
ENSG00000162399	7.8575	-0.00977135	1.13672	-0.00859611	0.993141	NA	BSND
ENSG00000162415	7.84643	-1.2696	1.18013	-1.07582	0.282008	NA	ZSWIM5
ENSG00000162482	5.22902	-2.23138	1.48964	-1.49794	0.13415	NA	AKR7A3
ENSG00000162543	5.46586	1.65751	1.41708	1.16967	0.242136	NA	UBXN10
ENSG00000162552	5.91855	-2.05335	1.39805	-1.46872	0.141909	NA	WNT4
ENSG00000162618	6.21858	-0.282743	1.32119	-0.214007	0.830542	NA	ADGRL4
ENSG00000162643	9.60037	-0.810173	1.07503	-0.753625	0.451074	NA	WDR63
ENSG00000162669	11.9124	0.974248	0.96514	1.00944	0.312765	NA	HFM1
ENSG00000162722	5.36678	0.657366	1.48069	0.443959	0.657072	NA	TRIM58
ENSG00000162745	9.39143	-0.785851	1.05313	-0.746204	0.455544	NA	OLFML2B
ENSG00000162782	9.23506	0.13245	1.05482	0.125566	0.900075	NA	TDRD5
ENSG00000162804	6.97384	0.524968	1.24114	0.422974	0.672314	NA	SNED1
ENSG00000162894	6.37334	-0.131936	1.31641	-0.100224	0.920167	NA	FCMR
ENSG00000162944	9.35268	0.219456	1.13238	0.1938	0.846332	NA	RFTN2
ENSG00000162949	7.00639	-1.06902	1.3548	-0.789066	0.430073	NA	CAPN13
ENSG00000163009	5.39709	-0.675781	1.38943	-0.486373	0.626703	NA	NA
ENSG00000163053	7.30718	0.0172153	1.18078	0.0145796	0.988368	NA	SLC16A14
ENSG00000163067	11.829	-0.875843	0.960058	-0.912281	0.361621	NA	NA
ENSG00000163075	7.91755	-1.0995	1.16117	-0.946893	0.343693	NA	CFAP221
ENSG00000163083	7.46572	0.31911	1.21134	0.263435	0.792215	NA	INHBB
ENSG00000163092	7.14576	-0.486273	1.21213	-0.401173	0.688293	NA	XIRP2
ENSG00000163114	5.08735	0.988847	1.6088	0.614647	0.538788	NA	PDHA2
ENSG00000163132	9.58482	-0.967569	1.0562	-0.916086	0.359622	NA	MSX1
ENSG00000163219	9.89703	1.34379	1.06308	1.26405	0.206213	NA	ARHGAP25
ENSG00000163273	11.2496	0.430403	0.960208	0.44824	0.65398	NA	NPPC
ENSG00000163285	6.33999	0.0690138	1.28707	0.0536208	0.957237	NA	GABRG1
ENSG00000163288	9.22249	-0.596895	1.07149	-0.557069	0.57748	NA	GABRB1
ENSG00000163328	9.68941	-1.86122	1.0926	-1.70348	0.0884781	NA	GPR155
ENSG00000163380	7.12355	-1.09484	1.31086	-0.835208	0.403601	NA	LMOD3
ENSG00000163393	7.59764	-0.411663	1.18972	-0.346015	0.729331	NA	SLC22A15
ENSG00000163406	8.31965	-0.00970169	1.10664	-0.0087668	0.993005	NA	SLC15A2
ENSG00000163472	6.53689	0.361976	1.24844	0.289942	0.771861	NA	TMEM79
ENSG00000163481	11.4662	-0.681096	0.988852	-0.688774	0.490965	NA	RNF25
ENSG00000163508	10.4965	-0.0911437	0.993335	-0.0917553	0.926892	NA	EOMES
ENSG00000163521	10.9193	0.271825	0.976322	0.278417	0.780692	NA	GLB1L
ENSG00000163568	9.79829	-0.998632	1.08221	-0.922775	0.356125	NA	AIM2
ENSG00000163645	8.27586	-0.337242	1.16586	-0.289264	0.77238	NA	ERICH6
ENSG00000163646	5.00819	0.0368985	1.47001	0.0251008	0.979975	NA	CLRN1
ENSG00000163661	9.70536	0.127565	1.03385	0.123388	0.9018	NA	PTX3
ENSG00000163673	9.07163	-1.00078	1.09113	-0.917189	0.359044	NA	DCLK3
ENSG00000163702	10.1091	0.0163095	1.00829	0.0161755	0.987094	NA	IL17RC
ENSG00000163762	10.6321	0.154428	1.02777	0.150255	0.880563	NA	TM4SF18
ENSG00000163810	9.49452	-1.28587	1.07369	-1.19762	0.231065	NA	TGM4
ENSG00000163817	7.79075	-0.712303	1.22658	-0.580725	0.561426	NA	SLC6A20
ENSG00000163959	7.80056	-0.496322	1.14423	-0.433759	0.664464	NA	SLC51A
ENSG00000164010	6.30573	0.271799	1.39106	0.19539	0.845088	NA	ERMAP
ENSG00000164023	7.03687	-1.52513	1.32817	-1.14829	0.250848	NA	SGMS2
ENSG00000164035	9.5552	-1.65633	1.07295	-1.54371	0.122658	NA	EMCN
ENSG00000164037	5.15043	0.466919	1.42013	0.328786	0.742317	NA	SLC9B1
ENSG00000164038	11.3341	-0.302919	0.955925	-0.316886	0.75133	NA	SLC9B2
ENSG00000164089	9.12106	0.0471416	1.07433	0.0438799	0.965	NA	ETNPPL
ENSG00000164124	9.51702	1.73516	1.14408	1.51665	0.129356	NA	TMEM144
ENSG00000164161	9.82562	-1.18125	1.04439	-1.13105	0.258036	NA	HHIP
ENSG00000164308	5.62372	-0.526796	1.3509	-0.38996	0.696566	NA	ERAP2
ENSG00000164398	7.37239	-0.380397	1.19915	-0.317221	0.751076	NA	ACSL6
ENSG00000164406	6.87625	-0.565515	1.2256	-0.461419	0.644498	NA	LEAP2
ENSG00000164542	8.78634	-0.0098914	1.1092	-0.0089176	0.992885	NA	KIAA0895
ENSG00000164604	11.2298	-0.91367	0.990488	-0.922445	0.356297	NA	GPR85
ENSG00000164616	5.08597	0.800412	1.4167	0.564984	0.572085	NA	FBXL21P
ENSG00000164683	7.52715	-0.251903	1.17242	-0.214858	0.829878	NA	HEY1
ENSG00000164708	5.73313	2.7801	1.57944	1.76019	0.0783761	NA	PGAM2
ENSG00000164729	8.2071	-2.03506	1.24067	-1.64028	0.100946	NA	SLC35G3
ENSG00000164743	8.605	-0.0805181	1.18226	-0.0681052	0.945702	NA	C8orf48
ENSG00000164744	7.03085	-1.05871	1.30825	-0.809254	0.418369	NA	SUN3
ENSG00000164746	10.1289	0.37682	1.06063	0.355281	0.722379	NA	C7orf57
ENSG00000164764	5.9399	-0.253939	1.55875	-0.162913	0.870587	NA	SBSPON
ENSG00000164849	7.40878	-0.191172	1.22792	-0.155688	0.876279	NA	GPR146
ENSG00000165078	6.44579	-1.08326	1.33069	-0.814057	0.415612	NA	CPA6
ENSG00000165084	8.92479	0.437553	1.13332	0.38608	0.699437	NA	C8orf34
ENSG00000165091	6.01618	1.44245	1.34145	1.07529	0.282246	NA	TMC1
ENSG00000165118	9.73395	-1.6621	1.11917	-1.48512	0.137511	NA	C9orf64
ENSG00000165182	5.25474	-0.395792	1.60391	-0.246767	0.805089	NA	CXorf58
ENSG00000165496	6.50939	-0.0493999	1.35566	-0.0364399	0.970932	NA	RPL10L
ENSG00000165507	8.96027	0.245863	1.10978	0.221542	0.82467	NA	DEPP1
ENSG00000165521	5.0052	1.15572	1.44799	0.798155	0.42478	NA
ENSG00000165553	11.4401	-0.836476	1.032	-0.810535	0.417633	NA	NGB
ENSG00000165566	8.3855	0.278607	1.12107	0.248519	0.803733	NA	AMER2
ENSG00000165633	9.18213	-1.36815	1.13014	-1.2106	0.226049	NA	VSTM4
ENSG00000165655	8.70482	0.326022	1.11407	0.29264	0.769797	NA	ZNF503
ENSG00000165659	5.41052	-0.948197	1.38714	-0.683562	0.494252	NA	NA
ENSG00000165698	6.76351	0.448197	1.23182	0.363851	0.715969	NA	SPACA9
ENSG00000165805	6.63332	-0.69738	1.2725	-0.548039	0.583665	NA	C12orf50
ENSG00000165807	8.19136	0.65915	1.17766	0.559712	0.575676	NA	PPP1R36
ENSG00000165810	6.61564	-0.869789	1.30121	-0.668444	0.50385	NA	BTNL9
ENSG00000165923	6.66794	0.757764	1.44304	0.525118	0.599501	NA	AGBL2
ENSG00000166035	5.16673	0.473734	1.39967	0.338461	0.735016	NA	LIPC
ENSG00000166152	5.98364	-1.17685	1.36827	-0.860106	0.389731	NA	C16orf78
ENSG00000166183	5.32224	0.370678	1.38661	0.267328	0.789217	NA	ASPG
ENSG00000166257	8.58412	-1.47069	1.17782	-1.24865	0.211793	NA	SCN3B
ENSG00000166268	9.70151	1.66181	1.07878	1.54046	0.123449	NA	MYRFL
ENSG00000166323	11.1451	0.447609	0.971645	0.460671	0.645034	NA	C11orf65
ENSG00000166343	7.76193	-0.157581	1.15199	-0.13679	0.891197	NA	MSS51
ENSG00000166349	9.68303	0.398848	1.0825	0.368451	0.712537	NA	RAG1
ENSG00000166407	5.57848	1.60368	1.42857	1.12257	0.261619	NA	LMO1
ENSG00000166455	10.183	0.937706	1.07492	0.872351	0.383017	NA	C16orf46
ENSG00000166482	9.11881	0.493678	1.07025	0.461274	0.644602	NA	MFAP4
ENSG00000166527	11.0346	0.71157	1.02138	0.696675	0.486006	NA	CLEC4D
ENSG00000166578	6.70204	-0.105728	1.28403	-0.0823413	0.934375	NA	IQCD
ENSG00000166689	6.67034	0.345159	1.30952	0.263576	0.792107	NA	PLEKHA7
ENSG00000166707	9.26015	0.383483	1.0975	0.349415	0.726778	NA	ZCCHC18
ENSG00000166823	10.1422	0.928855	1.04843	0.885948	0.375646	NA	MESP1
ENSG00000166825	11.0799	0.724796	0.973423	0.744585	0.456522	NA	ANPEP
ENSG00000166828	8.03585	0.732305	1.17274	0.624438	0.53234	NA	SCNN1G
ENSG00000166897	9.52965	0.743698	1.17419	0.633373	0.52649	NA	ELFN2
ENSG00000166923	9.13093	-1.97671	1.11555	-1.77195	0.0764021	NA	GREM1
ENSG00000166924	11.0178	-0.110037	0.967961	-0.113679	0.909492	NA	NYAP1
ENSG00000166979	8.96543	0.869486	1.09578	0.793483	0.427496	NA	EVA1C
ENSG00000167083	8.72113	0.330518	1.09917	0.300698	0.763645	NA	GNGT2
ENSG00000167100	6.84204	1.35193	1.3311	1.01565	0.309796	NA	SAMD14
ENSG00000167123	10.2542	0.363595	1.00284	0.362564	0.716931	NA	CERCAM
ENSG00000167286	5.53107	0.987706	1.37617	0.717722	0.472928	NA	CD3D
ENSG00000167363	8.04038	1.17754	1.16468	1.01104	0.311997	NA	FN3K
ENSG00000167414	6.32432	0.946292	1.28439	0.736766	0.461265	NA	GNG8
ENSG00000167447	6.13833	1.56324	1.34096	1.16576	0.243713	NA	SMG8
ENSG00000167549	6.8464	0.608095	1.26793	0.479597	0.631514	NA	CORO6
ENSG00000167604	11.9258	1.20176	0.985751	1.21914	0.222793	NA
ENSG00000167618	5.06226	0.511915	1.43063	0.357825	0.720474	NA	LAIR2
ENSG00000167749	5.00445	1.48776	1.46527	1.01535	0.309941	NA	KLK4
ENSG00000167754	11.2481	-0.0448118	1.023	-0.0438041	0.965061	NA	KLK5
ENSG00000167851	9.79118	1.27243	1.05552	1.2055	0.228009	NA	CD300A
ENSG00000167895	8.64978	1.49996	1.15874	1.29447	0.195502	NA	TMC8
ENSG00000167925	9.58321	0.0445136	1.05416	0.0422268	0.966318	NA	GHDC
ENSG00000167971	8.45575	1.45454	1.15703	1.25714	0.208704	NA	CASKIN1
ENSG00000167995	9.77872	-0.16969	1.02578	-0.165425	0.868609	NA	BEST1
ENSG00000168026	6.10797	1.35456	1.4209	0.953312	0.340432	NA	TTC21A
ENSG00000168079	7.62646	-1.00509	1.18631	-0.847244	0.396859	NA	SCARA5
ENSG00000168283	9.58694	-1.00309	1.09906	-0.912683	0.361409	NA	BMI1
ENSG00000168350	8.74771	0.287127	1.11053	0.258551	0.795982	NA	DEGS2
ENSG00000168356	8.12713	-0.803421	1.20269	-0.668018	0.504122	NA	SCN11A
ENSG00000168386	10.5638	-0.112764	0.98793	-0.114142	0.909125	NA	FILIP1L
ENSG00000168447	11.2653	-0.0464467	0.966324	-0.0480654	0.961664	NA	SCNN1B
ENSG00000168487	7.76118	0.0133098	1.15156	0.0115581	0.990778	NA	BMP1
ENSG00000168509	5.26731	0.870393	1.56228	0.557128	0.57744	NA	HJV
ENSG00000168675	11.7964	-0.884444	0.942964	-0.93794	0.348275	NA	LDLRAD4
ENSG00000168679	5.05485	0.240457	1.44351	0.166578	0.867702	NA	SLC16A4
ENSG00000168743	11.4223	-0.319104	0.951025	-0.335537	0.73722	NA	NPNT
ENSG00000168748	9.57569	0.607423	1.0931	0.555687	0.578425	NA	CA7
ENSG00000168781	9.99708	0.568592	1.03941	0.547032	0.584356	NA	PPIP5K1
ENSG00000168792	11.2814	0.896681	0.984787	0.910533	0.362541	NA	ABHD15
ENSG00000168874	6.39619	0.899045	1.29814	0.692565	0.488583	NA	ATOH8
ENSG00000168917	7.78724	-1.25136	1.16337	-1.07563	0.282091	NA	SLC35G2
ENSG00000168994	6.8909	-0.803436	1.26954	-0.632855	0.526828	NA	PXDC1
ENSG00000169085	6.97671	0.719105	1.297	0.554437	0.57928	NA	VXN
ENSG00000169126	9.03352	0.320184	1.10542	0.289649	0.772084	NA	ARMC4
ENSG00000169181	7.09094	-0.641986	1.22567	-0.523784	0.600428	NA	GSG1L
ENSG00000169228	5.72756	-1.64392	1.37323	-1.19712	0.23126	NA	RAB24
ENSG00000169231	11.6784	0.803946	0.970599	0.828299	0.407501	NA	THBS3
ENSG00000169247	9.00488	-1.74771	1.11245	-1.57105	0.116172	NA	SH3TC2
ENSG00000169282	5.63715	-0.779759	1.3615	-0.57272	0.566834	NA	KCNAB1
ENSG00000169314	10.24	0.625254	1.03446	0.604425	0.545561	NA	C22orf15
ENSG00000169347	6.25268	-1.26843	1.37825	-0.920318	0.357406	NA	GP2
ENSG00000169554	5.83129	-1.35989	1.38158	-0.9843	0.324968	NA	ZEB2
ENSG00000169682	8.2064	-0.655589	1.25321	-0.523129	0.600885	NA	SPNS1
ENSG00000169758	7.70813	-0.803476	1.22034	-0.658404	0.510279	NA	TMEM266
ENSG00000169836	11.0481	0.591687	0.989489	0.597972	0.549859	NA	TACR3
ENSG00000169856	10.2281	1.36096	1.03367	1.31662	0.187965	NA	ONECUT1
ENSG00000169896	5.29187	-0.396222	1.39712	-0.283599	0.776718	NA	ITGAM
ENSG00000169900	7.16636	1.5179	1.23504	1.22903	0.219061	NA	PYDC1
ENSG00000169918	5.62148	0.187646	1.33673	0.140377	0.888362	NA	OTUD7A
ENSG00000169989	10.3156	-0.0517887	1.0365	-0.0499649	0.96015	NA	TIGD4
ENSG00000170011	11.5511	-0.0106056	0.945373	-0.0112184	0.991049	NA	MYRIP
ENSG00000170049	7.77311	0.599164	1.21856	0.4917	0.622932	NA	KCNAB3
ENSG00000170161	9.63051	0.72047	1.04366	0.690329	0.489988	NA
ENSG00000170276	8.18624	1.48211	1.1633	1.27405	0.202646	NA	HSPB2
ENSG00000170296	11.0914	0.0222623	1.02859	0.0216435	0.982732	NA	GABARAP
ENSG00000170381	8.91601	-0.17304	1.09555	-0.157948	0.874498	NA	SEMA3E
ENSG00000170419	7.07165	0.110971	1.20475	0.0921115	0.926609	NA	VSTM2A
ENSG00000170485	8.73313	-1.28581	1.10432	-1.16434	0.244285	NA	NPAS2
ENSG00000170549	8.35679	-0.000285956	1.12233	-0.000254787	0.999797	NA	IRX1
ENSG00000170624	11.3454	-1.47376	0.9868	-1.49347	0.135313	NA	SGCD
ENSG00000170629	6.97844	-1.763	1.41112	-1.24936	0.211534	NA	DPY19L2P2
ENSG00000170743	5.48377	-0.207924	1.35279	-0.1537	0.877846	NA	SYT9
ENSG00000170788	6.2823	-0.32387	1.32882	-0.243729	0.807441	NA	DYDC1
ENSG00000170835	6.43092	0.824582	1.2992	0.634682	0.525636	NA	CEL
ENSG00000170891	8.99023	-1.52857	1.11803	-1.3672	0.171563	NA	CYTL1
ENSG00000170893	5.16007	-0.0534984	1.39121	-0.0384547	0.969325	NA	TRH
ENSG00000170909	10.4087	1.542	1.10944	1.38988	0.164564	NA	OSCAR
ENSG00000170927	10.1716	-1.57749	1.06638	-1.4793	0.13906	NA	PKHD1
ENSG00000170961	5.47412	0.280011	1.36979	0.204419	0.838026	NA	HAS2
ENSG00000170965	10.2593	-0.193327	1.04574	-0.184871	0.85333	NA	PLAC1
ENSG00000171045	5.29928	-0.14137	1.38613	-0.101989	0.918766	NA	TSNARE1
ENSG00000171056	10.0971	1.45625	1.04595	1.39227	0.163841	NA	SOX7
ENSG00000171084	11.8665	0.482565	0.938663	0.514098	0.607183	NA	FAM86JP
ENSG00000171121	5.71631	0.637683	1.3543	0.470858	0.637742	NA	KCNMB3
ENSG00000171132	8.85729	-0.0322676	1.12555	-0.0286683	0.977129	NA	PRKCE
ENSG00000171291	11.6968	0.762591	0.959407	0.794856	0.426697	NA	ZNF439
ENSG00000171368	5.45771	1.65507	1.41905	1.16633	0.243482	NA	TPPP
ENSG00000171408	9.30417	-0.43661	1.07846	-0.404847	0.68559	NA	PDE7B
ENSG00000171450	6.6851	-0.942883	1.2617	-0.747313	0.454874	NA	CDK5R2
ENSG00000171462	10.7866	1.26459	1.00189	1.2622	0.206877	NA	DLK2
ENSG00000171471	8.04487	-0.27054	1.18943	-0.227454	0.82007	NA	NA
ENSG00000171522	8.8686	-0.493359	1.10117	-0.448032	0.65413	NA	PTGER4
ENSG00000171532	10.4964	-1.19775	1.06848	-1.12099	0.262293	NA	NEUROD2
ENSG00000171587	5.8496	-0.163364	1.31351	-0.124372	0.90102	NA	DSCAM
ENSG00000171596	8.0366	0.559007	1.1704	0.47762	0.63292	NA	NMUR1
ENSG00000171695	6.23552	0.0957191	1.30384	0.0734134	0.941477	NA	LKAAEAR1
ENSG00000171786	10.0513	0.135519	1.06707	0.127002	0.898939	NA	NHLH1
ENSG00000171885	10.388	0.797174	1.13038	0.705224	0.480671	NA	AQP4
ENSG00000171992	9.04746	1.64218	1.16683	1.40738	0.159314	NA	SYNPO
ENSG00000172031	6.03989	1.09578	1.43421	0.764032	0.444848	NA	EPHX4
ENSG00000172116	9.6142	0.717163	1.04348	0.687281	0.491906	NA	CD8B
ENSG00000172159	8.77739	-0.783148	1.11306	-0.703599	0.481682	NA	FRMD3
ENSG00000172247	6.70881	-0.717741	1.23493	-0.581199	0.561106	NA	C1QTNF4
ENSG00000172346	7.46934	0.317108	1.17716	0.269385	0.787634	NA	CSDC2
ENSG00000172350	6.0361	0.830114	1.38053	0.601301	0.547639	NA	ABCG4
ENSG00000172458	8.53813	0.064962	1.09631	0.0592552	0.952749	NA	IL17D
ENSG00000172594	9.47122	0.29968	1.1203	0.2675	0.789084	NA	SMPDL3A
ENSG00000172717	11.1646	0.369403	1.01632	0.363472	0.716252	NA	FAM71D
ENSG00000172738	7.43083	-0.22916	1.20196	-0.190656	0.848795	NA	TMEM217
ENSG00000172748	7.17774	-1.30235	1.22509	-1.06306	0.287755	NA	ZNF596
ENSG00000172782	8.01892	0.439837	1.1326	0.388342	0.697763	NA
ENSG00000172803	11.2717	0.394892	1.02065	0.386903	0.698828	NA	SNX32
ENSG00000172817	5.40903	-0.424386	1.40447	-0.302167	0.762525	NA	CYP7B1
ENSG00000172927	5.23481	0.158786	1.42822	0.111177	0.911476	NA	MYEOV
ENSG00000172985	9.69457	-1.14424	1.06193	-1.07751	0.281254	NA	SH3RF3
ENSG00000173093	9.75502	-0.312433	1.03926	-0.300631	0.763696	NA	CCDC63
ENSG00000173114	5.29853	0.108388	1.38465	0.0782782	0.937607	NA	LRRN3
ENSG00000173137	11.5955	0.709745	0.965245	0.735301	0.462156	NA	ADCK5
ENSG00000173210	7.20069	-0.865722	1.20342	-0.719383	0.471905	NA	ABLIM3
ENSG00000173295	8.51143	0.924182	1.1313	0.816917	0.413976	NA	FAM86B3P
ENSG00000173442	7.01092	-0.613411	1.26608	-0.484496	0.628034	NA	EHBP1L1
ENSG00000173531	10.5912	0.803858	1.01104	0.79508	0.426567	NA	MST1
ENSG00000173566	9.13122	0.745319	1.12528	0.66234	0.507753	NA	NA
ENSG00000173599	11.3577	0.138089	0.972781	0.141953	0.887117	NA	PC
ENSG00000173626	9.79888	-1.69459	1.08425	-1.56291	0.118073	NA	TRAPPC3L
ENSG00000173805	9.75857	1.26659	1.05527	1.20025	0.230042	NA	HAP1
ENSG00000173838	7.25827	0.427502	1.20836	0.353786	0.723499	NA	MARCH10
ENSG00000173918	9.46169	0.198536	1.04386	0.190194	0.849157	NA	C1QTNF1
ENSG00000174099	10.6283	-0.262507	0.985054	-0.26649	0.789862	NA	MSRB3
ENSG00000174111	8.71297	0.328322	1.10502	0.297118	0.766376	NA	NA
ENSG00000174137	6.39102	0.0240221	1.2573	0.0191061	0.984756	NA	FAM53A
ENSG00000174233	8.52923	0.219522	1.10705	0.198294	0.842815	NA	ADCY6
ENSG00000174353	11.8668	-0.393589	0.993357	-0.396221	0.691942	NA	STAG3L3
ENSG00000174370	9.02261	-0.231636	1.07393	-0.21569	0.829229	NA	C11orf45
ENSG00000174418	8.78657	-1.27732	1.13902	-1.12142	0.262109	NA	RPL35P9
ENSG00000174514	5.90288	-0.895081	1.39962	-0.639517	0.522487	NA	MFSD4A
ENSG00000174521	5.01548	1.05245	1.63912	0.64208	0.520821	NA	TTC9B
ENSG00000174599	8.92921	0.871048	1.16283	0.749077	0.453811	NA	TRAM1L1
ENSG00000174791	9.47874	0.0617205	1.04752	0.0589204	0.953015	NA	RIN1
ENSG00000174837	7.2515	0.553449	1.26526	0.437418	0.661808	NA	ADGRE1
ENSG00000174945	7.53179	-0.758135	1.20039	-0.631575	0.527665	NA	AMZ1
ENSG00000174950	10.5785	0.486911	1.0206	0.477082	0.633304	NA	CD164L2
ENSG00000175066	9.38167	0.222962	1.0554	0.211259	0.832686	NA	GK5
ENSG00000175084	9.06463	0.628149	1.08054	0.581328	0.561019	NA	DES
ENSG00000175087	8.59731	0.0347092	1.11289	0.0311883	0.975119	NA	PDIK1L
ENSG00000175106	9.1346	-0.864989	1.10148	-0.785299	0.432278	NA	TVP23C
ENSG00000175318	11.9227	0.928583	0.950443	0.977	0.328569	NA	GRAMD2A
ENSG00000175356	5.6453	-0.775249	1.34904	-0.574667	0.565516	NA	SCUBE2
ENSG00000175513	10.3059	0.86807	1.08502	0.800051	0.423681	NA	TSGA10IP
ENSG00000175535	8.92853	-0.67062	1.0788	-0.621637	0.53418	NA	PNLIP
ENSG00000175544	6.46163	-1.29714	1.32322	-0.98029	0.326943	NA	CABP4
ENSG00000175548	8.32631	0.314779	1.10766	0.284184	0.77627	NA	ALG10B
ENSG00000175646	6.2947	0.0527502	1.27885	0.0412482	0.967098	NA	PRM1
ENSG00000175697	9.87189	-0.0865959	1.08833	-0.0795674	0.936581	NA	GPR156
ENSG00000175730	10.1512	0.117701	1.01244	0.116255	0.90745	NA	BAK1P1
ENSG00000175749	11.4949	-0.456943	0.947594	-0.482214	0.629654	NA	EIF3KP1
ENSG00000175766	7.65734	0.739351	1.2516	0.590725	0.554705	NA	EIF4E1B
ENSG00000175787	7.62198	0.0765724	1.15733	0.0661633	0.947248	NA	ZNF169
ENSG00000175874	5.86366	0.533026	1.31668	0.404827	0.685605	NA	CREG2
ENSG00000176125	8.10933	-0.0859075	1.1352	-0.0756763	0.939677	NA	UFSP1
ENSG00000176153	5.73422	-1.06327	1.35232	-0.786259	0.431716	NA	GPX2
ENSG00000176170	11.2186	-0.417482	1.02779	-0.406193	0.684601	NA
ENSG00000176723	7.91243	-0.337459	1.1638	-0.289963	0.771844	NA	ZNF843
ENSG00000176928	9.13397	-1.16082	1.23524	-0.939749	0.347346	NA	GCNT4
ENSG00000177096	7.77449	0.721092	1.15618	0.623684	0.532835	NA	PHETA2
ENSG00000177103	7.29013	0.194977	1.2048	0.161833	0.871437	NA	DSCAML1
ENSG00000177807	6.9545	0.135851	1.31543	0.103275	0.917745	NA	KCNJ10
ENSG00000177839	7.06	-0.416379	1.24814	-0.333598	0.738683	NA	PCDHB9
ENSG00000178033	5.59427	-0.739887	1.40536	-0.526474	0.598559	NA	CALHM5
ENSG00000178038	6.89307	0.764572	1.25041	0.611459	0.540896	NA	ALS2CL
ENSG00000178075	11.9058	0.725602	0.959918	0.7559	0.449709	NA	GRAMD1C
ENSG00000178082	5.97353	-0.910258	1.49672	-0.60817	0.543075	NA	TWF1P1
ENSG00000178127	6.65617	0.761256	1.26121	0.603591	0.546115	NA	NDUFV2
ENSG00000178222	11.6621	-0.166941	0.981674	-0.170057	0.864965	NA	RNF212
ENSG00000178226	5.38154	-0.949692	1.38745	-0.684486	0.493668	NA	PRSS36
ENSG00000178235	10.3564	-0.33885	1.02046	-0.332057	0.739846	NA	SLITRK1
ENSG00000178301	8.26696	-0.180233	1.164	-0.15484	0.876948	NA	AQP11
ENSG00000178429	6.72712	0.238784	1.32801	0.179807	0.857304	NA	RPS3AP5
ENSG00000178573	11.3241	-1.61474	1.00075	-1.61354	0.106628	NA	MAF
ENSG00000178665	7.13675	0.642098	1.2149	0.528519	0.597139	NA	ZNF713
ENSG00000178852	10.4985	0.510582	1.02218	0.499504	0.617424	NA	EFCAB13
ENSG00000178860	10.4142	0.317408	1.00371	0.316235	0.751824	NA	MSC
ENSG00000178878	6.56571	-0.293005	1.32259	-0.22154	0.824672	NA	APOLD1
ENSG00000178917	11.1742	0.126565	1.00419	0.126037	0.899703	NA	ZNF852
ENSG00000179008	11.4934	-0.22154	0.950535	-0.233068	0.815708	NA	C14orf39
ENSG00000179101	6.54739	-1.35857	1.27513	-1.06543	0.28668	NA
ENSG00000179168	4.91404	3.03098	1.68091	1.80318	0.0713596	NA	GGN
ENSG00000179284	5.66069	-1.34401	1.4372	-0.935158	0.349707	NA	DAND5
ENSG00000179292	10.7823	-0.051466	0.976387	-0.0527106	0.957962	NA	TMEM151A
ENSG00000179344	10.8005	2.27164	1.08085	2.10172	0.0355777	NA	HLA-DQB1
ENSG00000179406	8.98312	0.977174	1.10086	0.887648	0.37473	NA	LINC00174
ENSG00000179532	7.31309	0.576206	1.18753	0.485214	0.627525	NA	DNHD1
ENSG00000179766	6.61989	-0.484577	1.24074	-0.390553	0.696128	NA	ATP8B5P
ENSG00000179796	11.2385	-0.407808	0.965464	-0.422396	0.672736	NA	LRRC3B
ENSG00000179859	10.2467	0.905436	1.0317	0.877619	0.380151	NA	RNF227
ENSG00000179873	8.25823	0.920584	1.24531	0.739242	0.45976	NA	NLRP11
ENSG00000179913	6.71823	0.433163	1.33237	0.325108	0.745099	NA	B3GNT3
ENSG00000179954	8.00927	0.789424	1.14004	0.692456	0.488651	NA	SSC5D
ENSG00000180089	8.40105	0.44349	1.12667	0.39363	0.693854	NA	TMEM86B
ENSG00000180172	7.13233	-0.295615	1.23108	-0.240127	0.810232	NA	RPS12P23
ENSG00000180347	6.32203	-0.203294	1.39116	-0.146133	0.883816	NA	ITPRID1
ENSG00000180440	8.20565	-0.107429	1.14203	-0.0940688	0.925055	NA	SERTM1
ENSG00000180481	5.33252	0.298077	1.48542	0.200668	0.840958	NA	GLIPR1L2
ENSG00000180574	9.37363	-0.494423	1.0717	-0.461346	0.64455	NA	EIF2S3B
ENSG00000180672	5.75052	-1.05437	1.38227	-0.762781	0.445594	NA	NA
ENSG00000180712	7.43473	-0.549385	1.18344	-0.464227	0.642485	NA	LINC02363
ENSG00000180875	5.46006	-0.466437	1.375	-0.339228	0.734438	NA	GREM2
ENSG00000180881	7.86416	0.334622	1.13998	0.293534	0.769114	NA	CAPS2
ENSG00000181016	6.19476	0.591015	1.30202	0.45392	0.649887	NA	LSMEM1
ENSG00000181211	6.53023	-0.0495613	1.25161	-0.0395981	0.968414	NA	HECW1-IT1
ENSG00000181234	9.37639	0.366986	1.14099	0.321638	0.747727	NA	TMEM132C
ENSG00000181240	10.3178	1.02191	1.01493	1.00687	0.313996	NA	SLC25A41
ENSG00000181404	5.74237	-1.05873	1.3593	-0.778882	0.436049	NA	WASHC1
ENSG00000181585	8.55959	0.713121	1.10421	0.645822	0.518395	NA	TMIE
ENSG00000181754	10.0466	0.812005	1.08473	0.748578	0.454111	NA	AMIGO1
ENSG00000181781	5.96498	0.651331	1.48802	0.437715	0.661593	NA	ODF3L2
ENSG00000181790	9.1617	0.452785	1.06491	0.425188	0.6707	NA	ADGRB1
ENSG00000181804	6.47679	-0.0606177	1.37833	-0.0439791	0.964921	NA	SLC9A9
ENSG00000181847	5.3185	1.87605	1.49175	1.25762	0.20853	NA	TIGIT
ENSG00000182040	8.96693	0.201638	1.11468	0.180893	0.856451	NA	USH1G
ENSG00000182095	7.80796	-0.318912	1.14534	-0.278444	0.780672	NA	TNRC18
ENSG00000182187	9.18701	-0.419851	1.06107	-0.395685	0.692337	NA	CRYGB
ENSG00000182308	8.22034	0.673155	1.132	0.594659	0.552071	NA	DCAF4L1
ENSG00000182351	8.28401	-0.334562	1.16815	-0.286404	0.774569	NA	CRIP1P4
ENSG00000182379	5.43848	-0.22241	1.40095	-0.158757	0.873861	NA	NXPH4
ENSG00000182404	5.21186	-0.357297	1.42905	-0.250024	0.802569	NA	NA
ENSG00000182487	7.29076	0.951371	1.22553	0.776291	0.437577	NA	NCF1B
ENSG00000182492	6.75484	-0.92307	1.26784	-0.728064	0.466575	NA	BGN
ENSG00000182648	6.14384	-0.480317	1.38029	-0.347983	0.727853	NA	LINC01006
ENSG00000182747	9.97027	1.81983	1.12427	1.61867	0.105517	NA	SLC35D3
ENSG00000182836	11.8273	0.246542	0.946859	0.260379	0.794572	NA	PLCXD3
ENSG00000182870	9.13811	-0.0943732	1.11924	-0.0843193	0.932803	NA	GALNT9
ENSG00000182890	6.68952	0.0855126	1.26297	0.0677075	0.946018	NA	GLUD2
ENSG00000182901	5.55713	-0.745574	1.35168	-0.55159	0.58123	NA	RGS7
ENSG00000182921	8.80189	0.148032	1.10117	0.134432	0.893061	NA	CCDC75P1
ENSG00000182993	9.70926	-0.433401	1.12433	-0.385475	0.699886	NA	C12orf60
ENSG00000183018	10.4966	-0.750254	1.02926	-0.728924	0.466048	NA
ENSG00000183022	9.93928	1.03356	1.06776	0.967971	0.333059	NA	TPM3P8
ENSG00000183036	5.72016	-1.98612	1.40012	-1.41853	0.156036	NA	PCP4
ENSG00000183067	9.07691	-1.18085	1.13548	-1.03996	0.298357	NA	IGSF5
ENSG00000183242	5.70965	0.150923	1.32962	0.113509	0.909627	NA	WT1-AS
ENSG00000183379	7.19294	2.01851	1.44063	1.40113	0.161175	NA	SYNDIG1L
ENSG00000183401	6.26738	0.325097	1.28734	0.252535	0.800628	NA	CCDC159
ENSG00000183474	10.2278	-0.958988	1.04445	-0.918174	0.358528	NA	GTF2H2C
ENSG00000183569	7.36349	0.217722	1.25015	0.174158	0.861742	NA	SERHL2
ENSG00000183615	5.71993	0.627879	1.41455	0.443871	0.657136	NA	FAM167B
ENSG00000183654	11.1532	1.08752	0.990377	1.09808	0.272167	NA	MARCH11
ENSG00000183734	8.35604	0.161375	1.13284	0.142451	0.886724	NA	ASCL2
ENSG00000183773	6.64951	0.336561	1.24572	0.270173	0.787027	NA	AIFM3
ENSG00000183831	10.3188	-2.20488	1.06925	-2.06208	0.0391999	NA	ANKRD45
ENSG00000183840	5.19997	0.940118	1.44548	0.650386	0.515443	NA	GPR39
ENSG00000183844	6.39252	-0.394638	1.25837	-0.313611	0.753816	NA	FAM3B
ENSG00000183908	6.41174	1.14665	1.31927	0.869154	0.384763	NA	LRRC55
ENSG00000183914	6.01992	0.216644	1.33474	0.162312	0.87106	NA	DNAH2
ENSG00000183921	6.62569	1.18776	1.28506	0.924281	0.35534	NA	SDR42E2
ENSG00000184047	11.6704	0.209139	0.947434	0.220743	0.825293	NA	DIABLO
ENSG00000184058	9.25349	0.428296	1.13656	0.376835	0.706297	NA	TBX1
ENSG00000184068	6.54882	0.581797	1.35279	0.430071	0.667144	NA	SREBF2-AS1
ENSG00000184113	7.59517	1.63107	1.21855	1.33853	0.180723	NA	CLDN5
ENSG00000184144	11.3861	-0.0573912	0.971611	-0.059068	0.952898	NA	CNTN2
ENSG00000184163	7.29765	-0.115424	1.24235	-0.092908	0.925977	NA	C1QTNF12
ENSG00000184271	9.96688	0.616297	1.04959	0.587179	0.557084	NA
ENSG00000184371	9.15504	0.157104	1.06786	0.147121	0.883037	NA	CSF1
ENSG00000184451	8.07299	1.18378	1.20358	0.983553	0.325335	NA	CCR10
ENSG00000184454	7.45528	-0.221352	1.1862	-0.186606	0.851969	NA	NCMAP
ENSG00000184497	9.05682	-1.35262	1.09062	-1.24023	0.21489	NA	TMEM255B
ENSG00000184507	6.75536	0.44577	1.2403	0.359406	0.719292	NA	NUTM1
ENSG00000184669	10.512	0.040328	0.995791	0.0404984	0.967696	NA	OR7E14P
ENSG00000184672	7.547	1.94595	1.23824	1.57154	0.116058	NA	RALYL
ENSG00000184825	6.94502	1.2395	1.33323	0.929701	0.352526	NA	NA
ENSG00000184828	5.5452	-0.99573	1.47178	-0.676549	0.498692	NA	ZBTB7C
ENSG00000184908	5.62888	0.431993	1.33949	0.322506	0.747069	NA	CLCNKB
ENSG00000184979	11.9172	-0.889628	0.957632	-0.928986	0.352896	NA	USP18
ENSG00000184988	9.37225	-0.603623	1.07314	-0.562483	0.573787	NA	TMEM106A
ENSG00000185046	10.2001	-0.171553	1.03693	-0.165443	0.868595	NA	ANKS1B
ENSG00000185065	6.20228	-0.289053	1.30665	-0.221217	0.824923	NA
ENSG00000185101	8.32482	0.647769	1.11822	0.579287	0.562396	NA	ANO9
ENSG00000185156	11.5665	0.697643	0.960146	0.726601	0.46747	NA	MFSD6L
ENSG00000185267	6.18747	-0.744553	1.29912	-0.573123	0.566562	NA	CDNF
ENSG00000185306	11.1516	0.293003	1.0735	0.272942	0.784898	NA	C12orf56
ENSG00000185404	10.6511	0.631535	0.999538	0.631827	0.5275	NA	SP140L
ENSG00000185485	8.09216	0.924394	1.15841	0.797988	0.424877	NA	SDHAP1
ENSG00000185499	5.77325	1.36052	1.36363	0.997725	0.318413	NA	MUC1
ENSG00000185522	6.0628	0.168191	1.39296	0.120744	0.903894	NA	LMNTD2
ENSG00000185614	10.7447	-0.151721	1.02307	-0.1483	0.882106	NA	INKA1
ENSG00000185737	10.808	0.663676	1.02915	0.64488	0.519005	NA	NRG3
ENSG00000185811	10.6348	0.628388	0.991785	0.633593	0.526347	NA	IKZF1
ENSG00000185834	7.714	-1.92617	1.22139	-1.57702	0.11479	NA	RPL12P4
ENSG00000185839	5.79564	-1.99022	1.52535	-1.30476	0.191974	NA
ENSG00000186235	11.8512	-0.512554	0.970248	-0.528271	0.597311	NA	LINC02610
ENSG00000186275	5.9097	0.318335	1.38308	0.230164	0.817965	NA	NA
ENSG00000186288	5.06375	-0.0187906	1.41949	-0.0132376	0.989438	NA	PABPC1L2A
ENSG00000186451	9.44901	-0.122078	1.20103	-0.101644	0.919039	NA	SPATA12
ENSG00000186471	10.0756	0.823929	1.02277	0.805586	0.420482	NA	AKAP14
ENSG00000186479	10.8563	0.173518	0.986837	0.175832	0.860426	NA	RGS7BP
ENSG00000186496	4.99263	-0.234872	1.45551	-0.161368	0.871804	NA	ZNF396
ENSG00000186509	7.46355	-1.17205	1.19063	-0.984401	0.324918	NA	OR9Q1
ENSG00000186567	5.15996	1.31033	1.4739	0.889027	0.373989	NA	CEACAM19
ENSG00000186628	5.07116	0.247128	1.41132	0.175104	0.860998	NA	FSD2
ENSG00000186648	5.79782	0.11457	1.33286	0.0859576	0.9315	NA	CARMIL3
ENSG00000186684	6.87775	-0.982217	1.22621	-0.801017	0.423122	NA	CYP27C1
ENSG00000186715	5.59203	-0.00662042	1.59714	-0.00414517	0.996693	NA	MST1L
ENSG00000186766	6.96592	-1.00519	1.22516	-0.820456	0.411956	NA	FOXI2
ENSG00000186792	7.98115	-0.239852	1.14657	-0.209191	0.834299	NA	HYAL3
ENSG00000186889	10.5928	-0.107964	0.99513	-0.108493	0.913605	NA	TMEM17
ENSG00000186976	7.98729	-1.08259	1.17648	-0.920197	0.35747	NA	EFCAB6
ENSG00000187105	5.59112	-0.542196	1.39676	-0.388182	0.697881	NA	HEATR4
ENSG00000187135	5.18591	0.139141	1.48232	0.0938672	0.925215	NA	VSTM2B
ENSG00000187398	11.5703	-0.154459	0.984866	-0.156833	0.875377	NA	LUZP2
ENSG00000187546	9.74388	0.555333	1.05602	0.525872	0.598977	NA	AGMO
ENSG00000187650	6.99313	-0.235996	1.21733	-0.193863	0.846283	NA	VMAC
ENSG00000187699	11.2459	-0.286497	0.963638	-0.297307	0.766232	NA	C2orf88
ENSG00000187848	7.52416	0.459665	1.18515	0.387855	0.698123	NA	P2RX2
ENSG00000187902	9.08759	0.950625	1.0817	0.878827	0.379495	NA	SHISA7
ENSG00000187987	9.3528	-0.494024	1.07998	-0.457438	0.647356	NA	ZSCAN23
ENSG00000187990	6.75599	1.29951	1.30901	0.992741	0.320836	NA	NA
ENSG00000187997	6.98199	0.527246	1.22655	0.429861	0.667297	NA	C17orf99
ENSG00000188015	5.31042	-1.18922	1.49462	-0.795671	0.426224	NA	S100A3
ENSG00000188095	5.41856	0.332991	1.38494	0.240438	0.809991	NA	MESP2
ENSG00000188133	7.86726	-1.27423	1.16179	-1.09678	0.272737	NA	TMEM215
ENSG00000188211	10.8706	-0.700836	0.995087	-0.704296	0.481248	NA	NCR3LG1
ENSG00000188266	11.2575	1.43907	1.01797	1.41367	0.157459	NA	HYKK
ENSG00000188283	11.9109	0.227542	0.962562	0.236392	0.813129	NA	ZNF383
ENSG00000188290	7.33593	2.19264	1.28314	1.70881	0.0874855	NA	HES4
ENSG00000188375	6.47845	0.200827	1.2614	0.15921	0.873503	NA	H3F3C
ENSG00000188385	5.47476	1.33803	1.40176	0.95453	0.339815	NA	JAKMIP3
ENSG00000188459	5.33114	0.122879	1.41539	0.0868165	0.930817	NA	WASF4P
ENSG00000188483	9.22605	1.03369	1.08878	0.9494	0.342417	NA	IER5L
ENSG00000188580	6.9022	-0.971001	1.27617	-0.760874	0.446732	NA	NKAIN2
ENSG00000188599	10.5845	0.53202	0.996601	0.533834	0.593456	NA	NPIPP1
ENSG00000188655	5.43923	-0.466368	1.40923	-0.330939	0.74069	NA	RNASE9
ENSG00000188659	5.46971	-0.978934	1.36891	-0.715121	0.474535	NA	SAXO2
ENSG00000188803	6.80049	-0.18507	1.29294	-0.143139	0.886181	NA	SHISA6
ENSG00000188825	9.03289	0.0696298	1.08217	0.0643427	0.948697	NA	LINC00910
ENSG00000188897	7.05248	0.357436	1.23065	0.290445	0.771475	NA
ENSG00000188910	5.60289	-0.520196	1.49812	-0.347231	0.728417	NA	GJB3
ENSG00000188996	5.7992	0.827275	1.35483	0.610612	0.541457	NA	HUS1B
ENSG00000189050	5.46436	2.47677	1.52047	1.62895	0.103323	NA	RNFT1
ENSG00000189120	11.4206	0.835165	0.984602	0.848226	0.396312	NA	SP6
ENSG00000189149	8.55328	-1.83941	1.18698	-1.54965	0.121225	NA	CRYM-AS1
ENSG00000189195	10.2252	0.355618	1.03619	0.343196	0.731451	NA	BTBD8
ENSG00000189280	7.01695	-1.03229	1.21484	-0.849737	0.395472	NA	GJB5
ENSG00000189332	6.694	-1.16362	1.25244	-0.929088	0.352844	NA
ENSG00000189343	11.6928	-0.607792	0.981241	-0.619411	0.535645	NA	RPS2P46
ENSG00000189350	9.02399	0.215437	1.06975	0.20139	0.840394	NA	TOGARAM2
ENSG00000189401	9.53465	-2.05109	1.10414	-1.85764	0.0632209	NA	OTUD6A
ENSG00000196118	7.73523	0.35169	1.20395	0.292112	0.770201	NA	CCDC189
ENSG00000196132	10.9394	0.402378	1.00817	0.399118	0.689806	NA	MYT1
ENSG00000196152	9.15579	0.0124327	1.07202	0.0115974	0.990747	NA	ZNF79
ENSG00000196167	11.5998	0.90798	0.97471	0.931539	0.351575	NA	COLCA1
ENSG00000196312	5.16673	0.473734	1.39967	0.338461	0.735016	NA	MFSD14C
ENSG00000196335	8.99299	-0.495004	1.17292	-0.422026	0.673006	NA	STK31
ENSG00000196353	9.58022	0.614111	1.04712	0.586475	0.557556	NA	CPNE4
ENSG00000196355	6.99376	0.5287	1.31713	0.401404	0.688123	NA	NA
ENSG00000196357	6.97108	-0.194353	1.24741	-0.155806	0.876186	NA	ZNF565
ENSG00000196374	5.63491	-0.0482339	1.40532	-0.0343223	0.97262	NA	NA
ENSG00000196388	10.3119	0.59819	1.0114	0.591445	0.554222	NA	INCA1
ENSG00000196391	5.66964	0.447025	1.42327	0.314083	0.753458	NA	ZNF774
ENSG00000196409	8.95441	0.713804	1.11355	0.641019	0.52151	NA	NA
ENSG00000196503	7.38794	-0.193106	1.17551	-0.164275	0.869515	NA	ARL9
ENSG00000196754	7.29966	0.755882	1.22783	0.615626	0.538142	NA	S100A2
ENSG00000196878	8.87348	0.375437	1.15059	0.326299	0.744198	NA	LAMB3
ENSG00000196987	5.99184	0.744442	1.39255	0.534589	0.592934	NA	NA
ENSG00000197044	6.54062	-0.662975	1.27671	-0.519284	0.603562	NA	ZNF441
ENSG00000197099	5.3068	-1.2137	1.45943	-0.831628	0.405619	NA
ENSG00000197261	10.5697	0.269121	0.987596	0.272501	0.785236	NA	C6orf141
ENSG00000197405	6.54504	0.364586	1.24612	0.292577	0.769846	NA	C5AR1
ENSG00000197406	8.37585	0.601219	1.11781	0.537853	0.590678	NA	DIO3
ENSG00000197409	5.92095	-2.01464	1.52334	-1.32251	0.185998	NA	HIST1H3D
ENSG00000197497	7.45379	0.133363	1.17788	0.113223	0.909854	NA	ZNF665
ENSG00000197536	8.28417	0.19179	1.12703	0.170174	0.864874	NA	C5orf56
ENSG00000197566	9.69572	0.403043	1.03223	0.390459	0.696197	NA	ZNF624
ENSG00000197604	5.06226	0.511915	1.43063	0.357825	0.720474	NA	NA
ENSG00000197614	11.4912	-1.21378	0.972101	-1.24861	0.211807	NA	MFAP5
ENSG00000197635	9.90679	0.320549	1.03089	0.310944	0.755843	NA	DPP4
ENSG00000197714	11.9004	-1.00863	1.03807	-0.97164	0.33123	NA	ZNF460
ENSG00000197774	6.12215	0.872074	1.32956	0.655911	0.511881	NA	EME2
ENSG00000197847	6.57477	0.170769	1.26426	0.135074	0.892553	NA	SLC22A20P
ENSG00000197870	11.3302	-0.0972175	1.01388	-0.0958867	0.923611	NA	PRB3
ENSG00000197914	6.70657	-0.108328	1.22934	-0.0881187	0.929782	NA	NA
ENSG00000197927	6.74284	1.17602	1.34337	0.875426	0.381342	NA	C2orf27A
ENSG00000197933	5.65105	-0.819619	1.41639	-0.578669	0.562812	NA	ZNF823
ENSG00000197991	10.1848	-1.4256	1.03047	-1.38345	0.166528	NA
ENSG00000197993	7.65222	1.64347	1.21816	1.34913	0.177294	NA	KEL
ENSG00000198010	6.75973	0.250524	1.34547	0.186199	0.852289	NA	DLGAP2
ENSG00000198028	11.5369	0.217838	0.959316	0.227076	0.820364	NA	ZNF560
ENSG00000198125	9.4335	0.934755	1.10018	0.849642	0.395524	NA	MB
ENSG00000198150	10.7956	0.451751	0.980629	0.460674	0.645032	NA	NA
ENSG00000198205	5.49117	0.0401751	1.35774	0.0295896	0.976394	NA	ZXDA
ENSG00000198216	6.46226	-0.374014	1.3412	-0.278866	0.780348	NA	CACNA1E
ENSG00000198327	5.62963	0.190843	1.33657	0.142786	0.88646	NA	NA
ENSG00000198342	11.8082	-0.177263	0.944865	-0.187606	0.851185	NA	ZNF442
ENSG00000198366	8.41448	0.288796	1.10551	0.261233	0.793912	NA	NA
ENSG00000198515	10.6192	1.1715	1.03144	1.13579	0.256045	NA	CNGA1
ENSG00000198518	11.2702	0.635407	1.01366	0.626843	0.530762	NA	NA
ENSG00000198553	7.12572	0.449716	1.31525	0.341926	0.732407	NA	KCNRG
ENSG00000198673	9.06463	0.628149	1.08054	0.581328	0.561019	NA	FAM19A2
ENSG00000198729	5.37264	-0.688836	1.38995	-0.495584	0.620188	NA	PPP1R14C
ENSG00000198732	7.80481	-0.190977	1.19368	-0.159989	0.872889	NA	SMOC1
ENSG00000198765	11.4405	2.10839	1.03639	2.03436	0.0419149	NA	SYCP1
ENSG00000198771	7.13383	-0.673213	1.25061	-0.538307	0.590365	NA	RCSD1
ENSG00000198774	6.26083	-1.26272	1.33182	-0.948114	0.343071	NA	RASSF9
ENSG00000198822	5.90505	0.946792	1.34272	0.705132	0.480728	NA	GRM3
ENSG00000198844	10.9169	0.238185	1.08719	0.219083	0.826586	NA	ARHGEF15
ENSG00000198853	9.92395	-0.488626	1.03343	-0.472821	0.636341	NA	RUSC2
ENSG00000198883	9.17363	0.613461	1.09247	0.561537	0.574432	NA	PNMA5
ENSG00000199240	6.56547	-2.593	1.44448	-1.79511	0.0726358	NA	RNA5SP46
ENSG00000199357	6.51105	0.211771	1.27183	0.166509	0.867757	NA
ENSG00000199381	6.4319	-1.05223	1.2857	-0.818404	0.413126	NA	RNU6-79P
ENSG00000199872	9.60077	0.856883	1.10455	0.775777	0.43788	NA	RNU6-942P
ENSG00000199883	10.2861	-1.29864	1.04072	-1.24784	0.212091	NA	RN7SKP90
ENSG00000200087	7.96249	1.13817	1.1911	0.955562	0.339293	NA	SNORA73B
ENSG00000200090	6.9739	-1.74424	1.29822	-1.34357	0.179088	NA
ENSG00000200156	9.15717	0.452609	1.15865	0.390636	0.696066	NA	RNU5B-1
ENSG00000200164	10.0423	1.32327	1.05822	1.25046	0.211131	NA
ENSG00000200170	9.27582	0.142886	1.08685	0.131468	0.895405	NA
ENSG00000200385	6.76879	0.250283	1.30804	0.191342	0.848258	NA
ENSG00000200421	6.46364	-0.220419	1.26876	-0.173727	0.86208	NA
ENSG00000200516	9.70032	-1.16817	1.04704	-1.11569	0.264553	NA	RNA5SP378
ENSG00000200785	9.43821	-1.09224	1.06385	-1.02668	0.304569	NA	SNORD8
ENSG00000200913	10.5414	1.71872	1.04629	1.64268	0.100448	NA	SNORD46
ENSG00000201136	6.29321	0.480702	1.2899	0.372667	0.709397	NA	RNU6-353P
ENSG00000201221	5.10301	0.528274	1.42918	0.369634	0.711655	NA	RNU4-40P
ENSG00000201227	7.8781	1.9545	1.21856	1.60394	0.108726	NA	NA
ENSG00000201271	6.95989	-0.58388	1.24777	-0.46794	0.639827	NA	RNU1-112P
ENSG00000201343	5.64014	-1.95572	1.40661	-1.39038	0.164412	NA
ENSG00000201558	5.0525	3.21241	1.7338	1.85282	0.0639086	NA	RNVU1-6
ENSG00000201649	8.86182	-0.0341861	1.0724	-0.0318782	0.974569	NA	RNY4P34
ENSG00000201662	8.67296	0.52578	1.11129	0.473128	0.636122	NA	RNU6-60P
ENSG00000201846	8.25766	-2.31862	1.20347	-1.92661	0.054028	NA	RNA5SP166
ENSG00000201944	9.5254	0.170729	1.05743	0.161457	0.871733	NA
ENSG00000202222	6.33913	1.46583	1.3323	1.10023	0.271233	NA
ENSG00000202398	7.8028	-1.04608	1.16529	-0.897706	0.369342	NA	RNU6-61P
ENSG00000202408	6.77556	0.111462	1.32569	0.0840781	0.932994	NA	RNU1-122P
ENSG00000203279	11.9001	-0.772531	0.937908	-0.823675	0.410124	NA
ENSG00000203288	7.4263	-0.219956	1.30351	-0.168741	0.866	NA	TDRKH-AS1
ENSG00000203489	6.77907	0.658439	1.23011	0.535268	0.592465	NA	HMGB1P39
ENSG00000203499	8.58244	1.57594	1.16779	1.34951	0.177175	NA	IQANK1
ENSG00000203652	6.67994	-1.95317	1.31339	-1.48711	0.136985	NA	NA
ENSG00000203758	9.05131	0.0307883	1.09177	0.0282002	0.977502	NA	OR10T1P
ENSG00000203817	10.6964	0.646111	1.02276	0.631734	0.527561	NA	NA
ENSG00000203819	7.96375	-0.695429	1.32928	-0.523161	0.600863	NA	NA
ENSG00000203872	5.49117	0.0401751	1.35774	0.0295896	0.976394	NA	C6orf163
ENSG00000203907	9.24298	1.31394	1.17238	1.12075	0.262396	NA	OOEP
ENSG00000204052	8.01817	0.612915	1.13396	0.540509	0.588846	NA	LRRC73
ENSG00000204054	10.7194	-0.794497	0.986116	-0.805683	0.420426	NA	LINC00963
ENSG00000204091	9.94399	-1.21145	1.04558	-1.15865	0.2466	NA	TDRG1
ENSG00000204092	7.18337	-0.323314	1.31682	-0.245526	0.806049	NA	LINC00951
ENSG00000204131	7.8575	-0.00977135	1.13672	-0.00859611	0.993141	NA	NHSL2
ENSG00000204311	10.6424	0.1187	0.984861	0.120524	0.904068	NA	PJVK
ENSG00000204335	9.55939	0.603233	1.0717	0.562877	0.573519	NA	SP5
ENSG00000204524	11.3663	-0.3944	1.04816	-0.376279	0.70671	NA	ZNF805
ENSG00000204637	6.66432	0.763415	1.27084	0.600716	0.548029	NA
ENSG00000204650	6.14144	-0.528851	1.31089	-0.403428	0.686633	NA	LINC02210
ENSG00000204685	6.1896	-0.288189	1.31383	-0.219349	0.826378	NA	STARD7-AS1
ENSG00000204882	8.18482	-0.485996	1.18892	-0.408771	0.682708	NA	GPR20
ENSG00000204950	8.08184	-0.415235	1.23723	-0.335617	0.73716	NA	LRRC10B
ENSG00000204961	6.1888	-2.14941	1.42078	-1.51284	0.130321	NA	PCDHA9
ENSG00000205041	9.98468	0.340116	1.03326	0.329168	0.742029	NA
ENSG00000205078	10.8821	0.264338	1.01501	0.260429	0.794533	NA	SYCE1L
ENSG00000205086	9.85225	-0.0213755	1.09452	-0.0195296	0.984419	NA	C2orf91
ENSG00000205089	7.43839	0.554346	1.30928	0.423397	0.672006	NA	CCNI2
ENSG00000205334	10.7998	1.35197	1.17723	1.14843	0.250791	NA	LINC01460
ENSG00000205336	9.45945	0.632521	1.05268	0.600871	0.547926	NA	ADGRG1
ENSG00000205423	6.91839	-0.403112	1.22889	-0.328029	0.74289	NA	CNEP1R1
ENSG00000205464	6.99227	0.927214	1.29888	0.713855	0.475317	NA	ATP6AP1L
ENSG00000205502	6.03386	2.40165	1.55143	1.54802	0.121617	NA	C2CD4B
ENSG00000205559	11.0164	-0.480703	0.981658	-0.489685	0.624357	NA	CHKB-DT
ENSG00000205583	5.25628	1.25552	1.44114	0.8712	0.383645	NA	STAG3L1
ENSG00000205791	11.6079	0.909309	0.974826	0.93279	0.350928	NA	LOH12CR2
ENSG00000205832	7.43375	1.58755	1.24837	1.27169	0.203483	NA	C16orf96
ENSG00000205913	8.19825	-0.273332	1.13729	-0.240337	0.810069	NA	SRRM2-AS1
ENSG00000205922	8.43239	-0.848075	1.1121	-0.762586	0.445711	NA
ENSG00000205927	5.09699	1.08448	1.66953	0.649575	0.515967	NA	OLIG2
ENSG00000205955	5.23332	0.675415	1.41194	0.47836	0.632394	NA	HSP90AA5P
ENSG00000206073	7.23858	-1.06992	1.25237	-0.854316	0.39293	NA	SERPINB4
ENSG00000206417	11.4956	0.733388	1.02701	0.714101	0.475165	NA	H1FX-AS1
ENSG00000206579	8.21667	-0.312988	1.12831	-0.277395	0.781477	NA	XKR4
ENSG00000206630	6.97522	1.1358	1.29173	0.879288	0.379245	NA	SNORD60
ENSG00000206659	5.78663	-0.347735	1.40188	-0.248049	0.804097	NA
ENSG00000206662	6.31726	-2.51666	1.50872	-1.66808	0.0953004	NA
ENSG00000206840	7.17848	-1.5352	1.22883	-1.24931	0.21155	NA
ENSG00000206885	6.7925	0.462893	1.27541	0.362936	0.716653	NA	SNORA75
ENSG00000207001	10.6002	0.0208045	1.0008	0.0207878	0.983415	NA	SNORD116-2
ENSG00000207003	10.197	1.0431	1.03952	1.00344	0.31565	NA	RNU6-611P
ENSG00000207034	7.91152	-0.722716	1.18459	-0.610096	0.541798	NA
ENSG00000207063	5.39411	0.323372	1.36548	0.236819	0.812797	NA	SNORD116-1
ENSG00000207093	8.16879	-0.411087	1.18958	-0.345574	0.729663	NA	SNORD116-8
ENSG00000207109	5.96888	0.268366	1.33159	0.201537	0.840278	NA	SNORD38C
ENSG00000207133	11.1741	-0.265727	0.986148	-0.26946	0.787576	NA	SNORD116-7
ENSG00000207193	6.50376	-1.08477	1.27436	-0.85123	0.394641	NA
ENSG00000208317	6.80502	0.261856	1.26604	0.206831	0.836141	NA	NA
ENSG00000212127	8.30358	-1.35564	1.18646	-1.1426	0.253205	NA	TAS2R14
ENSG00000212385	10.5801	-0.108917	0.999748	-0.108944	0.913247	NA	RNU6-817P
ENSG00000212421	8.19446	-0.821131	1.16542	-0.704582	0.481071	NA
ENSG00000212517	7.09169	-0.840122	1.24637	-0.674057	0.500275	NA
ENSG00000212670	8.95929	1.6883	1.25503	1.34523	0.178551	NA	NA
ENSG00000212829	5.76895	-1.10497	1.36579	-0.809038	0.418493	NA	RPS26P3
ENSG00000212994	11.7667	0.192213	0.955083	0.201253	0.840501	NA	RPS26P6
ENSG00000213062	5.92813	0.253551	1.317	0.192522	0.847333	NA
ENSG00000213067	6.42805	1.15109	1.32213	0.870635	0.383954	NA
ENSG00000213075	11.7499	-0.594824	1.01838	-0.584089	0.55916	NA	RPL31P11
ENSG00000213179	6.64738	-0.071798	1.2745	-0.0563341	0.955076	NA	RPL17P41
ENSG00000213197	11.7416	-0.9865	0.977583	-1.00912	0.312916	NA
ENSG00000213225	6.96517	-0.794293	1.22482	-0.648495	0.516665	NA	NOC2LP1
ENSG00000213253	7.85825	-0.179437	1.13737	-0.157765	0.874642	NA	RPL12P42
ENSG00000213261	9.56702	-0.672098	1.04041	-0.645991	0.518285	NA	EEF1B2P6
ENSG00000213270	6.61237	0.322031	1.29203	0.249244	0.803172	NA	RPL6P25
ENSG00000213280	10.7343	-0.529306	0.984712	-0.537523	0.590906	NA
ENSG00000213303	5.83169	1.54802	1.39622	1.10872	0.267551	NA
ENSG00000213307	6.2842	2.00212	1.37603	1.455	0.145669	NA	RPL18P11
ENSG00000213335	5.07707	1.09453	1.4383	0.760988	0.446664	NA	CLNS1AP1
ENSG00000213361	6.91563	-1.20121	1.26165	-0.95209	0.341051	NA
ENSG00000213399	10.2721	-0.553914	1.00388	-0.551775	0.581102	NA
ENSG00000213432	7.66486	0.0372124	1.17727	0.0316092	0.974784	NA	RPL17P34
ENSG00000213433	9.21124	0.714827	1.0909	0.655262	0.512299	NA	RPLP1P6
ENSG00000213492	5.5949	0.25257	1.39178	0.181472	0.855997	NA	NT5C3AP1
ENSG00000213500	5.58813	1.0067	1.42799	0.704975	0.480826	NA	LAP3P2
ENSG00000213522	10.2351	-1.28224	1.02877	-1.24639	0.212621	NA	RAC1P5
ENSG00000213560	7.63816	0.988764	1.19269	0.829022	0.407092	NA
ENSG00000213590	10.6267	0.626849	0.990728	0.632716	0.526919	NA
ENSG00000213621	6.57461	-0.492427	1.31454	-0.3746	0.707958	NA	RPSAP54
ENSG00000213683	10.1297	-0.411788	1.02933	-0.400053	0.689117	NA
ENSG00000213689	5.85023	0.758693	1.40906	0.53844	0.590274	NA	TREX1
ENSG00000213700	6.61415	-0.440808	1.30993	-0.336512	0.736485	NA	RPL17P50
ENSG00000213711	8.91664	0.0844361	1.11423	0.0757797	0.939594	NA	PHBP7
ENSG00000213714	6.54803	-0.450574	1.27432	-0.353581	0.723653	NA	FAM209B
ENSG00000213735	7.09949	-2.35974	1.40654	-1.67769	0.0934077	NA	ANAPC10P1
ENSG00000213757	8.93972	-0.367179	1.16006	-0.316517	0.75161	NA
ENSG00000213820	10.4817	-0.351549	0.995901	-0.352995	0.724092	NA	RPL13P2
ENSG00000213885	7.16195	0.456699	1.21963	0.374458	0.708064	NA	RPL13AP7
ENSG00000213888	10.0165	0.168617	1.05408	0.159966	0.872908	NA	LINC01521
ENSG00000213891	6.694	-1.16362	1.25244	-0.929088	0.352844	NA	RPL3P6
ENSG00000213904	11.5554	1.21795	0.967885	1.25836	0.208262	NA	LIPE-AS1
ENSG00000213928	6.30876	0.708563	1.2786	0.554169	0.579463	NA	IRF9
ENSG00000213939	9.15051	0.161636	1.17261	0.137843	0.890365	NA
ENSG00000213970	9.12984	0.297476	1.07772	0.276024	0.78253	NA
ENSG00000213995	6.71259	-0.519397	1.32106	-0.393167	0.694196	NA	NAXD
ENSG00000213996	9.52667	1.37112	1.14756	1.19481	0.232162	NA	TM6SF2
ENSG00000214108	5.4119	-0.165608	1.39107	-0.119051	0.905235	NA	TPT1P5
ENSG00000214128	6.12525	-1.18968	1.3828	-0.86034	0.389602	NA	TMEM213
ENSG00000214147	8.85218	0.625342	1.16638	0.53614	0.591862	NA
ENSG00000214176	8.87974	-1.14125	1.08752	-1.0494	0.293994	NA	PLEKHM1P1
ENSG00000214262	6.8681	-0.569031	1.23699	-0.460011	0.645508	NA	ANKRD36BP1
ENSG00000214283	10.0093	-0.334029	1.04561	-0.319459	0.749379	NA	RAD51AP1P1
ENSG00000214298	5.84661	0.770304	1.33477	0.577104	0.563869	NA	MRPS21P6
ENSG00000214318	7.51533	-1.40739	1.21815	-1.15535	0.247946	NA	ATP5MC1P6
ENSG00000214432	8.07007	-0.429654	1.13297	-0.37923	0.704517	NA	VPS33B-DT
ENSG00000214433	10.8992	0.146286	1.01544	0.144061	0.885452	NA	GOLGA2P8
ENSG00000214491	10.7487	1.39289	1.04937	1.32735	0.184392	NA	SEC14L6
ENSG00000214561	9.12708	-0.24791	1.06912	-0.231881	0.81663	NA	RBBP4P4
ENSG00000214694	10.6557	0.638973	1.0082	0.633777	0.526226	NA	ARHGEF33
ENSG00000214760	6.17633	0.136099	1.39811	0.0973452	0.922452	NA	RPL21P1
ENSG00000214784	6.90725	0.844438	1.27201	0.663863	0.506778	NA
ENSG00000214832	7.60481	1.18326	1.18767	0.996282	0.319113	NA	UPF3AP2
ENSG00000214842	5.79042	-0.121366	1.32691	-0.0914655	0.927123	NA	RAD51AP2
ENSG00000214855	10.8016	0.200859	1.01142	0.19859	0.842583	NA	APOC1P1
ENSG00000214857	5.64754	-1.61316	1.38914	-1.16127	0.245533	NA	SEM1P1
ENSG00000214881	7.88293	-2.2405	1.26137	-1.77624	0.0756937	NA	TMEM14DP
ENSG00000214944	8.14004	-2.60961	1.35272	-1.92916	0.0537116	NA	ARHGEF28
ENSG00000214960	9.22249	-0.596895	1.07149	-0.557069	0.57748	NA	ISPD
ENSG00000214982	5.8066	1.08955	1.36895	0.795907	0.426086	NA	NA
ENSG00000214999	11.8472	0.251894	0.998534	0.252263	0.800838	NA
ENSG00000215007	10.0552	-1.74096	1.05461	-1.65081	0.0987773	NA	DNAJA1P3
ENSG00000215009	7.54196	0.10587	1.16204	0.0911068	0.927408	NA	ACSM4
ENSG00000215014	11.6183	2.13725	1.01779	2.0999	0.0357378	NA
ENSG00000215018	4.93184	1.94492	1.53019	1.27103	0.203719	NA	COL28A1
ENSG00000215039	10.8421	0.418911	1.04674	0.400205	0.689005	NA	CD27-AS1
ENSG00000215063	5.57096	2.16311	1.4958	1.44612	0.148143	NA	RPL21P2
ENSG00000215066	9.00619	0.513704	1.07169	0.47934	0.631697	NA	NA
ENSG00000215067	6.19539	0.976861	1.34353	0.727087	0.467173	NA	ALOX12-AS1
ENSG00000215086	8.346	-1.57551	1.23927	-1.27132	0.203615	NA	NPM1P24
ENSG00000215104	9.69973	-0.53966	1.08092	-0.499258	0.617597	NA	NA
ENSG00000215158	9.94542	0.0592431	1.02327	0.0578958	0.953832	NA
ENSG00000215184	10.6863	-1.85172	1.03247	-1.79348	0.0728959	NA	RPS12P16
ENSG00000215190	8.94913	0.866011	1.08457	0.798483	0.42459	NA	LINC00680
ENSG00000215198	9.97377	-0.172317	1.12275	-0.153477	0.878022	NA
ENSG00000215218	11.7643	0.156178	0.953245	0.163838	0.869859	NA	UBE2QL1
ENSG00000215311	9.73245	-1.3076	1.10671	-1.18152	0.237396	NA	NPM1P12
ENSG00000215346	9.81369	-1.33698	1.08161	-1.2361	0.216421	NA	NA
ENSG00000215375	11.5521	-0.337756	1.04112	-0.324416	0.745623	NA	MYL5
ENSG00000215458	5.92611	-0.855235	1.39409	-0.613474	0.539563	NA	AATBC
ENSG00000215474	5.82314	-1.36472	1.36367	-1.00077	0.316937	NA	SKOR2
ENSG00000215644	7.12556	0.268842	1.41824	0.18956	0.849654	NA	GCGR
ENSG00000215790	10.4719	-0.510958	1.06763	-0.478591	0.63223	NA	SLC35E2A
ENSG00000215808	10.1399	0.214776	1.16863	0.183785	0.854182	NA	LINC01139
ENSG00000215819	6.96793	-0.054363	1.24622	-0.0436222	0.965206	NA	KRT18P12
ENSG00000215878	11.1466	0.204942	0.967723	0.211777	0.832281	NA	MARCKSL1P2
ENSG00000215902	8.33107	-0.979852	1.18449	-0.827236	0.408104	NA	NA
ENSG00000215910	9.7204	-1.01447	1.06686	-0.950892	0.341659	NA	C1orf167
ENSG00000216412	5.6542	-1.03094	1.35895	-0.758628	0.448075	NA	RPL12P2
ENSG00000216490	5.59542	2.16867	1.46277	1.48257	0.138188	NA	IFI30
ENSG00000216642	5.9903	-0.687562	1.34023	-0.513017	0.60794	NA
ENSG00000216657	10.2705	0.36699	1.00994	0.363379	0.716322	NA	GLRX3P2
ENSG00000216811	6.97241	-1.25836	1.26406	-0.995493	0.319496	NA
ENSG00000216921	7.85463	-0.185841	1.21724	-0.152674	0.878656	NA
ENSG00000217027	8.61464	-0.392554	1.13888	-0.344684	0.730332	NA	TPT1P4
ENSG00000217130	9.29901	-1.05578	1.07648	-0.980772	0.326705	NA
ENSG00000217239	5.48601	-0.969165	1.39944	-0.692538	0.4886	NA
ENSG00000217325	7.86266	0.689422	1.15672	0.596014	0.551166	NA	PRELID1P1
ENSG00000217327	5.94891	-1.13766	1.40596	-0.809165	0.41842	NA	RPS7P5
ENSG00000217716	5.48601	-0.969165	1.39944	-0.692538	0.4886	NA	RPS10P3
ENSG00000217801	8.52246	0.694965	1.12551	0.617467	0.536927	NA
ENSG00000217930	6.62139	-0.907409	1.26079	-0.719717	0.471699	NA	PAM16
ENSG00000218018	7.58874	-0.235502	1.17015	-0.201259	0.840496	NA
ENSG00000218069	7.46355	-1.17205	1.19063	-0.984401	0.324918	NA	RSL24D1P1
ENSG00000218502	7.09874	-2.04111	1.41623	-1.44122	0.149522	NA	H2AFZP3
ENSG00000218565	7.2806	0.0641613	1.19763	0.0535734	0.957275	NA
ENSG00000218582	10.0432	-0.227033	1.01394	-0.223911	0.822827	NA	GAPDHP63
ENSG00000218823	10.7339	0.785002	1.13737	0.690193	0.490073	NA	PAPOLB
ENSG00000218902	11.2385	-0.407808	0.965464	-0.422396	0.672736	NA	PTMAP3
ENSG00000219135	6.63998	-0.278486	1.27285	-0.218789	0.826814	NA	RPL23AP48
ENSG00000219249	8.51741	-0.732915	1.12204	-0.6532	0.513627	NA	AMZ2P2
ENSG00000219274	10.095	-0.38515	1.01079	-0.38104	0.703174	NA	RPS20P2
ENSG00000220347	7.13451	1.2717	1.23444	1.03019	0.302922	NA
ENSG00000220370	7.04168	-1.46172	1.37731	-1.06129	0.288558	NA
ENSG00000220412	9.57207	0.612443	1.04481	0.586175	0.557758	NA
ENSG00000220472	9.63952	-0.123083	1.0295	-0.119556	0.904835	NA
ENSG00000220585	5.65196	-0.279494	1.35687	-0.205984	0.836803	NA	DDX18P6
ENSG00000220793	9.01658	0.0652776	1.06872	0.0610802	0.951295	NA	RPL21P119
ENSG00000221083	4.96743	0.0178711	1.47156	0.0121443	0.99031	NA
ENSG00000221539	6.14798	1.03233	1.31726	0.783698	0.433217	NA	SNORD99
ENSG00000221676	6.7072	0.699353	1.25369	0.557834	0.576958	NA	RNU6ATAC
ENSG00000221817	8.55443	0.0693025	1.09297	0.0634073	0.949442	NA	PPP3CB-AS1
ENSG00000221866	8.97657	0.250801	1.14843	0.218386	0.827129	NA	PLXNA4
ENSG00000221887	5.58813	0.41618	1.42559	0.291935	0.770336	NA	HMSD
ENSG00000221932	8.05841	-0.921683	1.14896	-0.802186	0.422445	NA	HEPN1
ENSG00000222005	6.68676	-0.686264	1.31254	-0.522854	0.601076	NA	LINC01118
ENSG00000222011	9.22829	0.568089	1.09819	0.517294	0.604951	NA	FAM185A
ENSG00000222019	5.90356	1.48826	1.36503	1.09027	0.275593	NA	URAHP
ENSG00000222020	11.0163	0.131911	0.966239	0.13652	0.89141	NA	HDAC4-AS1
ENSG00000222293	7.1864	0.465247	1.26294	0.368385	0.712586	NA	RNU2-36P
ENSG00000222414	10.6414	1.65317	1.04255	1.5857	0.112807	NA	RNU2-59P
ENSG00000223361	5.45191	-0.470571	1.40492	-0.334946	0.737666	NA	FTH1P10
ENSG00000223416	6.09029	0.624815	1.29433	0.482732	0.629286	NA	RPS26P15
ENSG00000223445	7.26579	-0.311179	1.18546	-0.262497	0.792938	NA	RPL6P21
ENSG00000223502	7.40712	-0.415545	1.27609	-0.325638	0.744698	NA
ENSG00000223508	7.20345	-0.143318	1.215	-0.117957	0.906102	NA	RPL23AP53
ENSG00000223540	9.54986	0.176467	1.03618	0.170305	0.86477	NA	RPS15AP5
ENSG00000223573	11.0808	-0.0124723	0.972336	-0.0128272	0.989766	NA	TINCR
ENSG00000223653	9.29791	1.00081	1.0715	0.934026	0.35029	NA
ENSG00000223676	5.80155	-1.08617	1.36535	-0.795526	0.426308	NA	RPL34P26
ENSG00000223692	5.9039	-1.69323	1.37677	-1.22986	0.21875	NA	DIP2A-IT1
ENSG00000223705	11.5636	-0.119706	1.00024	-0.119677	0.904739	NA	NSUN5P1
ENSG00000223714	5.41253	0.253516	1.46364	0.17321	0.862487	NA	LINC02601
ENSG00000223722	5.26065	0.350953	1.57664	0.222596	0.82385	NA
ENSG00000223741	6.17542	-0.351259	1.42293	-0.246856	0.80502	NA	PSMD4P1
ENSG00000223799	6.98589	0.199073	1.2921	0.15407	0.877555	NA	IL10RB-DT
ENSG00000223820	7.519	-0.254466	1.18303	-0.215097	0.829691	NA	CFL1P1
ENSG00000223855	7.94051	-0.722272	1.13919	-0.634021	0.526067	NA
ENSG00000223861	5.30743	-0.137655	1.38593	-0.099323	0.920882	NA
ENSG00000223891	11.2421	0.928125	0.975966	0.95098	0.341615	NA	OSER1-DT
ENSG00000223908	9.93561	-0.112553	1.08654	-0.103588	0.917496	NA
ENSG00000223916	8.50501	-1.04817	1.11747	-0.937985	0.348252	NA
ENSG00000223969	10.2757	-0.544962	1.09618	-0.497148	0.619085	NA
ENSG00000224012	5.403	0.0772753	1.3653	0.0565995	0.954864	NA
ENSG00000224023	6.4067	-0.833815	1.28938	-0.646677	0.517841	NA	EDRF1-DT
ENSG00000224035	6.53275	-1.08806	1.35592	-0.802452	0.422291	NA	SFPQP1
ENSG00000224074	8.43366	0.0848491	1.12618	0.0753426	0.939942	NA	LINC00691
ENSG00000224126	9.22168	1.2214	1.11479	1.09563	0.273241	NA	UBE2SP2
ENSG00000224165	9.8387	0.823683	1.0617	0.775816	0.437858	NA	DNAJC27-AS1
ENSG00000224261	5.59628	0.419535	1.3904	0.301738	0.762852	NA	RPSAP18
ENSG00000224297	5.58084	-0.482643	1.36803	-0.352801	0.724238	NA
ENSG00000224324	10.6383	-2.71806	1.20422	-2.25712	0.0240006	NA	THAP5P1
ENSG00000224331	6.96942	-0.435681	1.24432	-0.350135	0.726237	NA
ENSG00000224348	4.98224	0.561307	1.44436	0.38862	0.697557	NA
ENSG00000224420	7.76784	0.360488	1.14965	0.313564	0.753852	NA	ADM5
ENSG00000224424	6.86724	0.623254	1.22474	0.508887	0.610832	NA	PRKAR2A-AS1
ENSG00000224469	5.24308	-1.16877	1.40707	-0.830636	0.406179	NA
ENSG00000224548	7.8955	-1.07742	1.20209	-0.896286	0.3701	NA
ENSG00000224598	7.24949	-0.316927	1.18536	-0.267368	0.789186	NA	RPS5P2
ENSG00000224600	11.4292	-1.35308	1.02568	-1.3192	0.187101	NA
ENSG00000224616	8.18837	1.39371	1.18535	1.17578	0.239684	NA	RTCA-AS1
ENSG00000224655	7.22429	0.289624	1.2643	0.229078	0.818808	NA	LINC01823
ENSG00000224680	5.71855	-0.0807263	1.32873	-0.0607543	0.951555	NA	PLA2G12AP1
ENSG00000224699	7.18112	0.221503	1.29941	0.170464	0.864645	NA	LAMTOR5-AS1
ENSG00000224707	10.7167	-1.34051	1.05383	-1.27204	0.203359	NA	E2F3-IT1
ENSG00000224714	5.17638	-0.046028	1.39959	-0.0328869	0.973765	NA	LINC02671
ENSG00000224725	6.28942	0.264733	1.36542	0.193884	0.846267	NA	CEP57L1P1
ENSG00000224805	5.30594	0.364116	1.38045	0.263767	0.79196	NA	LINC00853
ENSG00000224908	7.55912	-0.987358	1.17086	-0.843279	0.399072	NA	TIMM8BP2
ENSG00000224982	11.757	-0.529556	0.951712	-0.556424	0.577921	NA	TMEM233
ENSG00000225087	7.75067	2.06746	1.32992	1.55457	0.120049	NA
ENSG00000225093	7.45166	-0.227293	1.22288	-0.185867	0.852549	NA	RPL3P7
ENSG00000225099	9.89576	0.502369	1.03281	0.486411	0.626676	NA	ATP6V1E1P1
ENSG00000225135	6.46151	-0.163195	1.3258	-0.123091	0.902035	NA	NA
ENSG00000225159	6.09339	-1.47605	1.32092	-1.11744	0.263805	NA	NPM1P39
ENSG00000225176	5.93938	-2.0646	1.40982	-1.46444	0.143074	NA	ATP5MGP4
ENSG00000225177	11.4155	0.0329668	0.972591	0.0338959	0.97296	NA
ENSG00000225259	5.58451	1.02011	1.55677	0.655273	0.512292	NA	ST13P6
ENSG00000225265	6.05993	-0.0558207	1.31085	-0.0425836	0.966033	NA	TAF1A-AS1
ENSG00000225282	6.43758	1.30635	1.31042	0.996891	0.318817	NA
ENSG00000225302	5.32149	0.629765	1.38499	0.454708	0.649319	NA	NA
ENSG00000225355	9.85111	1.06325	1.0994	0.967113	0.333488	NA	ARL6IP1P2
ENSG00000225357	10.8735	-0.565775	0.981659	-0.576345	0.564382	NA	RPF2P1
ENSG00000225377	5.05187	2.335	1.60634	1.45362	0.146053	NA	NRSN2-AS1
ENSG00000225383	9.81869	-1.19638	1.09811	-1.0895	0.275935	NA	SFTA1P
ENSG00000225405	10.3008	-0.312288	1.03916	-0.30052	0.763781	NA	RPS15AP17
ENSG00000225420	4.89631	-0.199263	1.51067	-0.131904	0.89506	NA
ENSG00000225465	11.6874	0.09676	0.960334	0.100757	0.919744	NA	RFPL1S
ENSG00000225486	10.5433	-0.340741	1.01555	-0.335525	0.737229	NA
ENSG00000225490	10.187	0.0317636	1.08228	0.0293488	0.976586	NA	NA
ENSG00000225528	9.44636	-1.08939	1.07765	-1.01089	0.312067	NA
ENSG00000225531	7.47623	-1.18162	1.28533	-0.919312	0.357932	NA
ENSG00000225542	6.37622	-0.401204	1.2736	-0.315016	0.75275	NA	ZNF385D-AS1
ENSG00000225554	5.66953	1.12295	1.37806	0.814876	0.415143	NA
ENSG00000225603	8.87084	-0.973815	1.09011	-0.893322	0.371685	NA
ENSG00000225614	6.24269	2.3604	1.4723	1.60321	0.108889	NA	ZNF469
ENSG00000225630	6.23776	-0.553359	1.28166	-0.431752	0.665922	NA	MTND2P28
ENSG00000225650	5.49869	-0.977856	1.39041	-0.703287	0.481877	NA	EIF2S2P5
ENSG00000225671	8.64398	0.513397	1.1268	0.455624	0.64866	NA	FCF1P6
ENSG00000225675	7.38432	0.224108	1.2335	0.181685	0.85583	NA	LINC01771
ENSG00000225706	5.40226	0.326592	1.36527	0.239214	0.81094	NA	PTPRD-AS1
ENSG00000225742	5.54882	-1.63088	1.56731	-1.04056	0.298079	NA	LINC02036
ENSG00000225792	11.5941	0.348076	0.986273	0.35292	0.724148	NA
ENSG00000225828	5.87847	1.03696	1.34632	0.770221	0.441169	NA	FAM229A
ENSG00000225868	7.88562	1.07616	1.18645	0.907045	0.364383	NA
ENSG00000225933	5.55937	-1.58761	1.39872	-1.13505	0.256356	NA
ENSG00000225938	8.09882	0.873518	1.21307	0.720091	0.471469	NA
ENSG00000226029	6.45187	0.255155	1.33445	0.191207	0.848363	NA	LINC01772
ENSG00000226083	5.80833	-2.00975	1.39728	-1.43833	0.150339	NA	SLC39A12-AS1
ENSG00000226085	5.80448	0.593865	1.37557	0.431722	0.665944	NA	UQCRFS1P1
ENSG00000226200	6.39929	-1.06932	1.31252	-0.814711	0.415238	NA	SGMS1-AS1
ENSG00000226235	8.53654	-2.11006	1.36612	-1.54456	0.122453	NA	LEMD1-AS1
ENSG00000226259	7.4263	-0.219956	1.30351	-0.168741	0.866	NA	GTF2H2B
ENSG00000226314	5.83554	-0.873582	1.33776	-0.653017	0.513745	NA	ZNF192P1
ENSG00000226327	9.40469	-1.46808	1.15825	-1.2675	0.204975	NA	RPSAP49
ENSG00000226338	9.12697	0.495444	1.07546	0.460679	0.645029	NA
ENSG00000226381	8.57653	1.42418	1.15138	1.23694	0.216111	NA	NA
ENSG00000226383	6.38425	0.654165	1.30064	0.502955	0.614996	NA	LINC01876
ENSG00000226403	6.56944	-1.37943	1.36015	-1.01417	0.3105	NA
ENSG00000226436	8.17316	-0.975227	1.16412	-0.83774	0.402177	NA
ENSG00000226439	10.0667	-0.156531	1.12454	-0.139195	0.889296	NA
ENSG00000226465	9.0349	0.774681	1.17812	0.657557	0.510823	NA
ENSG00000226478	10.6043	-1.65534	1.13714	-1.4557	0.145476	NA	UPF3AP1
ENSG00000226498	9.63051	0.72047	1.04366	0.690329	0.489988	NA	RPSAP21
ENSG00000226510	7.01299	1.54979	1.33	1.16526	0.243915	NA	UPK1A-AS1
ENSG00000226524	10.1446	-0.145188	1.01795	-0.142627	0.886585	NA	NA
ENSG00000226525	5.98731	0.20405	1.31119	0.155621	0.876332	NA	RPS7P10
ENSG00000226535	6.1097	-1.4659	1.33881	-1.09493	0.273546	NA
ENSG00000226540	5.64829	-1.94903	1.43764	-1.35571	0.175192	NA	GAPDHP73
ENSG00000226624	8.49232	-1.04209	1.12656	-0.925012	0.35496	NA
ENSG00000226636	8.3751	0.769919	1.11997	0.687446	0.491802	NA
ENSG00000226650	7.57393	-0.601849	1.16326	-0.51738	0.604891	NA	KIF4B
ENSG00000226674	11.1824	0.12792	1.01354	0.126211	0.899565	NA	TEX41
ENSG00000226679	5.24009	-0.0947157	1.39217	-0.0680345	0.945758	NA
ENSG00000226688	10.9949	-0.358197	0.975142	-0.367328	0.713375	NA	ENTPD1-AS1
ENSG00000226711	9.47976	-0.332497	1.12159	-0.29645	0.766886	NA	FAM66C
ENSG00000226723	9.88532	-0.222032	1.05552	-0.210354	0.833392	NA
ENSG00000226746	7.88947	-0.695798	1.14478	-0.607803	0.543318	NA	SMCR5
ENSG00000226852	6.69165	0.487022	1.24691	0.390584	0.696105	NA	NA
ENSG00000226860	7.25913	-0.692737	1.19048	-0.581897	0.560636	NA
ENSG00000226884	8.62791	-1.09464	1.13508	-0.96437	0.33486	NA	RPS29P10
ENSG00000226920	8.3805	0.167611	1.14358	0.146567	0.883474	NA
ENSG00000226928	5.41265	-0.413142	1.41789	-0.291378	0.770762	NA	RPS14P4
ENSG00000226970	7.24811	-0.908893	1.31493	-0.691209	0.489434	NA
ENSG00000227018	10.8401	-0.448075	0.989162	-0.452985	0.65056	NA	IL6STP1
ENSG00000227036	6.62655	-0.076345	1.23389	-0.0618735	0.950664	NA	LINC00511
ENSG00000227063	10.7039	0.13077	1.02423	0.127676	0.898405	NA	RPL41P1
ENSG00000227110	5.35622	0.556016	1.4415	0.385721	0.699704	NA	LMCD1-AS1
ENSG00000227118	9.19143	0.314781	1.06382	0.295896	0.767309	NA	BTF3P13
ENSG00000227124	8.23728	1.4034	1.17325	1.19616	0.231634	NA	ZNF717
ENSG00000227248	7.16435	0.077087	1.34168	0.0574555	0.954182	NA	FAM155A-IT1
ENSG00000227252	6.93457	0.572754	1.23555	0.463564	0.64296	NA
ENSG00000227258	7.75303	0.0109781	1.16011	0.00946295	0.99245	NA	SMIM2-AS1
ENSG00000227285	8.96102	0.0975449	1.12356	0.086818	0.930816	NA	NA
ENSG00000227297	7.64493	0.438735	1.16039	0.378094	0.70536	NA
ENSG00000227311	7.38444	-0.711318	1.2237	-0.581283	0.56105	NA
ENSG00000227337	11.3255	-0.404339	1.04788	-0.385865	0.699597	NA	RPL23AP43
ENSG00000227403	7.65245	-0.268666	1.17494	-0.228663	0.819131	NA	LINC01806
ENSG00000227440	9.92074	1.14139	1.12999	1.01009	0.312452	NA	ATP5MC1P4
ENSG00000227456	5.03264	0.0546018	1.67978	0.0325054	0.974069	NA	LINC00310
ENSG00000227462	5.48968	0.538903	1.37754	0.391208	0.695644	NA	PSME2P6
ENSG00000227471	6.76937	-0.129688	1.41927	-0.0913768	0.927193	NA	AKR1B15
ENSG00000227486	8.68123	-0.256691	1.10641	-0.232002	0.816536	NA
ENSG00000227513	5.07415	-0.815074	1.44235	-0.5651	0.572006	NA
ENSG00000227775	11.1283	-0.367809	0.968991	-0.379579	0.704258	NA
ENSG00000227813	9.9069	-0.043774	1.05051	-0.0416694	0.966762	NA
ENSG00000227836	6.43895	2.13531	1.44445	1.47829	0.13933	NA
ENSG00000227852	6.68361	-0.520798	1.26509	-0.411668	0.680582	NA	RPS29P17
ENSG00000227953	6.39177	-0.184727	1.25596	-0.147081	0.883068	NA	LINC01341
ENSG00000227972	7.0837	-0.214821	1.27661	-0.168275	0.866367	NA	THAP12P3
ENSG00000228041	5.47637	-0.458448	1.35365	-0.338675	0.734854	NA
ENSG00000228053	5.72296	1.16963	1.42945	0.818236	0.413222	NA
ENSG00000228084	4.93258	1.55813	1.51128	1.031	0.302541	NA
ENSG00000228109	5.15192	-0.0572126	1.40028	-0.0408579	0.967409	NA	MELTF-AS1
ENSG00000228111	5.79105	0.824474	1.34331	0.613761	0.539373	NA	TPT1P2
ENSG00000228125	8.96716	-0.988713	1.08264	-0.913244	0.361114	NA	AKIRIN1P2
ENSG00000228150	7.0546	0.295782	1.24251	0.238051	0.811841	NA
ENSG00000228187	10.8921	-0.190558	0.990846	-0.192319	0.847493	NA
ENSG00000228192	5.4177	2.1115	1.51003	1.39831	0.162019	NA
ENSG00000228203	5.92595	-1.7165	1.37662	-1.24689	0.212437	NA	RNF144A-AS1
ENSG00000228217	6.83475	0.0741549	1.26539	0.0586022	0.953269	NA	PNRC2P1
ENSG00000228252	5.96585	-0.699039	1.35589	-0.515558	0.606163	NA	COL6A4P2
ENSG00000228305	5.72217	-0.612688	1.45411	-0.421349	0.6735	NA
ENSG00000228339	5.78215	1.08191	1.34457	0.804651	0.421021	NA	AMD1P1
ENSG00000228389	7.77673	0.1894	1.14553	0.165339	0.868677	NA	NA
ENSG00000228417	6.16365	0.135524	1.28075	0.105816	0.915728	NA
ENSG00000228437	5.49932	0.0434901	1.36914	0.0317645	0.97466	NA	LINC02474
ENSG00000228486	6.56587	0.37587	1.2905	0.29126	0.770853	NA	C2orf92
ENSG00000228496	10.7385	-0.0134996	1.17312	-0.0115074	0.990819	NA
ENSG00000228549	11.4353	1.83406	1.02793	1.78422	0.0743882	NA
ENSG00000228589	7.15856	-1.04372	1.25578	-0.831128	0.405901	NA	SPCS2P4
ENSG00000228701	5.10215	2.59378	1.67037	1.55282	0.120465	NA	TNKS2-AS1
ENSG00000228781	11.0325	0.464025	1.00657	0.460998	0.6448	NA
ENSG00000228782	5.69122	0.214515	1.43622	0.149361	0.881269	NA	MRPL45P2
ENSG00000228784	6.13915	-1.21653	1.46038	-0.833021	0.404833	NA	LINC00954
ENSG00000228797	5.21415	0.408996	1.53535	0.266387	0.789941	NA	FAM207BP
ENSG00000228828	7.21378	1.46287	1.25965	1.16133	0.245508	NA	TLK2P2
ENSG00000228935	8.63669	-0.421984	1.0917	-0.386539	0.699098	NA
ENSG00000228938	6.04213	0.379938	1.38348	0.274625	0.783605	NA	SNRPD2P1
ENSG00000228956	8.498	0.689878	1.14072	0.604776	0.545328	NA	SATB1-AS1
ENSG00000228972	7.11327	-1.05072	1.21324	-0.86604	0.386468	NA	NA
ENSG00000228992	5.33866	-0.908784	1.38995	-0.653827	0.513223	NA	RPL5P32
ENSG00000229000	10.3541	0.34359	1.06519	0.322563	0.747026	NA	SEPT7P8
ENSG00000229037	8.11696	-1.77032	1.19799	-1.47773	0.139479	NA
ENSG00000229052	6.05791	-1.16968	1.3351	-0.876099	0.380976	NA
ENSG00000229054	7.06425	0.359486	1.37171	0.262072	0.793266	NA	RPS29P14
ENSG00000229087	6.67924	0.142945	1.28643	0.111117	0.911523	NA
ENSG00000229132	10.7922	-0.52735	1.04224	-0.505978	0.612872	NA	EIF4A1P10
ENSG00000229133	7.51589	1.44051	1.2194	1.18133	0.237471	NA	RPS7P4
ENSG00000229152	10.8758	-1.71728	1.01094	-1.6987	0.0893766	NA	ANKRD10-IT1
ENSG00000229164	9.38316	-0.0593418	1.06313	-0.0558181	0.955487	NA	NA
ENSG00000229180	11.8905	-0.538671	0.940144	-0.572967	0.566667	NA
ENSG00000229267	8.63508	0.671867	1.11154	0.604447	0.545546	NA
ENSG00000229307	6.52357	-0.460891	1.26276	-0.364986	0.715122	NA	LINC00459
ENSG00000229320	7.4124	-0.184962	1.17566	-0.157326	0.874988	NA	KRT8P12
ENSG00000229344	9.32248	0.254423	1.04922	0.242489	0.808401	NA	MTCO2P12
ENSG00000229359	7.48501	-0.396078	1.1646	-0.340097	0.733784	NA	PIN1P1
ENSG00000229419	6.39177	-0.184727	1.25596	-0.147081	0.883068	NA	RALGAPA1P1
ENSG00000229539	10.1335	0.0220034	1.03044	0.0213534	0.982964	NA
ENSG00000229546	5.52665	-0.257161	1.3643	-0.188493	0.85049	NA	LINC00428
ENSG00000229587	8.06783	0.0669634	1.13836	0.0588244	0.953092	NA
ENSG00000229656	8.50575	-1.23022	1.11836	-1.10003	0.27132	NA	ITGB1-DT
ENSG00000229666	10.6185	-0.127312	1.11433	-0.11425	0.90904	NA	MAST4-AS1
ENSG00000229692	9.44751	0.478948	1.08644	0.44084	0.659329	NA	SOS1-IT1
ENSG00000229721	5.25714	-0.343403	1.38586	-0.24779	0.804297	NA
ENSG00000229729	6.76414	1.3018	1.31176	0.992408	0.320999	NA	NA
ENSG00000229807	5.76246	-0.809759	1.49526	-0.541551	0.588128	NA	XIST
ENSG00000229852	8.79437	0.775648	1.09151	0.710621	0.477319	NA
ENSG00000229857	8.61677	-0.071472	1.13379	-0.0630383	0.949736	NA
ENSG00000229880	6.51278	-3.08057	1.51703	-2.03066	0.0422898	NA	IMMTP1
ENSG00000229932	8.59306	-0.234552	1.10173	-0.212895	0.831409	NA	YWHAZP3
ENSG00000229944	10.0175	-1.05215	1.05571	-0.996626	0.318946	NA	EIF4EP2
ENSG00000230069	5.9423	-0.201756	1.41286	-0.1428	0.886448	NA	LRRC37A15P
ENSG00000230091	7.57669	0.0643881	1.20288	0.0535281	0.957311	NA	TMEM254-AS1
ENSG00000230097	10.3348	0.879776	1.01793	0.864284	0.387432	NA	ME2P1
ENSG00000230124	9.41376	-1.10087	1.06323	-1.0354	0.300482	NA	ACBD6
ENSG00000230177	6.25257	-0.112732	1.27214	-0.0886159	0.929387	NA
ENSG00000230183	7.18341	1.28366	1.23401	1.04023	0.298231	NA	CNOT6LP1
ENSG00000230202	6.71472	-0.105389	1.22646	-0.0859288	0.931523	NA
ENSG00000230226	9.35422	1.17834	1.09605	1.07508	0.28234	NA
ENSG00000230337	8.55896	0.0696492	1.13004	0.0616341	0.950854	NA	EXOSC10-AS1
ENSG00000230364	5.81487	-0.111346	1.33812	-0.0832106	0.933684	NA	RPL4P3
ENSG00000230432	5.61471	0.917168	1.41929	0.646216	0.518139	NA
ENSG00000230445	5.07931	0.250558	1.40719	0.178056	0.858679	NA	LRRC37A6P
ENSG00000230480	11.0632	-0.727285	0.98391	-0.739179	0.459798	NA
ENSG00000230487	8.27138	0.626761	1.15042	0.544809	0.585885	NA	PSMG3-AS1
ENSG00000230508	7.77157	-0.499635	1.1621	-0.429941	0.667238	NA	RPL19P21
ENSG00000230510	11.5924	0.782048	0.976786	0.800634	0.423344	NA	PPP5D1
ENSG00000230555	9.52678	0.595883	1.05805	0.563192	0.573304	NA
ENSG00000230562	10.1591	1.17871	1.1331	1.04025	0.298222	NA	FAM133DP
ENSG00000230613	5.5821	0.906242	1.42033	0.638051	0.523441	NA	HM13-AS1
ENSG00000230623	7.40035	0.123396	1.29629	0.0951916	0.924163	NA
ENSG00000230658	5.87107	0.778457	1.32756	0.58638	0.55762	NA	KLHL7-DT
ENSG00000230679	7.33014	0.391862	1.18138	0.331699	0.740117	NA	ENO1-AS1
ENSG00000230721	10.7484	-0.79334	0.990728	-0.800764	0.423268	NA
ENSG00000230779	6.27915	-0.163731	1.31391	-0.124613	0.90083	NA
ENSG00000230793	8.1471	0.204015	1.15696	0.176337	0.860029	NA	SMARCE1P5
ENSG00000230823	9.78258	-1.70177	1.06444	-1.59875	0.109875	NA	CBX1P1
ENSG00000230896	10.7132	1.25246	1.05434	1.18791	0.23487	NA
ENSG00000230947	6.53034	-1.12597	1.34648	-0.836232	0.403024	NA
ENSG00000230953	7.50958	-1.37872	1.19455	-1.15417	0.248429	NA
ENSG00000230980	5.33114	0.122879	1.41539	0.0868165	0.930817	NA	RPL36AP39
ENSG00000231054	5.61333	0.184455	1.34333	0.137311	0.890785	NA
ENSG00000231064	10.8662	-0.287388	1.01738	-0.282477	0.777577	NA
ENSG00000231084	5.10514	0.443312	1.50757	0.294058	0.768714	NA	RPL22P24
ENSG00000231125	6.22961	-0.557055	1.30047	-0.428347	0.668398	NA
ENSG00000231154	11.0926	-0.283415	1.0487	-0.270255	0.786964	NA	MORF4L2-AS1
ENSG00000231177	7.69608	-0.479307	1.16018	-0.413132	0.67951	NA	LINC00852
ENSG00000231181	7.41102	-0.748424	1.19638	-0.625576	0.531593	NA
ENSG00000231185	6.83458	-0.560915	1.332	-0.421108	0.673676	NA	SPRY4-AS1
ENSG00000231245	10.1409	-0.148906	1.05192	-0.141557	0.88743	NA	C1DP1
ENSG00000231316	6.38213	0.231051	1.27297	0.181506	0.85597	NA
ENSG00000231327	8.15525	0.206519	1.14135	0.180944	0.856412	NA	LINC01816
ENSG00000231365	6.34889	-0.140517	1.27446	-0.110256	0.912207	NA	WARS2-AS1
ENSG00000231397	6.39918	0.0269662	1.25439	0.0214974	0.982849	NA
ENSG00000231414	11.2534	0.853852	1.03471	0.825209	0.409253	NA
ENSG00000231442	10.9741	0.660274	0.987611	0.668557	0.503778	NA	LARP1BP1
ENSG00000231503	7.81686	-0.490734	1.1562	-0.424437	0.671247	NA	PTMAP4
ENSG00000231525	5.03327	0.500073	1.59983	0.312579	0.7546	NA
ENSG00000231622	7.62123	0.2529	1.16257	0.217535	0.827791	NA	RPS29P7
ENSG00000231652	7.86783	1.49651	1.26942	1.17889	0.238443	NA
ENSG00000231684	10.6678	-1.35723	1.03085	-1.31662	0.187967	NA	EIF1P3
ENSG00000231711	6.99761	-1.4756	1.35076	-1.09242	0.274647	NA	LINC00899
ENSG00000231713	9.77092	-2.32273	1.12491	-2.06482	0.0389403	NA
ENSG00000231721	7.4849	0.503702	1.18562	0.424842	0.670952	NA	LINC-PINT
ENSG00000231739	8.59759	-0.240016	1.16626	-0.205799	0.836948	NA	GAPDHP59
ENSG00000231742	6.68499	0.0844184	1.25279	0.0673841	0.946276	NA	LINC01273
ENSG00000231762	9.31617	-2.23749	1.14891	-1.94749	0.0514765	NA
ENSG00000231764	6.63855	-2.62549	1.38182	-1.90002	0.0574298	NA	DLX6-AS1
ENSG00000231799	10.0995	-0.388662	1.03554	-0.375325	0.707419	NA	PA2G4P6
ENSG00000231802	7.93953	0.763408	1.21776	0.626895	0.530728	NA
ENSG00000231831	6.76225	-0.705177	1.27613	-0.552592	0.580543	NA	MTHFD1P1
ENSG00000231871	6.33322	0.716112	1.27828	0.560217	0.575331	NA	IPO9-AS1
ENSG00000231876	5.50019	-1.56389	1.39878	-1.11804	0.263548	NA
ENSG00000231903	9.30027	-0.182158	1.05904	-0.172003	0.863435	NA
ENSG00000231931	6.9584	-0.19415	1.21788	-0.159416	0.873341	NA
ENSG00000232060	8.73652	-0.0183249	1.13153	-0.0161948	0.987079	NA	SLC4A1APP1
ENSG00000232083	10.075	0.275059	1.0293	0.26723	0.789292	NA	RPL31P7
ENSG00000232093	10.4924	-1.00822	1.07992	-0.933607	0.350507	NA	DCST1-AS1
ENSG00000232105	9.21387	-0.73043	1.13874	-0.641438	0.521238	NA	RPL32P28
ENSG00000232160	9.47288	0.491396	1.09995	0.446745	0.655059	NA	RAP2C-AS1
ENSG00000232370	6.84313	-2.29253	1.34035	-1.7104	0.087192	NA
ENSG00000232380	5.75115	-0.0670643	1.44766	-0.046326	0.96305	NA	ZDHHC20P4
ENSG00000232429	7.27997	-0.693936	1.21242	-0.572358	0.567079	NA	RPL21P131
ENSG00000232439	9.13799	0.299267	1.07078	0.279484	0.779873	NA	RPL18AP7
ENSG00000232490	5.49192	-0.204281	1.36149	-0.150043	0.880731	NA	OSBPL10-AS1
ENSG00000232524	11.4536	-1.34415	0.979898	-1.37172	0.170149	NA
ENSG00000232527	7.034	-1.24327	1.26387	-0.983702	0.325262	NA
ENSG00000232531	10.0673	1.59832	1.07842	1.48209	0.138317	NA
ENSG00000232545	7.76267	-0.329107	1.15445	-0.285077	0.775586	NA
ENSG00000232586	7.49006	1.30402	1.20296	1.084	0.278363	NA	KIAA1614-AS1
ENSG00000232648	5.55111	-0.245358	1.3906	-0.176441	0.859948	NA
ENSG00000232650	5.19854	-1.48487	1.4923	-0.995021	0.319726	NA	LINC01780
ENSG00000232690	7.18652	-0.470859	1.21232	-0.388394	0.697724	NA	HSPE1P9
ENSG00000232732	8.30312	1.28689	1.25379	1.0264	0.304702	NA
ENSG00000232742	10.9269	-0.557679	1.00105	-0.557091	0.577465	NA	RHOQP2
ENSG00000232759	8.56999	0.229995	1.09915	0.209248	0.834255	NA
ENSG00000232821	5.39347	-0.691858	1.46978	-0.470722	0.63784	NA
ENSG00000232917	6.65026	0.133446	1.25008	0.10675	0.914987	NA	HSPE1P6
ENSG00000232936	5.48211	-0.501307	1.58372	-0.316537	0.751595	NA
ENSG00000232941	9.68327	-1.01706	1.06677	-0.953397	0.340389	NA	NA
ENSG00000232995	8.10795	-0.593052	1.12916	-0.525218	0.599432	NA
ENSG00000233012	7.72656	-0.841173	1.17909	-0.713411	0.475592	NA	HDAC1P2
ENSG00000233020	5.34515	-1.23028	1.51551	-0.811794	0.41691	NA
ENSG00000233109	7.23026	-1.80894	1.24215	-1.45629	0.145312	NA
ENSG00000233190	8.75735	-0.0160129	1.09099	-0.0146775	0.988289	NA	RPS24P13
ENSG00000233230	10.9731	1.93911	1.0489	1.8487	0.0645005	NA
ENSG00000233369	11.7623	-0.381557	0.962044	-0.396611	0.691654	NA	GTF2IP4
ENSG00000233384	6.2458	0.530754	1.29439	0.410041	0.681776	NA
ENSG00000233402	7.45614	-1.38956	1.20961	-1.14877	0.250653	NA	TARDBPP1
ENSG00000233429	5.55638	-0.494387	1.35247	-0.365544	0.714705	NA	HOTAIRM1
ENSG00000233432	6.80203	1.10307	1.25384	0.879752	0.378994	NA	MTIF2P1
ENSG00000233452	6.57552	-0.034723	1.25239	-0.0277254	0.977881	NA	STXBP5-AS1
ENSG00000233478	10.0827	-1.39293	1.06085	-1.31304	0.18917	NA
ENSG00000233621	6.16451	-1.24343	1.37864	-0.901921	0.367099	NA	LINC01137
ENSG00000233654	6.28868	0.475585	1.35644	0.350612	0.725879	NA
ENSG00000233664	8.37022	-0.165323	1.20161	-0.137584	0.890569	NA	NDUFS5P3
ENSG00000233723	9.63803	0.154691	1.03312	0.149733	0.880976	NA	LINC01122
ENSG00000233730	8.83594	-1.51235	1.12168	-1.34829	0.177566	NA	LINC01765
ENSG00000233778	8.19376	0.728462	1.1488	0.634108	0.52601	NA
ENSG00000233873	11.3436	0.0552118	1.00716	0.0548194	0.956282	NA	RPL7P44
ENSG00000233928	6.3509	0.86744	1.31275	0.66078	0.508753	NA
ENSG00000234062	6.23484	-2.52461	1.42164	-1.77584	0.0757592	NA
ENSG00000234072	6.08288	0.394174	1.28999	0.305563	0.759937	NA
ENSG00000234093	9.69055	-0.149973	1.03724	-0.144588	0.885036	NA	RPS15AP11
ENSG00000234160	5.61695	0.189555	1.46376	0.129499	0.896963	NA
ENSG00000234183	9.08254	-0.404958	1.06428	-0.3805	0.703574	NA	LINC01952
ENSG00000234224	8.54927	-0.559818	1.11091	-0.503927	0.614313	NA	TMEM229A
ENSG00000234253	5.94742	-0.649304	1.32915	-0.488511	0.625188	NA	RPL7P13
ENSG00000234270	5.34606	-0.63625	1.3912	-0.457338	0.647428	NA	RPL36P20
ENSG00000234380	5.28435	0.613556	1.56418	0.392253	0.694871	NA	LINC01426
ENSG00000234390	6.77907	0.658439	1.23011	0.535268	0.592465	NA	USP27X-AS1
ENSG00000234397	7.02929	1.55273	1.29151	1.20226	0.229263	NA	PPIAP34
ENSG00000234418	10.366	-0.597438	1.02395	-0.583465	0.559581	NA
ENSG00000234432	9.7084	0.40902	1.06653	0.383505	0.701345	NA
ENSG00000234450	5.10892	1.43063	1.46876	0.974041	0.330036	NA
ENSG00000234456	7.96938	0.140939	1.14211	0.123403	0.901788	NA	MAGI2-AS3
ENSG00000234558	11.3861	-0.0573912	0.971611	-0.059068	0.952898	NA	API5P1
ENSG00000234559	10.6787	0.252599	1.0348	0.244104	0.80715	NA	RPL22P7
ENSG00000234565	10.0222	-0.65688	1.14798	-0.572206	0.567183	NA	COX6B1P1
ENSG00000234692	6.38075	0.0825759	1.33321	0.0619376	0.950613	NA
ENSG00000234709	8.37085	0.494284	1.16854	0.422993	0.672301	NA	UPF3AP3
ENSG00000234751	6.74756	-2.65821	1.38465	-1.91978	0.0548862	NA
ENSG00000234771	5.64369	0.947889	1.36626	0.693782	0.487819	NA	SLC25A25-AS1
ENSG00000234791	6.4265	-0.229211	1.29946	-0.176389	0.859988	NA
ENSG00000234825	8.99689	-1.15947	1.11504	-1.03985	0.298412	NA	XRCC6P2
ENSG00000234840	7.76181	0.70855	1.20111	0.589911	0.555251	NA	LINC01239
ENSG00000234911	5.4844	0.782193	1.415	0.552784	0.580411	NA	TEX21P
ENSG00000234996	6.75835	-0.344074	1.23825	-0.27787	0.781112	NA
ENSG00000235001	5.66137	1.12067	1.39098	0.805668	0.420434	NA	EIF4A1P2
ENSG00000235078	9.57207	0.612443	1.04481	0.586175	0.557758	NA
ENSG00000235158	8.4266	-2.66391	1.24627	-2.13751	0.0325566	NA
ENSG00000235194	8.06846	0.739463	1.15069	0.642623	0.520469	NA	PPP1R3E
ENSG00000235225	7.51451	0.83411	1.22303	0.682004	0.495236	NA
ENSG00000235236	7.30293	-0.304473	1.23104	-0.24733	0.804653	NA
ENSG00000235275	8.82182	-0.196087	1.1253	-0.174252	0.861667	NA	KRT18P16
ENSG00000235280	5.8407	0.0608095	1.31858	0.0461173	0.963217	NA	MCF2L-AS1
ENSG00000235313	5.70523	-1.0639	1.35484	-0.785258	0.432302	NA	HM13-IT1
ENSG00000235325	10.1513	-0.545683	1.02348	-0.533164	0.59392	NA
ENSG00000235436	6.61489	-0.651922	1.29934	-0.501734	0.615855	NA	DPY19L2P4
ENSG00000235472	5.78451	-0.839648	1.32743	-0.632538	0.527035	NA	EIF4A1P7
ENSG00000235482	5.15342	-0.579773	1.40088	-0.413862	0.678975	NA	RPL21P135
ENSG00000235554	10.2596	-0.123762	1.06164	-0.116576	0.907196	NA
ENSG00000235568	7.8664	-0.176873	1.13978	-0.155182	0.876678	NA	NFAM1
ENSG00000235573	8.99161	-0.98017	1.10331	-0.888389	0.374332	NA
ENSG00000235582	8.62027	0.349632	1.10934	0.315172	0.752631	NA
ENSG00000235664	7.59012	0.298031	1.21351	0.245594	0.805996	NA	NA
ENSG00000235701	8.13958	0.882469	1.14074	0.773591	0.439173	NA	PCBP2P1
ENSG00000235726	6.11395	-0.987706	1.37327	-0.719236	0.471995	NA
ENSG00000235748	8.7232	-0.631399	1.15722	-0.545617	0.585329	NA	SEPT14P12
ENSG00000235768	5.3557	-1.18069	1.57158	-0.751274	0.452488	NA	BRD7P5
ENSG00000235776	7.2856	0.194262	1.23888	0.156804	0.875399	NA
ENSG00000235804	11.706	-0.243038	1.02534	-0.237032	0.812632	NA
ENSG00000235944	11.6458	-0.170252	0.98603	-0.172664	0.862915	NA	ZNF815P
ENSG00000235958	6.67833	-0.313215	1.26491	-0.247619	0.804429	NA	UBOX5-AS1
ENSG00000236058	9.57207	0.612443	1.04481	0.586175	0.557758	NA	RPL17P36
ENSG00000236064	6.52437	1.10385	1.3698	0.805852	0.420328	NA
ENSG00000236152	6.01102	0.436855	1.31212	0.332938	0.739181	NA	MRPS36P1
ENSG00000236189	9.42306	0.473696	1.08967	0.434713	0.663771	NA	RPL18AP15
ENSG00000236197	6.79784	-2.29969	1.34341	-1.71184	0.0869263	NA
ENSG00000236200	8.50994	1.29501	1.14355	1.13245	0.257447	NA	KDM4A-AS1
ENSG00000236238	8.84403	0.264475	1.09342	0.241878	0.808875	NA
ENSG00000236296	11.88	0.372662	0.942533	0.395383	0.69256	NA	GUSBP5
ENSG00000236305	6.86862	1.26096	1.27906	0.98585	0.324207	NA	SLC12A9-AS1
ENSG00000236312	7.17888	0.7852	1.29317	0.607191	0.543724	NA	RPL34P34
ENSG00000236317	5.95045	-0.196975	1.3809	-0.142642	0.886573	NA
ENSG00000236439	7.86353	-0.354121	1.18025	-0.30004	0.764146	NA
ENSG00000236449	5.13258	-0.575035	1.51334	-0.379977	0.703963	NA
ENSG00000236453	6.70783	1.05852	1.34918	0.784566	0.432708	NA
ENSG00000236496	6.87602	0.97299	1.29439	0.751698	0.452233	NA	GPS2P1
ENSG00000236533	5.26455	-0.0835535	1.39153	-0.0600444	0.95212	NA
ENSG00000236576	8.39451	-0.683508	1.10881	-0.616433	0.537609	NA
ENSG00000236583	6.74819	-1.38985	1.28732	-1.07965	0.280299	NA
ENSG00000236624	9.40313	0.817415	1.05663	0.773607	0.439163	NA	NA
ENSG00000236682	7.18479	1.42192	1.29028	1.10203	0.27045	NA	MAP3K2-DT
ENSG00000236709	5.79415	-1.36332	1.36862	-0.996132	0.319186	NA	DAPK1-IT1
ENSG00000236753	10.3122	-1.1138	1.04454	-1.0663	0.286287	NA	MKLN1-AS
ENSG00000236762	9.59308	-1.8504	1.08204	-1.7101	0.087248	NA	RPL19P16
ENSG00000236780	7.30643	0.199839	1.18262	0.16898	0.865812	NA	LINC01829
ENSG00000236804	8.69025	-1.26263	1.12373	-1.12361	0.26118	NA	RPS3AP12
ENSG00000236809	7.88873	-0.518819	1.14419	-0.453438	0.650234	NA	SNX25P1
ENSG00000236814	9.77361	0.100093	1.09156	0.0916978	0.926938	NA
ENSG00000236824	6.77643	-1.15327	1.30557	-0.883345	0.37705	NA	BCYRN1
ENSG00000236829	8.8582	0.315712	1.1367	0.277744	0.781209	NA
ENSG00000236860	6.53172	-0.457632	1.25909	-0.363463	0.716259	NA	RPL39P29
ENSG00000236901	11.1468	-0.396791	0.990779	-0.400483	0.6888	NA	MIR600HG
ENSG00000236913	7.43634	-2.12752	1.25969	-1.68892	0.0912346	NA
ENSG00000236940	5.75477	-0.598746	1.35255	-0.442681	0.657996	NA
ENSG00000236976	9.17886	-0.422223	1.05662	-0.399596	0.689454	NA
ENSG00000236988	7.77076	1.78692	1.28588	1.38965	0.164636	NA
ENSG00000236992	6.54125	-0.299468	1.43007	-0.209408	0.83413	NA	RPL12P12
ENSG00000237001	6.70365	-1.65377	1.3003	-1.27184	0.203431	NA	WASF3-AS1
ENSG00000237036	9.77408	0.20074	1.12737	0.17806	0.858676	NA	ZEB1-AS1
ENSG00000237057	6.16956	0.817063	1.31499	0.621344	0.534373	NA	LINC02087
ENSG00000237058	6.84061	-0.986763	1.24129	-0.79495	0.426643	NA
ENSG00000237082	6.17898	2.44052	1.50963	1.61663	0.105958	NA	COX5BP6
ENSG00000237109	7.69172	0.0961881	1.20463	0.0798484	0.936358	NA	RPL21P111
ENSG00000237136	10.6402	-0.91169	1.00682	-0.905518	0.365191	NA	C4orf51
ENSG00000237169	6.71162	1.95496	1.31872	1.48247	0.138216	NA	RPL12P27
ENSG00000237382	8.17465	-1.3555	1.1591	-1.16944	0.242227	NA	RPL21P121
ENSG00000237401	5.16157	-0.57541	1.40068	-0.410809	0.681212	NA	LINC01304
ENSG00000237402	5.63026	1.19079	1.43578	0.82937	0.406895	NA	CAMTA1-IT1
ENSG00000237440	11.3917	0.498756	1.00078	0.498367	0.618226	NA
ENSG00000237450	5.36512	0.30957	1.44427	0.214343	0.830279	NA	RPL23AP71
ENSG00000237457	6.97407	-1.0015	1.23013	-0.814139	0.415565	NA	LINC01351
ENSG00000237472	7.2724	-1.58328	1.2715	-1.24521	0.213054	NA
ENSG00000237489	9.20343	-1.20902	1.07649	-1.12311	0.261389	NA	C10orf143
ENSG00000237499	7.98844	0.773814	1.18472	0.653164	0.513651	NA
ENSG00000237506	6.10883	-0.0363694	1.33244	-0.0272954	0.978224	NA	RPSAP15
ENSG00000237637	5.97124	-1.70841	1.39937	-1.22084	0.222146	NA	FRY-AS1
ENSG00000237640	8.63583	0.511155	1.11661	0.457774	0.647115	NA
ENSG00000237642	8.48417	-1.04536	1.11501	-0.937534	0.348484	NA	HMGB3P5
ENSG00000237643	5.01847	-0.0265785	1.6376	-0.0162301	0.987051	NA
ENSG00000237647	6.05028	0.382869	1.34751	0.284132	0.77631	NA	NA
ENSG00000237697	6.32219	1.0298	1.44979	0.710307	0.477514	NA	NA
ENSG00000237701	10.3356	0.43	1.05496	0.407598	0.683569	NA	ATP5PFP1
ENSG00000237713	4.77703	-0.724571	1.7521	-0.413545	0.679207	NA
ENSG00000237745	5.8407	0.0608095	1.31858	0.0461173	0.963217	NA	RPL22P8
ENSG00000237749	7.82564	-0.189506	1.17731	-0.160966	0.87212	NA
ENSG00000237774	6.10131	0.331147	1.37673	0.240532	0.809918	NA
ENSG00000237784	9.54985	0.505572	1.16017	0.435775	0.663	NA
ENSG00000237842	10.1195	0.743574	1.12852	0.658892	0.509965	NA
ENSG00000237859	4.80515	0.959131	1.62508	0.590204	0.555054	NA	EEF1A1P31
ENSG00000237877	6.44234	-0.396906	1.4384	-0.275935	0.782598	NA	LINC01473
ENSG00000237886	10.1525	1.23088	1.23076	1.0001	0.317261	NA	NALT1
ENSG00000238000	6.2109	-0.108078	1.53446	-0.0704342	0.943848	NA
ENSG00000238029	6.62655	-0.076345	1.23389	-0.0618735	0.950664	NA
ENSG00000238111	7.18278	0.469196	1.20024	0.390919	0.695857	NA
ENSG00000238198	8.69966	-0.29454	1.09466	-0.269068	0.787877	NA
ENSG00000238297	6.60508	-0.915069	1.26077	-0.725804	0.467959	NA
ENSG00000238317	10.3939	-2.43289	1.08922	-2.2336	0.0255092	NA	SNORD11
ENSG00000238528	11.1436	1.00124	1.00632	0.994957	0.319757	NA	NA
ENSG00000238648	8.25192	-2.29626	1.23218	-1.86358	0.0623809	NA	NA
ENSG00000238741	5.92222	-0.429393	1.31258	-0.327138	0.743564	NA	SCARNA7
ENSG00000238771	7.35747	0.15949	1.20635	0.132209	0.894819	NA	NA
ENSG00000238834	6.98813	-0.383381	1.24018	-0.309133	0.757221	NA	NA
ENSG00000238868	11.2867	-0.553725	0.985826	-0.561686	0.57433	NA	NA
ENSG00000238900	6.29171	1.52795	1.38023	1.10702	0.268283	NA	NA
ENSG00000238901	6.13128	-1.76646	1.34993	-1.30855	0.190686	NA
ENSG00000239065	7.45264	-2.11695	1.25964	-1.6806	0.0928408	NA	NA
ENSG00000239073	6.9689	-1.99666	1.31829	-1.51459	0.129877	NA	NA
ENSG00000239272	6.55181	-0.24953	1.26757	-0.196856	0.84394	NA	RPL21P10
ENSG00000239415	5.99121	-0.17889	1.36054	-0.131484	0.895392	NA
ENSG00000239455	9.90088	-0.084525	1.03475	-0.0816866	0.934896	NA
ENSG00000239519	5.81648	-2.00334	1.39701	-1.43401	0.151568	NA	CADM2-AS1
ENSG00000239525	5.14228	0.463293	1.44223	0.321233	0.748034	NA	RPL30P5
ENSG00000239617	5.21335	-0.88293	1.46036	-0.604599	0.545445	NA
ENSG00000239653	7.97012	-0.0276307	1.14482	-0.0241355	0.980745	NA	PSMD6-AS2
ENSG00000239763	8.73163	-0.933841	1.10374	-0.846072	0.397512	NA
ENSG00000239830	9.03225	-0.53027	1.06563	-0.497611	0.618758	NA	RPS4XP22
ENSG00000239911	7.51474	-0.576217	1.1901	-0.484173	0.628263	NA	PRKAG2-AS1
ENSG00000239969	8.65965	-0.104206	1.1038	-0.0944068	0.924786	NA
ENSG00000240003	8.15296	-0.282092	1.15624	-0.243974	0.807251	NA	RPL7P24
ENSG00000240034	5.78525	-1.09564	1.33491	-0.820762	0.411782	NA	MTND6P6
ENSG00000240052	5.03253	0.770852	1.59783	0.482437	0.629496	NA
ENSG00000240087	7.35971	-0.377726	1.21942	-0.309758	0.756745	NA	RPSAP12
ENSG00000240135	7.8777	-0.715327	1.3122	-0.545136	0.58566	NA	PSMD12P
ENSG00000240204	6.35842	0.0118081	1.34098	0.00880553	0.992974	NA	SMKR1
ENSG00000240311	8.52659	-1.23603	1.17632	-1.05076	0.293368	NA
ENSG00000240392	10.814	0.413552	1.00109	0.413102	0.679532	NA	RPL9P3
ENSG00000240584	10.3344	-1.9895	1.06628	-1.86584	0.0620643	NA	RN7SL547P
ENSG00000240634	6.79462	0.876371	1.24026	0.7066	0.479815	NA
ENSG00000240694	8.4863	-1.08411	1.2426	-0.872455	0.38296	NA	PNMA2
ENSG00000240729	7.99757	-1.12235	1.16976	-0.95947	0.337322	NA
ENSG00000240750	10.9558	-1.73326	1.00606	-1.72282	0.0849207	NA	RN7SL559P
ENSG00000240889	8.42791	0.130033	1.15893	0.1122	0.910665	NA	NDUFB2-AS1
ENSG00000240890	5.58509	-0.0589511	1.43171	-0.0411754	0.967156	NA
ENSG00000240919	5.23481	0.158786	1.42822	0.111177	0.911476	NA
ENSG00000240934	6.62506	0.328725	1.23896	0.265322	0.790761	NA
ENSG00000241014	5.25479	1.95551	1.48104	1.32036	0.186714	NA
ENSG00000241061	5.98455	-0.642612	1.34355	-0.478293	0.632442	NA	RPL5P1
ENSG00000241098	8.41971	-0.842668	1.15824	-0.727545	0.466892	NA	LINC01994
ENSG00000241163	6.81931	-1.18245	1.25468	-0.942438	0.345969	NA	LINC00877
ENSG00000241172	6.28655	0.0499413	1.29456	0.0385779	0.969227	NA	RN7SL70P
ENSG00000241185	5.48613	-2.79636	1.52266	-1.8365	0.0662833	NA
ENSG00000241288	5.7015	0.147635	1.33619	0.110489	0.912021	NA	LINC02614
ENSG00000241293	11.0393	0.381741	0.970828	0.393211	0.694163	NA	PPATP1
ENSG00000241316	6.39327	-0.608094	1.26494	-0.480728	0.63071	NA	SUCLG2-AS1
ENSG00000241388	7.66285	-0.809769	1.16656	-0.694152	0.487587	NA	HNF1A-AS1
ENSG00000241411	11.4408	0.638018	0.980685	0.650584	0.515315	NA
ENSG00000241418	7.52049	-0.613598	1.18457	-0.517991	0.604465	NA	MCRIP2P1
ENSG00000241464	5.14515	0.724068	1.46444	0.494433	0.621	NA	RPL39P38
ENSG00000241484	11.7454	-0.867762	0.949628	-0.913791	0.360826	NA	ARHGAP8
ENSG00000241511	8.64181	-1.11686	1.16965	-0.954865	0.339646	NA	RPS15AP24
ENSG00000241570	10.5185	-0.120188	1.01695	-0.118185	0.905921	NA	PAQR9-AS1
ENSG00000241640	8.43664	-0.547098	1.12696	-0.485462	0.627348	NA
ENSG00000241680	10.212	-0.838042	1.02849	-0.81483	0.41517	NA	RPL31P49
ENSG00000241684	8.05893	0.230628	1.15944	0.198914	0.84233	NA	ADAMTS9-AS2
ENSG00000241735	5.90654	0.469615	1.33935	0.350629	0.725866	NA	FABP5P3
ENSG00000241738	7.48053	0.69913	1.22615	0.570185	0.568552	NA	ZNF90P1
ENSG00000241821	6.13116	-0.474296	1.32071	-0.359123	0.719503	NA	RN7SL170P
ENSG00000241905	7.86789	-0.519219	1.15611	-0.44911	0.653352	NA	NDUFS6P1
ENSG00000241932	7.55011	0.108313	1.16208	0.0932063	0.92574	NA
ENSG00000241941	6.877	-0.7702	1.22354	-0.629486	0.529031	NA	RPL32P26
ENSG00000242028	11.6776	1.28092	0.969336	1.32144	0.186355	NA	HYPK
ENSG00000242104	8.27964	-0.181389	1.15457	-0.157105	0.875162	NA	LINC02618
ENSG00000242163	10.4662	0.592791	1.11495	0.531674	0.594952	NA
ENSG00000242169	11.7146	0.261076	0.984923	0.265072	0.790954	NA
ENSG00000242173	5.68956	-0.0883363	1.38722	-0.0636787	0.949226	NA	ARHGDIG
ENSG00000242193	9.05234	-0.37921	1.11235	-0.340909	0.733172	NA	CRYZL2P
ENSG00000242208	10.7532	0.567446	1.0754	0.527661	0.597735	NA	RPL5P29
ENSG00000242248	5.93037	-0.425796	1.30383	-0.326573	0.743991	NA	RPL7AP57
ENSG00000242405	7.67009	-1.22962	1.22173	-1.00646	0.314195	NA
ENSG00000242439	7.32273	0.204729	1.17847	0.173724	0.862082	NA
ENSG00000242445	8.693	-0.610464	1.10115	-0.554385	0.579315	NA	RPL7AP11
ENSG00000242474	5.22592	0.409675	1.41089	0.290367	0.771535	NA
ENSG00000242602	9.44314	0.983359	1.09017	0.902027	0.367043	NA
ENSG00000242615	5.13637	-0.324357	1.44411	-0.224607	0.822285	NA
ENSG00000242636	5.83479	-0.632362	1.33126	-0.47501	0.63478	NA	RPL21P129
ENSG00000242641	5.86677	-1.69592	1.35698	-1.24978	0.211381	NA	LINC00971
ENSG00000242858	9.13075	0.653036	1.16717	0.559503	0.575819	NA
ENSG00000242860	7.47009	0.138384	1.18207	0.117069	0.906805	NA	RN7SL180P
ENSG00000242931	6.06658	0.9272	1.47311	0.629415	0.529077	NA	RPL7P49
ENSG00000243064	9.44487	-0.776727	1.05758	-0.734439	0.462681	NA	ABCC13
ENSG00000243081	6.14356	-0.0850059	1.33837	-0.0635143	0.949357	NA
ENSG00000243122	6.66352	-0.725813	1.28222	-0.566061	0.571352	NA
ENSG00000243155	5.81338	0.35576	1.35048	0.263432	0.792218	NA
ENSG00000243225	5.97479	0.991263	1.37064	0.723213	0.469549	NA
ENSG00000243280	5.97388	0.429418	1.49982	0.286312	0.774639	NA
ENSG00000243403	10.458	-0.487801	1.02795	-0.474537	0.635117	NA
ENSG00000243406	8.04853	1.17919	1.17037	1.00753	0.313678	NA	MRPS31P5
ENSG00000243504	8.35163	-0.655408	1.11345	-0.588628	0.556111	NA	RPS23P1
ENSG00000243678	9.24321	0.134436	1.05494	0.127435	0.898596	NA	NME2
ENSG00000243710	7.24358	-0.896576	1.19308	-0.751479	0.452364	NA	CFAP57
ENSG00000243824	5.6542	-1.03094	1.35895	-0.758628	0.448075	NA	RPL12P6
ENSG00000243830	5.62062	1.80083	1.43375	1.25603	0.209105	NA
ENSG00000243836	7.28789	1.24623	1.24933	0.997519	0.318513	NA	WDR86-AS1
ENSG00000243960	8.07397	-0.735699	1.15884	-0.63486	0.52552	NA
ENSG00000243977	8.39818	0.284489	1.1118	0.255882	0.798042	NA
ENSG00000243979	6.56811	-0.242865	1.24717	-0.194732	0.845602	NA
ENSG00000243991	8.44846	0.406419	1.11143	0.365671	0.71461	NA	RN7SL447P
ENSG00000244086	6.95391	1.01281	1.27848	0.7922	0.428244	NA
ENSG00000244153	5.16897	-0.308402	1.39767	-0.220654	0.825362	NA	WWP1P1
ENSG00000244157	5.65184	0.950408	1.3729	0.692263	0.488772	NA	EIF4E2P2
ENSG00000244219	5.95034	0.984147	1.35946	0.723924	0.469112	NA	TMEM225B
ENSG00000244226	8.96365	-1.501	1.16722	-1.28596	0.198456	NA	ILF2P1
ENSG00000244291	10.8349	-0.968775	0.998722	-0.970015	0.332039	NA	NA
ENSG00000244378	8.01978	-0.571603	1.13101	-0.50539	0.613285	NA	RPS2P45
ENSG00000244535	6.25332	-0.328015	1.26995	-0.25829	0.796183	NA
ENSG00000244593	6.45761	0.191517	1.26888	0.150934	0.880028	NA
ENSG00000244617	5.969	-0.890868	1.32307	-0.673334	0.500735	NA	ASPRV1
ENSG00000244687	7.19243	0.0925973	1.19788	0.077301	0.938384	NA	UBE2V1
ENSG00000244701	9.9972	-0.102319	1.01746	-0.100563	0.919898	NA
ENSG00000244752	7.83443	0.495621	1.16673	0.424794	0.670987	NA	CRYBB2
ENSG00000245149	6.00878	1.16314	1.32312	0.879089	0.379353	NA	RNF139-AS1
ENSG00000245213	6.38425	0.654165	1.30064	0.502955	0.614996	NA
ENSG00000245498	10.0521	-0.359497	1.01695	-0.353504	0.723711	NA
ENSG00000245522	5.06151	0.791109	1.44386	0.547912	0.583752	NA
ENSG00000245614	7.26338	-0.354268	1.26105	-0.280932	0.778763	NA	DDX11-AS1
ENSG00000245648	5.32448	-0.37895	1.44115	-0.262949	0.79259	NA
ENSG00000245750	4.99854	0.56769	1.43747	0.394922	0.6929	NA	DRAIC
ENSG00000245870	5.92296	-0.661208	1.3134	-0.503433	0.61466	NA	LINC00682
ENSG00000246090	8.38475	0.439188	1.11774	0.392926	0.694374	NA
ENSG00000246130	10.2831	1.07359	1.03598	1.0363	0.300061	NA
ENSG00000246334	4.89258	1.20584	1.50895	0.799124	0.424219	NA	PRR7-AS1
ENSG00000246526	6.84865	0.0249995	1.30644	0.0191356	0.984733	NA	LINC002481
ENSG00000246541	6.12163	-1.21019	1.3657	-0.886135	0.375545	NA
ENSG00000246792	6.67684	0.0816318	1.25284	0.0651575	0.948049	NA
[truncated: 594 more rows]

## Sheet: control-starvation
Ensembl Gene ID	baseMean	log2FoldChange	lfcSE	stat	pvalue	padj	Gene_name
ENSG00000159167	531.915	1.91643	0.1989	9.63516	5.68039e-22	3.49344e-18	STC1
ENSG00000240509	744.937	-1.20836	0.165486	-7.30185	2.83839e-13	6.13728e-10	RPL34P18
ENSG00000214182	1566.02	-1.29854	0.178012	-7.29468	2.9938e-13	6.13728e-10	PTMAP5
ENSG00000130985	3432.71	0.914597	0.129724	7.05034	1.78482e-12	2.74416e-09	UBA1
ENSG00000263781	616.097	-1.30829	0.190712	-6.86	6.88601e-12	8.4698e-09
ENSG00000114023	1020.29	1.12067	0.1738	6.44803	1.13311e-10	1.16144e-07	FAM162A
ENSG00000115457	2418.23	0.927124	0.146251	6.33927	2.30854e-10	2.02822e-07	IGFBP2
ENSG00000218208	860.657	-1.08884	0.174136	-6.25281	4.03129e-10	3.09906e-07	RPS27AP11
ENSG00000067225	5930.3	0.728028	0.120425	6.04551	1.48942e-09	1.01777e-06	PKM
ENSG00000230629	920.411	-1.0086	0.169344	-5.95591	2.58634e-09	1.5906e-06	RPS23P8
ENSG00000179262	679.332	1.06104	0.188531	5.62795	1.82367e-08	9.41052e-06	RAD23A
ENSG00000141526	229.289	1.79476	0.318969	5.62677	1.8362e-08	9.41052e-06	SLC16A3
ENSG00000183696	332.078	-1.20295	0.218479	-5.50601	3.67067e-08	1.62624e-05	UPP1
ENSG00000106366	164.063	-1.73297	0.314827	-5.50451	3.70202e-08	1.62624e-05	SERPINE1
ENSG00000152952	360.499	1.31645	0.241288	5.45593	4.87178e-08	1.99743e-05	PLOD2
ENSG00000114942	446.455	-1.09853	0.207903	-5.28384	1.26505e-07	4.86253e-05	EEF1B2
ENSG00000159251	318.568	-1.17248	0.222827	-5.26182	1.42634e-07	5.15999e-05	ACTC1
ENSG00000134333	2288.74	0.947709	0.181411	5.2241	1.74999e-07	5.97915e-05	LDHA
ENSG00000169567	5912.06	-0.647845	0.125505	-5.16193	2.44418e-07	7.91144e-05	HINT1
ENSG00000163191	856.896	0.855448	0.166913	5.12512	2.97348e-07	9.14346e-05	S100A11
ENSG00000074855	170.154	1.58287	0.310973	5.09004	3.57984e-07	0.000102652	ANO8
ENSG00000167283	4972.72	-0.663597	0.130495	-5.08521	3.6721e-07	0.000102652	ATP5MG
ENSG00000105281	1391.31	-0.790203	0.155912	-5.06826	4.01467e-07	0.000104596	SLC1A5
ENSG00000233514	187.129	-1.4469	0.285661	-5.0651	4.08181e-07	0.000104596
ENSG00000244398	2703.52	-0.659411	0.130624	-5.04815	4.46099e-07	0.000109294
ENSG00000103257	1424.89	-0.853054	0.169209	-5.04143	4.62056e-07	0.000109294	SLC7A5
ENSG00000125629	98.6942	1.85895	0.368968	5.03825	4.69809e-07	NA	INSIG2
ENSG00000125356	2180.78	-0.802228	0.159621	-5.02584	5.01246e-07	0.000114173	NDUFA1
ENSG00000272870	64.7411	2.44516	0.490488	4.98516	6.19102e-07	NA
ENSG00000119950	180.281	1.34461	0.275373	4.88288	1.04548e-06	0.000229632	MXI1
ENSG00000168273	997.116	-0.745538	0.154166	-4.83595	1.3251e-06	0.000281014	SMIM4
ENSG00000104765	586.08	0.862776	0.179903	4.79578	1.6204e-06	0.000332181	BNIP3L
ENSG00000224877	800.325	-0.926226	0.196138	-4.72233	2.33163e-06	0.000462565	NDUFAF8
ENSG00000119705	6453.09	-0.618073	0.131164	-4.71223	2.45022e-06	0.000470902	SLIRP
ENSG00000127663	473.561	0.921478	0.196102	4.69898	2.61461e-06	0.000487269	KDM4B
ENSG00000147403	320.388	-1.17584	0.250989	-4.68482	2.80212e-06	0.000506853	RPL10
ENSG00000147852	221.325	1.18654	0.254502	4.6622	3.12853e-06	0.000549728	VLDLR
ENSG00000205542	681.881	-0.797481	0.17196	-4.6376	3.5248e-06	0.000602154	TMSB4X
ENSG00000174307	470.71	-0.905662	0.196735	-4.60347	4.15515e-06	0.000690654	PHLDA3
ENSG00000184009	26886.6	-0.60818	0.134127	-4.53435	5.778e-06	0.000923414	ACTG1
ENSG00000224631	868.184	-0.779925	0.172257	-4.52768	5.96361e-06	0.000923414	RPS27AP16
ENSG00000196924	6028.42	0.53771	0.1188	4.52618	6.00595e-06	0.000923414	FLNA
ENSG00000134809	675.517	-0.853321	0.188754	-4.5208	6.16073e-06	0.00092411	TIMM10
ENSG00000171863	1183.06	-0.684566	0.151827	-4.50885	6.51787e-06	0.000954402	RPS7
ENSG00000169020	2982.82	-0.657588	0.14611	-4.50063	6.7752e-06	0.000960546	ATP5ME
ENSG00000235363	462.104	-1.00466	0.223377	-4.49761	6.8722e-06	0.000960546	SNRPGP10
ENSG00000213315	272.497	-1.09298	0.244255	-4.47476	7.64962e-06	0.00104545
ENSG00000253683	792.674	-0.888857	0.199402	-4.45762	8.28758e-06	0.00109292
ENSG00000140416	4623.46	-0.577137	0.129521	-4.45595	8.35242e-06	0.00109292	TPM1
ENSG00000120158	312.527	-0.970968	0.218378	-4.44627	8.73742e-06	0.00111948	RCL1
ENSG00000203760	965.423	-0.752363	0.170859	-4.40342	1.0656e-05	0.00133744	CENPW
ENSG00000232301	824.926	-0.820228	0.186595	-4.39576	1.10385e-05	0.00135774	LNCPRESS1
ENSG00000102144	3164.41	0.651521	0.148639	4.38323	1.16931e-05	0.00141005	PGK1
ENSG00000122884	684.662	0.746102	0.170605	4.37328	1.22391e-05	0.00144751	P4HA1
ENSG00000090266	1212.34	-0.690283	0.158055	-4.36737	1.25753e-05	0.00145511	NDUFB2
ENSG00000213130	277.678	-1.32513	0.303658	-4.3639	1.27766e-05	0.00145511	EEF1DP5
ENSG00000227173	123.045	-1.42975	0.32817	-4.35673	1.3202e-05	NA	MYL6P3
ENSG00000143977	716.474	-0.76824	0.176537	-4.35173	1.35069e-05	0.00151031	SNRPG
ENSG00000252481	146.94	1.2965	0.300179	4.31908	1.56681e-05	NA	SCARNA13
ENSG00000070756	17092.6	0.573396	0.13278	4.31839	1.57168e-05	0.00172605	PABPC1
ENSG00000104529	1281.87	-0.715752	0.167035	-4.28503	1.82714e-05	0.00197138	EEF1D
ENSG00000117410	622.215	-0.744308	0.174564	-4.26382	2.00963e-05	0.0021309	ATP6V0B
ENSG00000247095	52.9805	2.10755	0.498937	4.22408	2.3992e-05	NA	MIR210HG
ENSG00000164287	12.4131	-7.21174	1.7073	-4.22405	2.39948e-05	NA	CDC20B
ENSG00000168003	2398.15	-0.612429	0.145093	-4.22094	2.43287e-05	0.00253596	SLC3A2
ENSG00000198618	164.583	-1.18149	0.280743	-4.20844	2.57144e-05	0.00254091	PPIAP22
ENSG00000165502	1735.09	-0.581551	0.138226	-4.20724	2.58506e-05	0.00254091	RPL36AL
ENSG00000198467	863.904	-0.709305	0.168703	-4.20446	2.61702e-05	0.00254091	TPM2
ENSG00000240342	273.775	-1.04388	0.248691	-4.19749	2.69884e-05	0.00254091	RPS2P5
ENSG00000179041	420.972	-0.939165	0.223767	-4.19706	2.704e-05	0.00254091	RRS1
ENSG00000136930	1953.92	-0.67078	0.159955	-4.19355	2.74625e-05	0.00254091	PSMB7
ENSG00000187514	11419.2	-0.516749	0.123258	-4.19242	2.75989e-05	0.00254091	PTMA
ENSG00000180211	2040.76	-0.577629	0.137857	-4.19005	2.78888e-05	0.00254091
ENSG00000126698	1469.79	-0.622731	0.148681	-4.18839	2.80946e-05	0.00254091	DNAJC8
ENSG00000007047	325.255	1.01145	0.244499	4.13682	3.52147e-05	0.0031387	MARK4
ENSG00000143632	262.056	-1.06716	0.260893	-4.0904	4.30629e-05	0.00377713	ACTA1
ENSG00000070669	799.598	-0.701378	0.171591	-4.08749	4.36059e-05	0.00377713	ASNS
ENSG00000135404	4459.76	-0.528995	0.129848	-4.07395	4.62215e-05	0.00391042	CD63
ENSG00000148926	729.502	-0.951116	0.233519	-4.07298	4.64164e-05	0.00391042	ADM
ENSG00000182963	557.075	-0.821352	0.20233	-4.05946	4.91857e-05	0.00404799	GJC1
ENSG00000031698	1070.62	-0.606923	0.14954	-4.05861	4.93657e-05	0.00404799	SARS
ENSG00000169967	410	0.802528	0.199112	4.03054	5.56494e-05	0.00450321	MAP3K2
ENSG00000244313	3142.97	-0.625306	0.155306	-4.02627	5.66683e-05	0.00452611
ENSG00000144802	83.8867	1.5785	0.392927	4.01729	5.88705e-05	NA	NFKBIZ
ENSG00000043143	265.241	-1.26427	0.314923	-4.01452	5.95659e-05	0.00469654	JADE2
ENSG00000186918	411.468	0.798725	0.199655	4.00053	6.32021e-05	0.00492016	ZNF395
ENSG00000106211	1573.26	0.575332	0.144076	3.99326	6.51717e-05	0.00501007	HSPB1
ENSG00000168496	833.203	-0.836762	0.209941	-3.98571	6.72798e-05	0.00510828	FEN1
ENSG00000237734	10.6157	-6.97787	1.75632	-3.973	7.09734e-05	NA
ENSG00000142156	471.419	0.746127	0.188055	3.9676	7.26006e-05	0.00544505	COL6A1
ENSG00000184117	858.701	0.64334	0.163847	3.92647	8.62005e-05	0.00638715	NIPSNAP1
ENSG00000225783	274.53	0.918191	0.234156	3.92127	8.80838e-05	0.00641735	MIAT
ENSG00000143248	487.428	-0.728075	0.185858	-3.91738	8.95168e-05	0.00641735	RGS5
ENSG00000105464	249.369	1.11694	0.285169	3.91678	8.97385e-05	0.00641735	GRIN2D
ENSG00000221303	212.011	1.02626	0.262216	3.9138	9.0855e-05	0.00642251	SNORA79
ENSG00000226221	190.705	-1.23569	0.316243	-3.90742	9.32863e-05	0.00651944	RPL26P19
ENSG00000148737	1229.92	0.647491	0.165902	3.90284	9.50691e-05	0.00656642	TCF7L2
ENSG00000226243	240.129	-0.951992	0.244117	-3.89973	9.62981e-05	0.00656642	RPL37AP1
ENSG00000008988	6857.08	-0.512183	0.131411	-3.89757	9.71616e-05	0.00656642	RPS20
ENSG00000166562	560.405	-0.769618	0.197626	-3.89431	9.84784e-05	0.00658307	SEC11C
ENSG00000161929	9.84664	-6.87642	1.76906	-3.88704	0.000101475	NA	SCIMP
ENSG00000242951	2501.57	-0.597213	0.153783	-3.88347	0.000102977	0.00680977
ENSG00000106278	1827.24	0.677386	0.174886	3.8733	0.000107372	0.00698682	PTPRZ1
ENSG00000106460	421.734	0.835963	0.215897	3.87204	0.000107926	0.00698682	TMEM106B
ENSG00000117394	1671.65	0.547619	0.141834	3.86099	0.000112926	0.00723434	SLC2A1
ENSG00000269028	2268.69	0.523359	0.136895	3.82307	0.000131801	0.00835648	MTRNR2L12
ENSG00000163866	250.662	-0.913586	0.239526	-3.81414	0.000136658	0.00857601	SMIM12
ENSG00000106305	631.146	-0.843926	0.221859	-3.80389	0.000142444	0.00884877	AIMP2
ENSG00000113312	968.284	-0.615028	0.161956	-3.7975	0.000146164	0.00898908	TTC1
ENSG00000272016	291.533	-0.957737	0.252696	-3.79007	0.000150603	0.00917036	NA
ENSG00000112110	534.683	-0.723747	0.191387	-3.78159	0.000155832	0.00939574	MRPL18
ENSG00000130255	8236.88	-0.505905	0.134242	-3.76861	0.000164162	0.00980189	RPL36
ENSG00000198805	609.097	-0.844766	0.224833	-3.7573	0.000171758	0.0101569	PNP
ENSG00000255717	1344.38	0.547481	0.145938	3.75146	0.00017581	0.0102975	SNHG1
ENSG00000212464	418.361	0.810682	0.216686	3.74128	0.000183086	0.0106225	SNORA12
ENSG00000100401	1281.74	-0.544961	0.14591	-3.73492	0.000187772	0.0107925	RANGAP1
ENSG00000105993	2029.8	-0.510758	0.137217	-3.72225	0.000197455	0.0109718	DNAJB6
ENSG00000113068	497.707	-0.73385	0.197231	-3.72077	0.00019862	0.0109718	PFDN1
ENSG00000110092	769.536	-0.821701	0.220911	-3.7196	0.000199538	0.0109718	CCND1
ENSG00000148296	1099.97	-0.557567	0.1499	-3.71958	0.000199551	0.0109718	SURF6
ENSG00000164032	7868.35	-0.559377	0.1504	-3.71925	0.000199812	0.0109718	H2AFZ
ENSG00000150779	784.745	-0.741057	0.200393	-3.69803	0.000217283	0.0116989	TIMM8B
ENSG00000226976	449.287	-0.717733	0.194105	-3.69764	0.000217609	0.0116989	COX6A1P2
ENSG00000264350	945.696	-0.586827	0.158836	-3.69456	0.000220272	0.0116989	SNRPGP2
ENSG00000173890	214.821	0.944993	0.255811	3.69411	0.000220662	0.0116989	GPR160
ENSG00000231878	731.952	-0.649638	0.176393	-3.68291	0.000230584	0.0120806	SNRPFP1
ENSG00000185825	1262.02	-0.572838	0.155595	-3.68158	0.000231789	0.0120806	BCAP31
ENSG00000225200	1262.66	0.612157	0.166407	3.67866	0.00023446	0.012117
ENSG00000112658	724.234	-0.683563	0.185949	-3.67607	0.000236852	0.0121386	SRF
ENSG00000250479	1518.33	0.555262	0.151259	3.67093	0.000241673	0.012208	CHCHD10
ENSG00000168028	900.801	-0.586933	0.159924	-3.67007	0.000242486	0.012208	RPSA
ENSG00000125870	3282.6	-0.529423	0.144323	-3.66831	0.00024416	0.012208	SNRPB2
ENSG00000143183	682.536	-0.6433	0.175807	-3.65912	0.000253084	0.0124923	TMCO1
ENSG00000112245	1328.12	-0.534603	0.146135	-3.65828	0.000253909	0.0124923	PTP4A1
ENSG00000186468	2449.19	-0.522241	0.144091	-3.62439	0.000289649	0.0141376	RPS23
ENSG00000152256	151.471	1.21439	0.33571	3.61738	0.000297598	NA	PDK1
ENSG00000126878	751.244	-0.642208	0.177881	-3.61032	0.000305821	0.0147523	AIF1L
ENSG00000117318	909.785	-0.611512	0.169427	-3.60929	0.00030704	0.0147523	ID3
ENSG00000136160	1053.2	0.786809	0.218323	3.60387	0.000313513	0.0149466	EDNRB
ENSG00000100804	2402.06	-0.527922	0.146725	-3.59804	0.000320629	0.0151682	PSMB5
ENSG00000164096	512.811	0.657845	0.183326	3.5884	0.000332718	0.0156199	C4orf3
ENSG00000146006	8.2789	-6.61633	1.84389	-3.58825	0.000332909	NA	LRRTM2
ENSG00000129460	758.684	-0.664744	0.185472	-3.58407	0.000338284	0.015761	NGDN
ENSG00000142949	1221.7	0.560757	0.156756	3.57726	0.000347218	0.016053	PTPRF
ENSG00000187051	478.471	-0.774992	0.21676	-3.57534	0.000349772	0.016053	RPS19BP1
ENSG00000077380	1116.95	-0.660587	0.184978	-3.57117	0.000355393	0.0161901	DYNC1I2
ENSG00000128272	2660.03	-0.486838	0.137278	-3.54638	0.000390569	0.0176618	ATF4
ENSG00000138640	250.651	0.835959	0.23627	3.53816	0.000402931	0.0180229	FAM13A
ENSG00000135069	2609.65	-0.537839	0.152053	-3.53718	0.000404417	0.0180229	PSAT1
ENSG00000101745	1111.31	0.55131	0.156056	3.53277	0.000411228	0.0181946	ANKRD12
ENSG00000233954	114.206	-1.17241	0.331989	-3.53148	0.000413247	NA	UQCRHL
ENSG00000184990	1228.92	-0.570551	0.161968	-3.52261	0.000427318	0.0187715	SIVA1
ENSG00000079739	487.14	0.893777	0.254026	3.51845	0.000434078	0.018803	PGM1
ENSG00000170855	1776.89	-0.515525	0.146522	-3.5184	0.000434151	0.018803	TRIAP1
ENSG00000111057	1399.81	-0.551413	0.157179	-3.50818	0.000451189	0.0193767	KRT18
ENSG00000196683	3742.51	-0.513265	0.146367	-3.5067	0.000453698	0.0193767	TOMM7
ENSG00000181019	541.528	-0.720427	0.20579	-3.50078	0.000463895	0.0196755	NQO1
ENSG00000178980	1594.18	0.644933	0.184645	3.49283	0.000477937	0.0201323	SELENOW
ENSG00000064205	7.63974	-6.50151	1.86734	-3.4817	0.000498244	NA	CCN5
ENSG00000143228	583.136	0.648978	0.186492	3.47992	0.000501565	0.0209839	NUF2
ENSG00000109046	1058.23	0.540416	0.155558	3.47405	0.000512668	0.0213034	WSB1
ENSG00000183648	1851.84	-0.47348	0.136546	-3.46754	0.000525241	0.0216794	NDUFB1
ENSG00000235158	7.37004	-6.45466	1.86822	-3.45497	0.000550345	NA
ENSG00000110721	437.609	-0.718851	0.208089	-3.45454	0.000551228	0.0226003	CHKA
ENSG00000128045	2479.78	0.542923	0.157639	3.44408	0.000573003	0.0233375	RASL11B
ENSG00000168916	464.16	0.696154	0.20228	3.44154	0.000578404	0.0234025	ZNF608
ENSG00000132698	93.7551	1.28312	0.373358	3.4367	0.000588839	NA	RAB25
ENSG00000233478	7.41006	-6.45655	1.88254	-3.42971	0.000604231	NA
ENSG00000131165	265.074	-0.799848	0.233573	-3.4244	0.000616164	0.0247674	CHMP1A
ENSG00000177971	2125.61	-0.495426	0.144896	-3.41918	0.000628106	0.0250835	IMP3
ENSG00000075624	9124.26	-0.425764	0.124618	-3.41655	0.000634198	0.0251633	ACTB
ENSG00000232385	13.6868	-3.80417	1.1154	-3.41058	0.000648258	NA	RPS3AP25
ENSG00000105447	399.596	-0.81523	0.239286	-3.40693	0.000656989	0.0259005	GRWD1
ENSG00000127922	2417.19	-0.442135	0.129977	-3.40163	0.000669849	0.0261038	SEM1
ENSG00000106105	1828.17	-0.465224	0.136778	-3.40131	0.000670635	0.0261038	GARS
ENSG00000122641	144.955	-1.04471	0.30775	-3.39467	0.000687121	NA	INHBA
ENSG00000156467	1570.35	-0.487205	0.143704	-3.39033	0.000698087	0.0270015	UQCRB
ENSG00000117139	2671.59	0.436531	0.129019	3.38347	0.00071575	0.0275116	KDM5B
ENSG00000120738	184.416	1.15103	0.340414	3.38126	0.000721542	0.027562	EGR1
ENSG00000137547	782.841	-0.643491	0.190827	-3.37212	0.000745932	0.0282999	MRPL15
ENSG00000164045	634.703	-0.833127	0.247175	-3.37059	0.000750063	0.0282999	CDC25A
ENSG00000234695	18.1829	-2.97844	0.88496	-3.36562	0.000763713	NA
ENSG00000197461	582.31	-0.655994	0.195547	-3.35466	0.000794617	0.0297981	PDGFA
ENSG00000111731	137.028	1.09863	0.327741	3.35213	0.000801935	NA	C2CD5
ENSG00000111674	305.488	0.831227	0.248086	3.35056	0.000806492	0.0299847	ENO2
ENSG00000050344	320.499	0.895624	0.267384	3.34958	0.000809344	0.0299847	NFE2L3
ENSG00000166123	703.339	-0.602287	0.180007	-3.34591	0.000820121	0.030202	GPT2
ENSG00000188211	6.82078	-6.343	1.89832	-3.34138	0.000833632	NA	NCR3LG1
ENSG00000130222	153.782	1.0845	0.324674	3.34029	0.000836906	NA	GADD45G
ENSG00000114491	606.961	-0.650324	0.195544	-3.32572	0.000881901	0.0321684	UMPS
ENSG00000165323	350.27	0.737575	0.221823	3.32507	0.000883977	0.0321684	FAT3
ENSG00000134186	1130.87	-0.543948	0.163945	-3.31787	0.000907052	0.0326552	PRPF38B
ENSG00000117899	1174.22	-0.533967	0.16095	-3.31759	0.000907975	0.0326552	MESD
ENSG00000116120	902.47	-0.561552	0.169381	-3.31531	0.000915399	0.0327308	FARSB
ENSG00000090006	122.475	1.05936	0.320244	3.30798	0.000939706	NA	LTBP4
ENSG00000121207	349.714	-0.696634	0.21093	-3.30268	0.000957671	0.0338984	LRAT
ENSG00000171962	12.0494	-4.05983	1.22943	-3.30221	0.000959265	NA	DRC3
ENSG00000146278	436.794	0.653852	0.198025	3.30186	0.000960444	0.0338984	PNRC1
ENSG00000115365	227.824	0.821221	0.248805	3.30066	0.000964589	0.0338984	LANCL1
ENSG00000109919	1529.47	-0.460399	0.139671	-3.29631	0.000979648	0.034232	MTCH2
ENSG00000118785	442.063	-0.627383	0.191524	-3.27574	0.00105384	0.0366164	SPP1
ENSG00000237489	6.50121	-6.27483	1.91696	-3.27332	0.00106292	NA	C10orf143
ENSG00000156482	12433.4	0.395315	0.120815	3.27207	0.00106762	0.0368868	RPL30
ENSG00000164405	2243.6	-0.452847	0.138473	-3.27029	0.00107437	0.0369128	UQCRQ
ENSG00000164729	6.65085	-6.3214	1.94225	-3.25468	0.00113519	NA	SLC35G3
ENSG00000038295	12.0297	-4.04215	1.24295	-3.25206	0.00114573	NA	TLL1
ENSG00000174231	1172.77	0.497739	0.153179	3.2494	0.00115647	0.0395128	PRPF8
ENSG00000090520	725.635	-0.611432	0.188297	-3.24716	0.00116563	0.0395761	DNAJB11
ENSG00000197756	30554.9	-0.397686	0.122523	-3.2458	0.0011712	0.0395761	RPL37A
ENSG00000077238	181.771	-0.883485	0.272651	-3.24035	0.00119381	0.04012	IL4R
ENSG00000142669	340.989	0.711367	0.219701	3.23788	0.00120421	0.0402494	SH3BGRL3
ENSG00000204711	214.122	-0.848487	0.262411	-3.23342	0.00122316	0.0404782	C9orf135
ENSG00000232346	1071.31	-0.548166	0.169564	-3.2328	0.00122584	0.0404782
ENSG00000167553	6434.28	-0.415528	0.128581	-3.23164	0.0012308	0.0404782	TUBA1C
ENSG00000148700	1171.42	0.502372	0.155664	3.22729	0.00124969	0.0408808	ADD3
ENSG00000148450	291.044	0.725175	0.225017	3.22276	0.00126963	0.0413132	MSRB2
ENSG00000235297	1717.63	-0.44751	0.138959	-3.22045	0.00127988	0.0413263	FAUP1
ENSG00000048162	467.379	-0.822422	0.255438	-3.21965	0.00128347	0.0413263	NOP16
ENSG00000264365	6.27153	-6.22196	1.93312	-3.21861	0.00128813	NA
ENSG00000254365	168.337	-0.92787	0.288454	-3.2167	0.00129675	0.0415236
ENSG00000123136	547.816	-0.640814	0.199373	-3.21415	0.00130831	0.0415236	DDX39A
ENSG00000176043	301.374	-0.755	0.234924	-3.21381	0.00130985	0.0415236
ENSG00000260278	22.9352	-2.40379	0.749304	-3.20803	0.00133646	NA
ENSG00000172428	1062.71	-0.538607	0.168373	-3.1989	0.00137953	0.0435084	COPS9
ENSG00000236456	114.673	-1.04734	0.327411	-3.19886	0.00137972	NA
ENSG00000156976	1803.43	0.627626	0.197657	3.17532	0.0014967	0.0469627	EIF4A2
ENSG00000239065	6.13174	-6.18629	1.94872	-3.17454	0.00150073	NA	NA
ENSG00000201786	10.6122	-4.46914	1.4081	-3.17387	0.00150419	NA
ENSG00000024526	448.582	0.662457	0.208789	3.17285	0.00150951	0.0470901	DEPDC1
ENSG00000145703	1201.67	0.504352	0.159022	3.17159	0.00151607	0.0470901	IQGAP2
ENSG00000173660	4818.43	-0.463221	0.146137	-3.16978	0.00152556	0.0471468	UQCRH
ENSG00000133980	1893.17	-0.527484	0.166551	-3.1671	0.00153969	0.0472767	VRTN
ENSG00000153786	466.16	-0.602711	0.190366	-3.16607	0.00154514	0.0472767	ZDHHC7
ENSG00000149591	2618.49	-0.415713	0.131671	-3.15721	0.00159287	0.0484958	TAGLN
ENSG00000219023	101.703	-1.14948	0.3649	-3.15012	0.00163201	NA
ENSG00000135766	62.7922	1.44547	0.45984	3.14342	0.00166985	NA	EGLN1
ENSG00000177181	156.451	0.987235	0.315685	3.12728	0.00176434	NA	RIMKLA
ENSG00000069667	103.104	1.12536	0.360295	3.12345	0.00178742	NA	RORA
ENSG00000205129	41.2339	1.79678	0.576587	3.11623	0.00183181	NA	C4orf47
ENSG00000272216	52.971	-1.58688	0.51386	-3.08816	0.00201403	NA	NA
ENSG00000131779	66.7246	1.36201	0.441287	3.08645	0.0020256	NA	PEX11B
ENSG00000236197	5.72227	-6.08983	1.97384	-3.08528	0.00203363	NA
ENSG00000257127	10.2051	-4.40965	1.43708	-3.06848	0.00215148	NA	CLLU1
ENSG00000234272	89.8855	1.15905	0.379449	3.05456	0.00225392	NA	RPL30P2
ENSG00000148848	12.8174	-3.35199	1.09743	-3.05441	0.00225504	NA	ADAM12
ENSG00000175535	5.54247	-6.04857	1.98805	-3.04246	0.00234654	NA	PNLIP
ENSG00000269832	5.59235	-6.06711	1.99528	-3.04073	0.00236007	NA	NA
ENSG00000110693	14.4715	-3.01366	0.991463	-3.03961	0.00236884	NA	SOX6
ENSG00000144040	116.928	-1.07091	0.352939	-3.03427	0.00241117	NA	SFXN5
ENSG00000124785	31.7332	1.91436	0.631207	3.03285	0.00242253	NA	NRN1
ENSG00000173451	27.5154	2.14507	0.709088	3.02511	0.00248545	NA	THAP2
ENSG00000259153	125.872	0.957287	0.318673	3.00398	0.00266476	NA
ENSG00000213864	101.082	-1.05275	0.352211	-2.98899	0.00279902	NA	EEF1B2P2
ENSG00000219249	5.36267	-6.00594	2.01303	-2.98353	0.00284947	NA	AMZ2P2
ENSG00000212421	5.27277	-5.98398	2.03057	-2.94694	0.00320931	NA
ENSG00000270641	8.87506	-5.23991	1.79318	-2.92214	0.00347639	NA	TSIX
ENSG00000162373	96.4927	1.14416	0.39221	2.91722	0.00353168	NA	BEND5
ENSG00000183665	139.501	-0.92202	0.316259	-2.9154	0.00355233	NA	TRMT12
ENSG00000172935	75.6642	-1.18795	0.407614	-2.91441	0.00356365	NA	MRGPRF
ENSG00000167851	19.0933	2.47743	0.851754	2.90863	0.00363022	NA	CD300A
ENSG00000228847	68.4665	-1.20399	0.415845	-2.89528	0.00378815	NA	ATP5MC2P4
ENSG00000197019	91.6715	-1.04646	0.366552	-2.85486	0.00430551	NA	SERTAD1
ENSG00000253577	5.23275	-5.97944	2.10008	-2.84725	0.00440993	NA
ENSG00000228373	5.22868	5.71345	2.03857	2.80267	0.00506811	NA
ENSG00000132938	16.4318	-2.47169	0.882269	-2.80151	0.0050864	NA	MTUS2
ENSG00000163017	137.602	-0.855281	0.305957	-2.79543	0.0051831	NA	ACTG2
ENSG00000187905	8.00622	-5.08777	1.82404	-2.78928	0.00528251	NA	LRRC74B
ENSG00000268172	20.1098	-2.40625	0.867357	-2.77423	0.00553327	NA	NA
ENSG00000101695	141.461	0.851535	0.307457	2.76961	0.00561239	NA	RNF125
ENSG00000236762	7.82642	-5.05767	1.82625	-2.76943	0.00561537	NA	RPL19P16
ENSG00000023572	98.5215	-1.06997	0.387048	-2.76445	0.00570196	NA	GLRX2
ENSG00000114268	56.2779	1.381	0.50047	2.75941	0.00579055	NA	PFKFB4
ENSG00000236830	11.8533	-2.93776	1.06665	-2.7542	0.00588354	NA	CBR3-AS1
ENSG00000247809	12.9635	-2.83685	1.03474	-2.74162	0.00611369	NA	NR2F2-AS1
ENSG00000133985	139.818	0.825785	0.301286	2.74087	0.00612765	NA	TTC9
ENSG00000079435	89.8976	1.03864	0.380706	2.7282	0.00636816	NA	LIPE
ENSG00000164035	7.55915	-5.00968	1.83878	-2.72446	0.00644076	NA	EMCN
ENSG00000263883	11.0725	-3.12576	1.14797	-2.72287	0.00647181	NA	EEF1DP7
ENSG00000199883	7.60903	-5.02396	1.84585	-2.72176	0.00649346	NA	RN7SKP90
ENSG00000261315	11.7092	-3.2161	1.18484	-2.71436	0.0066403	NA	LARP4P
ENSG00000188984	89.3212	-1.08368	0.400327	-2.70698	0.00678977	NA	AADACL3
ENSG00000135077	7.41695	-4.98088	1.84366	-2.70163	0.00690005	NA	HAVCR2
ENSG00000228697	10.4934	-3.39417	1.26181	-2.68991	0.00714703	NA
ENSG00000129244	109.688	0.96542	0.35916	2.688	0.00718824	NA	ATP1B2
ENSG00000235912	158.766	-0.763566	0.28492	-2.67993	0.00736368	NA
ENSG00000227505	60.3776	-1.18568	0.44295	-2.67679	0.00743322	NA
ENSG00000268412	68.0142	-1.13905	0.426177	-2.67271	0.00752408	NA	TRMT112P6
ENSG00000256581	7.23957	-4.94667	1.85566	-2.66572	0.00768247	NA	NLRP9P1
ENSG00000179344	13.7434	2.6622	1.00049	2.66091	0.0077929	NA	HLA-DQB1
ENSG00000183605	156.091	-0.847158	0.319216	-2.65387	0.00795736	NA	SFXN4
ENSG00000254503	8.78405	-3.55766	1.3408	-2.65339	0.0079688	NA
ENSG00000064490	153.836	-0.797603	0.300953	-2.65025	0.00804311	NA	RFXANK
ENSG00000246082	36.4801	1.60347	0.605783	2.64695	0.0081222	NA	NUDT16P1
ENSG00000269975	140.238	-0.794793	0.301218	-2.6386	0.00832491	NA	NA
ENSG00000240584	9.02601	-3.60892	1.37064	-2.63301	0.00846312	NA	RN7SL547P
ENSG00000128283	42.2816	-1.43103	0.544222	-2.62949	0.00855119	NA	CDC42EP1
ENSG00000269962	143.471	-0.807855	0.307361	-2.62836	0.00857983	NA	NA
ENSG00000241956	10.124	-3.3349	1.27164	-2.62252	0.00872818	NA
ENSG00000228288	126.41	1.05538	0.402603	2.62139	0.00875731	NA	PCAT6
ENSG00000166432	104.563	1.12333	0.428867	2.61929	0.00881141	NA	ZMAT1
ENSG00000084444	105.909	0.979351	0.375496	2.60816	0.00910316	NA	FAM234B
ENSG00000140688	128.416	0.888756	0.340787	2.60795	0.00910851	NA	C16orf58
ENSG00000235823	54.7997	1.23252	0.472628	2.6078	0.00911256	NA	OLMALINC
ENSG00000078902	157.754	-0.758626	0.29126	-2.60464	0.00919718	NA	TOLLIP
ENSG00000143851	12.12	-2.71604	1.04407	-2.60138	0.00928489	NA	PTPN7
ENSG00000197358	58.2432	1.31418	0.506853	2.59283	0.00951902	NA	BNIP3P1
ENSG00000249774	127.683	-0.954195	0.368538	-2.58913	0.00962176	NA
ENSG00000172794	53.1497	1.4994	0.579244	2.58855	0.00963807	NA	RAB37
ENSG00000232941	6.78021	-4.84736	1.87741	-2.58194	0.00982459	NA	NA
ENSG00000013297	51.3665	1.37203	0.533407	2.57221	0.0101051	NA	CLDN11
ENSG00000104812	136.763	0.829227	0.322545	2.57088	0.0101439	NA	GYS1
ENSG00000172260	39.1414	1.4271	0.555238	2.57024	0.0101627	NA	NEGR1
ENSG00000164603	83.0625	0.993536	0.387611	2.56323	0.0103704	NA	BMT2
ENSG00000121454	12.9531	-2.60426	1.0175	-2.55948	0.0104829	NA	LHX4
ENSG00000198924	28.3596	1.68785	0.659796	2.55813	0.0105235	NA	DCLRE1A
ENSG00000103942	109.239	-0.86197	0.33764	-2.55293	0.0106822	NA	HOMER2
ENSG00000083812	26.2928	-1.70764	0.670379	-2.54727	0.010857	NA	ZNF324
ENSG00000118985	136.898	0.787875	0.309644	2.54446	0.0109448	NA	ELL2
ENSG00000261780	61.1023	-1.37716	0.541698	-2.54231	0.0110123	NA	LINC02582
ENSG00000259674	6.55053	-4.79501	1.88961	-2.53756	0.0111627	NA
ENSG00000272163	36.0924	1.46722	0.579104	2.5336	0.0112898	NA
ENSG00000220583	49.5333	-1.31714	0.521128	-2.52747	0.0114887	NA	RPL35P2
ENSG00000273344	78.7084	1.02031	0.405348	2.51713	0.0118317	NA	PAXIP1-AS1
ENSG00000253600	10.9746	-2.80275	1.11358	-2.51688	0.01184	NA
ENSG00000170961	15.0627	2.34544	0.933527	2.51245	0.0119895	NA	HAS2
ENSG00000106631	19.702	-2.02055	0.80428	-2.51225	0.0119965	NA	MYL7
ENSG00000179915	116.445	0.826176	0.329817	2.50495	0.0122468	NA	NRXN1
ENSG00000196968	120.575	0.817727	0.328054	2.49266	0.012679	NA	FUT11
ENSG00000137573	69.6102	1.02707	0.413268	2.48523	0.0129468	NA	SULF1
ENSG00000235573	6.26855	-4.72491	1.90884	-2.47527	0.0133135	NA
ENSG00000261227	21.9944	-1.84736	0.747727	-2.47064	0.0134873	NA
ENSG00000263002	71.0877	-1.05481	0.427423	-2.46783	0.0135935	NA	ZNF234
ENSG00000189149	7.22431	-3.8874	1.57825	-2.46311	0.0137736	NA	CRYM-AS1
ENSG00000006747	15.278	-2.19339	0.891013	-2.46168	0.0138289	NA	SCIN
ENSG00000237382	6.18107	-4.70365	1.91185	-2.46027	0.0138834	NA	RPL21P121
ENSG00000131845	94.3947	-0.892708	0.362855	-2.46023	0.0138848	NA	ZNF304
ENSG00000173626	8.24707	-3.46725	1.40993	-2.45915	0.0139265	NA	TRAPPC3L
ENSG00000122376	152.772	-0.73581	0.29946	-2.45712	0.0140056	NA	SHLD2
ENSG00000140043	71.5479	1.06115	0.432781	2.45194	0.0142088	NA	PTGR2
ENSG00000258448	7.13925	-3.86403	1.57644	-2.45112	0.0142414	NA
ENSG00000186603	162.204	-0.75101	0.306563	-2.44978	0.0142945	NA	HPDL
ENSG00000162733	38.7508	-1.44195	0.590237	-2.44299	0.014566	NA	DDR2
ENSG00000213557	8.84324	-3.12648	1.28047	-2.44167	0.0146197	NA
ENSG00000107175	146.648	-0.726953	0.297934	-2.43998	0.0146879	NA	CREB3
ENSG00000108753	12.8677	-2.40517	0.990446	-2.42837	0.015167	NA	NA
ENSG00000211772	55.3531	-1.15497	0.4762	-2.42539	0.0152918	NA	TRBC2
ENSG00000258320	51.9422	-1.1428	0.47148	-2.42386	0.0153565	NA
ENSG00000231764	6.00127	-4.66445	1.92474	-2.42342	0.0153752	NA	DLX6-AS1
ENSG00000230519	12.0295	-2.47886	1.02444	-2.41973	0.015532	NA	HMGB1P49
ENSG00000133392	29.7292	-1.50351	0.621448	-2.41936	0.0155479	NA	MYH11
ENSG00000157510	46.2418	1.39817	0.578361	2.41746	0.0156293	NA	AFAP1L1
ENSG00000172086	162.254	0.720075	0.297904	2.41713	0.0156433	NA	KRCC1
ENSG00000103647	12.3962	2.59129	1.07305	2.41489	0.01574	NA	CORO2B
ENSG00000233330	8.51137	-3.05656	1.26975	-2.40722	0.0160746	NA
ENSG00000165215	102.365	0.937974	0.389716	2.40681	0.0160924	NA	CLDN3
ENSG00000173404	35.8025	-1.64128	0.682006	-2.40655	0.0161042	NA	INSM1
ENSG00000176055	73.822	1.04358	0.434137	2.4038	0.0162256	NA	MBLAC2
ENSG00000167525	86.2577	0.932981	0.38848	2.40162	0.0163227	NA	PROCA1
ENSG00000167244	8.29643	3.24645	1.35179	2.4016	0.0163234	NA	IGF2
ENSG00000106404	35.4927	1.39341	0.580826	2.39901	0.0164395	NA	CLDN15
ENSG00000108296	130.043	-0.826751	0.345195	-2.39502	0.0166193	NA	NA
ENSG00000272468	19.1221	-1.87159	0.781749	-2.39411	0.0166608	NA
ENSG00000239073	5.86149	-4.6254	1.93293	-2.39295	0.0167136	NA	NA
ENSG00000125851	6.54755	-3.74194	1.56752	-2.38717	0.0169786	NA	PCSK2
ENSG00000232370	5.99141	-4.6473	1.9469	-2.38703	0.0169852	NA
ENSG00000129116	123.506	-0.762269	0.319421	-2.38641	0.0170138	NA	PALLD
ENSG00000186205	147.903	-0.790628	0.33185	-2.38249	0.0171962	NA	MARC1
ENSG00000238142	98.3649	0.83886	0.352571	2.37926	0.0173473	NA
ENSG00000213025	94.9877	-1.03563	0.435551	-2.37774	0.0174193	NA	COX20P1
ENSG00000159216	11.578	-2.63541	1.10879	-2.37684	0.0174615	NA	RUNX1
ENSG00000021355	91.3613	0.919189	0.388432	2.36641	0.0179617	NA	SERPINB1
ENSG00000256103	14.0403	-2.19705	0.931663	-2.3582	0.0183636	NA	ATP5MFP5
ENSG00000205922	5.71929	-4.58742	1.94625	-2.35706	0.0184204	NA
ENSG00000247287	6.50753	-3.74108	1.58737	-2.35678	0.0184342	NA
ENSG00000170619	157.671	-0.787257	0.334046	-2.35673	0.0184365	NA	COMMD5
ENSG00000146833	144.686	0.713342	0.303072	2.35371	0.0185872	NA	TRIM4
ENSG00000155906	51.449	1.16762	0.496108	2.35356	0.0185948	NA	RMND1
ENSG00000170629	5.67927	-4.58616	1.95009	-2.35177	0.0186845	NA	DPY19L2P2
ENSG00000121634	5.68169	-4.58396	1.94968	-2.35114	0.018716	NA	GJA8
ENSG00000233402	5.68169	-4.58396	1.94968	-2.35114	0.018716	NA	TARDBPP1
ENSG00000147246	83.1824	0.996128	0.4248	2.34493	0.0190304	NA	HTR2C
ENSG00000241959	10.8041	-2.53134	1.0796	-2.34471	0.0190421	NA	RN7SL76P
ENSG00000169856	15.4104	2.10683	0.900433	2.33979	0.0192945	NA	ONECUT1
ENSG00000120279	39.7441	1.42902	0.611447	2.33712	0.0194329	NA	MYCT1
ENSG00000131068	6.76979	-3.77742	1.61703	-2.33603	0.0194898	NA	DEFB118
ENSG00000266160	6.71749	-3.76331	1.61623	-2.32845	0.019888	NA	RN7SL612P
ENSG00000255725	75.0587	-0.932736	0.400994	-2.32606	0.0200152	NA	TDGP1
ENSG00000084453	67.594	1.01389	0.436515	2.32268	0.0201963	NA	SLCO1A2
ENSG00000249921	35.2263	-1.3328	0.573937	-2.32221	0.0202218	NA
ENSG00000202398	5.54191	-4.54268	1.95683	-2.32144	0.0202631	NA	RNU6-61P
ENSG00000137880	129.683	0.72951	0.31432	2.32092	0.0202913	NA	GCHFR
ENSG00000138764	93.4162	0.860896	0.370949	2.3208	0.0202979	NA	CCNG2
ENSG00000261395	54.4606	-1.07646	0.464746	-2.31624	0.0205452	NA	HSPE1P5
ENSG00000150471	134.889	0.747502	0.32278	2.31582	0.0205679	NA	ADGRL3
ENSG00000143590	85.9177	0.900627	0.388937	2.31561	0.0205794	NA	EFNA3
ENSG00000272711	32.4623	-1.60345	0.6929	-2.31412	0.0206611	NA
ENSG00000132434	121.009	-0.905186	0.392194	-2.30801	0.0209989	NA	LANCL2
ENSG00000243064	6.50009	-3.72085	1.6148	-2.30422	0.0212104	NA	ABCC13
ENSG00000226900	55.126	1.16428	0.50555	2.303	0.0212787	NA
ENSG00000168356	5.44959	-4.52315	1.96656	-2.30003	0.0214463	NA	SCN11A
ENSG00000196459	75.3416	0.943096	0.411096	2.2941	0.0217846	NA	TRAPPC2
ENSG00000031081	81.5647	0.892925	0.389473	2.29265	0.0218681	NA	ARHGAP31
ENSG00000241746	48.4689	-1.11786	0.488258	-2.28949	0.0220506	NA
ENSG00000112874	146.609	0.718203	0.315641	2.27538	0.0228833	NA	NUDT12
ENSG00000198765	12.6859	2.27194	0.998632	2.27505	0.0229029	NA	SYCP1
ENSG00000133138	101.272	0.807288	0.355113	2.27333	0.0230064	NA	TBC1D8B
ENSG00000239713	23.4522	1.62808	0.716789	2.27135	0.0231261	NA	APOBEC3G
ENSG00000145740	113.117	0.747557	0.329613	2.26799	0.0233301	NA	SLC30A5
ENSG00000136932	44.7527	-1.34815	0.594835	-2.26643	0.0234248	NA	TRMO
ENSG00000170190	45.7344	1.18774	0.524215	2.26575	0.0234667	NA	SLC16A5
ENSG00000160606	122.191	-0.744068	0.328504	-2.26502	0.0235115	NA	TLCD1
ENSG00000230530	13.484	2.23711	0.989906	2.25993	0.0238259	NA	LIMD1-AS1
ENSG00000047346	86.2233	0.86837	0.38466	2.2575	0.0239768	NA	FAM214A
ENSG00000255262	28.0895	-1.45767	0.64625	-2.25558	0.0240967	NA	ELOBP2
ENSG00000196345	61.1151	1.12812	0.500386	2.2545	0.024165	NA	ZKSCAN7
ENSG00000142173	150.174	0.654945	0.290571	2.254	0.0241965	NA	COL6A2
ENSG00000127585	89.9777	0.857461	0.381075	2.25011	0.024442	NA	FBXL16
ENSG00000165194	132.927	0.695287	0.309227	2.24847	0.0245463	NA	PCDH19
ENSG00000180881	16.9515	1.93727	0.863109	2.24453	0.0247983	NA	CAPS2
ENSG00000141837	136.464	0.70357	0.314136	2.2397	0.0251105	NA	CACNA1A
ENSG00000063176	79.7287	-0.946695	0.424166	-2.2319	0.0256216	NA	SPHK2
ENSG00000011347	61.324	1.06781	0.479243	2.22811	0.0258732	NA	SYT7
ENSG00000158859	146.079	-0.666905	0.29953	-2.22651	0.0259804	NA	ADAMTS4
ENSG00000116396	55.9416	1.02946	0.462884	2.22401	0.0261475	NA	KCNC4
ENSG00000233230	13.1698	2.24096	1.00801	2.22314	0.0262062	NA
ENSG00000142459	142.47	0.746445	0.336074	2.22107	0.0263462	NA	EVI5L
ENSG00000233109	6.14049	-3.64231	1.64494	-2.21425	0.0268113	NA
ENSG00000168386	22.8905	1.63992	0.741107	2.21279	0.0269119	NA	FILIP1L
ENSG00000188290	9.52338	2.62123	1.1861	2.20996	0.027108	NA	HES4
ENSG00000251733	43.6864	1.20414	0.545354	2.208	0.0272439	NA	SCARNA8
ENSG00000176928	7.08639	-3.21159	1.45553	-2.20648	0.0273506	NA	GCNT4
ENSG00000004399	78.564	0.903492	0.410452	2.20121	0.0277209	NA	PLXND1
ENSG00000232799	13.3186	-2.11762	0.963082	-2.1988	0.0278923	NA	CRYGFP
ENSG00000150687	130.453	-0.724041	0.329424	-2.1979	0.0279561	NA	PRSS23
ENSG00000166924	23.5203	1.61209	0.733514	2.19776	0.0279661	NA	NYAP1
ENSG00000235325	6.77668	-3.1558	1.43824	-2.1942	0.028221	NA
ENSG00000178715	80.2135	-0.862588	0.393225	-2.19362	0.0282624	NA
ENSG00000255794	145.289	0.779739	0.355999	2.19029	0.0285035	NA	RMST
ENSG00000270102	7.71591	3.03922	1.38784	2.18989	0.0285324	NA	NA
ENSG00000272769	68.7942	0.999702	0.456636	2.18927	0.0285769	NA
ENSG00000226327	7.87966	-2.94924	1.34867	-2.18678	0.0287589	NA	RPSAP49
ENSG00000229833	104.835	-0.753839	0.345303	-2.18313	0.0290266	NA	PET100
ENSG00000027001	122.906	0.692044	0.317711	2.17822	0.0293895	NA	MIPEP
ENSG00000132386	72.3985	0.929599	0.426817	2.17798	0.0294074	NA	SERPINF1
ENSG00000235605	52.4305	-1.08196	0.497017	-2.1769	0.0294877	NA
ENSG00000064042	52.7583	-1.02793	0.472625	-2.17495	0.029634	NA	LIMCH1
ENSG00000105676	162.363	-0.647031	0.29751	-2.17482	0.0296433	NA	ARMC6
ENSG00000082684	67.7083	0.907298	0.418307	2.16898	0.0300845	NA	SEMA5B
ENSG00000157502	38.1166	1.20782	0.556968	2.16856	0.030116	NA	PWWP3B
ENSG00000250120	21.0893	-1.59891	0.737505	-2.168	0.0301586	NA	PCDHA10
ENSG00000186352	37.3881	1.25106	0.57725	2.16727	0.030214	NA	ANKRD37
ENSG00000169499	70.8306	0.894213	0.412698	2.16675	0.030254	NA	PLEKHA2
ENSG00000155926	10.8486	-2.3159	1.07122	-2.16192	0.0306244	NA	SLA
ENSG00000241098	5.91082	-3.58187	1.66208	-2.15505	0.0311582	NA	LINC01994
ENSG00000266802	5.91082	-3.58187	1.66208	-2.15505	0.0311582	NA
ENSG00000185885	124.373	-0.902777	0.419165	-2.15375	0.0312598	NA	IFITM1
ENSG00000232368	118.556	-0.731263	0.340072	-2.15032	0.03153	NA	FTLP2
ENSG00000214318	5.95585	-3.60776	1.67909	-2.14864	0.0316627	NA	ATP5MC1P6
ENSG00000179031	29.3687	-1.37567	0.640769	-2.1469	0.0318014	NA
ENSG00000006530	107.636	0.724678	0.337662	2.14616	0.0318602	NA	AGK
ENSG00000081051	97.012	-0.82564	0.384711	-2.14613	0.0318626	NA	AFP
ENSG00000141295	71.1874	0.891033	0.41549	2.14453	0.0319902	NA	SCRN2
ENSG00000166923	8.50598	-2.69202	1.25636	-2.14271	0.0321362	NA	GREM1
ENSG00000017427	6.9589	-3.19018	1.4889	-2.14264	0.0321421	NA	IGF1
ENSG00000184939	117.984	0.7532	0.351853	2.14067	0.0323007	NA	ZFP90
ENSG00000272218	19.2353	1.72408	0.806405	2.13798	0.0325187	NA
ENSG00000035664	23.6984	-1.50749	0.707247	-2.13148	0.0330492	NA	DAPK2
ENSG00000250565	128.732	0.664184	0.312005	2.12876	0.0332742	NA	ATP6V1E2
ENSG00000180776	46.3598	1.08821	0.512156	2.12476	0.0336068	NA	ZDHHC20
ENSG00000263089	5.00252	-4.40421	2.07513	-2.12237	0.0338063	NA
ENSG00000172432	50.9742	1.12827	0.531936	2.12106	0.0339164	NA	GTPBP2
ENSG00000174418	6.99165	-3.1997	1.5111	-2.11747	0.0342204	NA	RPL35P9
ENSG00000091947	127.527	0.679036	0.321136	2.11448	0.0344745	NA	TMEM101
ENSG00000065970	100.936	0.770496	0.364579	2.11339	0.0345675	NA	FOXJ2
ENSG00000013619	7.54277	-2.84947	1.35023	-2.11037	0.0348266	NA	MAMLD1
ENSG00000004777	89.3134	0.771428	0.365928	2.10814	0.0350187	NA	ARHGAP33
ENSG00000232829	47.2801	-1.03871	0.49291	-2.10731	0.0350909	NA	GSTO3P
ENSG00000037897	150.44	-0.816675	0.387632	-2.10683	0.0351324	NA	METTL1
ENSG00000259820	39.8855	1.19093	0.565832	2.10474	0.0353142	NA
ENSG00000038002	83.2092	-0.837717	0.399332	-2.0978	0.0359229	NA	AGA
ENSG00000050730	5.71631	-3.52689	1.68131	-2.0977	0.0359319	NA	TNIP3
ENSG00000257218	61.5729	-0.94587	0.451459	-2.09514	0.0361585	NA	GATC
ENSG00000117305	102.605	0.718651	0.343101	2.09457	0.0362089	NA	HMGCL
ENSG00000065665	85.6784	-0.876722	0.418687	-2.09398	0.036262	NA	SEC61A2
ENSG00000243498	42.77	-1.09299	0.521999	-2.09386	0.0362722	NA	UBA52P5
ENSG00000134508	81.8129	-0.798464	0.382218	-2.08903	0.0367052	NA	CABLES1
ENSG00000182173	152.53	-0.611291	0.292791	-2.08781	0.036815	NA	TSEN54
ENSG00000258645	134.796	-0.678657	0.325071	-2.08772	0.0368235	NA	HSPE1P2
ENSG00000236404	38.3289	1.21641	0.582765	2.0873	0.0368611	NA	VLDLR-AS1
ENSG00000124092	14.7327	-1.85976	0.89137	-2.08641	0.0369415	NA	CTCFL
ENSG00000177082	35.5954	-1.25055	0.599967	-2.08436	0.037127	NA	WDR73
ENSG00000088826	108.12	-0.741845	0.35599	-2.08389	0.0371698	NA	SMOX
ENSG00000138439	137.356	0.65274	0.313409	2.08271	0.0372776	NA	FAM117B
ENSG00000199377	36.6635	1.18386	0.569485	2.07883	0.0376329	NA	RNU5F-1
ENSG00000248863	12.0906	-2.11003	1.01689	-2.07498	0.0379883	NA
ENSG00000163810	7.73728	-2.89581	1.39652	-2.0736	0.0381169	NA	TGM4
ENSG00000230561	4.78794	4.10759	1.98275	2.07166	0.0382971	NA	CCDC192
ENSG00000198830	44.4815	-1.06326	0.514034	-2.06846	0.0385964	NA	HMGN2
ENSG00000224094	16.1048	-1.78023	0.860903	-2.06787	0.0386526	NA	RPS24P8
ENSG00000272523	22.8998	1.52764	0.739274	2.06641	0.0387897	NA	LINC01023
ENSG00000247157	8.70532	-2.72916	1.32104	-2.06592	0.0388364	NA	LINC01252
ENSG00000126733	7.84116	2.71793	1.31695	2.06381	0.0390357	NA	DACH2
ENSG00000100146	31.9896	1.24859	0.605038	2.06366	0.03905	NA	SOX10
ENSG00000164161	8.05146	-2.59312	1.25772	-2.06176	0.0392304	NA	HHIP
ENSG00000167840	126.15	-0.644603	0.312784	-2.06086	0.0393167	NA	ZNF232
ENSG00000231991	11.5222	-2.19231	1.06443	-2.0596	0.0394369	NA	ANXA2P2
ENSG00000151065	158.133	0.587891	0.285556	2.05876	0.0395173	NA	DCP1B
ENSG00000225889	53.6837	1.0332	0.502547	2.05593	0.039789	NA
ENSG00000108819	45.2415	1.1302	0.550779	2.05201	0.0401692	NA	PPP1R9B
ENSG00000259448	13.8607	1.99831	0.974359	2.0509	0.0402768	NA	LINC02352
ENSG00000144331	19.6844	1.67018	0.815175	2.04886	0.0404761	NA	ZNF385B
ENSG00000231741	101.324	-0.77985	0.380727	-2.04832	0.040529	NA
ENSG00000131435	125.234	0.659026	0.321774	2.0481	0.04055	NA	PDLIM4
ENSG00000272214	5.64112	-3.51653	1.71776	-2.04716	0.0406428	NA	NA
ENSG00000101400	87.0359	0.77277	0.377544	2.04683	0.0406745	NA	SNTA1
ENSG00000200516	7.92154	-2.57687	1.26219	-2.04159	0.041192	NA	RNA5SP378
ENSG00000182463	23.4707	-1.42412	0.697978	-2.04035	0.0413153	NA	TSHZ2
ENSG00000158636	123.315	0.765258	0.375075	2.04028	0.0413224	NA	EMSY
ENSG00000166963	39.7124	-1.29804	0.636497	-2.03935	0.0414149	NA	MAP1A
ENSG00000167772	25.4726	1.38378	0.67867	2.03895	0.0414548	NA	ANGPTL4
ENSG00000112796	59.5908	0.930185	0.456532	2.0375	0.0415996	NA	ENPP5
ENSG00000106125	10.2894	-2.21248	1.08617	-2.03695	0.0416547	NA	MINDY4
ENSG00000144455	65.9921	-0.873898	0.42921	-2.03606	0.0417441	NA	SUMF1
ENSG00000111252	146.164	-0.638641	0.313716	-2.03573	0.0417776	NA	SH2B3
ENSG00000132297	139.246	-0.754408	0.370823	-2.03441	0.0419098	NA	HHLA1
ENSG00000102802	29.8151	1.42596	0.700935	2.03436	0.041915	NA	MEDAG
ENSG00000132330	77.8962	-0.807377	0.396909	-2.03416	0.0419351	NA	SCLY
ENSG00000186994	50.4238	1.02713	0.504993	2.03396	0.0419556	NA	KANK3
ENSG00000240371	57.5286	-0.933768	0.459702	-2.03124	0.0422302	NA	RPS4XP13
ENSG00000265692	8.94043	2.44573	1.20596	2.02804	0.0425566	NA	LINC01970
ENSG00000187017	54.6316	0.952151	0.469528	2.02789	0.0425714	NA	ESPN
ENSG00000178464	70.7339	-0.915506	0.451819	-2.02627	0.0427376	NA	RPL10P16
ENSG00000123095	20.4662	1.57215	0.777351	2.02245	0.0431298	NA	BHLHE41
ENSG00000145335	40.3722	1.10332	0.545777	2.02157	0.0432212	NA	SNCA
ENSG00000248785	42.0693	-1.16404	0.576782	-2.01817	0.0435737	NA	HIGD1AP14
ENSG00000100271	34.9587	1.31386	0.652355	2.01403	0.0440069	NA	TTLL1
ENSG00000087884	136.853	-0.61898	0.307684	-2.01174	0.0442475	NA	AAMDC
ENSG00000252310	41.4184	1.15303	0.57325	2.0114	0.0442834	NA	NA
ENSG00000146192	7.10314	-2.77778	1.38184	-2.01021	0.0444091	NA	FGD2
ENSG00000159186	63.9702	-0.854434	0.425826	-2.00653	0.0447994	NA
ENSG00000144893	157.144	0.569705	0.28418	2.00474	0.0449913	NA	MED12L
ENSG00000188070	114.18	-0.799514	0.398877	-2.00441	0.0450261	NA	C11orf95
ENSG00000152022	18.3285	1.63293	0.814696	2.00434	0.0450333	NA	NA
ENSG00000168135	65.1928	0.920422	0.4594	2.00353	0.0451203	NA	KCNJ4
ENSG00000261916	10.1145	-2.18334	1.09039	-2.00234	0.0452477	NA
ENSG00000235043	39.6742	-1.12246	0.560747	-2.00173	0.045314	NA	TECRP1
ENSG00000105397	149.54	0.585025	0.292651	1.99905	0.0456026	NA	TYK2
ENSG00000161381	35.5833	-1.13267	0.56712	-1.99722	0.0458011	NA	PLXDC1
ENSG00000257167	50.0508	-0.970829	0.48633	-1.99623	0.0459086	NA	TMPO-AS1
ENSG00000165312	55.1166	1.02466	0.513691	1.99469	0.0460764	NA	OTUD1
ENSG00000160392	95.1721	-0.741294	0.372398	-1.9906	0.0465251	NA	C19orf47
ENSG00000262944	43.3556	-1.04397	0.524633	-1.98991	0.0466004	NA	NA
ENSG00000250571	8.63351	2.45519	1.23398	1.98964	0.0466301	NA	GLI4
ENSG00000099904	75.3901	0.811136	0.407779	1.98916	0.046684	NA	ZDHHC8
ENSG00000159231	100.189	-0.762476	0.383349	-1.98899	0.0467024	NA	CBR3
ENSG00000140284	19.6192	-1.53474	0.774074	-1.98267	0.0474039	NA	SLC27A2
ENSG00000088899	118.793	0.692356	0.349473	1.98114	0.0475752	NA	LZTS3
ENSG00000164011	71.7402	0.818682	0.413325	1.98072	0.0476224	NA	ZNF691
ENSG00000241680	7.73932	-2.54497	1.28491	-1.98066	0.0476297	NA	RPL31P49
ENSG00000170293	159.156	0.571089	0.288425	1.98003	0.0477006	NA	CMTM8
ENSG00000150893	93.351	0.782364	0.395152	1.97991	0.0477138	NA	FREM2
ENSG00000252947	14.9605	1.77594	0.898039	1.97758	0.0479766	NA	SCARNA1
ENSG00000106086	109.264	-0.667554	0.337658	-1.97701	0.0480405	NA	PLEKHA8
ENSG00000266575	11.6565	-2.0291	1.0282	-1.97344	0.0484451	NA	BOLA2P1
ENSG00000181097	103.166	-0.676665	0.343195	-1.97166	0.0486485	NA
ENSG00000176387	112.788	0.647733	0.328569	1.97137	0.048681	NA	HSD11B2
ENSG00000172409	85.7709	-0.765584	0.388406	-1.97109	0.0487132	NA	CLP1
ENSG00000257122	24.485	-1.49011	0.756689	-1.96924	0.048925	NA	RRN3P3
ENSG00000245060	20.8931	1.56425	0.795263	1.96697	0.0491872	NA	LINC00847
ENSG00000213337	101.645	-0.721061	0.367218	-1.96358	0.0495789	NA	ANKRD39
ENSG00000105649	46.9582	0.990654	0.504741	1.9627	0.0496812	NA	RAB3A
ENSG00000147437	7.60235	2.66881	1.35992	1.96248	0.0497066	NA	GNRH1
ENSG00000184672	9.29723	2.29461	1.17001	1.96118	0.0498577	NA	RALYL
ENSG00000103479	83.7249	0.797362	0.406881	1.95969	0.0500317	NA	RBL2
ENSG00000147894	118.057	0.702705	0.358857	1.95818	0.0502094	NA	C9orf72
ENSG00000078237	109.573	-0.67778	0.346323	-1.95707	0.0503387	NA	TIGAR
ENSG00000105668	35.8644	1.15255	0.588942	1.95698	0.05035	NA	UPK1A
ENSG00000267194	75.1785	0.785203	0.401555	1.9554	0.0505354	NA	NA
ENSG00000170345	75.2269	0.878365	0.449225	1.95529	0.050549	NA	FOS
ENSG00000160271	120.215	0.722999	0.370231	1.95283	0.0508395	NA	RALGDS
ENSG00000226948	33.0762	-1.16027	0.594468	-1.95178	0.0509648	NA	RPS4XP2
ENSG00000227775	7.27792	-2.79294	1.43165	-1.95085	0.0510747	NA
ENSG00000040199	68.8801	0.873739	0.448617	1.94763	0.0514593	NA	PHLPP2
ENSG00000171777	22.0099	1.45048	0.744774	1.94755	0.0514693	NA	RASGRP4
ENSG00000153064	15.4083	-1.68558	0.866356	-1.94559	0.0517034	NA	BANK1
ENSG00000100359	57.6677	0.875911	0.450559	1.94406	0.0518888	NA	SGSM3
ENSG00000174276	45.8856	-1.02588	0.527851	-1.9435	0.0519557	NA	ZNHIT2
ENSG00000132286	162.321	-0.562753	0.289661	-1.9428	0.0520404	NA	TIMM10B
ENSG00000261040	21.0481	-1.4353	0.739033	-1.94213	0.0521208	NA	WFDC21P
ENSG00000249898	5.4686	3.31796	1.7087	1.94181	0.0521602	NA	MCPH1-AS1
ENSG00000235770	11.1847	-2.16471	1.11509	-1.94128	0.0522239	NA	LINC00607
ENSG00000163817	5.32154	-3.42674	1.76547	-1.94098	0.0522611	NA	SLC6A20
ENSG00000144134	13.9584	1.82245	0.93897	1.9409	0.0522703	NA	RABL2A
ENSG00000110218	101.722	-0.774245	0.398999	-1.94047	0.0523231	NA	PANX1
ENSG00000087258	66.7233	0.852605	0.4397	1.93906	0.0524937	NA	GNAO1
ENSG00000154027	31.578	-1.20003	0.6192	-1.93803	0.052619	NA	AK5
ENSG00000250562	20.3105	-1.53522	0.792348	-1.93756	0.0526769	NA	RPL38P4
ENSG00000145287	13.4923	-1.82056	0.939824	-1.93713	0.0527296	NA	PLAC8
ENSG00000176225	56.8582	0.889621	0.459349	1.9367	0.0527822	NA	RTTN
ENSG00000080819	143.727	0.617799	0.31906	1.93631	0.0528296	NA	CPOX
ENSG00000104859	145.518	0.592885	0.306201	1.93626	0.0528353	NA	CLASRP
ENSG00000169247	8.15606	-2.62089	1.35466	-1.93472	0.0530242	NA	SH3TC2
ENSG00000152749	121.966	0.623343	0.322586	1.93233	0.0533184	NA	GPR180
ENSG00000117650	161.654	0.585023	0.303019	1.93065	0.0535265	NA	NEK2
ENSG00000184949	19.7962	-1.47318	0.763678	-1.92906	0.0537233	NA	FAM227A
ENSG00000183908	10.7131	2.12588	1.10234	1.92852	0.0537911	NA	LRRC55
ENSG00000252577	24.1872	1.32855	0.689706	1.92626	0.0540721	NA	SCARNA20
ENSG00000145736	38.6254	-1.28671	0.668006	-1.9262	0.0540796	NA	GTF2H2
ENSG00000100413	128.39	-0.609297	0.316422	-1.92558	0.0541566	NA	POLR3H
ENSG00000166002	161.257	-0.563683	0.292814	-1.92505	0.0542229	NA	SMCO4
ENSG00000244342	69.6922	0.806743	0.419282	1.9241	0.0543416	NA	LINC00698
ENSG00000214944	8.2361	-2.6238	1.36468	-1.92264	0.054525	NA	ARHGEF28
ENSG00000122971	75.5249	0.847655	0.441448	1.92017	0.0548362	NA	ACADS
ENSG00000162300	93.5224	0.744977	0.387983	1.92013	0.0548416	NA	ZFPL1
ENSG00000119688	156.869	0.547676	0.285593	1.91768	0.0551515	NA	ABCD4
ENSG00000164889	103.108	-0.661303	0.344893	-1.91741	0.0551855	NA	SLC4A2
ENSG00000135338	86.5752	0.794594	0.414457	1.91719	0.0552138	NA	LCA5
ENSG00000167272	160.825	-0.558263	0.291232	-1.9169	0.0552509	NA	POP5
ENSG00000167136	138.621	-0.629983	0.32917	-1.91385	0.0556388	NA	ENDOG
ENSG00000219201	27.4764	-1.22898	0.642396	-1.91311	0.0557335	NA
ENSG00000259413	11.337	-1.97962	1.03548	-1.9118	0.0559015	NA
ENSG00000224597	21.4282	-1.45773	0.762587	-1.91156	0.0559327	NA	SVIL-AS1
ENSG00000197568	61.9964	0.9447	0.494913	1.90882	0.0562851	NA	HHLA3
ENSG00000138135	46.7342	-1.007	0.527843	-1.90777	0.0564213	NA	CH25H
ENSG00000078018	16.902	1.6135	0.847225	1.90446	0.0568507	NA	MAP2
ENSG00000258056	12.7164	-1.85823	0.97584	-1.90424	0.0568789	NA
ENSG00000124507	40.8491	1.01328	0.532285	1.90363	0.0569579	NA	PACSIN1
ENSG00000239467	68.2992	0.958386	0.503495	1.90347	0.0569795	NA
ENSG00000112852	85.3748	-0.712529	0.374729	-1.90145	0.0572425	NA	PCDHB2
ENSG00000153902	58.3281	1.0326	0.543708	1.89919	0.0575397	NA	LGI4
ENSG00000198003	31.6546	1.16527	0.613751	1.8986	0.0576166	NA	CCDC151
ENSG00000068650	143.484	0.572198	0.301644	1.89693	0.0578368	NA	ATP11A
ENSG00000229897	129.462	0.585979	0.308947	1.8967	0.0578682	NA	SEPT7P7
ENSG00000164187	90.1227	0.700391	0.369288	1.8966	0.0578807	NA	LMBRD2
ENSG00000173546	18.5954	1.6196	0.854017	1.89645	0.0579012	NA	CSPG4
ENSG00000081692	57.9027	-0.906132	0.478231	-1.89476	0.0581244	NA	JMJD4
ENSG00000124444	105.692	-0.676566	0.357173	-1.89422	0.0581955	NA	ZNF576
ENSG00000266184	18.9401	-1.47188	0.777361	-1.89343	0.0583005	NA
ENSG00000023697	66.4113	0.910201	0.480782	1.89317	0.0583354	NA	DERA
ENSG00000215256	62.7378	0.844684	0.446349	1.89243	0.0584339	NA	DHRS4-AS1
ENSG00000170909	13.0931	1.94168	1.02733	1.89001	0.0587561	NA	OSCAR
ENSG00000249617	6.00016	-2.95482	1.5648	-1.8883	0.0589856	NA
ENSG00000184708	131.006	-0.582146	0.308434	-1.88742	0.0591033	NA	EIF4ENIF1
ENSG00000158006	69.1813	0.811146	0.430077	1.88605	0.0592885	NA	PAFAH2
ENSG00000180730	157.441	0.596891	0.316668	1.88491	0.059442	NA	SHISA2
ENSG00000164306	42.9761	1.00173	0.531981	1.88301	0.0596986	NA	PRIMPOL
ENSG00000205744	56.2619	0.856349	0.454792	1.88295	0.0597075	NA	DENND1C
ENSG00000171100	50.7799	0.938106	0.498601	1.88148	0.0599069	NA	MTM1
ENSG00000141503	61.2852	-0.828297	0.440472	-1.88048	0.0600431	NA	MINK1
ENSG00000253144	61.5871	-0.813253	0.432509	-1.88031	0.0600652	NA
ENSG00000261278	26.6703	-1.23526	0.657459	-1.87884	0.0602666	NA
ENSG00000114648	83.515	-0.768732	0.409849	-1.87565	0.0607038	NA	KLHL18
ENSG00000006459	123.213	0.628851	0.335465	1.87457	0.0608525	NA	KDM7A
ENSG00000179023	142.289	-0.586485	0.313092	-1.8732	0.0610408	NA	KLHDC7A
ENSG00000257150	11.0442	2.12086	1.13457	1.86931	0.0615796	NA	PGAM1P5
ENSG00000231531	22.4474	-1.32853	0.711145	-1.86816	0.0617395	NA	HINT1P1
ENSG00000128513	140.684	0.591574	0.316695	1.86796	0.0617674	NA	POT1
ENSG00000083844	25.1971	1.25678	0.673368	1.8664	0.0619848	NA	ZNF264
ENSG00000164638	31.8564	1.12399	0.602496	1.86556	0.0621026	NA	SLC29A4
ENSG00000181938	100.109	-0.647377	0.34702	-1.86553	0.0621071	NA	GINS3
ENSG00000253251	26.7404	-1.2274	0.658085	-1.8651	0.0621669	NA	SHLD3
ENSG00000078401	49.3933	-0.926077	0.496595	-1.86486	0.0622016	NA	EDN1
ENSG00000196581	105.397	-0.633958	0.34018	-1.86359	0.0623787	NA	AJAP1
ENSG00000020577	85.286	-0.709192	0.380671	-1.86301	0.0624615	NA	SAMD4A
ENSG00000102078	101.551	-0.665732	0.357399	-1.86272	0.0625023	NA	SLC25A14
ENSG00000065308	151.885	-0.546766	0.293585	-1.86237	0.0625504	NA	TRAM2
ENSG00000243819	16.8746	-1.52978	0.821449	-1.86229	0.0625618	NA	RN7SL832P
ENSG00000186509	5.91026	-2.93302	1.57583	-1.86125	0.0627088	NA	OR9Q1
ENSG00000084710	7.2325	-2.41928	1.29998	-1.86102	0.0627413	NA	EFR3B
ENSG00000154721	52.3104	0.902003	0.485054	1.85959	0.062943	NA	JAM2
ENSG00000223756	53.3411	-0.89279	0.480181	-1.85928	0.0629878	NA	TSSC2
ENSG00000166166	74.7831	-0.859868	0.462492	-1.85921	0.0629979	NA	TRMT61A
ENSG00000010539	83.55	-0.712315	0.383279	-1.85847	0.0631016	NA	ZNF200
ENSG00000231025	62.5603	-0.834112	0.449076	-1.8574	0.0632548	NA	NA
ENSG00000165646	24.1569	1.31908	0.710702	1.85603	0.0634492	NA	SLC18A2
ENSG00000163380	5.58826	-2.84759	1.53557	-1.85442	0.0636795	NA	LMOD3
ENSG00000259461	15.0437	-1.63508	0.882369	-1.85305	0.0638745	NA	ANP32BP3
ENSG00000205664	137.859	-0.554766	0.299455	-1.85258	0.0639422	NA	NA
ENSG00000175768	22.3248	-1.32109	0.71318	-1.85239	0.0639701	NA	TOMM5
ENSG00000155111	108.974	0.67491	0.364354	1.85235	0.0639761	NA	CDK19
ENSG00000060971	127.174	-0.601705	0.324872	-1.85213	0.0640076	NA	ACAA1
ENSG00000256210	9.52521	-2.08511	1.12614	-1.85156	0.0640897	NA
ENSG00000161642	27.6346	1.21744	0.657745	1.85092	0.0641806	NA	ZNF385A
ENSG00000099953	36.0355	1.06754	0.577017	1.8501	0.0642989	NA	MMP11
ENSG00000082497	144.166	-0.558372	0.301854	-1.84981	0.0643413	NA	SERTAD4
ENSG00000204019	34.1388	-1.0814	0.585496	-1.84698	0.0647504	NA	CT83
ENSG00000061656	11.1343	1.94575	1.0538	1.84642	0.0648314	NA	SPAG4
ENSG00000101216	137.57	-0.578764	0.313627	-1.84539	0.0649809	NA	GMEB2
ENSG00000188242	26.7548	1.24766	0.67684	1.84335	0.0652773	NA
ENSG00000243364	98.5534	0.667149	0.361946	1.84323	0.0652958	NA	EFNA4
ENSG00000110031	14.2026	1.71645	0.931503	1.84267	0.0653775	NA	LPXN
ENSG00000164687	92.1052	-0.666335	0.361742	-1.84201	0.0654731	NA	FABP5
ENSG00000137764	109.658	0.632253	0.34334	1.84148	0.0655519	NA	MAP2K5
ENSG00000228972	5.53838	-2.82448	1.5341	-1.84113	0.065602	NA	NA
ENSG00000254170	10.1115	-1.97254	1.07188	-1.84027	0.0657287	NA
ENSG00000168014	50.7694	-0.891408	0.484462	-1.84	0.0657689	NA	C2CD3
ENSG00000213347	34.4299	1.10428	0.600189	1.83989	0.0657839	NA	MXD3
ENSG00000180801	19.9976	-1.41987	0.771812	-1.83966	0.0658186	NA	ARSJ
ENSG00000241170	11.5236	-1.84268	1.00188	-1.83921	0.0658842	NA
ENSG00000072952	42.9177	1.09293	0.594288	1.83905	0.0659078	NA	MRVI1
ENSG00000128563	159.001	-0.595079	0.323593	-1.83897	0.0659192	NA	PRKRIP1
ENSG00000164329	75.229	0.762261	0.414655	1.8383	0.0660184	NA	TENT2
ENSG00000265996	11.9097	1.84202	1.00214	1.83808	0.0660504	NA	MIR3671
ENSG00000164742	134.97	0.583701	0.317616	1.83776	0.0660979	NA	ADCY1
ENSG00000177679	103.358	0.642976	0.350186	1.8361	0.0663435	NA	SRRM3
ENSG00000237748	70.3914	-0.750021	0.40865	-1.83536	0.0664519	NA	UQCRBP1
ENSG00000204347	87.4377	-0.726387	0.395855	-1.83498	0.0665084	NA	BTBD17
ENSG00000225648	35.7784	-1.12689	0.614243	-1.83459	0.066566	NA	SBDSP1
ENSG00000249550	37.95	1.06229	0.579631	1.83271	0.066846	NA	LINC01234
ENSG00000253838	140.375	0.710971	0.38795	1.83264	0.0668567	NA
ENSG00000105479	6.01972	2.72897	1.48926	1.83243	0.0668879	NA	CCDC114
ENSG00000158270	18.1095	-1.48438	0.811008	-1.83029	0.0672064	NA	COLEC12
ENSG00000138641	14.363	1.66393	0.909145	1.83021	0.0672179	NA	HERC3
ENSG00000153214	118.536	0.610659	0.333709	1.82992	0.0672625	NA	TMEM87B
ENSG00000166501	139.757	0.585916	0.320636	1.82736	0.0676463	NA	PRKCB
ENSG00000178163	90.3456	0.71214	0.389767	1.82709	0.0676862	NA	ZNF518B
ENSG00000091536	7.86868	-2.2465	1.23035	-1.82591	0.0678642	NA	MYO15A
ENSG00000180447	10.4095	-2.21758	1.21565	-1.8242	0.0681224	NA	GAS1
ENSG00000163376	78.3143	-0.73399	0.402419	-1.82394	0.0681605	NA	KBTBD8
ENSG00000162374	35.4507	1.05933	0.580926	1.82351	0.0682257	NA	ELAVL4
ENSG00000145901	145.182	0.535586	0.293725	1.82343	0.0682385	NA	TNIP1
ENSG00000128191	71.1296	-0.752236	0.412541	-1.82342	0.0682394	NA	DGCR8
ENSG00000186907	32.8966	1.0836	0.594427	1.82293	0.0683141	NA	RTN4RL2
ENSG00000142619	45.7798	1.00993	0.554035	1.82287	0.0683227	NA	PADI3
ENSG00000078070	98.8779	0.655611	0.359763	1.82234	0.0684035	NA	MCCC1
ENSG00000258301	37.1701	1.04859	0.575765	1.82121	0.0685753	NA	VASH1-AS1
ENSG00000235175	20.9854	-1.34037	0.735987	-1.82119	0.0685782	NA	RPL26P37
ENSG00000165548	14.4747	1.64215	0.90264	1.81928	0.068869	NA	TMEM63C
ENSG00000270945	7.09272	-2.38158	1.30929	-1.81899	0.0689137	NA	HSPE1P7
ENSG00000171126	23.774	1.40282	0.771608	1.81804	0.0690575	NA	KCNG3
ENSG00000171649	146.758	-0.540158	0.297116	-1.818	0.069064	NA	ZIK1
ENSG00000165186	59.2994	-0.800081	0.440292	-1.81716	0.0691927	NA	PTCHD1
ENSG00000176444	148.85	0.559206	0.307757	1.81704	0.0692109	NA	CLK2
ENSG00000169992	152.059	0.5262	0.289607	1.81694	0.0692256	NA	NLGN2
ENSG00000064692	73.1931	0.757028	0.417069	1.81512	0.0695062	NA	SNCAIP
ENSG00000100104	138.371	-0.577812	0.318471	-1.81433	0.0696262	NA	SRRD
ENSG00000075461	50.1632	-0.868823	0.478867	-1.81433	0.0696267	NA	CACNG4
ENSG00000268034	76.0836	-0.769779	0.424348	-1.81403	0.0696734	NA
ENSG00000184056	71.088	0.749244	0.413402	1.81238	0.0699268	NA	VPS33B
ENSG00000105371	10.3072	1.95214	1.07776	1.81129	0.0700967	NA	ICAM4
ENSG00000198680	94.0695	-0.661968	0.365885	-1.80922	0.0704162	NA	TUSC1
ENSG00000137275	124.008	-0.618005	0.341621	-1.80904	0.0704451	NA	RIPK1
ENSG00000143224	74.6318	0.723854	0.400483	1.80745	0.0706917	NA	PPOX
ENSG00000226624	6.68864	-2.66102	1.47241	-1.80725	0.0707231	NA
ENSG00000224415	17.5756	-1.52837	0.845958	-1.80668	0.0708123	NA
ENSG00000072201	70.3719	0.802077	0.444056	1.80625	0.0708787	NA	LNX1
ENSG00000170037	91.1346	0.668831	0.370756	1.80396	0.071237	NA	CNTROB
ENSG00000187266	42.6117	1.03589	0.574235	1.80394	0.0712404	NA	EPOR
ENSG00000158467	68.3175	0.761561	0.422501	1.80251	0.0714655	NA	AHCYL2
ENSG00000213197	9.70985	-2.11079	1.1711	-1.8024	0.0714831	NA
ENSG00000136378	80.1263	0.714151	0.396335	1.80189	0.0715635	NA	ADAMTS7
ENSG00000143337	104.258	0.631606	0.350643	1.80128	0.0716591	NA	TOR1AIP1
ENSG00000270673	36.7835	1.01026	0.560953	1.80097	0.0717079	NA	YTHDF3-AS1
ENSG00000175348	152.924	-0.525219	0.291782	-1.80004	0.0718548	NA	TMEM9B
ENSG00000203930	47.1239	-0.978708	0.543818	-1.7997	0.0719085	NA	LINC00632
ENSG00000253252	52.2606	-0.843254	0.468742	-1.79897	0.0720232	NA
ENSG00000214207	24.7917	-1.25528	0.697912	-1.79863	0.0720777	NA	KRT18P10
ENSG00000252965	15.9139	1.54686	0.860167	1.79832	0.0721259	NA
ENSG00000140948	126.933	0.564044	0.313693	1.79808	0.072165	NA	ZCCHC14
ENSG00000170915	91.4071	0.650149	0.361609	1.79794	0.0721873	NA	PAQR8
ENSG00000166484	134.511	0.647846	0.360559	1.79678	0.0723702	NA	MAPK7
ENSG00000123143	117.223	0.579665	0.323025	1.79449	0.072735	NA	PKN1
ENSG00000147082	16.8992	-1.5473	0.8625	-1.79397	0.0728181	NA	CCNB3
ENSG00000253230	93.9907	0.780803	0.435284	1.79378	0.0728488	NA	LINC00599
ENSG00000171298	96.5645	0.638468	0.35603	1.7933	0.0729254	NA	GAA
ENSG00000162396	111.154	0.630584	0.351644	1.79325	0.0729334	NA	PARS2
ENSG00000177125	134.976	0.555685	0.309996	1.79255	0.0730442	NA	ZBTB34
ENSG00000178498	146.449	0.524768	0.292903	1.79161	0.0731954	NA	DTX3
ENSG00000136147	87.6084	0.666474	0.372174	1.79076	0.073332	NA	PHF11
ENSG00000185674	10.9446	-1.92596	1.07593	-1.79004	0.0734481	NA	LYG2
ENSG00000188807	101.797	-0.641767	0.359117	-1.78707	0.0739261	NA	TMEM201
ENSG00000119138	24.5016	1.30194	0.729825	1.78391	0.0744386	NA	KLF9
ENSG00000069399	48.4285	0.929459	0.521188	1.78335	0.0745297	NA	BCL3
ENSG00000206535	76.3468	0.70593	0.39589	1.78315	0.0745623	NA	LNP1
ENSG00000204466	107.864	0.610374	0.342341	1.78294	0.0745955	NA	NA
ENSG00000160460	11.2972	1.87497	1.0517	1.78279	0.0746199	NA	SPTBN4
ENSG00000130224	129.656	0.549763	0.308522	1.78192	0.074762	NA	LRCH2
ENSG00000105705	143.517	-0.576587	0.323687	-1.78131	0.0748613	NA
ENSG00000100154	81.0192	0.680909	0.382449	1.78039	0.0750121	NA	TTC28
ENSG00000163162	159.884	0.508715	0.285882	1.77946	0.0751648	NA	RNF149
ENSG00000112559	56.5042	0.813605	0.45795	1.77663	0.0756299	NA	MDFI
ENSG00000130589	107.542	0.5943	0.335651	1.77059	0.0766292	NA	HELZ2
ENSG00000143847	9.21515	2.09052	1.18247	1.76793	0.077072	NA	PPFIA4
ENSG00000229806	11.1665	-1.79155	1.01357	-1.76757	0.0771332	NA	RPS15P5
ENSG00000101004	147.073	0.51927	0.29381	1.76736	0.0771675	NA	NINL
ENSG00000111859	65.8384	-0.742879	0.420461	-1.76682	0.0772587	NA	NEDD9
ENSG00000135926	149.322	0.528134	0.298996	1.76636	0.0773356	NA	TMBIM1
ENSG00000130449	125.932	0.590608	0.334684	1.76467	0.0776191	NA	ZSWIM6
ENSG00000185272	20.9685	1.37257	0.778119	1.76397	0.0777378	NA	RBM11
ENSG00000139910	108.446	0.639558	0.362687	1.76339	0.0778351	NA	NOVA1
ENSG00000228212	41.4586	-0.943919	0.53533	-1.76325	0.0778587	NA	OFD1P17
ENSG00000170703	21.7004	1.33844	0.759116	1.76316	0.077874	NA	TTLL6
ENSG00000272686	55.7521	0.808602	0.45879	1.76247	0.0779904	NA
ENSG00000169249	148.276	-0.544376	0.309384	-1.75955	0.0784848	NA	ZRSR2
ENSG00000162512	103.71	0.619373	0.352053	1.75932	0.0785235	NA	SDC3
ENSG00000248746	29.4339	1.09611	0.623098	1.75913	0.0785552	NA	ACTN3
ENSG00000176933	9.83697	-1.93261	1.09956	-1.75762	0.0788129	NA	TOB2P1
ENSG00000240761	37.6694	-0.961581	0.547868	-1.75513	0.0792366	NA
ENSG00000214309	11.1166	-1.77792	1.01316	-1.75483	0.079288	NA	MBLAC1
ENSG00000165113	122.651	0.587488	0.334902	1.75421	0.0793947	NA	GKAP1
ENSG00000216811	5.64056	-2.86491	1.63328	-1.75408	0.0794166	NA
ENSG00000152556	156.9	0.509936	0.290727	1.754	0.0794297	NA	PFKM
ENSG00000238105	45.4531	0.949794	0.541667	1.75346	0.0795222	NA	GOLGA2P5
ENSG00000267547	11.299	-1.82	1.03878	-1.75205	0.079765	NA
ENSG00000165802	120.761	0.568681	0.324838	1.75066	0.0800042	NA	NSMF
ENSG00000110844	111.477	0.577647	0.330074	1.75005	0.0801094	NA	PRPF40B
ENSG00000167536	103.774	-0.609341	0.348236	-1.74979	0.0801544	NA	DHRS13
ENSG00000271815	6.69555	2.45708	1.4044	1.74956	0.0801935	NA
ENSG00000105063	54.9216	0.839775	0.480134	1.74904	0.0802833	NA	PPP6R1
ENSG00000213148	19.6181	-1.36133	0.778585	-1.74846	0.0803841	NA
ENSG00000050165	110.595	0.610083	0.349075	1.74771	0.0805138	NA	DKK3
ENSG00000109458	70.3038	0.71744	0.410559	1.74747	0.0805554	NA	GAB1
ENSG00000180336	45.2005	0.972802	0.556814	1.74709	0.0806222	NA	MEIOC
ENSG00000213087	23.4691	-1.21611	0.696142	-1.74693	0.0806501	NA
ENSG00000197191	32.7981	-1.05323	0.603515	-1.74516	0.0809578	NA	CYSRT1
ENSG00000175265	37.2289	0.992461	0.568879	1.74459	0.0810561	NA	GOLGA8A
ENSG00000111261	35.1834	0.999604	0.573095	1.74422	0.0811205	NA	MANSC1
ENSG00000214357	138.785	0.58053	0.332858	1.74407	0.0811462	NA	NEURL1B
ENSG00000144057	51.1369	0.855603	0.490796	1.7433	0.0812819	NA	ST6GAL2
ENSG00000225868	11.4915	1.80994	1.03865	1.74259	0.0814054	NA
ENSG00000171885	16.2842	1.67952	0.963839	1.74253	0.0814157	NA	AQP4
ENSG00000238149	27.3705	-1.17814	0.676502	-1.74152	0.0815924	NA
ENSG00000135750	151.769	0.630247	0.361901	1.74149	0.0815978	NA	KCNK1
ENSG00000184226	15.7839	-1.50371	0.86355	-1.74132	0.0816282	NA	PCDH9
ENSG00000161638	77.015	0.720246	0.413803	1.74055	0.0817618	NA	ITGA5
ENSG00000130045	13.2459	1.64664	0.946056	1.74053	0.0817665	NA	NXNL2
ENSG00000005108	21.7191	-1.39823	0.804246	-1.73856	0.0821125	NA	THSD7A
ENSG00000126391	136.391	-0.534855	0.307645	-1.73854	0.082115	NA	FRMD8
ENSG00000122741	143.522	0.524075	0.301634	1.73745	0.0823073	NA	DCAF10
ENSG00000168621	14.1949	-1.6549	0.952777	-1.73692	0.082401	NA	GDNF
ENSG00000089876	75.7739	0.714881	0.411596	1.73685	0.0824135	NA	DHX32
ENSG00000228598	29.0955	1.32245	0.761666	1.73626	0.0825184	NA	MACC1-AS1
ENSG00000119004	65.4928	-0.766281	0.441907	-1.73403	0.082912	NA	CYP20A1
ENSG00000166024	81.305	-0.666303	0.384251	-1.73403	0.0829124	NA	R3HCC1L
ENSG00000010610	8.48516	2.06887	1.19317	1.73393	0.082931	NA	CD4
ENSG00000116106	29.519	1.08589	0.626261	1.73392	0.0829315	NA	EPHA4
ENSG00000101187	88.2533	-0.64163	0.370353	-1.73248	0.0831874	NA	SLCO4A1
ENSG00000116641	76.4081	0.689824	0.398306	1.7319	0.0832921	NA	DOCK7
ENSG00000111554	53.2743	0.880571	0.508835	1.73056	0.0835297	NA	MDM1
ENSG00000102780	70.1403	-0.708265	0.40956	-1.72933	0.0837497	NA	DGKH
ENSG00000183856	83.6205	0.685392	0.396681	1.72782	0.0840208	NA	IQGAP3
ENSG00000128591	160.45	-0.546413	0.316297	-1.72753	0.084072	NA	FLNC
ENSG00000233822	7.52754	2.3809	1.37852	1.72714	0.0841417	NA	HIST1H2BN
ENSG00000267957	12.2269	1.6849	0.976231	1.72592	0.0843611	NA	NA
ENSG00000154719	110.383	0.740606	0.429221	1.72546	0.084444	NA	MRPL39
ENSG00000050555	43.847	0.93964	0.54461	1.72534	0.0844654	NA	LAMC3
ENSG00000223784	96.3758	-0.648153	0.375918	-1.72419	0.0846743	NA	LINP1
ENSG00000018625	72.2792	0.714309	0.414624	1.72279	0.0849268	NA	ATP1A2
ENSG00000185361	139.255	0.586058	0.340386	1.72175	0.0851155	NA	TNFAIP8L1
ENSG00000105865	106.012	0.586491	0.340653	1.72167	0.0851301	NA	DUS4L
ENSG00000156469	67.479	0.720792	0.418689	1.72155	0.0851518	NA	MTERF3
ENSG00000215417	91.9999	0.629139	0.365537	1.72114	0.0852257	NA	MIR17HG
ENSG00000104221	85.9038	-0.716059	0.416351	-1.71985	0.0854606	NA	BRF2
ENSG00000184967	145.653	-0.52448	0.30502	-1.71949	0.0855245	NA	NOC4L
ENSG00000130270	38.7682	1.10716	0.643999	1.7192	0.0855782	NA	ATP8B3
ENSG00000271047	6.90306	-2.32333	1.35168	-1.71884	0.085643	NA
ENSG00000066455	111.826	0.572628	0.333213	1.7185	0.0857046	NA	GOLGA5
ENSG00000143194	19.458	-1.36275	0.793025	-1.71842	0.0857203	NA	MAEL
ENSG00000115255	146.701	0.555808	0.323495	1.71813	0.0857722	NA	REEP6
ENSG00000168310	89.4433	0.700657	0.40782	1.71806	0.0857866	NA	IRF2
ENSG00000156931	155.387	0.494604	0.287898	1.71798	0.0857994	NA	VPS8
ENSG00000180581	74.5974	0.697625	0.406129	1.71774	0.0858439	NA	SRP9P1
ENSG00000176422	145.569	-0.511064	0.297765	-1.71633	0.0861013	NA	SPRYD4
ENSG00000178445	81.437	0.670307	0.390706	1.71563	0.0862301	NA	GLDC
ENSG00000113763	18.5356	1.45076	0.845632	1.71559	0.0862362	NA	UNC5A
ENSG00000233913	65.7409	-0.72271	0.421406	-1.715	0.0863455	NA	RPL10P9
ENSG00000228499	36.1625	-0.954474	0.556873	-1.71399	0.0865312	NA	TMSB10P1
ENSG00000130433	85.395	0.672755	0.392588	1.71364	0.0865952	NA	CACNG6
ENSG00000198515	13.7202	1.65371	0.965188	1.71335	0.0866473	NA	CNGA1
ENSG00000148180	91.0458	0.640683	0.374415	1.71116	0.0870523	NA	GSN
ENSG00000101198	52.773	-0.85661	0.50092	-1.71007	0.0872526	NA	NKAIN4
ENSG00000171303	10.5752	-1.85946	1.08767	-1.70957	0.087345	NA	KCNK3
ENSG00000160703	58.1635	0.785124	0.46012	1.70635	0.0879434	NA	NLRX1
ENSG00000130707	112.41	-0.562596	0.330034	-1.70466	0.0882583	NA	ASS1
ENSG00000177917	134.733	0.519695	0.304932	1.7043	0.088325	NA	ARL6IP6
ENSG00000164751	121.195	0.574258	0.336955	1.70426	0.0883328	NA	PEX2
ENSG00000111727	11.7952	-1.71541	1.0068	-1.70383	0.0884135	NA	HCFC2
ENSG00000160318	40.5611	1.12586	0.660998	1.70327	0.0885177	NA	CLDND2
ENSG00000148339	125.049	-0.572079	0.336088	-1.70217	0.0887234	NA	SLC25A25
ENSG00000132773	95.2485	-0.67892	0.399116	-1.70106	0.0889317	NA	TOE1
ENSG00000161281	55.173	-0.814141	0.47865	-1.70091	0.08896	NA	COX7A1
ENSG00000256092	41.8795	0.992314	0.58347	1.70071	0.0889972	NA
ENSG00000075303	57.4711	0.767153	0.451466	1.69925	0.089272	NA	SLC25A40
ENSG00000077713	37.8394	0.976529	0.574761	1.69902	0.0893158	NA	SLC25A43
ENSG00000225205	24.7515	1.15503	0.680074	1.6984	0.089433	NA
ENSG00000115935	49.1479	0.87143	0.513201	1.69803	0.0895021	NA	WIPF1
ENSG00000218261	20.8672	-1.26434	0.744696	-1.69779	0.0895475	NA
ENSG00000211450	132.135	-0.596061	0.351358	-1.69645	0.0898013	NA	SELENOH
ENSG00000267568	15.0352	1.60862	0.948255	1.6964	0.08981	NA
ENSG00000242802	102.397	-0.678929	0.40039	-1.69567	0.0899485	NA	AP5Z1
ENSG00000213047	20.1512	1.30854	0.772158	1.69465	0.0901413	NA	DENND1B
ENSG00000242732	45.3131	-0.907691	0.535822	-1.69402	0.0902621	NA	RTL5
ENSG00000179363	6.566	2.33284	1.37848	1.69233	0.0905825	NA	TMEM31
ENSG00000253153	8.90932	-2.17411	1.28511	-1.69177	0.0906899	NA
ENSG00000110768	135.352	-0.573835	0.3392	-1.69173	0.0906974	NA	GTF2H1
ENSG00000027847	161.76	-0.518213	0.306421	-1.69118	0.0908025	NA	B4GALT7
ENSG00000105357	159.713	0.498067	0.294739	1.68986	0.0910551	NA	MYH14
ENSG00000052795	107.858	0.58403	0.34587	1.68858	0.0912999	NA	FNIP2
ENSG00000111305	15.2801	-1.54603	0.915751	-1.68826	0.091361	NA	GSG1
ENSG00000198598	6.56358	2.33222	1.38155	1.68812	0.0913888	NA	MMP17
ENSG00000120784	43.4636	0.866299	0.513579	1.68679	0.0916439	NA	ZFP30
ENSG00000120669	85.6288	0.65147	0.386416	1.68593	0.0918095	NA	SOHLH2
ENSG00000198171	150.842	-0.505424	0.299791	-1.68592	0.0918113	NA	DDRGK1
ENSG00000135144	44.3784	0.865062	0.513122	1.68588	0.0918187	NA	DTX1
ENSG00000164949	7.78271	2.20043	1.30597	1.6849	0.0920075	NA	GEM
ENSG00000169136	105.646	-0.74935	0.445152	-1.68336	0.0923057	NA	ATF5
ENSG00000186976	6.63336	-2.26267	1.34419	-1.6833	0.0923175	NA	EFCAB6
ENSG00000267313	11.2199	1.7324	1.02933	1.68303	0.0923698	NA
ENSG00000196431	24.8221	1.14171	0.678569	1.68253	0.0924664	NA	CRYBA4
ENSG00000141642	38.5597	0.926228	0.550598	1.68222	0.0925262	NA	ELAC1
ENSG00000164591	64.6615	-0.724345	0.430614	-1.68212	0.0925453	NA	MYOZ3
ENSG00000119121	12.8029	-1.59332	0.947848	-1.68098	0.0927658	NA	TRPM6
ENSG00000157404	148.281	0.551985	0.328547	1.68008	0.092942	NA	KIT
ENSG00000105650	43.7674	0.912486	0.543378	1.67928	0.0930966	NA	PDE4C
ENSG00000179083	41.1588	0.905417	0.539481	1.67831	0.0932864	NA	FAM133A
ENSG00000228393	16.2079	1.42499	0.849324	1.67779	0.0933873	NA	LINC01004
ENSG00000140632	71.3556	-0.71701	0.427933	-1.67552	0.0938326	NA	GLYR1
ENSG00000174775	152.23	-0.500846	0.298982	-1.67517	0.0939002	NA	HRAS
ENSG00000159714	6.6008	2.53387	1.51279	1.67497	0.0939402	NA	ZDHHC1
ENSG00000212694	20.9547	1.25132	0.747975	1.67295	0.0943373	NA	LINC01089
ENSG00000188599	16.0188	1.41613	0.847289	1.67137	0.0946487	NA	NPIPP1
ENSG00000251400	54.9755	-0.77899	0.466164	-1.67107	0.0947085	NA	ALDH7A1P1
ENSG00000155511	59.9562	-0.75076	0.449436	-1.67045	0.0948305	NA	GRIA1
ENSG00000138622	108.018	0.565839	0.338794	1.67016	0.0948884	NA	HCN4
ENSG00000156711	156.304	-0.474038	0.283829	-1.67015	0.094889	NA	MAPK13
ENSG00000163132	8.00549	-2.00752	1.20257	-1.66936	0.0950465	NA	MSX1
ENSG00000227053	47.2473	-0.842729	0.504981	-1.66883	0.0951504	NA
ENSG00000212664	44.9509	-0.887571	0.531876	-1.66876	0.0951658	NA
ENSG00000142549	112.668	0.56167	0.3366	1.66866	0.0951851	NA	IGLON5
ENSG00000137700	140.338	0.550493	0.330234	1.66698	0.0955183	NA	SLC37A4
ENSG00000167034	36.6605	1.0419	0.625051	1.66691	0.0955324	NA	NKX3-1
ENSG00000140835	57.4764	0.751756	0.451036	1.66673	0.0955676	NA	CHST4
ENSG00000111644	5.474	2.68914	1.61348	1.66667	0.0955797	NA	ACRBP
ENSG00000138735	157.36	0.499433	0.299769	1.66606	0.095701	NA	PDE5A
ENSG00000189143	136.108	0.529779	0.318031	1.66581	0.0957508	NA	CLDN4
ENSG00000128011	73.4779	0.680238	0.408428	1.6655	0.0958121	NA	LRFN1
ENSG00000087076	29.0304	1.04613	0.628163	1.66538	0.0958366	NA	HSD17B14
ENSG00000107317	7.25151	2.15325	1.29354	1.66462	0.095989	NA	PTGDS
ENSG00000170439	10.3283	-1.80635	1.08518	-1.66456	0.0959999	NA	METTL7B
ENSG00000212283	28.6637	1.08071	0.649443	1.66406	0.0961002	NA	SNORD89
ENSG00000152078	34.6924	0.966506	0.581316	1.66262	0.0963888	NA	TMEM56
ENSG00000150722	28.3375	1.07373	0.645846	1.66251	0.0964103	NA	PPP1R1C
ENSG00000121957	116.234	0.563929	0.339221	1.66242	0.0964281	NA	GPSM2
ENSG00000171532	9.43233	-1.85672	1.11717	-1.66199	0.0965153	NA	NEUROD2
ENSG00000105643	35.9981	0.950026	0.571637	1.66194	0.0965249	NA	ARRDC2
ENSG00000105171	136.008	-0.501179	0.301704	-1.66116	0.0966805	NA	POP4
ENSG00000068903	24.7925	1.20417	0.72522	1.66043	0.0968289	NA	SIRT2
ENSG00000126603	137.289	-0.512776	0.308828	-1.6604	0.0968349	NA	GLIS2
ENSG00000103222	124.088	0.539192	0.324879	1.65967	0.0969803	NA	ABCC1
ENSG00000251107	12.753	-1.58102	0.952846	-1.65926	0.0970638	NA	PDCD5P2
ENSG00000107862	133.541	0.515542	0.310745	1.65905	0.0971056	NA	GBF1
ENSG00000243680	64.0845	-0.718873	0.433343	-1.6589	0.0971359	NA	RPL37P23
ENSG00000104689	95.569	-0.598591	0.361157	-1.65743	0.0974332	NA	TNFRSF10A
ENSG00000132510	30.0022	1.04446	0.630631	1.65622	0.0976767	NA	KDM6B
ENSG00000156535	47.7412	0.827169	0.499468	1.6561	0.0977015	NA	CD109
ENSG00000248508	15.3378	1.49324	0.901782	1.65587	0.0977472	NA	SRP14-AS1
ENSG00000166450	28.6732	1.08755	0.656958	1.65543	0.0978369	NA	PRTG
ENSG00000140511	58.7532	0.735553	0.444481	1.65486	0.0979533	NA	HAPLN3
ENSG00000115137	29.7961	1.03316	0.624572	1.65419	0.0980881	NA	DNAJC27
ENSG00000044090	47.728	0.828021	0.500984	1.65279	0.0983737	NA	CUL7
ENSG00000219451	39.6269	-0.888567	0.537897	-1.65193	0.0985497	NA	RPL23P8
ENSG00000149294	54.0002	0.798306	0.483968	1.6495	0.099045	NA	NCAM1
ENSG00000099860	119.732	-0.560593	0.340028	-1.64867	0.0992161	NA	GADD45B
ENSG00000060762	93.9564	-0.59434	0.360522	-1.64856	0.0992385	NA	MPC1
ENSG00000236913	7.50406	-2.15384	1.30656	-1.64848	0.0992539	NA
ENSG00000101850	141.333	-0.504111	0.305893	-1.648	0.0993529	NA	GPR143
ENSG00000272960	14.1201	-1.51151	0.917519	-1.64739	0.0994788	NA	NA
ENSG00000197872	89.498	0.6264	0.380326	1.64701	0.0995563	NA	FAM49A
ENSG00000139291	63.5427	-0.749096	0.454846	-1.64692	0.0995738	NA	TMEM19
ENSG00000126001	101.971	0.564924	0.343076	1.64664	0.0996319	NA	CEP250
ENSG00000068078	55.8611	-0.754924	0.458465	-1.64664	0.099633	NA	FGFR3
ENSG00000200913	10.7191	1.72785	1.04933	1.64663	0.0996346	NA	SNORD46
ENSG00000223745	59.3296	0.840634	0.511086	1.6448	0.100011	NA	CCDC18-AS1
ENSG00000213280	8.01033	-2.00469	1.21955	-1.64379	0.10022	NA
ENSG00000171612	142.204	-0.50836	0.309388	-1.64311	0.100359	NA	SLC25A33
ENSG00000101489	85.6489	0.704485	0.42877	1.64304	0.100375	NA	CELF4
ENSG00000199240	6.85076	-2.30688	1.40491	-1.64201	0.100588	NA	RNA5SP46
ENSG00000111785	155.7	0.472517	0.287844	1.64158	0.100678	NA	RIC8B
ENSG00000154822	37.9782	-0.902256	0.549666	-1.64146	0.100702	NA	PLCL2
ENSG00000182836	6.59576	-2.26116	1.3778	-1.64113	0.10077	NA	PLCXD3
ENSG00000143499	66.3203	-0.750183	0.457156	-1.64098	0.100802	NA	SMYD2
ENSG00000122986	116.85	0.552002	0.33639	1.64096	0.100806	NA	HVCN1
ENSG00000172339	25.2449	-1.12388	0.684998	-1.6407	0.100859	NA	ALG14
ENSG00000001167	94.5485	0.588487	0.358777	1.64026	0.100951	NA	NFYA
ENSG00000108018	11.0029	1.69567	1.03394	1.64	0.101004	NA	SORCS1
ENSG00000243811	86.433	0.657715	0.401383	1.63862	0.101293	NA	APOBEC3D
ENSG00000160284	62.7988	0.721958	0.440907	1.63744	0.101538	NA	SPATC1L
ENSG00000121775	114.763	-0.605082	0.369541	-1.63739	0.101549	NA	TMEM39B
ENSG00000237886	13.6917	1.77816	1.08604	1.63728	0.101572	NA	NALT1
ENSG00000165185	161.094	0.522012	0.318845	1.63719	0.10159	NA	KIAA1958
ENSG00000241352	134.096	-0.50718	0.309915	-1.63651	0.101732	NA
ENSG00000234782	31.5336	-1.04003	0.635698	-1.63605	0.101829	NA	TPT1P9
ENSG00000175513	14.8133	1.58169	0.967157	1.6354	0.101966	NA	TSGA10IP
ENSG00000240750	11.2558	-1.63907	1.003	-1.63416	0.102225	NA	RN7SL559P
ENSG00000076067	39.0358	-0.895626	0.548089	-1.63409	0.10224	NA	RBMS2
ENSG00000166199	65.3781	-0.686767	0.420281	-1.63407	0.102245	NA	ALKBH3
ENSG00000114026	147.76	-0.499406	0.305693	-1.63368	0.102325	NA	OGG1
ENSG00000162614	138.595	-0.504076	0.308581	-1.63353	0.102358	NA	NEXN
ENSG00000064687	90.8975	0.616277	0.377671	1.63178	0.102726	NA	ABCA7
ENSG00000166863	59.0851	0.75535	0.462945	1.63162	0.10276	NA	TAC3
ENSG00000139354	90.2957	0.610618	0.374893	1.62878	0.10336	NA	GAS2L3
ENSG00000263934	13.1421	1.53162	0.940756	1.62807	0.10351	NA	SNORD3A
ENSG00000240775	106.925	0.58132	0.357118	1.62781	0.103565	NA
ENSG00000163219	11.6932	1.64448	1.01096	1.62665	0.103811	NA	ARHGAP25
ENSG00000105851	6.54588	-2.2403	1.37745	-1.62641	0.103863	NA	PIK3CG
ENSG00000032444	124.896	0.509814	0.313733	1.62499	0.104164	NA	PNPLA6
ENSG00000156136	62.2267	0.702179	0.432255	1.62446	0.104279	NA	DCK
ENSG00000165359	41.6595	0.863755	0.532083	1.62335	0.104515	NA	INTS6L
ENSG00000167977	157.767	-0.524252	0.322952	-1.62331	0.104523	NA	KCTD5
ENSG00000178764	48.2164	0.789666	0.486503	1.62315	0.104558	NA	ZHX2
ENSG00000157823	103.047	0.562884	0.346821	1.62298	0.104593	NA	AP3S2
ENSG00000196110	8.98079	-1.97568	1.2174	-1.62288	0.104616	NA	ZNF699
ENSG00000186472	103.717	0.596532	0.367673	1.62245	0.104707	NA	PCLO
ENSG00000174456	105.434	0.592356	0.365411	1.62107	0.105003	NA	C12orf76
ENSG00000242687	15.0924	-1.414	0.872863	-1.61996	0.105242	NA	NA
ENSG00000120875	50.1719	-0.830089	0.512494	-1.6197	0.105296	NA	DUSP4
ENSG00000226121	28.3147	-1.02376	0.632671	-1.61816	0.105628	NA
ENSG00000201227	8.02934	1.96885	1.21716	1.61758	0.105754	NA	NA
ENSG00000197496	25.5578	1.08289	0.669651	1.6171	0.105857	NA	SLC2A10
ENSG00000170624	11.1611	-1.62782	1.00746	-1.61576	0.106146	NA	SGCD
ENSG00000143458	36.1048	-0.909027	0.562668	-1.61557	0.106188	NA	GABPB2
ENSG00000136854	121.375	0.527204	0.326392	1.61525	0.106257	NA	STXBP1
ENSG00000081320	48.6227	0.857362	0.530976	1.61469	0.106377	NA	STK17B
ENSG00000187024	70.9852	-0.657683	0.407636	-1.61341	0.106656	NA	PTRH1
ENSG00000080839	83.7401	-0.627327	0.388822	-1.6134	0.106657	NA	RBL1
ENSG00000232472	122.679	-0.517994	0.321089	-1.61324	0.106692	NA	EEF1B2P3
ENSG00000130158	119.465	0.527083	0.326941	1.61217	0.106926	NA	DOCK6
ENSG00000088808	38.368	0.932341	0.57838	1.61199	0.106965	NA	PPP1R13B
ENSG00000228784	4.99656	-2.67862	1.66243	-1.61127	0.10712	NA	LINC00954
ENSG00000177455	48.0864	0.792142	0.491693	1.61105	0.107168	NA	CD19
ENSG00000230303	4.76913	3.12166	1.9401	1.60902	0.107612	NA
ENSG00000164124	10.1255	1.82969	1.13723	1.60891	0.107636	NA	TMEM144
ENSG00000197724	60.3045	0.707347	0.439663	1.60884	0.107652	NA	PHF2
ENSG00000268885	5.32751	2.52649	1.57108	1.60813	0.107807	NA	NA
ENSG00000158825	86.0984	0.614833	0.382384	1.6079	0.107858	NA	CDA
ENSG00000169981	107.924	-0.548319	0.341043	-1.60777	0.107885	NA	ZNF35
ENSG00000145675	157.107	0.46544	0.289578	1.6073	0.107988	NA	PIK3R1
ENSG00000230697	18.5574	-1.25559	0.781307	-1.60704	0.108045	NA	SAP18P3
ENSG00000139178	35.1942	0.913939	0.568783	1.60683	0.108091	NA	C1RL
ENSG00000103740	54.9125	0.74845	0.465889	1.6065	0.108165	NA	ACSBG1
ENSG00000095627	20.0536	-1.26334	0.787079	-1.6051	0.108472	NA	TDRD1
ENSG00000124496	94.175	0.612965	0.381893	1.60507	0.108478	NA	TRERF1
ENSG00000237136	8.82649	-1.95219	1.21631	-1.60501	0.108491	NA	C4orf51
ENSG00000160229	46.1283	-0.793673	0.494801	-1.60402	0.108709	NA	ZNF66
ENSG00000102125	159.777	0.494887	0.308649	1.6034	0.108846	NA	TAZ
ENSG00000117151	53.3782	0.836866	0.522237	1.60246	0.109053	NA	CTBS
ENSG00000253146	11.873	1.5858	0.990044	1.60175	0.109211	NA	CIR1P1
ENSG00000113391	148.632	0.470096	0.293622	1.60103	0.109371	NA	FAM172A
ENSG00000198959	8.52778	1.95496	1.22161	1.60032	0.109528	NA	TGM2
ENSG00000103671	105.516	-0.545446	0.341253	-1.59836	0.109963	NA	TRIP4
ENSG00000187790	113.111	0.564094	0.352947	1.59824	0.10999	NA	FANCM
ENSG00000100101	162.155	-0.475031	0.297251	-1.59808	0.110026	NA
ENSG00000142556	126.647	-0.508272	0.318052	-1.59808	0.110026	NA	ZNF614
ENSG00000255986	77.595	0.676576	0.423471	1.59769	0.110112	NA	MT1JP
ENSG00000260822	156.013	0.510243	0.3198	1.5955	0.1106	NA	NA
ENSG00000132749	149.284	0.544917	0.341786	1.59432	0.110864	NA	TESMIN
ENSG00000168806	36.5145	-0.96241	0.604235	-1.59277	0.111211	NA	LCMT2
ENSG00000111732	10.5796	-1.69684	1.06579	-1.59209	0.111364	NA	AICDA
ENSG00000170927	10.0112	-1.74749	1.09857	-1.5907	0.111678	NA	PKHD1
ENSG00000090054	44.3251	-0.857649	0.539255	-1.59043	0.111737	NA	SPTLC1
ENSG00000197932	29.2079	-0.984835	0.620579	-1.58696	0.112521	NA	NA
ENSG00000143387	13.9392	1.47727	0.931014	1.58673	0.112574	NA	CTSK
ENSG00000167778	35.7333	-0.919787	0.580141	-1.58546	0.112863	NA	SPRYD3
ENSG00000165775	129.62	-0.523448	0.330297	-1.58478	0.113016	NA	FUNDC2
ENSG00000241878	148.898	-0.459047	0.29001	-1.58286	0.113452	NA	PISD
ENSG00000258759	11.1536	-1.61199	1.01859	-1.58257	0.11352	NA
ENSG00000271888	82.8272	0.682883	0.431759	1.58163	0.113734	NA
ENSG00000161960	74.5542	0.68239	0.431551	1.58125	0.113821	NA	EIF4A1
ENSG00000130528	29.9363	0.97921	0.619402	1.5809	0.113902	NA	HRC
ENSG00000233040	20.8279	-1.24139	0.785249	-1.58088	0.113904	NA	FAM204BP
ENSG00000236524	34.4062	-0.984779	0.623054	-1.58057	0.113977	NA	NA
ENSG00000262668	6.02754	2.27771	1.44114	1.58049	0.113995	NA
ENSG00000214917	71.1888	-0.686104	0.434395	-1.57945	0.114234	NA
ENSG00000065621	127.135	0.525293	0.332702	1.57887	0.114367	NA	GSTO2
ENSG00000100065	78.5086	-0.616768	0.390651	-1.57882	0.114377	NA	CARD10
ENSG00000134107	19.5889	1.23405	0.781931	1.57821	0.114518	NA	BHLHE40
ENSG00000175874	10.1782	1.67996	1.06518	1.57716	0.114759	NA	CREG2
ENSG00000260534	6.36608	-2.19798	1.39404	-1.5767	0.114864	NA
ENSG00000178338	22.3384	1.16036	0.736036	1.5765	0.114911	NA	ZNF354B
ENSG00000106633	32.0172	0.956779	0.606935	1.57641	0.114931	NA	GCK
ENSG00000264159	6.4061	-2.19773	1.3942	-1.57633	0.114949	NA	NA
ENSG00000174871	75.5035	0.62369	0.396116	1.57451	0.115369	NA	CNIH2
ENSG00000184497	8.41683	-1.8471	1.17319	-1.57442	0.11539	NA	TMEM255B
ENSG00000099284	60.7462	0.709002	0.450398	1.57417	0.115449	NA	H2AFY2
ENSG00000141664	150.689	0.482948	0.307295	1.57161	0.116042	NA	ZCCHC2
ENSG00000161835	13.7207	1.52263	0.969166	1.57107	0.116167	NA	GRASP
ENSG00000229150	101.087	-0.549096	0.349558	-1.57083	0.116223	NA	CRYGEP
ENSG00000014914	19.8303	1.21865	0.775852	1.57072	0.116247	NA	MTMR11
ENSG00000214455	26.6243	-1.15418	0.734973	-1.57037	0.116328	NA	RCN1P2
ENSG00000157014	122.417	-0.532242	0.338927	-1.57037	0.116328	NA	TATDN2
ENSG00000188580	5.53782	-2.3368	1.48818	-1.57024	0.11636	NA	NKAIN2
ENSG00000259630	5.53782	-2.3368	1.48818	-1.57024	0.11636	NA
ENSG00000258649	128.98	0.55519	0.353654	1.56987	0.116446	NA
ENSG00000165092	16.3443	-1.37044	0.873171	-1.5695	0.116531	NA	ALDH1A1
ENSG00000171992	9.90363	1.78905	1.14059	1.56853	0.116758	NA	SYNPO
ENSG00000100285	113.675	-0.516156	0.329249	-1.56768	0.116956	NA	NEFH
ENSG00000163288	6.73797	-2.29809	1.4663	-1.56728	0.11705	NA	GABRB1
ENSG00000071205	96.6405	-0.554624	0.353911	-1.56713	0.117085	NA	ARHGAP10
ENSG00000213942	10.9813	-1.60133	1.02186	-1.56708	0.117095	NA
ENSG00000108733	20.439	1.27656	0.814777	1.56676	0.11717	NA	PEX12
ENSG00000135740	16.4183	1.34747	0.86012	1.56661	0.117206	NA	SLC9A5
ENSG00000225975	10.0735	-1.7941	1.14562	-1.56605	0.117338	NA	LINC01534
ENSG00000125398	56.5775	0.740944	0.473263	1.56561	0.117441	NA	SOX9
ENSG00000242086	39.9478	-0.83256	0.531821	-1.56549	0.117468	NA	MUC20-OT1
ENSG00000248538	24.6981	-1.07753	0.68856	-1.56491	0.117605	NA
ENSG00000184675	57.925	-0.695598	0.444554	-1.56471	0.117651	NA	AMER1
ENSG00000006047	57.0782	0.701389	0.448824	1.56272	0.118117	NA	YBX2
ENSG00000150787	147.866	-0.571397	0.365745	-1.56228	0.118222	NA	PTS
ENSG00000178188	94.0379	-0.566891	0.363049	-1.56147	0.118412	NA	SH2B1
ENSG00000267080	59.7692	0.71874	0.460354	1.56128	0.118458	NA	ASB16-AS1
ENSG00000233718	41.7858	-0.824263	0.528063	-1.56092	0.118543	NA	MYCNOS
ENSG00000203909	86.999	0.607268	0.389075	1.5608	0.118571	NA	DPPA5
ENSG00000121101	38.1186	-0.974857	0.624688	-1.56055	0.11863	NA	TEX14
ENSG00000142039	71.9672	-0.713783	0.457561	-1.55997	0.118766	NA	CCDC97
ENSG00000109762	31.4372	0.972708	0.623652	1.5597	0.118831	NA	SNX25
ENSG00000130226	85.1757	-0.631536	0.404979	-1.55943	0.118895	NA	DPP6
ENSG00000147144	143.337	-0.4726	0.303062	-1.55942	0.118898	NA	CCDC120
ENSG00000184857	89.0212	-0.620972	0.398239	-1.55929	0.118927	NA	TMEM186
ENSG00000173706	69.1483	-0.656511	0.42104	-1.55926	0.118935	NA	HEG1
ENSG00000166313	70.0913	0.636099	0.407969	1.55919	0.118953	NA	APBB1
ENSG00000169239	51.0351	0.780512	0.500652	1.55899	0.118998	NA	CA5B
ENSG00000151445	143.586	0.475714	0.305147	1.55897	0.119004	NA	VIPAS39
ENSG00000167617	32.6509	0.923531	0.592692	1.5582	0.119187	NA	CDC42EP5
ENSG00000144320	95.171	0.621378	0.39889	1.55777	0.119288	NA	LNPK
ENSG00000166925	108.303	0.549959	0.353186	1.55714	0.119438	NA	TSC22D4
ENSG00000227304	66.3394	-0.678443	0.435926	-1.55633	0.11963	NA
ENSG00000139880	22.8272	1.18041	0.759272	1.55465	0.120028	NA	CDH24
ENSG00000180233	48.7312	0.774164	0.498358	1.55343	0.12032	NA	ZNRF2
ENSG00000184357	108.86	-0.701136	0.451557	-1.55271	0.120493	NA	HIST1H1B
ENSG00000158747	79.4513	-0.632184	0.407156	-1.55268	0.120499	NA	NBL1
ENSG00000118689	149.358	0.454196	0.293099	1.54963	0.121229	NA	FOXO3
ENSG00000104332	158.857	0.516955	0.333717	1.54908	0.121362	NA	SFRP1
ENSG00000163565	30.3802	0.989664	0.639249	1.54817	0.121582	NA	IFI16
ENSG00000244378	5.76992	-2.40614	1.5543	-1.54806	0.121609	NA	RPS2P45
ENSG00000139531	92.9667	-0.555179	0.358715	-1.54769	0.121697	NA	SUOX
ENSG00000177054	49.7236	0.780917	0.504626	1.54751	0.121739	NA	ZDHHC13
ENSG00000223855	6.13156	-2.13594	1.38103	-1.54662	0.121954	NA
ENSG00000230947	5.44792	-2.3123	1.49559	-1.54608	0.122086	NA
ENSG00000115525	14.8375	1.36043	0.880229	1.54555	0.122214	NA	ST3GAL5
ENSG00000110944	62.3611	0.762341	0.493905	1.5435	0.12271	NA	IL23A
ENSG00000174482	20.9828	1.22706	0.795372	1.54275	0.122891	NA	LINGO2
ENSG00000160613	117.496	-0.502543	0.325834	-1.54233	0.122994	NA	PCSK7
ENSG00000257043	45.8912	-0.777159	0.503894	-1.54231	0.122999	NA
ENSG00000175305	30.1987	-0.996334	0.646296	-1.54161	0.123169	NA	CCNE2
ENSG00000129675	73.4756	0.635856	0.412586	1.54114	0.123282	NA	ARHGEF6
ENSG00000219626	17.1589	1.24881	0.810495	1.5408	0.123364	NA	FAM228B
ENSG00000005187	42.3357	0.909661	0.590392	1.54077	0.123372	NA	ACSM3
ENSG00000011478	6.80053	2.03898	1.3238	1.54024	0.123501	NA	QPCTL
ENSG00000092929	60.4667	0.673614	0.437406	1.54002	0.123555	NA	UNC13D
ENSG00000107864	27.8539	1.00864	0.655063	1.53976	0.123619	NA	CPEB3
ENSG00000166348	107.863	-0.512874	0.333265	-1.53894	0.123819	NA	USP54
ENSG00000139219	18.1576	-1.2102	0.786426	-1.53886	0.123838	NA	COL2A1
ENSG00000168769	36.9101	0.899448	0.584524	1.53877	0.123861	NA	TET2
ENSG00000173559	52.5888	-0.743818	0.4838	-1.53745	0.124183	NA	NABP1
ENSG00000172638	30.6523	0.961619	0.62582	1.53657	0.124398	NA	EFEMP2
ENSG00000214176	7.77096	-1.95673	1.27349	-1.53651	0.124414	NA	PLEKHM1P1
ENSG00000224908	6.2263	-2.15414	1.40249	-1.53594	0.124553	NA	TIMM8BP2
ENSG00000100292	130.882	-0.502106	0.327307	-1.53405	0.125017	NA	HMOX1
ENSG00000146215	76.2525	0.616629	0.402084	1.53358	0.125133	NA	CRIP3
ENSG00000233648	13.3609	-1.42423	0.928716	-1.53354	0.125142	NA
ENSG00000196177	67.7994	-0.652713	0.425752	-1.53308	0.125256	NA	ACADSB
ENSG00000253730	5.02059	2.54985	1.66401	1.53236	0.125435	NA
ENSG00000066629	116.123	-0.504222	0.329125	-1.53201	0.125521	NA	EML1
ENSG00000239789	79.9928	-0.603023	0.393887	-1.53095	0.125781	NA	MRPS17
ENSG00000183690	40.2468	0.88007	0.574893	1.53084	0.125809	NA	EFHC2
ENSG00000130669	68.1975	0.667326	0.435963	1.5307	0.125845	NA	PAK4
ENSG00000181104	112.36	0.504926	0.330077	1.52972	0.126085	NA	F2R
ENSG00000117266	51.2121	0.789074	0.516154	1.52876	0.126325	NA	CDK18
ENSG00000269578	17.3176	-1.28134	0.838232	-1.52862	0.126358	NA
ENSG00000075673	8.98658	1.81901	1.19014	1.5284	0.126413	NA	ATP12A
ENSG00000270172	97.9671	-0.551495	0.36097	-1.52781	0.126559	NA	NA
ENSG00000141380	58.9344	-0.726431	0.475675	-1.52716	0.126721	NA	SS18
ENSG00000177427	35.9225	0.893762	0.585635	1.52614	0.126975	NA	MIEF2
ENSG00000184719	41.0268	0.816443	0.535168	1.52558	0.127114	NA	RNLS
ENSG00000083097	68.5587	0.638561	0.418861	1.52452	0.127379	NA	DOP1A
ENSG00000148719	122.731	-0.495902	0.325317	-1.52437	0.127417	NA	DNAJB12
ENSG00000185920	148.204	0.466792	0.306306	1.52394	0.127523	NA	PTCH1
ENSG00000131650	113.764	-0.519237	0.340842	-1.52339	0.127661	NA	KREMEN2
ENSG00000174194	9.3404	1.95791	1.28592	1.52257	0.127866	NA	NA
ENSG00000107897	131.123	0.473467	0.310967	1.52256	0.127868	NA	ACBD5
ENSG00000196391	9.95147	1.63704	1.07529	1.52241	0.127906	NA	ZNF774
ENSG00000085999	128.075	0.476329	0.312879	1.52241	0.127907	NA	RAD54L
ENSG00000206840	6.77016	-1.97994	1.30062	-1.5223	0.127935	NA
ENSG00000163312	42.7434	-0.80601	0.529503	-1.5222	0.127959	NA	HELQ
ENSG00000162599	43.0037	0.794584	0.52238	1.52108	0.128239	NA	NFIA
ENSG00000169862	72.6788	0.615817	0.404921	1.52083	0.128302	NA	CTNND2
ENSG00000137414	87.6231	0.559601	0.368051	1.52044	0.128399	NA	FAM8A1
ENSG00000161277	60.6016	0.662929	0.436157	1.51993	0.128529	NA	THAP8
ENSG00000163864	40.5328	0.823861	0.542051	1.5199	0.128537	NA	NMNAT3
ENSG00000196912	17.5229	1.2257	0.806882	1.51905	0.128749	NA	ANKRD36B
ENSG00000134030	25.2442	1.01381	0.667515	1.51878	0.128819	NA	CTIF
ENSG00000178802	137.827	0.473845	0.311995	1.51876	0.128824	NA	MPI
ENSG00000124209	155.323	-0.470701	0.31006	-1.5181	0.12899	NA	RAB22A
ENSG00000149260	120.591	0.503956	0.332197	1.51704	0.129256	NA	CAPN5
ENSG00000198440	21.1635	-1.12802	0.743957	-1.51624	0.129458	NA	ZNF583
ENSG00000225361	15.0495	-1.30576	0.86125	-1.51612	0.129489	NA	PPP1R26-AS1
ENSG00000013293	18.9436	-1.23251	0.813264	-1.51551	0.129644	NA	SLC7A14
ENSG00000253716	46.5531	0.769258	0.507654	1.51532	0.129691	NA	MINCR
ENSG00000186354	8.14713	-1.79552	1.18515	-1.51502	0.129769	NA	NA
ENSG00000157570	78.8152	0.616305	0.406879	1.51471	0.129845	NA	TSPAN18
ENSG00000111799	15.2171	-1.32924	0.877642	-1.51455	0.129885	NA	COL12A1
ENSG00000245317	9.15912	1.73553	1.14593	1.51452	0.129893	NA
ENSG00000116525	54.3331	0.725508	0.47906	1.51444	0.129914	NA	TRIM62
ENSG00000143162	104.965	0.517915	0.342014	1.51431	0.129947	NA	CREG1
ENSG00000247746	117.038	0.495714	0.327451	1.51386	0.130062	NA	USP51
ENSG00000260001	24.3644	1.03847	0.686097	1.51359	0.13013	NA	TGFBR3L
ENSG00000104219	97.9627	0.537964	0.355534	1.51312	0.13025	NA	ZDHHC2
ENSG00000172572	6.00575	2.27453	1.5036	1.51272	0.130351	NA	PDE3A
ENSG00000187097	39.0087	0.835174	0.552122	1.51266	0.130365	NA	ENTPD5
ENSG00000072163	34.7565	-0.865779	0.572381	-1.51259	0.130383	NA	LIMS2
ENSG00000150456	27.7956	-0.973713	0.644106	-1.51173	0.130604	NA	EEF1AKMT1
ENSG00000156509	15.9745	1.29189	0.854654	1.51159	0.130637	NA	FBXO43
ENSG00000196793	21.4356	-1.15113	0.761728	-1.51121	0.130734	NA	ZNF239
ENSG00000023330	110.306	0.50568	0.334628	1.51117	0.130745	NA	ALAS1
ENSG00000164241	17.2677	1.28176	0.848667	1.51032	0.130961	NA	C5orf63
ENSG00000172986	61.5049	0.746136	0.494248	1.50964	0.131135	NA	GXYLT2
ENSG00000069535	32.3126	0.915781	0.606661	1.50954	0.13116	NA	MAOB
ENSG00000137094	161.149	0.441	0.292179	1.50935	0.13121	NA	DNAJB5
ENSG00000149743	120.891	0.559243	0.370589	1.50907	0.131282	NA	TRPT1
ENSG00000099958	37.506	0.876652	0.581389	1.50786	0.131591	NA	DERL3
ENSG00000150477	20.1475	1.14684	0.760579	1.50785	0.131594	NA	KIAA1328
ENSG00000173762	6.786	2.03572	1.35059	1.50728	0.131739	NA	CD7
ENSG00000122085	136.422	-0.475066	0.315317	-1.50663	0.131905	NA	MTERF4
ENSG00000154736	9.05785	-1.75914	1.16796	-1.50616	0.132026	NA	ADAMTS5
ENSG00000151148	106.993	-0.525043	0.348613	-1.50609	0.132043	NA	UBE3B
ENSG00000174132	37.2663	0.835882	0.555418	1.50496	0.132334	NA	FAM174A
ENSG00000205334	13.2165	1.71803	1.14203	1.50437	0.132486	NA	LINC01460
ENSG00000164880	69.5161	0.636683	0.423411	1.5037	0.132659	NA	INTS1
ENSG00000273456	51.6524	0.733045	0.487562	1.50349	0.132713	NA
ENSG00000111913	79.7726	-0.64754	0.430781	-1.50318	0.132794	NA	RIPOR2
ENSG00000116406	119.323	0.50057	0.33304	1.50303	0.13283	NA	EDEM3
ENSG00000124920	29.2813	0.96318	0.640889	1.50288	0.13287	NA	MYRF
ENSG00000161920	118.677	-0.493522	0.328399	-1.50281	0.132888	NA	MED11
ENSG00000112282	84.1064	0.598271	0.398188	1.50248	0.132972	NA	MED23
ENSG00000005513	97.428	-0.551882	0.367424	-1.50203	0.13309	NA	SOX8
ENSG00000115840	36.2485	-0.844316	0.562371	-1.50135	0.133265	NA	SLC25A12
ENSG00000162231	130.838	-0.570599	0.380188	-1.50083	0.133398	NA	NXF1
ENSG00000271895	15.9915	1.29411	0.862446	1.50051	0.133484	NA
ENSG00000241185	5.9942	-2.08775	1.39156	-1.50029	0.133539	NA
ENSG00000204370	43.3679	0.783303	0.522318	1.49967	0.1337	NA	SDHD
ENSG00000249256	28.7255	-0.948113	0.632389	-1.49926	0.133807	NA	ATP5MGP3
ENSG00000115977	158.168	-0.42826	0.285665	-1.49917	0.133831	NA	AAK1
ENSG00000234645	154.532	-0.465737	0.310759	-1.49871	0.13395	NA	YWHAEP5
ENSG00000056277	93.5915	0.543862	0.362988	1.49829	0.134057	NA	ZNF280C
ENSG00000256037	7.00487	-2.0638	1.37785	-1.49784	0.134174	NA	MRPL40P1
ENSG00000128536	5.63014	-2.35931	1.57515	-1.49783	0.134177	NA	CDHR3
ENSG00000140015	5.63014	-2.35931	1.57515	-1.49783	0.134177	NA	KCNH5
ENSG00000272054	9.37705	-1.64398	1.0978	-1.49752	0.134259	NA
ENSG00000256940	7.36633	-1.85987	1.24345	-1.49574	0.134722	NA
ENSG00000171843	56.1571	0.704654	0.471111	1.49573	0.134725	NA	MLLT3
ENSG00000200922	7.57109	1.86089	1.24439	1.49542	0.134804	NA
ENSG00000261612	105.774	-0.516537	0.345471	-1.49516	0.134871	NA	SUB1P3
ENSG00000241014	5.88348	2.13948	1.43107	1.49502	0.13491	NA
ENSG00000260711	5.88348	2.13948	1.43107	1.49502	0.13491	NA
ENSG00000148356	55.2603	0.711884	0.476198	1.49493	0.134932	NA	LRSAM1
ENSG00000068971	20.5894	1.11467	0.74577	1.49466	0.135004	NA	PPP2R5B
ENSG00000237642	7.36875	-1.85843	1.24346	-1.49456	0.135029	NA	HMGB3P5
ENSG00000184898	65.1446	0.666639	0.446163	1.49416	0.135134	NA	RBM43
ENSG00000104524	36.258	-0.836761	0.560611	-1.49259	0.135545	NA	PYCR3
ENSG00000172819	115.893	0.487797	0.327054	1.49149	0.135834	NA	RARG
ENSG00000163346	76.851	0.604265	0.405267	1.49103	0.135954	NA	PBXIP1
ENSG00000101160	76.6962	0.586961	0.393823	1.49042	0.136114	NA	CTSZ
ENSG00000198026	98.8169	-0.5194	0.348643	-1.48978	0.136283	NA	ZNF335
ENSG00000187456	54.2817	0.686852	0.461068	1.4897	0.136304	NA	NA
ENSG00000113790	76.4749	0.604857	0.406216	1.489	0.136487	NA	EHHADH
ENSG00000177311	149.432	0.443062	0.297558	1.48899	0.13649	NA	ZBTB38
ENSG00000172382	8.84736	1.72928	1.16183	1.48841	0.136643	NA	PRSS27
ENSG00000182575	15.3557	1.32994	0.893772	1.48801	0.136749	NA	NXPH3
ENSG00000197444	45.9361	0.740542	0.49775	1.48778	0.136809	NA	OGDHL
ENSG00000185482	16.4065	1.29528	0.870974	1.48717	0.136971	NA	STAC3
ENSG00000110786	28.9334	1.03717	0.697429	1.48713	0.13698	NA	PTPN5
ENSG00000088002	19.7685	1.20821	0.812487	1.48705	0.137002	NA	SULT2B1
ENSG00000175077	71.2059	-0.60677	0.408057	-1.48697	0.137022	NA	RTP1
ENSG00000100483	49.9432	0.71387	0.480104	1.48691	0.137039	NA	VCPKMT
ENSG00000115107	61.0992	-0.663814	0.446445	-1.48689	0.137044	NA	STEAP3
ENSG00000204961	6.23617	-2.17466	1.46316	-1.48628	0.137206	NA	PCDHA9
ENSG00000126351	138.675	0.472283	0.317804	1.48608	0.137257	NA	THRA
ENSG00000127903	6.68269	-1.95758	1.31758	-1.48574	0.137349	NA	ZNF835
ENSG00000100242	99.8003	0.625786	0.42146	1.4848	0.137596	NA	SUN2
ENSG00000175886	24.2019	1.02834	0.692971	1.48395	0.137821	NA	RPL7AP66
ENSG00000106617	111.261	-0.505146	0.340462	-1.48371	0.137887	NA	PRKAG2
ENSG00000135070	150.924	0.446646	0.301056	1.4836	0.137915	NA	ISCA1
ENSG00000173209	56.5448	0.678351	0.457242	1.48357	0.137922	NA	AHSA2P
ENSG00000100058	88.7406	-0.548683	0.370117	-1.48246	0.138218	NA	CRYBB2P1
ENSG00000077264	92.3597	0.583951	0.394063	1.48187	0.138375	NA	PAK3
ENSG00000266714	10.2232	1.60748	1.08478	1.48185	0.138381	NA	MYO15B
ENSG00000160360	94.7338	-0.542371	0.366149	-1.48128	0.138531	NA	GPSM1
ENSG00000263331	6.82489	-1.99764	1.34869	-1.48117	0.138562	NA
ENSG00000119938	9.63729	1.62856	1.09963	1.48101	0.138605	NA	PPP1R3C
ENSG00000130813	157.582	0.426589	0.288378	1.47927	0.139069	NA	C19orf66
ENSG00000204060	56.5759	0.812075	0.549067	1.47901	0.139138	NA	FOXO6
ENSG00000164403	35.6135	0.854547	0.577972	1.47853	0.139267	NA	SHROOM1
ENSG00000101384	133.968	0.474593	0.3211	1.47803	0.139401	NA	JAG1
ENSG00000255474	60.8322	-0.669903	0.453299	-1.47784	0.139451	NA	GAU1
ENSG00000089472	125.456	0.477071	0.322845	1.47771	0.139485	NA	HEPH
ENSG00000110723	111.239	0.506063	0.34254	1.47738	0.139573	NA	EXPH5
ENSG00000113240	63.3773	0.683883	0.463146	1.4766	0.139782	NA	CLK4
ENSG00000170949	115.195	0.505815	0.342585	1.47647	0.139819	NA	ZNF160
ENSG00000113441	30.0449	-0.905945	0.614332	-1.47468	0.140298	NA	LNPEP
ENSG00000167749	6.57382	1.97797	1.34159	1.47434	0.14039	NA	KLK4
ENSG00000200834	7.31887	-1.83788	1.24667	-1.47423	0.140419	NA
ENSG00000072041	71.8137	0.613379	0.416237	1.47363	0.140581	NA	SLC6A15
ENSG00000250072	8.13485	-1.77738	1.20701	-1.47255	0.140872	NA	SH3TC2-DT
ENSG00000243477	49.3352	0.723294	0.49122	1.47244	0.140901	NA	NAA80
ENSG00000144815	117.84	-0.485937	0.330243	-1.47145	0.141169	NA	NXPE3
ENSG00000266490	13.2871	1.39881	0.950728	1.4713	0.14121	NA
ENSG00000125798	10.6825	-1.68728	1.1475	-1.47039	0.141455	NA	FOXA2
ENSG00000104885	135.928	0.478304	0.325502	1.46943	0.141715	NA	DOT1L
ENSG00000236609	129.186	0.461436	0.314477	1.46731	0.142291	NA	ZNF853
ENSG00000128973	145.974	-0.521205	0.355212	-1.46731	0.142293	NA	CLN6
ENSG00000173401	27.921	-1.02823	0.70078	-1.46726	0.142305	NA	GLIPR1L1
ENSG00000092096	156.409	0.430431	0.293512	1.46649	0.142515	NA	SLC22A17
ENSG00000249790	8.21882	1.86872	1.27444	1.46631	0.142565	NA
ENSG00000168309	48.4337	0.77926	0.531507	1.46613	0.142612	NA	FAM107A
ENSG00000149798	36.5893	-0.821912	0.561206	-1.46455	0.143045	NA	CDC42EP2
ENSG00000244045	138.957	-0.487946	0.333291	-1.46402	0.143188	NA	TMEM199
ENSG00000132854	11.4498	-1.52167	1.03963	-1.46367	0.143284	NA	KANK4
ENSG00000094841	114.188	0.479401	0.327579	1.46347	0.14334	NA	UPRT
ENSG00000126243	38.0985	0.849946	0.580852	1.46328	0.143392	NA	LRFN3
ENSG00000186275	10.6649	1.61387	1.10316	1.46296	0.14348	NA	NA
ENSG00000134245	5.94432	-2.06357	1.41115	-1.46234	0.143649	NA	WNT2B
ENSG00000243445	26.7429	-0.956664	0.654237	-1.46226	0.14367	NA
ENSG00000172889	62.5412	0.637027	0.435675	1.46216	0.143697	NA	EGFL7
ENSG00000230067	19.988	-1.09148	0.746694	-1.46175	0.143811	NA	HSPD1P6
ENSG00000170631	127.919	-0.497047	0.34065	-1.45911	0.144534	NA	ZNF16
ENSG00000125454	112.628	-0.481906	0.330433	-1.45841	0.144728	NA	SLC25A19
ENSG00000215902	6.98514	-2.02603	1.38925	-1.45836	0.14474	NA	NA
ENSG00000197575	18.2968	-1.14244	0.783735	-1.45768	0.144928	NA	RPS17P2
ENSG00000258289	102.757	0.510683	0.350371	1.45755	0.144965	NA	CHURC1
ENSG00000146950	125.526	-0.458509	0.314591	-1.45748	0.144984	NA	SHROOM2
ENSG00000174206	34.257	0.852133	0.584809	1.45711	0.145085	NA	C12orf66
ENSG00000110237	79.9735	0.598157	0.411238	1.45453	0.145801	NA	ARHGEF17
ENSG00000188811	39.5966	0.869821	0.598624	1.45304	0.146214	NA	NHLRC3
ENSG00000256576	25.0601	0.974786	0.670882	1.45299	0.146226	NA	LINC02361
ENSG00000171159	103.812	0.504105	0.347084	1.4524	0.146391	NA	C9orf16
ENSG00000135473	74.0617	0.67716	0.466315	1.45215	0.14646	NA	PAN2
ENSG00000115290	83.9596	0.559963	0.385821	1.45135	0.146682	NA	GRB14
ENSG00000196372	30.5326	0.917207	0.632066	1.45112	0.146745	NA	ASB13
ENSG00000163879	85.2003	-0.584595	0.403033	-1.45049	0.146923	NA	DNALI1
ENSG00000239213	62.8338	0.632792	0.436322	1.45029	0.146979	NA	NCK1-DT
ENSG00000149573	66.2801	0.628074	0.433103	1.45017	0.14701	NA	MPZL2
ENSG00000130810	124.622	-0.469641	0.323894	-1.44998	0.147063	NA	PPAN
ENSG00000223502	5.17338	-2.24061	1.54564	-1.44963	0.147162	NA
ENSG00000254858	82.2566	-0.553736	0.382074	-1.44929	0.147256	NA	MPV17L2
ENSG00000008300	54.6279	0.666713	0.46007	1.44916	0.147294	NA	CELSR3
ENSG00000165684	90.3116	-0.55669	0.384341	-1.44843	0.147498	NA	SNAPC4
ENSG00000167157	81.1772	0.557525	0.384929	1.44839	0.147509	NA	PRRX2
ENSG00000005238	32.6273	0.876868	0.605426	1.44835	0.14752	NA	FAM214B
ENSG00000058063	91.6252	0.522182	0.360636	1.44795	0.147632	NA	ATP11B
ENSG00000124610	67.4086	-0.614073	0.424242	-1.44746	0.147768	NA	HIST1H1A
ENSG00000171155	104.69	-0.509909	0.352302	-1.44736	0.147795	NA	C1GALT1C1
ENSG00000156140	28.6678	0.919348	0.63614	1.4452	0.148402	NA	ADAMTS3
ENSG00000267458	30.9266	-0.949235	0.656895	-1.44503	0.148448	NA
ENSG00000100294	69.0651	-0.590835	0.408975	-1.44467	0.14855	NA	MCAT
ENSG00000180488	33.6566	0.842056	0.583145	1.44399	0.148741	NA	MIGA1
ENSG00000074935	72.4856	0.58345	0.404078	1.4439	0.148766	NA	TUBE1
ENSG00000253520	10.7844	-1.56185	1.08175	-1.44381	0.148791	NA
ENSG00000242445	6.68511	-1.95575	1.35472	-1.44366	0.148835	NA	RPL7AP11
ENSG00000119723	46.6173	0.712089	0.493548	1.4428	0.149078	NA	COQ6
ENSG00000170899	119.469	0.48933	0.339525	1.44122	0.149522	NA	GSTA4
ENSG00000168056	45.0118	0.725484	0.503568	1.44069	0.149673	NA	LTBP3
ENSG00000164309	21.7316	1.0419	0.723439	1.44021	0.149808	NA	CMYA5
ENSG00000226361	61.9542	0.683389	0.474633	1.43983	0.149917	NA	TERF1P5
ENSG00000250462	39.6125	0.78459	0.545054	1.43947	0.150017	NA	LRRC37BP1
ENSG00000166448	43.1277	0.778106	0.540737	1.43897	0.150158	NA	TMEM130
ENSG00000116678	42.2413	0.82374	0.572475	1.43891	0.150176	NA	LEPR
ENSG00000204947	42.7831	0.852628	0.593117	1.43754	0.150565	NA	ZNF425
ENSG00000231344	31.9929	-0.851447	0.592462	-1.43713	0.15068	NA
ENSG00000213015	99.7185	-0.505778	0.352113	-1.43641	0.150886	NA	ZNF580
ENSG00000252712	14.3597	1.3546	0.943175	1.43621	0.150941	NA	SCARNA14
ENSG00000135093	34.7888	0.830432	0.578319	1.43594	0.151019	NA	USP30
ENSG00000213867	48.8279	-0.692108	0.481993	-1.43593	0.151022	NA
ENSG00000116883	27.3097	1.07955	0.75286	1.43393	0.151591	NA
ENSG00000172366	158.865	-0.413441	0.288473	-1.43321	0.151799	NA	MCRIP2
ENSG00000148384	47.783	0.800247	0.558536	1.43276	0.151927	NA	INPP5E
ENSG00000196155	44.8052	0.747821	0.522059	1.43245	0.152016	NA	PLEKHG4
ENSG00000214322	27.573	-0.917674	0.641109	-1.43138	0.15232	NA	CBX1P2
ENSG00000173214	38.563	-0.788303	0.551067	-1.4305	0.152573	NA	MFSD4B
ENSG00000155858	52.8669	0.742582	0.519276	1.43003	0.152708	NA	LSM11
ENSG00000183023	22.0812	1.02736	0.718827	1.42922	0.152941	NA	SLC8A1
ENSG00000187504	17.5562	-1.1498	0.804722	-1.42882	0.153056	NA	RPL7P48
ENSG00000118515	118.604	0.491167	0.343919	1.42815	0.15325	NA	SGK1
ENSG00000179750	24.0982	1.1053	0.773954	1.42812	0.153258	NA	APOBEC3B
ENSG00000237637	5.7621	-2.01793	1.41312	-1.42799	0.153295	NA	FRY-AS1
ENSG00000006194	153.9	-0.559492	0.392033	-1.42716	0.153535	NA	ZNF263
ENSG00000104081	48.8639	0.750228	0.525699	1.42711	0.153549	NA	BMF
ENSG00000231503	5.76452	-2.01598	1.41304	-1.42669	0.153669	NA	PTMAP4
ENSG00000164535	65.4794	-0.618264	0.433418	-1.42648	0.153728	NA	DAGLB
ENSG00000198483	113.384	0.47751	0.334811	1.42621	0.153809	NA	ANKRD35
ENSG00000133943	94.1383	0.52279	0.366647	1.42587	0.153907	NA	DGLUCY
ENSG00000072682	130.467	0.466737	0.327595	1.42474	0.154233	NA	P4HA2
ENSG00000140396	143.408	0.421304	0.295778	1.42439	0.154333	NA	NCOA2
ENSG00000198406	110.091	0.479516	0.336766	1.42389	0.154479	NA	BZW1P2
ENSG00000165118	10.0034	-1.5675	1.10148	-1.42308	0.154713	NA	C9orf64
ENSG00000138468	139.45	0.440406	0.309599	1.4225	0.15488	NA	SENP7
ENSG00000033100	59.3126	-0.635929	0.447223	-1.42195	0.155041	NA	CHPF2
ENSG00000127080	85.7569	-0.568362	0.399823	-1.42153	0.155162	NA	IPPK
ENSG00000085552	104.594	-0.530991	0.373908	-1.42011	0.155575	NA	IGSF9
ENSG00000251095	140.521	0.532514	0.374984	1.4201	0.15558	NA
ENSG00000155008	27.9843	-0.895374	0.630513	-1.42007	0.155587	NA	APOOL
ENSG00000237517	21.0053	-1.05756	0.745487	-1.41862	0.15601	NA	DGCR5
ENSG00000188042	162.094	-0.408942	0.28829	-1.41851	0.156042	NA	ARL4C
ENSG00000198841	77.8231	-0.602585	0.424846	-1.41836	0.156085	NA	KTI12
ENSG00000198576	29.6442	-0.91392	0.644555	-1.41791	0.156217	NA	ARC
ENSG00000178662	112.531	0.520062	0.366844	1.41766	0.156289	NA	CSRNP3
ENSG00000163702	6.45301	-1.89232	1.33498	-1.41749	0.15634	NA	IL17RC
ENSG00000189430	64.2664	0.752288	0.531348	1.41581	0.156831	NA	NCR1
ENSG00000155792	78.8397	-0.562548	0.397602	-1.41485	0.157112	NA	DEPTOR
ENSG00000226478	10.6947	-1.68367	1.19025	-1.41455	0.1572	NA	UPF3AP1
ENSG00000090530	94.9953	0.615357	0.435116	1.41424	0.157292	NA	P3H2
ENSG00000261208	26.7377	-0.939912	0.665611	-1.4121	0.157919	NA
ENSG00000262979	5.64951	2.0668	1.46386	1.41188	0.157985	NA
ENSG00000255074	11.5318	-1.39079	0.985179	-1.41172	0.158033	NA
ENSG00000225616	56.8373	-0.647546	0.458725	-1.41162	0.158061	NA
ENSG00000120370	74.0366	0.576975	0.408739	1.4116	0.158068	NA	GORAB
ENSG00000212789	33.3669	-0.816052	0.578185	-1.4114	0.158126	NA	ST13P5
ENSG00000116117	47.0487	-0.740192	0.524541	-1.41112	0.158208	NA	PARD3B
ENSG00000167487	73.7835	0.562506	0.398688	1.41089	0.158276	NA	KLHL26
ENSG00000172350	9.21626	1.65764	1.17592	1.40965	0.158643	NA	ABCG4
ENSG00000213209	12.9014	-1.33669	0.948623	-1.40908	0.158811	NA
ENSG00000260776	19.9658	1.09867	0.779939	1.40866	0.158936	NA
ENSG00000272106	42.9058	0.766526	0.544494	1.40778	0.159197	NA
ENSG00000143258	33.9518	0.822064	0.583968	1.40772	0.159214	NA	USP21
ENSG00000127955	77.3992	0.578292	0.410839	1.40759	0.159253	NA	GNAI1
ENSG00000006282	54.4572	0.650979	0.462574	1.4073	0.15934	NA	SPATA20
ENSG00000117020	106.133	0.474862	0.337431	1.40729	0.159342	NA	AKT3
ENSG00000185837	5.48182	2.22243	1.5797	1.40687	0.159466	NA	HDHD5-AS1
ENSG00000099866	22.1228	1.11791	0.794654	1.40679	0.159489	NA	MADCAM1
ENSG00000141198	120.859	0.525238	0.373537	1.40612	0.159688	NA	TOM1L1
ENSG00000163389	140.074	-0.442386	0.314647	-1.40597	0.159732	NA	POGLUT1
ENSG00000245498	7.32371	-1.83525	1.30544	-1.40585	0.159768	NA
ENSG00000107338	42.9245	-0.730578	0.519825	-1.40543	0.159893	NA	SHB
ENSG00000168010	51.7442	0.701332	0.499167	1.405	0.16002	NA	ATG16L2
ENSG00000230732	21.4617	-1.03419	0.736382	-1.40442	0.160195	NA
ENSG00000101190	93.7938	0.524341	0.373606	1.40346	0.16048	NA	TCFL5
ENSG00000116014	42.5535	0.794808	0.566427	1.40319	0.160559	NA	KISS1R
ENSG00000164978	81.7074	-0.537471	0.383074	-1.40305	0.160603	NA	NUDT2
ENSG00000249853	15.7448	-1.20443	0.858534	-1.40289	0.160649	NA	HS3ST5
ENSG00000224765	11.4429	1.44979	1.0339	1.40225	0.160839	NA
ENSG00000173295	10.9469	1.42727	1.01858	1.40124	0.161143	NA	FAM86B3P
ENSG00000176463	109.339	-0.479198	0.342004	-1.40115	0.16117	NA	SLCO3A1
ENSG00000123892	99.9924	0.489234	0.3493	1.40061	0.16133	NA	RAB38
ENSG00000111199	37.9926	0.788387	0.56294	1.40048	0.161369	NA	TRPV4
ENSG00000121851	91.4084	0.511401	0.365231	1.40021	0.161449	NA	POLR3GL
ENSG00000173581	78.4539	0.569367	0.407061	1.39873	0.161895	NA	CCDC106
ENSG00000231249	12.6743	-1.31582	0.940906	-1.39847	0.161973	NA	ITPR1-DT
ENSG00000196352	87.9515	0.537218	0.384188	1.39832	0.162016	NA	CD55
ENSG00000164171	58.3117	0.619736	0.443402	1.39768	0.162208	NA	ITGA2
ENSG00000246089	90.1725	0.596067	0.426519	1.39752	0.162259	NA
ENSG00000225224	94.9652	-0.493702	0.353486	-1.39666	0.162514	NA	RPS27AP12
ENSG00000108389	154.744	0.400305	0.286798	1.39578	0.162782	NA	MTMR4
ENSG00000157782	54.0203	0.648591	0.46476	1.39554	0.162853	NA	CABP1
ENSG00000186908	104.901	0.495282	0.354908	1.39552	0.162859	NA	ZDHHC17
ENSG00000162909	74.3173	0.567277	0.406546	1.39536	0.162908	NA	CAPN2
ENSG00000111254	22.3743	1.07048	0.767208	1.39529	0.162928	NA	AKAP3
ENSG00000142694	40.2002	0.758596	0.543864	1.39483	0.163068	NA	EVA1B
ENSG00000147813	53.8809	0.643478	0.461471	1.39441	0.163195	NA	NAPRT
ENSG00000171246	16.0722	1.17252	0.841053	1.39411	0.163284	NA
ENSG00000198626	99.0004	-0.489149	0.350883	-1.39405	0.163301	NA	RYR2
ENSG00000119900	161.104	-0.399903	0.287016	-1.39331	0.163525	NA	OGFRL1
ENSG00000130363	32.1212	0.887592	0.637236	1.39288	0.163657	NA	RSPH3
ENSG00000188603	44.523	0.711318	0.510684	1.39287	0.163658	NA	CLN3
ENSG00000125285	14.2776	1.26162	0.906078	1.39239	0.163803	NA	SOX21
ENSG00000259806	18.9775	-1.05909	0.760925	-1.39185	0.163969	NA	NA
ENSG00000158023	21.4299	-1.01776	0.731437	-1.39146	0.164087	NA	WDR66
ENSG00000164039	125.742	0.434049	0.312323	1.38974	0.164607	NA	BDH2
ENSG00000162976	158.998	0.40579	0.292043	1.38949	0.164685	NA	PQLC3
ENSG00000231615	31.6728	0.845752	0.608842	1.38912	0.164798	NA
ENSG00000239602	14.9992	-1.20277	0.866029	-1.38883	0.164885	NA
ENSG00000124216	34.55	0.815301	0.587178	1.38851	0.164982	NA	SNAI1
ENSG00000229180	9.64377	-1.50566	1.08457	-1.38826	0.165057	NA
ENSG00000253667	25.7419	-0.917881	0.661232	-1.38814	0.165095	NA
ENSG00000272170	6.3326	1.91066	1.37687	1.38768	0.165236	NA
ENSG00000213380	83.9123	-0.548744	0.395517	-1.38741	0.165317	NA	COG8
ENSG00000244005	122.511	0.443433	0.319633	1.38732	0.165344	NA	NFS1
ENSG00000129451	69.1087	0.581914	0.41947	1.38726	0.165363	NA	KLK10
ENSG00000178381	27.3759	-0.889958	0.64163	-1.38703	0.165434	NA	ZFAND2A
ENSG00000050438	55.0615	-0.655315	0.472771	-1.38612	0.165711	NA	SLC4A8
ENSG00000173825	22.5024	0.994447	0.717603	1.38579	0.165811	NA	TIGD3
ENSG00000179715	46.8239	0.690682	0.498533	1.38543	0.165922	NA	PCED1B
ENSG00000170854	83.6865	-0.545849	0.394241	-1.38456	0.166188	NA	RIOX2
ENSG00000113916	35.3686	0.839226	0.606164	1.38449	0.166209	NA	BCL6
ENSG00000250069	18.06	-1.12861	0.815264	-1.38434	0.166253	NA
ENSG00000134897	77.4663	-0.552911	0.400033	-1.38216	0.166921	NA	BIVM
ENSG00000141564	47.2993	-0.694238	0.502464	-1.38167	0.167074	NA	RPTOR
ENSG00000138792	7.62097	1.75227	1.26845	1.38143	0.167147	NA	ENPEP
ENSG00000270163	17.2942	1.15009	0.832894	1.38083	0.167331	NA	NA
ENSG00000214796	70.6189	-0.594415	0.430596	-1.38045	0.167449	NA
ENSG00000227848	9.08188	1.57122	1.13885	1.37966	0.167693	NA	SUCLA2-AS1
ENSG00000141699	106.836	-0.511636	0.371121	-1.37862	0.168012	NA	RETREG3
ENSG00000110042	123.471	-0.443224	0.321498	-1.37862	0.168012	NA	DTX4
ENSG00000184465	119.262	0.494694	0.358846	1.37857	0.168028	NA	WDR27
ENSG00000105737	30.5336	0.839379	0.609124	1.37801	0.1682	NA	GRIK5
ENSG00000139625	21.6737	-0.980358	0.712077	-1.37676	0.168587	NA	MAP3K12
ENSG00000213683	7.64533	-1.68666	1.22516	-1.37669	0.168609	NA
ENSG00000114541	83.6153	0.516397	0.37511	1.37665	0.168619	NA	FRMD4B
ENSG00000137449	12.7123	1.34861	0.980374	1.3756	0.168944	NA	CPEB2
ENSG00000006118	41.9567	-0.729976	0.530821	-1.37518	0.169074	NA	TMEM132A
ENSG00000101746	5.33533	2.0661	1.50245	1.37516	0.169083	NA	NOL4
ENSG00000174080	102.426	0.470954	0.342567	1.37478	0.1692	NA	CTSF
ENSG00000172123	121.407	-0.480662	0.349736	-1.37436	0.16933	NA	SLFN12
ENSG00000112624	78.6103	0.532078	0.387288	1.37386	0.169487	NA	BICRAL
ENSG00000008441	26.6474	-0.886799	0.645701	-1.37339	0.169631	NA	NFIX
ENSG00000135111	19.29	-1.15489	0.841175	-1.37295	0.169767	NA	TBX3
ENSG00000159208	43.6479	0.731069	0.532567	1.37273	0.169837	NA	CIART
ENSG00000139636	72.0927	0.577502	0.420804	1.37238	0.169946	NA	LMBR1L
ENSG00000183751	96.0721	-0.490145	0.357168	-1.37231	0.169967	NA	TBL3
ENSG00000167264	70.4598	0.561497	0.409326	1.37176	0.170139	NA	DUS2
ENSG00000237214	15.1436	-1.20882	0.881543	-1.37126	0.170295	NA
ENSG00000181035	56.8482	0.675537	0.492678	1.37115	0.170327	NA	SLC25A42
ENSG00000260318	123.73	-0.437049	0.318755	-1.37112	0.170339	NA	COX6CP1
ENSG00000083093	154.923	0.461491	0.336643	1.37086	0.170418	NA	PALB2
ENSG00000053900	153.697	-0.403193	0.294121	-1.37084	0.170425	NA	ANAPC4
ENSG00000182359	32.5383	0.812671	0.592938	1.37058	0.170504	NA	KBTBD3
ENSG00000131408	140.059	0.423469	0.308986	1.37051	0.170528	NA
ENSG00000231566	23.5352	-1.0109	0.737629	-1.37047	0.170541	NA	LINC02595
ENSG00000130717	133.144	-0.425496	0.310684	-1.36954	0.17083	NA	UCK1
ENSG00000244165	16.3447	-1.25611	0.917539	-1.369	0.170999	NA	P2RY11
ENSG00000182383	44.0687	-0.690228	0.504244	-1.36884	0.17105	NA	RPL27AP5
ENSG00000040608	143.177	-0.409003	0.298843	-1.36862	0.171117	NA	RTN4R
ENSG00000197635	14.6964	1.1964	0.874819	1.36759	0.171439	NA	DPP4
ENSG00000203993	15.6804	-1.19669	0.875451	-1.36694	0.171644	NA	ARRDC1-AS1
ENSG00000254297	41.611	-0.749321	0.548197	-1.36688	0.171662	NA
ENSG00000181666	63.0462	0.634597	0.464702	1.3656	0.172064	NA	HKR1
ENSG00000257839	13.9234	1.23246	0.902689	1.36532	0.172151	NA
ENSG00000213757	6.48576	-1.89728	1.38987	-1.36508	0.172226	NA
ENSG00000168447	7.63305	-1.66646	1.22079	-1.36506	0.172233	NA	SCNN1B
ENSG00000198538	97.6237	0.516993	0.378881	1.36452	0.172402	NA	ZNF28
ENSG00000171812	20.2072	-1.03088	0.755518	-1.36447	0.172419	NA	COL8A2
ENSG00000135932	148.394	0.403817	0.296096	1.3638	0.17263	NA	CAB39
ENSG00000231312	83.7718	0.670861	0.492117	1.36321	0.172816	NA	MAP4K3-DT
ENSG00000120156	112.606	-0.478894	0.351307	-1.36318	0.172826	NA	TEK
ENSG00000185915	32.7657	-0.877198	0.643645	-1.36286	0.172927	NA	KLHL34
ENSG00000156171	137.475	0.431123	0.316472	1.36228	0.17311	NA	DRAM2
ENSG00000230777	24.5974	-0.984301	0.722649	-1.36207	0.173175	NA	RPS29P5
ENSG00000176401	60.1402	0.621118	0.456011	1.36207	0.173176	NA	EID2B
ENSG00000198455	95.8583	0.479682	0.352284	1.36163	0.173314	NA	ZXDB
ENSG00000272661	6.74878	1.85827	1.36474	1.36162	0.173317	NA
ENSG00000204217	153.615	0.394186	0.289549	1.36138	0.173394	NA	BMPR2
ENSG00000154727	101.277	0.470216	0.345437	1.36122	0.173444	NA	GABPA
ENSG00000154734	76.5915	-0.535209	0.393297	-1.36083	0.173568	NA	ADAMTS1
ENSG00000170802	100.933	0.517078	0.380016	1.36067	0.173617	NA	FOXN2
ENSG00000087266	47.9247	0.684976	0.503412	1.36067	0.173619	NA	SH3BP2
ENSG00000134463	73.1661	0.594901	0.437255	1.36053	0.173661	NA	ECHDC3
ENSG00000261183	61.8257	-0.651065	0.478702	-1.36006	0.17381	NA	SPINT1-AS1
ENSG00000258450	6.72288	-1.9844	1.45917	-1.35996	0.173844	NA
ENSG00000232524	11.5123	-1.37876	1.0142	-1.35945	0.174003	NA
ENSG00000007545	71.3348	0.558226	0.41088	1.35861	0.17427	NA	CRAMP1
ENSG00000137802	29.3933	-0.844253	0.621692	-1.35799	0.174466	NA	MAPKBP1
ENSG00000272373	9.7011	-1.53927	1.13389	-1.35751	0.174619	NA	NA
ENSG00000141012	38.8258	-0.738423	0.544047	-1.35728	0.174692	NA	GALNS
ENSG00000049239	74.2151	0.570578	0.420587	1.35662	0.174901	NA	H6PD
ENSG00000120949	88.053	-0.500734	0.369259	-1.35605	0.175083	NA	TNFRSF8
ENSG00000132600	95.0731	-0.49347	0.36403	-1.35557	0.175235	NA	PRMT7
ENSG00000154035	93.5025	0.491836	0.362882	1.35536	0.175302	NA	NA
ENSG00000164211	139.374	0.417023	0.307752	1.35506	0.175398	NA	STARD4
ENSG00000101670	10.3674	-1.47365	1.08754	-1.35504	0.175406	NA	LIPG
ENSG00000087301	143.261	0.403055	0.297467	1.35496	0.175432	NA	TXNDC16
ENSG00000137440	6.41541	-1.89062	1.39565	-1.35465	0.17553	NA	FGFBP1
ENSG00000104518	58.3119	0.61123	0.451359	1.3542	0.175673	NA	GSDMD
ENSG00000223969	8.19403	-1.59105	1.1756	-1.3534	0.175927	NA
ENSG00000138744	57.5473	0.621282	0.459461	1.3522	0.176313	NA	NAAA
ENSG00000215184	11.886	-1.30412	0.964522	-1.35209	0.176345	NA	RPS12P16
ENSG00000121879	125.606	0.435446	0.32206	1.35206	0.176355	NA	PIK3CA
ENSG00000234062	6.96169	-1.75629	1.2991	-1.35192	0.1764	NA
ENSG00000186088	14.4004	-1.20629	0.892356	-1.3518	0.176438	NA	GSAP
ENSG00000138756	116.243	0.44339	0.328407	1.35012	0.176977	NA	BMP2K
ENSG00000171703	147.653	0.399646	0.29602	1.35007	0.176995	NA	TCEA2
ENSG00000100167	107.107	-0.493358	0.365457	-1.34998	0.177024	NA	2003-09-01
ENSG00000053524	28.2757	0.934623	0.692408	1.34981	0.177075	NA	MCF2L2
ENSG00000227354	15.5593	1.14519	0.848637	1.34945	0.177193	NA	RBM26-AS1
ENSG00000070269	116.01	0.445703	0.330328	1.34927	0.177249	NA	TMEM260
ENSG00000168078	105.67	0.475964	0.352906	1.3487	0.177434	NA	PBK
ENSG00000100196	58.8751	0.601935	0.446368	1.34852	0.177492	NA	KDELR3
ENSG00000227682	48.7023	-0.659752	0.489291	-1.34838	0.177535	NA	ATP5F1AP2
ENSG00000256420	12.0035	1.42723	1.05852	1.34833	0.177554	NA	OSBPL9P4
ENSG00000107882	58.1248	0.619935	0.459842	1.34815	0.177611	NA	SUFU
ENSG00000111348	19.9351	-1.00663	0.746711	-1.34809	0.17763	NA	ARHGDIB
ENSG00000273117	76.4708	0.537127	0.398457	1.34802	0.177653	NA
ENSG00000182809	59.0804	0.594867	0.441869	1.34625	0.178221	NA	CRIP2
ENSG00000182093	150.312	0.39668	0.294821	1.3455	0.178465	NA	WRB
ENSG00000099308	41.8832	0.758223	0.56367	1.34515	0.178576	NA	MAST3
ENSG00000214535	60.1736	-0.597526	0.444212	-1.34514	0.178581	NA	RPS15AP1
ENSG00000214694	14.0485	1.22796	0.912936	1.34507	0.178602	NA	ARHGEF33
ENSG00000267745	11.9482	-1.33219	0.990432	-1.34506	0.178605	NA
ENSG00000183586	40.4677	0.797866	0.593194	1.34503	0.178614	NA	HMGN3P1
ENSG00000100604	125.286	0.429333	0.319225	1.34492	0.178651	NA	CHGA
ENSG00000164414	61.3241	0.590165	0.438922	1.34458	0.178762	NA	SLC35A1
ENSG00000104343	158.785	0.380993	0.283404	1.34434	0.178837	NA	UBE2W
ENSG00000213433	12.3799	1.32013	0.981988	1.34434	0.178838	NA	RPLP1P6
ENSG00000131409	74.0085	0.544539	0.405149	1.34405	0.178934	NA	LRRC4B
ENSG00000146530	159.575	0.409377	0.304671	1.34367	0.179056	NA	VWDE
ENSG00000179476	44.8424	0.693682	0.51649	1.34307	0.179249	NA	C14orf28
ENSG00000185551	9.37892	-1.45653	1.08502	-1.3424	0.179467	NA	NR2F2
ENSG00000083457	126.609	-0.424125	0.315965	-1.34231	0.179494	NA	ITGAE
ENSG00000233730	8.87525	-1.54719	1.15278	-1.34214	0.179552	NA	LINC01765
ENSG00000124159	18.6281	1.03742	0.773148	1.34181	0.179657	NA	MATN4
ENSG00000238082	15.3255	-1.14092	0.850519	-1.34144	0.179777	NA
ENSG00000087008	40.774	-0.710459	0.529672	-1.34132	0.179817	NA	ACOX3
ENSG00000214881	8.86539	-1.52849	1.14028	-1.34046	0.180097	NA	TMEM14DP
ENSG00000104497	82.5804	0.549133	0.409871	1.33977	0.18032	NA	SNX16
ENSG00000116544	81.504	0.510111	0.380785	1.33963	0.180365	NA	DLGAP3
ENSG00000135116	41.1831	-0.720246	0.537923	-1.33894	0.180591	NA	HRK
ENSG00000183098	100.444	0.477841	0.356916	1.3388	0.180634	NA	GPC6
ENSG00000234751	7.50593	-1.87392	1.39977	-1.33874	0.180656	NA
ENSG00000167995	6.81707	-1.71675	1.28246	-1.33863	0.18069	NA	BEST1
ENSG00000156113	69.1654	-0.58405	0.436448	-1.33819	0.180834	NA	KCNMA1
ENSG00000272931	26.049	-0.89837	0.671486	-1.33788	0.180935	NA
ENSG00000147789	83.4614	-0.536114	0.401075	-1.33669	0.181323	NA	ZNF7
ENSG00000196468	29.4006	-0.843654	0.631472	-1.33601	0.181545	NA	FGF16
ENSG00000233270	51.577	-0.653046	0.488922	-1.33569	0.181652	NA	SNRPEP4
ENSG00000184886	126.339	-0.48733	0.364862	-1.33565	0.181662	NA	NA
ENSG00000219133	12.4494	-1.27643	0.955812	-1.33544	0.181731	NA
ENSG00000064012	58.6795	0.618809	0.463376	1.33544	0.181734	NA	CASP8
ENSG00000159374	23.7345	0.921867	0.690421	1.33523	0.181802	NA	M1AP
ENSG00000132334	10.6489	-1.37124	1.02731	-1.33478	0.181948	NA	PTPRE
ENSG00000228801	25.7482	0.951826	0.713219	1.33455	0.182024	NA
ENSG00000200534	12.6341	-1.2995	0.974082	-1.33407	0.18218	NA	SNORA33
ENSG00000183955	80.9626	0.552951	0.414485	1.33407	0.182182	NA	KMT5A
ENSG00000167992	80.1369	-0.545976	0.409286	-1.33397	0.182213	NA	VWCE
ENSG00000157734	77.284	0.532762	0.399403	1.3339	0.182237	NA	SNX22
ENSG00000140543	32.2083	0.802079	0.601325	1.33385	0.182252	NA	DET1
ENSG00000083807	74.0913	-0.551438	0.413696	-1.33296	0.182547	NA	SLC27A5
ENSG00000167632	35.4817	0.819632	0.614982	1.33277	0.182606	NA	TRAPPC9
ENSG00000163617	17.7507	1.07285	0.805417	1.33205	0.182844	NA	CCDC191
ENSG00000234072	9.93508	1.45172	1.08989	1.33199	0.182864	NA
ENSG00000204103	43.4236	0.716627	0.538036	1.33193	0.182883	NA	MAFB
ENSG00000128159	56.6691	0.600471	0.45088	1.33178	0.182934	NA	TUBGCP6
ENSG00000255397	134.875	-0.416474	0.312807	-1.33141	0.183054	NA
ENSG00000114378	22.8292	0.937814	0.704521	1.33114	0.183144	NA	HYAL1
ENSG00000258297	22.5599	0.936599	0.703875	1.33063	0.18331	NA	NA
ENSG00000129910	6.03536	1.91165	1.43686	1.33043	0.183376	NA	CDH15
ENSG00000165661	86.1856	-0.492722	0.370384	-1.3303	0.18342	NA	QSOX2
ENSG00000226031	82.1822	-0.50352	0.378705	-1.32958	0.183656	NA	FGF13-AS1
ENSG00000019505	119.383	0.457108	0.343924	1.32909	0.183817	NA	SYT13
ENSG00000103522	6.76331	1.85906	1.39979	1.3281	0.184144	NA	IL21R
ENSG00000176383	16.7959	1.08092	0.8143	1.32743	0.184367	NA	B3GNT4
ENSG00000124440	121.02	0.436247	0.328843	1.32661	0.184637	NA	HIF3A
ENSG00000132846	53.554	-0.628612	0.474061	-1.32601	0.184835	NA	ZBED3
ENSG00000183091	133.263	0.443778	0.334849	1.32531	0.185069	NA	NEB
ENSG00000032389	114.953	-0.429753	0.324286	-1.32523	0.185095	NA	EIPR1
ENSG00000173638	109.361	-0.487793	0.36847	-1.32383	0.185558	NA	SLC19A1
ENSG00000013441	126.122	-0.414565	0.313224	-1.32354	0.185655	NA	CLK1
ENSG00000100151	53.1617	-0.614995	0.464761	-1.32325	0.185752	NA	PICK1
ENSG00000148841	93.9046	-0.476641	0.360307	-1.32287	0.185878	NA	ITPRIP
ENSG00000267778	22.6397	0.962204	0.727651	1.32234	0.186054	NA
ENSG00000134262	41.2159	-0.720545	0.544955	-1.32221	0.186098	NA	AP4B1
ENSG00000123901	8.25415	-1.8226	1.37891	-1.32177	0.186245	NA	GPR83
ENSG00000102290	45.8706	0.673933	0.510056	1.32129	0.186404	NA	PCDH11X
ENSG00000227034	46.2631	-0.653577	0.494678	-1.32122	0.186429	NA
ENSG00000067798	18.646	1.09267	0.827355	1.32068	0.186608	NA	NAV3
ENSG00000239039	45.8125	0.661086	0.500784	1.3201	0.186801	NA	SNORD13
ENSG00000233621	5.53727	-1.93865	1.46868	-1.32	0.186835	NA	LINC01137
ENSG00000163536	34.2006	0.805945	0.610578	1.31997	0.186845	NA	SERPINI1
ENSG00000165475	44.6038	0.672716	0.509811	1.31954	0.186989	NA	CRYL1
ENSG00000115756	162.264	-0.396948	0.300849	-1.31942	0.187028	NA	HPCAL1
ENSG00000214832	8.94992	1.48651	1.12679	1.31924	0.187087	NA	UPF3AP2
ENSG00000173852	78.2077	0.52538	0.398292	1.31908	0.187142	NA	DPY19L1
ENSG00000175073	110.402	0.465419	0.352964	1.3186	0.187302	NA	VCPIP1
ENSG00000268375	14.3247	1.28454	0.974672	1.31792	0.187531	NA
ENSG00000157036	48.3864	-0.659953	0.500783	-1.31784	0.187556	NA	EXOG
ENSG00000259673	6.76961	-1.69236	1.28481	-1.3172	0.187772	NA	IQCH-AS1
ENSG00000167759	14.1834	-1.2829	0.975279	-1.31542	0.188368	NA	KLK13
ENSG00000147889	8.36881	-1.60505	1.22021	-1.31539	0.188379	NA	CDKN2A
ENSG00000165807	11.5875	1.3715	1.04266	1.31538	0.188383	NA	PPP1R36
ENSG00000150347	31.0214	-0.828786	0.630164	-1.31519	0.188446	NA	ARID5B
ENSG00000228501	14.4818	1.16584	0.886617	1.31493	0.188532	NA	RPL15P18
ENSG00000105289	98.3695	0.467949	0.355886	1.31489	0.188548	NA	TJP3
ENSG00000267279	74.7797	-0.620699	0.472066	-1.31486	0.188558	NA
ENSG00000168952	106.24	-0.446855	0.340042	-1.31412	0.188806	NA	STXBP6
ENSG00000213865	26.948	0.849396	0.646446	1.31395	0.188864	NA	C8orf44
ENSG00000088727	105.344	-0.441938	0.336612	-1.3129	0.189216	NA	KIF9
ENSG00000269640	11.3725	-1.35111	1.02947	-1.31244	0.189373	NA	NA
ENSG00000165633	8.99531	-1.54559	1.17819	-1.31183	0.189576	NA	VSTM4
ENSG00000236537	41.3127	-0.695331	0.530237	-1.31136	0.189737	NA	NA
ENSG00000164930	81.6377	0.502586	0.383268	1.31132	0.18975	NA	FZD6
ENSG00000145569	56.7881	0.597179	0.455503	1.31103	0.189847	NA	OTULINL
ENSG00000008517	38.5792	-0.725553	0.553675	-1.31043	0.19005	NA	IL32
ENSG00000168491	29.7591	0.8636	0.659221	1.31003	0.190185	NA	CCDC110
ENSG00000125459	40.8126	-0.869006	0.66355	-1.30963	0.190321	NA	MSTO1
ENSG00000151364	84.8807	-0.499037	0.381255	-1.30893	0.190557	NA	KCTD14
ENSG00000130159	155.26	-0.373205	0.285385	-1.30772	0.190967	NA	ECSIT
ENSG00000214121	87.9838	-0.506209	0.387123	-1.30762	0.191002	NA	PRDX1P1
ENSG00000174839	55.0814	0.626	0.478826	1.30737	0.191089	NA	DENND6A
ENSG00000267291	13.7915	1.17784	0.90097	1.3073	0.191111	NA
ENSG00000022556	37.3975	-0.847791	0.648542	-1.30723	0.191136	NA	NLRP2
ENSG00000272079	20.8414	0.991992	0.758962	1.30704	0.1912	NA
ENSG00000100583	7.49811	-1.62384	1.24277	-1.30663	0.191339	NA	SAMD15
ENSG00000101639	129.948	0.432072	0.330773	1.30625	0.191468	NA	CEP192
ENSG00000162616	40.6466	0.689213	0.527649	1.3062	0.191486	NA	DNAJB4
ENSG00000225614	5.11347	1.99064	1.52411	1.3061	0.19152	NA	ZNF469
ENSG00000076356	8.00195	-1.53479	1.17535	-1.30581	0.191618	NA	PLXNA2
ENSG00000075240	16.3202	1.1153	0.854464	1.30527	0.191801	NA	GRAMD4
ENSG00000125657	160.687	-0.4054	0.310782	-1.30445	0.19208	NA	TNFSF9
ENSG00000099949	58.3342	0.587876	0.450963	1.3036	0.192369	NA	LZTR1
ENSG00000272755	14.5548	1.14342	0.87721	1.30347	0.192413	NA
ENSG00000116668	59.8692	0.59518	0.456697	1.30323	0.192497	NA	SWT1
ENSG00000232742	19.5882	0.990276	0.75988	1.3032	0.192506	NA	RHOQP2
ENSG00000130489	136.698	-0.401483	0.308126	-1.30298	0.19258	NA	SCO2
ENSG00000256525	74.0232	0.539117	0.413931	1.30243	0.192769	NA	POLG2
ENSG00000136305	23.0667	0.990489	0.761003	1.30156	0.193068	NA	CIDEB
ENSG00000221890	90.9107	0.483074	0.371248	1.30122	0.193185	NA	NPTXR
ENSG00000112394	155.569	-0.383283	0.294565	-1.30118	0.193196	NA	SLC16A10
ENSG00000124459	44.8443	-0.688961	0.529519	-1.30111	0.193222	NA	ZNF45
ENSG00000233459	12.6242	-1.28592	0.988337	-1.30109	0.193226	NA
ENSG00000166840	35.3129	0.740937	0.569495	1.30104	0.193244	NA	GLYATL1
ENSG00000107021	141.834	-0.390296	0.300013	-1.30093	0.193283	NA	TBC1D13
ENSG00000166813	81.1792	-0.492786	0.378837	-1.30079	0.193331	NA	KIF7
ENSG00000215414	161.201	-0.400514	0.307925	-1.30069	0.193366	NA	PSMA6P1
ENSG00000206538	36.8881	-0.732535	0.563424	-1.30015	0.19355	NA	VGLL3
ENSG00000181472	108.267	-0.465286	0.357902	-1.30004	0.193589	NA	ZBTB2
ENSG00000137274	84.8528	0.486255	0.37405	1.29997	0.193611	NA	BPHL
ENSG00000234456	12.737	1.22141	0.939633	1.29988	0.193642	NA	MAGI2-AS3
ENSG00000225077	46.2092	0.670065	0.515521	1.29978	0.193676	NA	LINC00337
ENSG00000159788	56.4236	-0.60505	0.465509	-1.29976	0.193683	NA	RGS12
ENSG00000182568	160.424	0.380814	0.293078	1.29936	0.193819	NA	SATB1
ENSG00000218510	63.049	0.566465	0.436002	1.29923	0.193866	NA	LINC00339
ENSG00000253948	26.4274	0.858974	0.661521	1.29848	0.194121	NA
ENSG00000171643	13.1428	-1.2614	0.971568	-1.29831	0.19418	NA	S100Z
ENSG00000108590	125.119	-0.4137	0.318738	-1.29793	0.194312	NA	MED31
ENSG00000129951	48.4414	0.632433	0.487379	1.29762	0.194418	NA	PLPPR3
ENSG00000008513	55.8672	-0.586625	0.452189	-1.2973	0.194528	NA	ST3GAL1
ENSG00000155846	109.844	-0.433888	0.334708	-1.29632	0.194866	NA	PPARGC1B
ENSG00000257576	53.2069	-0.636613	0.491179	-1.29609	0.194944	NA	HSPD1P4
ENSG00000151117	12.5755	1.28597	0.992783	1.29532	0.195211	NA	TMEM86A
ENSG00000221164	120.8	0.44727	0.345447	1.29476	0.195404	NA	SNORA11F
ENSG00000100626	23.3918	-0.963917	0.744919	-1.29399	0.19567	NA	GALNT16
ENSG00000101349	12.2672	-1.25192	0.968016	-1.29328	0.195914	NA	PAK5
ENSG00000151067	9.32177	-1.44212	1.11528	-1.29306	0.195992	NA	CACNA1C
ENSG00000238648	9.23951	-1.59077	1.23103	-1.29223	0.196278	NA	NA
ENSG00000125378	158.992	0.399121	0.309019	1.29157	0.196505	NA	BMP4
ENSG00000171766	94.564	0.465681	0.360649	1.29123	0.196624	NA	GATM
ENSG00000200792	16.9545	-1.05968	0.820956	-1.29078	0.196778	NA	SNORA80A
ENSG00000131470	103.012	-0.446105	0.345952	-1.2895	0.197225	NA	PSMC3IP
ENSG00000109320	66.7186	-0.551135	0.427477	-1.28927	0.197303	NA	NFKB1
ENSG00000252994	10.6209	-1.3681	1.06116	-1.28925	0.197311	NA	RNU6-1231P
ENSG00000272330	18.9769	-0.979638	0.760335	-1.28843	0.197596	NA
ENSG00000110921	65.71	-0.623032	0.483627	-1.28825	0.19766	NA	MVK
ENSG00000124343	26.908	0.8436	0.655306	1.28734	0.197977	NA	XG
ENSG00000157426	160.04	0.369655	0.287194	1.28712	0.198051	NA	AASDH
ENSG00000176273	22.69	0.903685	0.702178	1.28697	0.198103	NA	SLC35G1
ENSG00000188878	22.4372	0.942546	0.732585	1.2866	0.198233	NA	FBF1
ENSG00000213361	6.26577	-1.82208	1.4165	-1.28633	0.198329	NA
ENSG00000104814	100.478	0.509267	0.396027	1.28594	0.198464	NA	MAP4K1
ENSG00000116574	53.8586	0.606443	0.471877	1.28517	0.198732	NA	RHOU
ENSG00000153823	46.1782	-0.7161	0.557221	-1.28513	0.198748	NA	PID1
ENSG00000117419	156.218	-0.374767	0.291632	-1.28507	0.198768	NA	ERI3
ENSG00000107485	17.5931	-1.04904	0.816478	-1.28483	0.198851	NA	GATA3
ENSG00000065491	109.113	0.440948	0.343242	1.28466	0.198913	NA	TBC1D22B
ENSG00000197870	7.68795	-1.70742	1.32911	-1.28463	0.198921	NA	PRB3
ENSG00000230207	57.9936	0.574541	0.447264	1.28457	0.198944	NA	RPL4P5
ENSG00000006555	10.2707	1.55429	1.21016	1.28437	0.199013	NA	TTC22
ENSG00000124942	70.1132	-0.554822	0.432451	-1.28297	0.199502	NA	AHNAK
ENSG00000215271	12.1807	1.37574	1.07289	1.28228	0.199743	NA	HOMEZ
ENSG00000119231	107.57	0.458089	0.357313	1.28204	0.199829	NA	SENP5
ENSG00000169242	24.8061	0.889685	0.693988	1.28199	0.199846	NA	EFNA1
ENSG00000185666	38.2439	0.7051	0.5501	1.28177	0.199924	NA	SYN3
ENSG00000167895	9.06009	1.5711	1.22579	1.28171	0.199945	NA	TMC8
ENSG00000171097	91.8869	0.500937	0.390852	1.28165	0.199964	NA	KYAT1
ENSG00000264895	75.5105	0.512539	0.400066	1.28113	0.200146	NA
ENSG00000132275	86.7386	-0.51771	0.404145	-1.281	0.200193	NA	RRP8
ENSG00000262185	5.67947	-1.98733	1.55185	-1.28062	0.200326	NA
ENSG00000272145	20.78	0.939539	0.733715	1.28052	0.200362	NA	NFYC-AS1
ENSG00000125462	29.0071	0.836122	0.653049	1.28034	0.200427	NA	C1orf61
ENSG00000224831	17.2266	1.07684	0.841294	1.27998	0.200551	NA	TMEM183B
ENSG00000247498	24.412	-0.868676	0.678926	-1.27948	0.200727	NA	GPRC5D-AS1
ENSG00000184381	12.5394	1.48195	1.15884	1.27882	0.20096	NA	PLA2G6
ENSG00000260093	7.31831	-1.58375	1.23882	-1.27843	0.201096	NA
ENSG00000229037	8.63571	-1.47583	1.15476	-1.27803	0.201237	NA
ENSG00000162927	18.7776	0.997838	0.780924	1.27777	0.201332	NA	PUS10
ENSG00000163517	43.4173	0.661694	0.518024	1.27734	0.201482	NA	HDAC11
ENSG00000168994	14.6515	1.18304	0.926238	1.27726	0.201512	NA	PXDC1
ENSG00000103381	52.2389	0.596024	0.466838	1.27673	0.201699	NA	CPPED1
ENSG00000186654	33.7922	-0.755204	0.592059	-1.27556	0.202113	NA	PRR5
ENSG00000036530	9.52374	1.47513	1.15713	1.27482	0.202374	NA	CYP46A1
ENSG00000158234	79.3572	-0.500867	0.3929	-1.2748	0.202382	NA	FAIM
ENSG00000189227	137.185	0.397407	0.311782	1.27463	0.20244	NA	C15orf61
ENSG00000196361	79.6965	0.570026	0.447246	1.27452	0.202478	NA	ELAVL3
ENSG00000237082	5.02115	2.07279	1.62712	1.2739	0.202698	NA	COX5BP6
ENSG00000260593	5.02357	2.07368	1.62865	1.27325	0.202929	NA
ENSG00000184564	5.88887	1.77633	1.39549	1.27291	0.20305	NA	SLITRK6
ENSG00000214293	15.3702	1.12729	0.88565	1.27284	0.203076	NA	APTR
ENSG00000176700	9.25142	-1.43988	1.1314	-1.27265	0.203141	NA	SCAND2P
ENSG00000064300	148.203	0.434125	0.341219	1.27228	0.203275	NA	NGFR
ENSG00000185753	35.6431	0.735368	0.578162	1.27191	0.203406	NA	CXorf38
ENSG00000187624	15.385	-1.14913	0.903486	-1.27189	0.203414	NA	C17orf97
ENSG00000077463	73.6602	-0.51159	0.402331	-1.27156	0.203528	NA	SIRT6
ENSG00000272707	29.1257	-0.785663	0.617904	-1.2715	0.203552	NA
ENSG00000196387	54.987	-0.591014	0.465278	-1.27024	0.204	NA	ZNF140
ENSG00000155367	65.2833	0.55617	0.437911	1.27005	0.204066	NA	PPM1J
ENSG00000175283	75.839	-0.497895	0.392073	-1.26991	0.204118	NA	DOLK
ENSG00000127452	126.111	0.407625	0.320989	1.2699	0.204119	NA	FBXL12
ENSG00000170191	53.4039	0.595804	0.469173	1.2699	0.204119	NA	NANP
ENSG00000102796	25.1584	0.845175	0.66563	1.26974	0.204178	NA	DHRS12
ENSG00000258608	56.8005	-0.573574	0.451817	-1.26948	0.204269	NA	DNAJC19P9
ENSG00000249042	9.31882	1.4304	1.1273	1.26887	0.204488	NA
ENSG00000175538	54.708	-0.59104	0.465802	-1.26886	0.204489	NA	KCNE3
ENSG00000234418	8.56294	-1.47488	1.1628	-1.26839	0.20466	NA
ENSG00000159753	69.7849	0.524546	0.413586	1.26829	0.204695	NA	CARMIL2
ENSG00000179284	5.00085	-2.17568	1.71605	-1.26784	0.204854	NA	DAND5
ENSG00000232956	112.825	-0.437997	0.345902	-1.26625	0.205425	NA	SNHG15
ENSG00000251896	28.6071	0.808079	0.638281	1.26602	0.205505	NA	SNORD116-27
ENSG00000238528	12.4253	1.20861	0.954724	1.26593	0.205539	NA	NA
ENSG00000169857	111.159	-0.416635	0.329188	-1.26564	0.20564	NA	AVEN
ENSG00000125812	74.1329	-0.528436	0.417801	-1.2648	0.205943	NA	GZF1
ENSG00000267185	33.8553	-0.755754	0.597784	-1.26426	0.206137	NA	PTP4A2P1
ENSG00000224945	47.7605	0.637022	0.503969	1.26401	0.206226	NA
ENSG00000165626	56.0685	0.717213	0.567475	1.26387	0.206277	NA	BEND7
ENSG00000115514	155.864	-0.375877	0.297574	-1.26314	0.206539	NA	TXNDC9
ENSG00000166268	8.71837	1.43538	1.13637	1.26313	0.206542	NA	MYRFL
ENSG00000226381	8.71837	1.43538	1.13637	1.26313	0.206542	NA	NA
ENSG00000164465	93.9527	-0.457197	0.362052	-1.2628	0.206663	NA	DCBLD1
ENSG00000107331	15.3047	1.10184	0.872816	1.2624	0.206804	NA	ABCA2
ENSG00000251204	9.05692	-1.39075	1.10213	-1.26188	0.206993	NA
ENSG00000161634	7.22357	-1.56612	1.24149	-1.26149	0.207133	NA	DCD
ENSG00000144847	9.32366	1.43181	1.13683	1.25947	0.207859	NA	IGSF11
ENSG00000224818	38.8431	-0.689979	0.548002	-1.25908	0.208001	NA
ENSG00000132017	74.4509	0.520735	0.413623	1.25896	0.208044	NA	DCAF15
ENSG00000226510	7.26473	1.59225	1.26489	1.2588	0.208101	NA	UPK1A-AS1
ENSG00000183666	16.6896	-1.02953	0.818318	-1.25811	0.208353	NA	GUSBP1
ENSG00000241313	6.97846	1.63208	1.29785	1.25752	0.208565	NA	WWTR1-AS1
ENSG00000135747	95.8627	-0.480016	0.381738	-1.25745	0.208591	NA	ZNF670-ZNF695
ENSG00000010361	128.31	0.403979	0.321326	1.25723	0.208672	NA	FUZ
ENSG00000184209	110.869	-0.432751	0.344285	-1.25695	0.20877	NA	SNRNP35
ENSG00000182541	129.214	-0.404809	0.322105	-1.25676	0.208839	NA	LIMK2
ENSG00000179832	13.9958	-1.14812	0.914043	-1.25609	0.209084	NA	MROH1
ENSG00000183826	29.8322	-0.784709	0.624758	-1.25602	0.209109	NA	BTBD9
ENSG00000248099	7.2502	1.58891	1.26506	1.256	0.209117	NA	INSL3
ENSG00000215104	7.68275	-1.66267	1.32402	-1.25577	0.209198	NA	NA
ENSG00000231007	24.4191	-0.857764	0.68323	-1.25546	0.209313	NA	CDC20P1
ENSG00000131018	42.6069	0.651749	0.519171	1.25536	0.209347	NA	SYNE1
ENSG00000167100	7.67607	1.56048	1.24374	1.25467	0.2096	NA	SAMD14
ENSG00000197380	23.5201	0.874706	0.697196	1.25461	0.209622	NA	DACT3
ENSG00000159176	57.215	-0.63206	0.503874	-1.2544	0.209696	NA	CSRP1
ENSG00000164007	49.4491	0.60344	0.481248	1.2539	0.209877	NA	CLDN19
ENSG00000214274	59.6107	0.593409	0.473249	1.2539	0.209877	NA	ANG
ENSG00000010818	71.1721	0.561637	0.447979	1.25371	0.209947	NA	HIVEP2
ENSG00000256189	53.6332	0.59697	0.476281	1.2534	0.210061	NA
ENSG00000271180	21.2871	-0.931792	0.743476	-1.25329	0.2101	NA
ENSG00000203706	44.1526	-0.630671	0.503656	-1.25219	0.210502	NA	SERTAD4-AS1
ENSG00000213144	27.6093	-0.802656	0.641088	-1.25202	0.210562	NA
ENSG00000101493	55.4565	0.617318	0.493227	1.25159	0.210719	NA	ZNF516
ENSG00000089723	17.3921	1.0019	0.800542	1.25153	0.21074	NA	OTUB2
ENSG00000244280	57.9489	0.564053	0.450694	1.25152	0.210744	NA	ECEL1P2
ENSG00000080031	7.26715	1.59306	1.27302	1.25141	0.210785	NA	PTPRH
ENSG00000117013	12.5079	1.18365	0.945856	1.25141	0.210786	NA	KCNQ4
ENSG00000149930	92.5986	-0.446152	0.356536	-1.25135	0.210806	NA	TAOK2
ENSG00000048052	39.8762	0.678524	0.542356	1.25107	0.21091	NA	HDAC9
ENSG00000115902	18.0922	-1.04494	0.835645	-1.25046	0.211131	NA	SLC1A4
ENSG00000170085	36.5162	-0.707791	0.566326	-1.24979	0.211375	NA	SIMC1
ENSG00000077150	64.0183	0.530105	0.424594	1.2485	0.211849	NA	NFKB2
ENSG00000111203	57.0564	-0.562475	0.450565	-1.24838	0.211893	NA	ITFG2
ENSG00000160801	8.54584	1.51593	1.21443	1.24827	0.211931	NA	PTH1R
ENSG00000184347	11.0529	-1.29442	1.03778	-1.2473	0.212287	NA	SLIT3
ENSG00000047634	70.9085	0.573107	0.459535	1.24715	0.212344	NA	SCML1
ENSG00000203652	7.18839	-1.56503	1.25614	-1.24591	0.212799	NA	NA
ENSG00000153956	108.065	0.420221	0.33744	1.24532	0.213014	NA	CACNA2D1
ENSG00000259953	7.35221	1.54558	1.24134	1.2451	0.213097	NA
ENSG00000105707	60.4975	0.549906	0.441684	1.24502	0.213124	NA	HPN
ENSG00000131797	21.8976	0.914316	0.734434	1.24493	0.213159	NA	CLUHP3
ENSG00000198728	70.5635	0.543713	0.436825	1.24469	0.213245	NA	LDB1
ENSG00000225338	5.50545	1.91482	1.53862	1.24451	0.213314	NA	RPL23AP18
ENSG00000229184	15.8671	-1.19104	0.957141	-1.24437	0.213363	NA	ATP5PDP2
ENSG00000196668	59.8098	0.644198	0.517839	1.24401	0.213494	NA	LINC00173
ENSG00000236988	7.30232	1.64181	1.32187	1.24204	0.214222	NA
ENSG00000137492	64.6759	-0.528166	0.425604	-1.24098	0.214613	NA	THAP12
ENSG00000233058	20.7053	-1.0299	0.83012	-1.24066	0.21473	NA	LINC00884
ENSG00000265182	34.7422	-0.701332	0.565526	-1.24014	0.214923	NA	SRP72P1
ENSG00000135905	5.26757	-1.86002	1.50032	-1.23975	0.215069	NA	DOCK10
ENSG00000120833	99.7531	-0.53745	0.433549	-1.23965	0.215105	NA	SOCS2
ENSG00000118894	87.6329	-0.468549	0.378204	-1.23888	0.21539	NA	EEF2KMT
ENSG00000162836	71.8971	0.546214	0.440969	1.23867	0.215469	NA	ACP6
ENSG00000163285	10.8879	1.32236	1.06775	1.23845	0.215548	NA	GABRG1
ENSG00000167371	20.0727	0.938094	0.757606	1.23824	0.215629	NA	PRRT2
ENSG00000228623	157.004	0.355565	0.287238	1.23788	0.215762	NA	ZNF883
ENSG00000196542	65.3048	0.520945	0.420857	1.23782	0.215783	NA	SPTSSB
ENSG00000127870	75.8	0.491005	0.396778	1.23748	0.215909	NA	RNF6
ENSG00000100228	15.9784	1.04015	0.840643	1.23732	0.215967	NA	RAB36
ENSG00000259370	10.963	-1.28004	1.03456	-1.23728	0.215984	NA
ENSG00000126216	152.673	-0.355335	0.287306	-1.23678	0.216168	NA	TUBGCP3
ENSG00000173535	24.7007	-0.83756	0.677418	-1.2364	0.21631	NA	TNFRSF10C
ENSG00000267751	16.7199	-1.03068	0.833727	-1.23623	0.216372	NA
ENSG00000207034	6.54737	-1.6514	1.33625	-1.23585	0.216515	NA
ENSG00000260966	20.9949	0.920971	0.745298	1.23571	0.216567	NA
ENSG00000186318	58.9709	0.550273	0.445421	1.2354	0.216682	NA	BACE1
ENSG00000164715	30.734	-0.75949	0.614792	-1.23536	0.216696	NA	LMTK2
ENSG00000253606	53.84	0.571542	0.462667	1.23532	0.216711	NA	AFG3L2P1
ENSG00000240344	86.3131	0.474047	0.383769	1.23524	0.21674	NA	PPIL3
ENSG00000162337	54.9601	0.56952	0.461295	1.23461	0.216975	NA	LRP5
ENSG00000175600	24.9317	0.824832	0.668168	1.23447	0.217029	NA	SUGCT
ENSG00000126562	14.6264	1.11162	0.901018	1.23373	0.217302	NA	WNK4
ENSG00000175592	55.261	-0.564298	0.457506	-1.23342	0.217418	NA	FOSL1
ENSG00000146648	50.6821	-0.585239	0.474524	-1.23332	0.217457	NA	EGFR
ENSG00000120910	17.586	1.02095	0.827922	1.23314	0.217522	NA	PPP3CC
ENSG00000263343	16.0657	-1.05142	0.852671	-1.23309	0.217541	NA
ENSG00000118231	70.9353	-0.522957	0.424107	-1.23308	0.217547	NA	CRYGD
ENSG00000236333	21.6806	0.891901	0.723327	1.23305	0.217555	NA	TRHDE-AS1
ENSG00000264546	5.17525	-1.83534	1.48905	-1.23256	0.217739	NA
ENSG00000197471	55.1144	0.619552	0.502663	1.23254	0.217748	NA	SPN
ENSG00000181788	117.96	0.410404	0.333002	1.23244	0.217786	NA	SIAH2
ENSG00000142188	122.647	0.393987	0.319718	1.2323	0.217839	NA	TMEM50B
ENSG00000178460	4.88193	1.90783	1.54847	1.23208	0.217921	NA	MCMDC2
ENSG00000128482	6.29538	1.72508	1.40026	1.23197	0.21796	NA	RNF112
ENSG00000272644	24.7308	-0.827848	0.672025	-1.23187	0.217998	NA
ENSG00000171161	119.779	-0.412668	0.33507	-1.23159	0.218104	NA	ZNF672
ENSG00000005001	41.1387	0.648307	0.526412	1.23156	0.218114	NA	PRSS22
ENSG00000249592	16.3328	1.02106	0.829283	1.23126	0.218227	NA
ENSG00000231609	35.499	0.80826	0.656726	1.23074	0.218419	NA
ENSG00000224167	42.5467	-0.643432	0.52282	-1.2307	0.218436	NA	LINC01357
ENSG00000169972	98.1967	-0.469438	0.381608	-1.23016	0.218638	NA	PUSL1
ENSG00000115425	66.135	0.51639	0.419812	1.23005	0.218678	NA	PECR
ENSG00000136052	18.4863	1.02954	0.837417	1.22943	0.218911	NA	SLC41A2
ENSG00000179348	12.4534	-1.39111	1.13186	-1.22905	0.219055	NA	GATA2
ENSG00000030419	43.2006	0.628923	0.511761	1.22894	0.219095	NA	IKZF2
ENSG00000169957	128.046	0.388423	0.316296	1.22803	0.219434	NA	ZNF768
ENSG00000256603	10.2491	-1.29289	1.05357	-1.22715	0.219764	NA
ENSG00000226524	7.18113	-1.56871	1.27847	-1.22703	0.219812	NA	NA
ENSG00000158691	21.3408	0.904267	0.737126	1.22675	0.219917	NA	ZSCAN12
ENSG00000269228	28.1128	-0.859275	0.700548	-1.22658	0.219982	NA	RPS27AP19
ENSG00000112902	53.6972	0.60937	0.496836	1.2265	0.220011	NA	SEMA5A
ENSG00000207468	32.2265	-0.80981	0.660419	-1.22621	0.220121	NA	SNORA19
ENSG00000188917	61.9054	0.536968	0.437972	1.22603	0.220186	NA	TRMT2B
ENSG00000272791	7.77711	-1.4741	1.20233	-1.22603	0.220187	NA
ENSG00000107960	68.9038	0.527695	0.430566	1.22559	0.220354	NA	STN1
ENSG00000176428	31.8048	0.758067	0.618591	1.22547	0.220397	NA	VPS37D
ENSG00000272994	40.8202	-0.64019	0.522454	-1.22535	0.220443	NA
ENSG00000087299	137.141	0.433227	0.353592	1.22522	0.220494	NA	L2HGDH
ENSG00000232721	27.4969	0.802217	0.654836	1.22507	0.220551	NA
ENSG00000121413	123.558	-0.387556	0.316411	-1.22485	0.220632	NA	ZSCAN18
ENSG00000137463	20.6286	0.900952	0.735681	1.22465	0.220707	NA	MGARP
ENSG00000143353	86.3973	0.461113	0.376789	1.2238	0.22103	NA	LYPLAL1
ENSG00000186493	41.5498	-0.733797	0.599614	-1.22378	0.221034	NA	C5orf38
ENSG00000102003	55.4955	-0.585781	0.478702	-1.22369	0.221071	NA	SYP
ENSG00000102575	23.8371	0.848015	0.693022	1.22365	0.221085	NA	ACP5
ENSG00000198964	89.5086	0.463581	0.37888	1.22356	0.221119	NA	SGMS1
ENSG00000169684	138.084	-0.431231	0.352443	-1.22355	0.221122	NA	CHRNA5
ENSG00000160218	138.214	-0.379844	0.310468	-1.22346	0.221157	NA	TRAPPC10
ENSG00000109610	44.567	0.626481	0.512072	1.22342	0.22117	NA	SOD3
ENSG00000198028	7.19081	-1.56327	1.27852	-1.22272	0.221435	NA	ZNF560
ENSG00000069188	15.834	1.04363	0.853633	1.22257	0.221491	NA	SDK2
ENSG00000170006	42.2689	0.68842	0.563346	1.22202	0.2217	NA	TMEM154
ENSG00000198846	157.026	0.35451	0.290112	1.22198	0.221717	NA	TOX
ENSG00000111058	69.6531	0.506439	0.414467	1.2219	0.221744	NA	ACSS3
ENSG00000232024	9.5133	-1.31646	1.07746	-1.22182	0.221777	NA	LSM12P1
ENSG00000163386	52.533	0.573304	0.469262	1.22171	0.221816	NA	NA
ENSG00000174292	28.4376	0.776063	0.635251	1.22166	0.221835	NA	TNK1
ENSG00000095752	35.5074	0.71232	0.583555	1.22066	0.222216	NA	IL11
ENSG00000235884	27.619	-0.801871	0.657118	-1.22028	0.222357	NA	LINC00941
ENSG00000231698	96.7578	-0.446897	0.366269	-1.22013	0.222415	NA
ENSG00000270346	10.9228	-1.26124	1.03392	-1.21986	0.222519	NA	NA
ENSG00000163568	9.13453	-1.38938	1.13935	-1.21945	0.222672	NA	AIM2
ENSG00000104856	79.271	-0.492606	0.404299	-1.21842	0.223065	NA	RELB
ENSG00000072958	154.937	-0.354211	0.290777	-1.21815	0.223166	NA	AP1M1
ENSG00000269990	17.5034	1.03967	0.853778	1.21773	0.223326	NA	NA
ENSG00000188153	55.0997	0.567185	0.465956	1.21725	0.22351	NA	COL4A5
ENSG00000226499	10.3414	-1.30726	1.07414	-1.21703	0.223593	NA
ENSG00000236296	7.08621	-1.52147	1.25052	-1.21666	0.223732	NA	GUSBP5
ENSG00000075651	45.1265	0.690215	0.567318	1.21663	0.223746	NA	PLD1
ENSG00000200087	9.08728	1.3812	1.13542	1.21646	0.223808	NA	SNORA73B
ENSG00000073008	110.911	-0.428652	0.352575	-1.21578	0.22407	NA	PVR
ENSG00000270949	16.3595	1.02397	0.842934	1.21476	0.224456	NA	NA
ENSG00000104142	108.08	-0.425732	0.35053	-1.21454	0.224542	NA	VPS18
ENSG00000182218	24.8608	-0.834192	0.686889	-1.21445	0.224576	NA	HHIPL1
ENSG00000248092	100.264	0.441633	0.363685	1.21433	0.224623	NA	NNT-AS1
ENSG00000188542	20.0569	0.932241	0.767764	1.21423	0.22466	NA	DUSP28
ENSG00000198771	5.54955	-1.95955	1.61403	-1.21408	0.224718	NA	RCSD1
ENSG00000021826	104.788	0.416667	0.343211	1.21403	0.224737	NA	CPS1
ENSG00000196338	43.9662	0.638537	0.526008	1.21393	0.224775	NA	NLGN3
ENSG00000149679	47.1583	-0.61274	0.504803	-1.21382	0.224816	NA	CABLES2
ENSG00000145016	69.6531	-0.515575	0.424776	-1.21376	0.224841	NA	RUBCN
ENSG00000146409	143.239	0.357635	0.294732	1.21342	0.224968	NA	SLC18B1
ENSG00000115138	36.057	0.721921	0.594997	1.21332	0.225008	NA	POMC
ENSG00000132522	14.8563	-1.0617	0.875396	-1.21283	0.225196	NA	GPS2
ENSG00000121753	24.3381	0.847742	0.699095	1.21263	0.225272	NA	ADGRB2
ENSG00000119699	4.87466	1.90627	1.57211	1.21256	0.2253	NA	TGFB3
ENSG00000136279	143.701	-0.39987	0.329784	-1.21252	0.225313	NA	DBNL
ENSG00000205086	6.66743	-1.64898	1.36003	-1.21245	0.22534	NA	C2orf91
ENSG00000257564	17.5502	-0.977584	0.806617	-1.21196	0.225529	NA
ENSG00000213949	56.569	0.571285	0.471434	1.2118	0.225588	NA	ITGA1
ENSG00000105793	52.0016	-0.583714	0.481936	-1.21118	0.225825	NA	GTPBP10
ENSG00000269471	7.43484	1.49887	1.2378	1.21092	0.225928	NA
ENSG00000128683	6.44519	-1.60549	1.32614	-1.21065	0.22603	NA	GAD1
ENSG00000105053	143.086	0.364117	0.300765	1.21064	0.226034	NA	VRK3
ENSG00000183379	6.38248	1.7878	1.47764	1.2099	0.226316	NA	SYNDIG1L
ENSG00000163297	20.6214	0.900306	0.74416	1.20983	0.226344	NA	ANTXR2
ENSG00000184451	8.89817	1.36314	1.12683	1.20971	0.22639	NA	CCR10
ENSG00000182070	16.8155	1.04333	0.862624	1.20948	0.226478	NA	OR52A1
ENSG00000201592	55.2817	-0.576352	0.47659	-1.20932	0.226538	NA
ENSG00000160999	26.8138	0.799011	0.660855	1.20906	0.226641	NA	SH2B2
ENSG00000163739	35.7194	-0.688403	0.569437	-1.20892	0.226694	NA	CXCL1
ENSG00000006740	99.9442	0.418827	0.346468	1.20885	0.226722	NA	ARHGAP44
ENSG00000229638	134.29	-0.386989	0.320137	-1.20882	0.22673	NA	RPL4P4
ENSG00000213414	15.8213	-1.00841	0.834305	-1.20868	0.226785	NA
ENSG00000203666	56.812	-0.548489	0.453844	-1.20854	0.22684	NA	EFCAB2
ENSG00000228106	82.2952	-0.464475	0.384431	-1.20821	0.226965	NA
ENSG00000272086	101.965	-0.413188	0.342048	-1.20798	0.227055	NA
ENSG00000102271	131.246	0.415871	0.344307	1.20785	0.227105	NA	KLHL4
ENSG00000244026	14.8466	-1.06405	0.881153	-1.20756	0.227215	NA	FAM86DP
ENSG00000165879	61.8821	-0.568152	0.470717	-1.20699	0.227434	NA	FRAT1
[truncated: 8,255 more rows]

## Sheet: het_control-het_DDR
Ensembl Gene ID	baseMean	log2FoldChange	lfcSE	stat	pvalue	padj	Gene_name
ENSG00000159167	531.915	1.91643	0.1989	9.63516	5.68039e-22	3.49344e-18	STC1
ENSG00000240509	744.937	-1.20836	0.165486	-7.30185	2.83839e-13	6.13728e-10	RPL34P18
ENSG00000214182	1566.02	-1.29854	0.178012	-7.29468	2.9938e-13	6.13728e-10	PTMAP5
ENSG00000130985	3432.71	0.914597	0.129724	7.05034	1.78482e-12	2.74416e-09	UBA1
ENSG00000263781	616.097	-1.30829	0.190712	-6.86	6.88601e-12	8.4698e-09
ENSG00000114023	1020.29	1.12067	0.1738	6.44803	1.13311e-10	1.16144e-07	FAM162A
ENSG00000115457	2418.23	0.927124	0.146251	6.33927	2.30854e-10	2.02822e-07	IGFBP2
ENSG00000218208	860.657	-1.08884	0.174136	-6.25281	4.03129e-10	3.09906e-07	RPS27AP11
ENSG00000067225	5930.3	0.728028	0.120425	6.04551	1.48942e-09	1.01777e-06	PKM
ENSG00000230629	920.411	-1.0086	0.169344	-5.95591	2.58634e-09	1.5906e-06	RPS23P8
ENSG00000179262	679.332	1.06104	0.188531	5.62795	1.82367e-08	9.41052e-06	RAD23A
ENSG00000141526	229.289	1.79476	0.318969	5.62677	1.8362e-08	9.41052e-06	SLC16A3
ENSG00000183696	332.078	-1.20295	0.218479	-5.50601	3.67067e-08	1.62624e-05	UPP1
ENSG00000106366	164.063	-1.73297	0.314827	-5.50451	3.70202e-08	1.62624e-05	SERPINE1
ENSG00000152952	360.499	1.31645	0.241288	5.45593	4.87178e-08	1.99743e-05	PLOD2
ENSG00000114942	446.455	-1.09853	0.207903	-5.28384	1.26505e-07	4.86253e-05	EEF1B2
ENSG00000159251	318.568	-1.17248	0.222827	-5.26182	1.42634e-07	5.15999e-05	ACTC1
ENSG00000134333	2288.74	0.947709	0.181411	5.2241	1.74999e-07	5.97915e-05	LDHA
ENSG00000169567	5912.06	-0.647845	0.125505	-5.16193	2.44418e-07	7.91144e-05	HINT1
ENSG00000163191	856.896	0.855448	0.166913	5.12512	2.97348e-07	9.14346e-05	S100A11
ENSG00000074855	170.154	1.58287	0.310973	5.09004	3.57984e-07	0.000102652	ANO8
ENSG00000167283	4972.72	-0.663597	0.130495	-5.08521	3.6721e-07	0.000102652	ATP5MG
ENSG00000105281	1391.31	-0.790203	0.155912	-5.06826	4.01467e-07	0.000104596	SLC1A5
ENSG00000233514	187.129	-1.4469	0.285661	-5.0651	4.08181e-07	0.000104596
ENSG00000244398	2703.52	-0.659411	0.130624	-5.04815	4.46099e-07	0.000109294
ENSG00000103257	1424.89	-0.853054	0.169209	-5.04143	4.62056e-07	0.000109294	SLC7A5
ENSG00000125629	98.6942	1.85895	0.368968	5.03825	4.69809e-07	NA	INSIG2
ENSG00000125356	2180.78	-0.802228	0.159621	-5.02584	5.01246e-07	0.000114173	NDUFA1
ENSG00000272870	64.7411	2.44516	0.490488	4.98516	6.19102e-07	NA
ENSG00000119950	180.281	1.34461	0.275373	4.88288	1.04548e-06	0.000229632	MXI1
ENSG00000168273	997.116	-0.745538	0.154166	-4.83595	1.3251e-06	0.000281014	SMIM4
ENSG00000104765	586.08	0.862776	0.179903	4.79578	1.6204e-06	0.000332181	BNIP3L
ENSG00000224877	800.325	-0.926226	0.196138	-4.72233	2.33163e-06	0.000462565	NDUFAF8
ENSG00000119705	6453.09	-0.618073	0.131164	-4.71223	2.45022e-06	0.000470902	SLIRP
ENSG00000127663	473.561	0.921478	0.196102	4.69898	2.61461e-06	0.000487269	KDM4B
ENSG00000147403	320.388	-1.17584	0.250989	-4.68482	2.80212e-06	0.000506853	RPL10
ENSG00000147852	221.325	1.18654	0.254502	4.6622	3.12853e-06	0.000549728	VLDLR
ENSG00000205542	681.881	-0.797481	0.17196	-4.6376	3.5248e-06	0.000602154	TMSB4X
ENSG00000174307	470.71	-0.905662	0.196735	-4.60347	4.15515e-06	0.000690654	PHLDA3
ENSG00000184009	26886.6	-0.60818	0.134127	-4.53435	5.778e-06	0.000923414	ACTG1
ENSG00000224631	868.184	-0.779925	0.172257	-4.52768	5.96361e-06	0.000923414	RPS27AP16
ENSG00000196924	6028.42	0.53771	0.1188	4.52618	6.00595e-06	0.000923414	FLNA
ENSG00000134809	675.517	-0.853321	0.188754	-4.5208	6.16073e-06	0.00092411	TIMM10
ENSG00000171863	1183.06	-0.684566	0.151827	-4.50885	6.51787e-06	0.000954402	RPS7
ENSG00000169020	2982.82	-0.657588	0.14611	-4.50063	6.7752e-06	0.000960546	ATP5ME
ENSG00000235363	462.104	-1.00466	0.223377	-4.49761	6.8722e-06	0.000960546	SNRPGP10
ENSG00000213315	272.497	-1.09298	0.244255	-4.47476	7.64962e-06	0.00104545
ENSG00000253683	792.674	-0.888857	0.199402	-4.45762	8.28758e-06	0.00109292
ENSG00000140416	4623.46	-0.577137	0.129521	-4.45595	8.35242e-06	0.00109292	TPM1
ENSG00000120158	312.527	-0.970968	0.218378	-4.44627	8.73742e-06	0.00111948	RCL1
ENSG00000203760	965.423	-0.752363	0.170859	-4.40342	1.0656e-05	0.00133744	CENPW
ENSG00000232301	824.926	-0.820228	0.186595	-4.39576	1.10385e-05	0.00135774	LNCPRESS1
ENSG00000102144	3164.41	0.651521	0.148639	4.38323	1.16931e-05	0.00141005	PGK1
ENSG00000122884	684.662	0.746102	0.170605	4.37328	1.22391e-05	0.00144751	P4HA1
ENSG00000090266	1212.34	-0.690283	0.158055	-4.36737	1.25753e-05	0.00145511	NDUFB2
ENSG00000213130	277.678	-1.32513	0.303658	-4.3639	1.27766e-05	0.00145511	EEF1DP5
ENSG00000227173	123.045	-1.42975	0.32817	-4.35673	1.3202e-05	NA	MYL6P3
ENSG00000143977	716.474	-0.76824	0.176537	-4.35173	1.35069e-05	0.00151031	SNRPG
ENSG00000252481	146.94	1.2965	0.300179	4.31908	1.56681e-05	NA	SCARNA13
ENSG00000070756	17092.6	0.573396	0.13278	4.31839	1.57168e-05	0.00172605	PABPC1
ENSG00000104529	1281.87	-0.715752	0.167035	-4.28503	1.82714e-05	0.00197138	EEF1D
ENSG00000117410	622.215	-0.744308	0.174564	-4.26382	2.00963e-05	0.0021309	ATP6V0B
ENSG00000247095	52.9805	2.10755	0.498937	4.22408	2.3992e-05	NA	MIR210HG
ENSG00000164287	12.4131	-7.21174	1.7073	-4.22405	2.39948e-05	NA	CDC20B
ENSG00000168003	2398.15	-0.612429	0.145093	-4.22094	2.43287e-05	0.00253596	SLC3A2
ENSG00000198618	164.583	-1.18149	0.280743	-4.20844	2.57144e-05	0.00254091	PPIAP22
ENSG00000165502	1735.09	-0.581551	0.138226	-4.20724	2.58506e-05	0.00254091	RPL36AL
ENSG00000198467	863.904	-0.709305	0.168703	-4.20446	2.61702e-05	0.00254091	TPM2
ENSG00000240342	273.775	-1.04388	0.248691	-4.19749	2.69884e-05	0.00254091	RPS2P5
ENSG00000179041	420.972	-0.939165	0.223767	-4.19706	2.704e-05	0.00254091	RRS1
ENSG00000136930	1953.92	-0.67078	0.159955	-4.19355	2.74625e-05	0.00254091	PSMB7
ENSG00000187514	11419.2	-0.516749	0.123258	-4.19242	2.75989e-05	0.00254091	PTMA
ENSG00000180211	2040.76	-0.577629	0.137857	-4.19005	2.78888e-05	0.00254091
ENSG00000126698	1469.79	-0.622731	0.148681	-4.18839	2.80946e-05	0.00254091	DNAJC8
ENSG00000007047	325.255	1.01145	0.244499	4.13682	3.52147e-05	0.0031387	MARK4
ENSG00000143632	262.056	-1.06716	0.260893	-4.0904	4.30629e-05	0.00377713	ACTA1
ENSG00000070669	799.598	-0.701378	0.171591	-4.08749	4.36059e-05	0.00377713	ASNS
ENSG00000135404	4459.76	-0.528995	0.129848	-4.07395	4.62215e-05	0.00391042	CD63
ENSG00000148926	729.502	-0.951116	0.233519	-4.07298	4.64164e-05	0.00391042	ADM
ENSG00000182963	557.075	-0.821352	0.20233	-4.05946	4.91857e-05	0.00404799	GJC1
ENSG00000031698	1070.62	-0.606923	0.14954	-4.05861	4.93657e-05	0.00404799	SARS
ENSG00000169967	410	0.802528	0.199112	4.03054	5.56494e-05	0.00450321	MAP3K2
ENSG00000244313	3142.97	-0.625306	0.155306	-4.02627	5.66683e-05	0.00452611
ENSG00000144802	83.8867	1.5785	0.392927	4.01729	5.88705e-05	NA	NFKBIZ
ENSG00000043143	265.241	-1.26427	0.314923	-4.01452	5.95659e-05	0.00469654	JADE2
ENSG00000186918	411.468	0.798725	0.199655	4.00053	6.32021e-05	0.00492016	ZNF395
ENSG00000106211	1573.26	0.575332	0.144076	3.99326	6.51717e-05	0.00501007	HSPB1
ENSG00000168496	833.203	-0.836762	0.209941	-3.98571	6.72798e-05	0.00510828	FEN1
ENSG00000237734	10.6157	-6.97787	1.75632	-3.973	7.09734e-05	NA
ENSG00000142156	471.419	0.746127	0.188055	3.9676	7.26006e-05	0.00544505	COL6A1
ENSG00000184117	858.701	0.64334	0.163847	3.92647	8.62005e-05	0.00638715	NIPSNAP1
ENSG00000225783	274.53	0.918191	0.234156	3.92127	8.80838e-05	0.00641735	MIAT
ENSG00000143248	487.428	-0.728075	0.185858	-3.91738	8.95168e-05	0.00641735	RGS5
ENSG00000105464	249.369	1.11694	0.285169	3.91678	8.97385e-05	0.00641735	GRIN2D
ENSG00000221303	212.011	1.02626	0.262216	3.9138	9.0855e-05	0.00642251	SNORA79
ENSG00000226221	190.705	-1.23569	0.316243	-3.90742	9.32863e-05	0.00651944	RPL26P19
ENSG00000148737	1229.92	0.647491	0.165902	3.90284	9.50691e-05	0.00656642	TCF7L2
ENSG00000226243	240.129	-0.951992	0.244117	-3.89973	9.62981e-05	0.00656642	RPL37AP1
ENSG00000008988	6857.08	-0.512183	0.131411	-3.89757	9.71616e-05	0.00656642	RPS20
ENSG00000166562	560.405	-0.769618	0.197626	-3.89431	9.84784e-05	0.00658307	SEC11C
ENSG00000161929	9.84664	-6.87642	1.76906	-3.88704	0.000101475	NA	SCIMP
ENSG00000242951	2501.57	-0.597213	0.153783	-3.88347	0.000102977	0.00680977
ENSG00000106278	1827.24	0.677386	0.174886	3.8733	0.000107372	0.00698682	PTPRZ1
ENSG00000106460	421.734	0.835963	0.215897	3.87204	0.000107926	0.00698682	TMEM106B
ENSG00000117394	1671.65	0.547619	0.141834	3.86099	0.000112926	0.00723434	SLC2A1
ENSG00000269028	2268.69	0.523359	0.136895	3.82307	0.000131801	0.00835648	MTRNR2L12
ENSG00000163866	250.662	-0.913586	0.239526	-3.81414	0.000136658	0.00857601	SMIM12
ENSG00000106305	631.146	-0.843926	0.221859	-3.80389	0.000142444	0.00884877	AIMP2
ENSG00000113312	968.284	-0.615028	0.161956	-3.7975	0.000146164	0.00898908	TTC1
ENSG00000272016	291.533	-0.957737	0.252696	-3.79007	0.000150603	0.00917036	NA
ENSG00000112110	534.683	-0.723747	0.191387	-3.78159	0.000155832	0.00939574	MRPL18
ENSG00000130255	8236.88	-0.505905	0.134242	-3.76861	0.000164162	0.00980189	RPL36
ENSG00000198805	609.097	-0.844766	0.224833	-3.7573	0.000171758	0.0101569	PNP
ENSG00000255717	1344.38	0.547481	0.145938	3.75146	0.00017581	0.0102975	SNHG1
ENSG00000212464	418.361	0.810682	0.216686	3.74128	0.000183086	0.0106225	SNORA12
ENSG00000100401	1281.74	-0.544961	0.14591	-3.73492	0.000187772	0.0107925	RANGAP1
ENSG00000105993	2029.8	-0.510758	0.137217	-3.72225	0.000197455	0.0109718	DNAJB6
ENSG00000113068	497.707	-0.73385	0.197231	-3.72077	0.00019862	0.0109718	PFDN1
ENSG00000110092	769.536	-0.821701	0.220911	-3.7196	0.000199538	0.0109718	CCND1
ENSG00000148296	1099.97	-0.557567	0.1499	-3.71958	0.000199551	0.0109718	SURF6
ENSG00000164032	7868.35	-0.559377	0.1504	-3.71925	0.000199812	0.0109718	H2AFZ
ENSG00000150779	784.745	-0.741057	0.200393	-3.69803	0.000217283	0.0116989	TIMM8B
ENSG00000226976	449.287	-0.717733	0.194105	-3.69764	0.000217609	0.0116989	COX6A1P2
ENSG00000264350	945.696	-0.586827	0.158836	-3.69456	0.000220272	0.0116989	SNRPGP2
ENSG00000173890	214.821	0.944993	0.255811	3.69411	0.000220662	0.0116989	GPR160
ENSG00000231878	731.952	-0.649638	0.176393	-3.68291	0.000230584	0.0120806	SNRPFP1
ENSG00000185825	1262.02	-0.572838	0.155595	-3.68158	0.000231789	0.0120806	BCAP31
ENSG00000225200	1262.66	0.612157	0.166407	3.67866	0.00023446	0.012117
ENSG00000112658	724.234	-0.683563	0.185949	-3.67607	0.000236852	0.0121386	SRF
ENSG00000250479	1518.33	0.555262	0.151259	3.67093	0.000241673	0.012208	CHCHD10
ENSG00000168028	900.801	-0.586933	0.159924	-3.67007	0.000242486	0.012208	RPSA
ENSG00000125870	3282.6	-0.529423	0.144323	-3.66831	0.00024416	0.012208	SNRPB2
ENSG00000143183	682.536	-0.6433	0.175807	-3.65912	0.000253084	0.0124923	TMCO1
ENSG00000112245	1328.12	-0.534603	0.146135	-3.65828	0.000253909	0.0124923	PTP4A1
ENSG00000186468	2449.19	-0.522241	0.144091	-3.62439	0.000289649	0.0141376	RPS23
ENSG00000152256	151.471	1.21439	0.33571	3.61738	0.000297598	NA	PDK1
ENSG00000126878	751.244	-0.642208	0.177881	-3.61032	0.000305821	0.0147523	AIF1L
ENSG00000117318	909.785	-0.611512	0.169427	-3.60929	0.00030704	0.0147523	ID3
ENSG00000136160	1053.2	0.786809	0.218323	3.60387	0.000313513	0.0149466	EDNRB
ENSG00000100804	2402.06	-0.527922	0.146725	-3.59804	0.000320629	0.0151682	PSMB5
ENSG00000164096	512.811	0.657845	0.183326	3.5884	0.000332718	0.0156199	C4orf3
ENSG00000146006	8.2789	-6.61633	1.84389	-3.58825	0.000332909	NA	LRRTM2
ENSG00000129460	758.684	-0.664744	0.185472	-3.58407	0.000338284	0.015761	NGDN
ENSG00000142949	1221.7	0.560757	0.156756	3.57726	0.000347218	0.016053	PTPRF
ENSG00000187051	478.471	-0.774992	0.21676	-3.57534	0.000349772	0.016053	RPS19BP1
ENSG00000077380	1116.95	-0.660587	0.184978	-3.57117	0.000355393	0.0161901	DYNC1I2
ENSG00000128272	2660.03	-0.486838	0.137278	-3.54638	0.000390569	0.0176618	ATF4
ENSG00000138640	250.651	0.835959	0.23627	3.53816	0.000402931	0.0180229	FAM13A
ENSG00000135069	2609.65	-0.537839	0.152053	-3.53718	0.000404417	0.0180229	PSAT1
ENSG00000101745	1111.31	0.55131	0.156056	3.53277	0.000411228	0.0181946	ANKRD12
ENSG00000233954	114.206	-1.17241	0.331989	-3.53148	0.000413247	NA	UQCRHL
ENSG00000184990	1228.92	-0.570551	0.161968	-3.52261	0.000427318	0.0187715	SIVA1
ENSG00000079739	487.14	0.893777	0.254026	3.51845	0.000434078	0.018803	PGM1
ENSG00000170855	1776.89	-0.515525	0.146522	-3.5184	0.000434151	0.018803	TRIAP1
ENSG00000111057	1399.81	-0.551413	0.157179	-3.50818	0.000451189	0.0193767	KRT18
ENSG00000196683	3742.51	-0.513265	0.146367	-3.5067	0.000453698	0.0193767	TOMM7
ENSG00000181019	541.528	-0.720427	0.20579	-3.50078	0.000463895	0.0196755	NQO1
ENSG00000178980	1594.18	0.644933	0.184645	3.49283	0.000477937	0.0201323	SELENOW
ENSG00000064205	7.63974	-6.50151	1.86734	-3.4817	0.000498244	NA	CCN5
ENSG00000143228	583.136	0.648978	0.186492	3.47992	0.000501565	0.0209839	NUF2
ENSG00000109046	1058.23	0.540416	0.155558	3.47405	0.000512668	0.0213034	WSB1
ENSG00000183648	1851.84	-0.47348	0.136546	-3.46754	0.000525241	0.0216794	NDUFB1
ENSG00000235158	7.37004	-6.45466	1.86822	-3.45497	0.000550345	NA
ENSG00000110721	437.609	-0.718851	0.208089	-3.45454	0.000551228	0.0226003	CHKA
ENSG00000128045	2479.78	0.542923	0.157639	3.44408	0.000573003	0.0233375	RASL11B
ENSG00000168916	464.16	0.696154	0.20228	3.44154	0.000578404	0.0234025	ZNF608
ENSG00000132698	93.7551	1.28312	0.373358	3.4367	0.000588839	NA	RAB25
ENSG00000233478	7.41006	-6.45655	1.88254	-3.42971	0.000604231	NA
ENSG00000131165	265.074	-0.799848	0.233573	-3.4244	0.000616164	0.0247674	CHMP1A
ENSG00000177971	2125.61	-0.495426	0.144896	-3.41918	0.000628106	0.0250835	IMP3
ENSG00000075624	9124.26	-0.425764	0.124618	-3.41655	0.000634198	0.0251633	ACTB
ENSG00000232385	13.6868	-3.80417	1.1154	-3.41058	0.000648258	NA	RPS3AP25
ENSG00000105447	399.596	-0.81523	0.239286	-3.40693	0.000656989	0.0259005	GRWD1
ENSG00000127922	2417.19	-0.442135	0.129977	-3.40163	0.000669849	0.0261038	SEM1
ENSG00000106105	1828.17	-0.465224	0.136778	-3.40131	0.000670635	0.0261038	GARS
ENSG00000122641	144.955	-1.04471	0.30775	-3.39467	0.000687121	NA	INHBA
ENSG00000156467	1570.35	-0.487205	0.143704	-3.39033	0.000698087	0.0270015	UQCRB
ENSG00000117139	2671.59	0.436531	0.129019	3.38347	0.00071575	0.0275116	KDM5B
ENSG00000120738	184.416	1.15103	0.340414	3.38126	0.000721542	0.027562	EGR1
ENSG00000137547	782.841	-0.643491	0.190827	-3.37212	0.000745932	0.0282999	MRPL15
ENSG00000164045	634.703	-0.833127	0.247175	-3.37059	0.000750063	0.0282999	CDC25A
ENSG00000234695	18.1829	-2.97844	0.88496	-3.36562	0.000763713	NA
ENSG00000197461	582.31	-0.655994	0.195547	-3.35466	0.000794617	0.0297981	PDGFA
ENSG00000111731	137.028	1.09863	0.327741	3.35213	0.000801935	NA	C2CD5
ENSG00000111674	305.488	0.831227	0.248086	3.35056	0.000806492	0.0299847	ENO2
ENSG00000050344	320.499	0.895624	0.267384	3.34958	0.000809344	0.0299847	NFE2L3
ENSG00000166123	703.339	-0.602287	0.180007	-3.34591	0.000820121	0.030202	GPT2
ENSG00000188211	6.82078	-6.343	1.89832	-3.34138	0.000833632	NA	NCR3LG1
ENSG00000130222	153.782	1.0845	0.324674	3.34029	0.000836906	NA	GADD45G
ENSG00000114491	606.961	-0.650324	0.195544	-3.32572	0.000881901	0.0321684	UMPS
ENSG00000165323	350.27	0.737575	0.221823	3.32507	0.000883977	0.0321684	FAT3
ENSG00000134186	1130.87	-0.543948	0.163945	-3.31787	0.000907052	0.0326552	PRPF38B
ENSG00000117899	1174.22	-0.533967	0.16095	-3.31759	0.000907975	0.0326552	MESD
ENSG00000116120	902.47	-0.561552	0.169381	-3.31531	0.000915399	0.0327308	FARSB
ENSG00000090006	122.475	1.05936	0.320244	3.30798	0.000939706	NA	LTBP4
ENSG00000121207	349.714	-0.696634	0.21093	-3.30268	0.000957671	0.0338984	LRAT
ENSG00000171962	12.0494	-4.05983	1.22943	-3.30221	0.000959265	NA	DRC3
ENSG00000146278	436.794	0.653852	0.198025	3.30186	0.000960444	0.0338984	PNRC1
ENSG00000115365	227.824	0.821221	0.248805	3.30066	0.000964589	0.0338984	LANCL1
ENSG00000109919	1529.47	-0.460399	0.139671	-3.29631	0.000979648	0.034232	MTCH2
ENSG00000118785	442.063	-0.627383	0.191524	-3.27574	0.00105384	0.0366164	SPP1
ENSG00000237489	6.50121	-6.27483	1.91696	-3.27332	0.00106292	NA	C10orf143
ENSG00000156482	12433.4	0.395315	0.120815	3.27207	0.00106762	0.0368868	RPL30
ENSG00000164405	2243.6	-0.452847	0.138473	-3.27029	0.00107437	0.0369128	UQCRQ
ENSG00000164729	6.65085	-6.3214	1.94225	-3.25468	0.00113519	NA	SLC35G3
ENSG00000038295	12.0297	-4.04215	1.24295	-3.25206	0.00114573	NA	TLL1
ENSG00000174231	1172.77	0.497739	0.153179	3.2494	0.00115647	0.0395128	PRPF8
ENSG00000090520	725.635	-0.611432	0.188297	-3.24716	0.00116563	0.0395761	DNAJB11
ENSG00000197756	30554.9	-0.397686	0.122523	-3.2458	0.0011712	0.0395761	RPL37A
ENSG00000077238	181.771	-0.883485	0.272651	-3.24035	0.00119381	0.04012	IL4R
ENSG00000142669	340.989	0.711367	0.219701	3.23788	0.00120421	0.0402494	SH3BGRL3
ENSG00000204711	214.122	-0.848487	0.262411	-3.23342	0.00122316	0.0404782	C9orf135
ENSG00000232346	1071.31	-0.548166	0.169564	-3.2328	0.00122584	0.0404782
ENSG00000167553	6434.28	-0.415528	0.128581	-3.23164	0.0012308	0.0404782	TUBA1C
ENSG00000148700	1171.42	0.502372	0.155664	3.22729	0.00124969	0.0408808	ADD3
ENSG00000148450	291.044	0.725175	0.225017	3.22276	0.00126963	0.0413132	MSRB2
ENSG00000235297	1717.63	-0.44751	0.138959	-3.22045	0.00127988	0.0413263	FAUP1
ENSG00000048162	467.379	-0.822422	0.255438	-3.21965	0.00128347	0.0413263	NOP16
ENSG00000264365	6.27153	-6.22196	1.93312	-3.21861	0.00128813	NA
ENSG00000254365	168.337	-0.92787	0.288454	-3.2167	0.00129675	0.0415236
ENSG00000123136	547.816	-0.640814	0.199373	-3.21415	0.00130831	0.0415236	DDX39A
ENSG00000176043	301.374	-0.755	0.234924	-3.21381	0.00130985	0.0415236
ENSG00000260278	22.9352	-2.40379	0.749304	-3.20803	0.00133646	NA
ENSG00000172428	1062.71	-0.538607	0.168373	-3.1989	0.00137953	0.0435084	COPS9
ENSG00000236456	114.673	-1.04734	0.327411	-3.19886	0.00137972	NA
ENSG00000156976	1803.43	0.627626	0.197657	3.17532	0.0014967	0.0469627	EIF4A2
ENSG00000239065	6.13174	-6.18629	1.94872	-3.17454	0.00150073	NA	NA
ENSG00000201786	10.6122	-4.46914	1.4081	-3.17387	0.00150419	NA
ENSG00000024526	448.582	0.662457	0.208789	3.17285	0.00150951	0.0470901	DEPDC1
ENSG00000145703	1201.67	0.504352	0.159022	3.17159	0.00151607	0.0470901	IQGAP2
ENSG00000173660	4818.43	-0.463221	0.146137	-3.16978	0.00152556	0.0471468	UQCRH
ENSG00000133980	1893.17	-0.527484	0.166551	-3.1671	0.00153969	0.0472767	VRTN
ENSG00000153786	466.16	-0.602711	0.190366	-3.16607	0.00154514	0.0472767	ZDHHC7
ENSG00000149591	2618.49	-0.415713	0.131671	-3.15721	0.00159287	0.0484958	TAGLN
ENSG00000219023	101.703	-1.14948	0.3649	-3.15012	0.00163201	NA
ENSG00000135766	62.7922	1.44547	0.45984	3.14342	0.00166985	NA	EGLN1
ENSG00000177181	156.451	0.987235	0.315685	3.12728	0.00176434	NA	RIMKLA
ENSG00000069667	103.104	1.12536	0.360295	3.12345	0.00178742	NA	RORA
ENSG00000205129	41.2339	1.79678	0.576587	3.11623	0.00183181	NA	C4orf47
ENSG00000272216	52.971	-1.58688	0.51386	-3.08816	0.00201403	NA	NA
ENSG00000131779	66.7246	1.36201	0.441287	3.08645	0.0020256	NA	PEX11B
ENSG00000236197	5.72227	-6.08983	1.97384	-3.08528	0.00203363	NA
ENSG00000257127	10.2051	-4.40965	1.43708	-3.06848	0.00215148	NA	CLLU1
ENSG00000234272	89.8855	1.15905	0.379449	3.05456	0.00225392	NA	RPL30P2
ENSG00000148848	12.8174	-3.35199	1.09743	-3.05441	0.00225504	NA	ADAM12
ENSG00000175535	5.54247	-6.04857	1.98805	-3.04246	0.00234654	NA	PNLIP
ENSG00000269832	5.59235	-6.06711	1.99528	-3.04073	0.00236007	NA	NA
ENSG00000110693	14.4715	-3.01366	0.991463	-3.03961	0.00236884	NA	SOX6
ENSG00000144040	116.928	-1.07091	0.352939	-3.03427	0.00241117	NA	SFXN5
ENSG00000124785	31.7332	1.91436	0.631207	3.03285	0.00242253	NA	NRN1
ENSG00000173451	27.5154	2.14507	0.709088	3.02511	0.00248545	NA	THAP2
ENSG00000259153	125.872	0.957287	0.318673	3.00398	0.00266476	NA
ENSG00000213864	101.082	-1.05275	0.352211	-2.98899	0.00279902	NA	EEF1B2P2
ENSG00000219249	5.36267	-6.00594	2.01303	-2.98353	0.00284947	NA	AMZ2P2
ENSG00000212421	5.27277	-5.98398	2.03057	-2.94694	0.00320931	NA
ENSG00000270641	8.87506	-5.23991	1.79318	-2.92214	0.00347639	NA	TSIX
ENSG00000162373	96.4927	1.14416	0.39221	2.91722	0.00353168	NA	BEND5
ENSG00000183665	139.501	-0.92202	0.316259	-2.9154	0.00355233	NA	TRMT12
ENSG00000172935	75.6642	-1.18795	0.407614	-2.91441	0.00356365	NA	MRGPRF
ENSG00000167851	19.0933	2.47743	0.851754	2.90863	0.00363022	NA	CD300A
ENSG00000228847	68.4665	-1.20399	0.415845	-2.89528	0.00378815	NA	ATP5MC2P4
ENSG00000197019	91.6715	-1.04646	0.366552	-2.85486	0.00430551	NA	SERTAD1
ENSG00000253577	5.23275	-5.97944	2.10008	-2.84725	0.00440993	NA
ENSG00000228373	5.22868	5.71345	2.03857	2.80267	0.00506811	NA
ENSG00000132938	16.4318	-2.47169	0.882269	-2.80151	0.0050864	NA	MTUS2
ENSG00000163017	137.602	-0.855281	0.305957	-2.79543	0.0051831	NA	ACTG2
ENSG00000187905	8.00622	-5.08777	1.82404	-2.78928	0.00528251	NA	LRRC74B
ENSG00000268172	20.1098	-2.40625	0.867357	-2.77423	0.00553327	NA	NA
ENSG00000101695	141.461	0.851535	0.307457	2.76961	0.00561239	NA	RNF125
ENSG00000236762	7.82642	-5.05767	1.82625	-2.76943	0.00561537	NA	RPL19P16
ENSG00000023572	98.5215	-1.06997	0.387048	-2.76445	0.00570196	NA	GLRX2
ENSG00000114268	56.2779	1.381	0.50047	2.75941	0.00579055	NA	PFKFB4
ENSG00000236830	11.8533	-2.93776	1.06665	-2.7542	0.00588354	NA	CBR3-AS1
ENSG00000247809	12.9635	-2.83685	1.03474	-2.74162	0.00611369	NA	NR2F2-AS1
ENSG00000133985	139.818	0.825785	0.301286	2.74087	0.00612765	NA	TTC9
ENSG00000079435	89.8976	1.03864	0.380706	2.7282	0.00636816	NA	LIPE
ENSG00000164035	7.55915	-5.00968	1.83878	-2.72446	0.00644076	NA	EMCN
ENSG00000263883	11.0725	-3.12576	1.14797	-2.72287	0.00647181	NA	EEF1DP7
ENSG00000199883	7.60903	-5.02396	1.84585	-2.72176	0.00649346	NA	RN7SKP90
ENSG00000261315	11.7092	-3.2161	1.18484	-2.71436	0.0066403	NA	LARP4P
ENSG00000188984	89.3212	-1.08368	0.400327	-2.70698	0.00678977	NA	AADACL3
ENSG00000135077	7.41695	-4.98088	1.84366	-2.70163	0.00690005	NA	HAVCR2
ENSG00000228697	10.4934	-3.39417	1.26181	-2.68991	0.00714703	NA
ENSG00000129244	109.688	0.96542	0.35916	2.688	0.00718824	NA	ATP1B2
ENSG00000235912	158.766	-0.763566	0.28492	-2.67993	0.00736368	NA
ENSG00000227505	60.3776	-1.18568	0.44295	-2.67679	0.00743322	NA
ENSG00000268412	68.0142	-1.13905	0.426177	-2.67271	0.00752408	NA	TRMT112P6
ENSG00000256581	7.23957	-4.94667	1.85566	-2.66572	0.00768247	NA	NLRP9P1
ENSG00000179344	13.7434	2.6622	1.00049	2.66091	0.0077929	NA	HLA-DQB1
ENSG00000183605	156.091	-0.847158	0.319216	-2.65387	0.00795736	NA	SFXN4
ENSG00000254503	8.78405	-3.55766	1.3408	-2.65339	0.0079688	NA
ENSG00000064490	153.836	-0.797603	0.300953	-2.65025	0.00804311	NA	RFXANK
ENSG00000246082	36.4801	1.60347	0.605783	2.64695	0.0081222	NA	NUDT16P1
ENSG00000269975	140.238	-0.794793	0.301218	-2.6386	0.00832491	NA	NA
ENSG00000240584	9.02601	-3.60892	1.37064	-2.63301	0.00846312	NA	RN7SL547P
ENSG00000128283	42.2816	-1.43103	0.544222	-2.62949	0.00855119	NA	CDC42EP1
ENSG00000269962	143.471	-0.807855	0.307361	-2.62836	0.00857983	NA	NA
ENSG00000241956	10.124	-3.3349	1.27164	-2.62252	0.00872818	NA
ENSG00000228288	126.41	1.05538	0.402603	2.62139	0.00875731	NA	PCAT6
ENSG00000166432	104.563	1.12333	0.428867	2.61929	0.00881141	NA	ZMAT1
ENSG00000084444	105.909	0.979351	0.375496	2.60816	0.00910316	NA	FAM234B
ENSG00000140688	128.416	0.888756	0.340787	2.60795	0.00910851	NA	C16orf58
ENSG00000235823	54.7997	1.23252	0.472628	2.6078	0.00911256	NA	OLMALINC
ENSG00000078902	157.754	-0.758626	0.29126	-2.60464	0.00919718	NA	TOLLIP
ENSG00000143851	12.12	-2.71604	1.04407	-2.60138	0.00928489	NA	PTPN7
ENSG00000197358	58.2432	1.31418	0.506853	2.59283	0.00951902	NA	BNIP3P1
ENSG00000249774	127.683	-0.954195	0.368538	-2.58913	0.00962176	NA
ENSG00000172794	53.1497	1.4994	0.579244	2.58855	0.00963807	NA	RAB37
ENSG00000232941	6.78021	-4.84736	1.87741	-2.58194	0.00982459	NA	NA
ENSG00000013297	51.3665	1.37203	0.533407	2.57221	0.0101051	NA	CLDN11
ENSG00000104812	136.763	0.829227	0.322545	2.57088	0.0101439	NA	GYS1
ENSG00000172260	39.1414	1.4271	0.555238	2.57024	0.0101627	NA	NEGR1
ENSG00000164603	83.0625	0.993536	0.387611	2.56323	0.0103704	NA	BMT2
ENSG00000121454	12.9531	-2.60426	1.0175	-2.55948	0.0104829	NA	LHX4
ENSG00000198924	28.3596	1.68785	0.659796	2.55813	0.0105235	NA	DCLRE1A
ENSG00000103942	109.239	-0.86197	0.33764	-2.55293	0.0106822	NA	HOMER2
ENSG00000083812	26.2928	-1.70764	0.670379	-2.54727	0.010857	NA	ZNF324
ENSG00000118985	136.898	0.787875	0.309644	2.54446	0.0109448	NA	ELL2
ENSG00000261780	61.1023	-1.37716	0.541698	-2.54231	0.0110123	NA	LINC02582
ENSG00000259674	6.55053	-4.79501	1.88961	-2.53756	0.0111627	NA
ENSG00000272163	36.0924	1.46722	0.579104	2.5336	0.0112898	NA
ENSG00000220583	49.5333	-1.31714	0.521128	-2.52747	0.0114887	NA	RPL35P2
ENSG00000273344	78.7084	1.02031	0.405348	2.51713	0.0118317	NA	PAXIP1-AS1
ENSG00000253600	10.9746	-2.80275	1.11358	-2.51688	0.01184	NA
ENSG00000170961	15.0627	2.34544	0.933527	2.51245	0.0119895	NA	HAS2
ENSG00000106631	19.702	-2.02055	0.80428	-2.51225	0.0119965	NA	MYL7
ENSG00000179915	116.445	0.826176	0.329817	2.50495	0.0122468	NA	NRXN1
ENSG00000196968	120.575	0.817727	0.328054	2.49266	0.012679	NA	FUT11
ENSG00000137573	69.6102	1.02707	0.413268	2.48523	0.0129468	NA	SULF1
ENSG00000235573	6.26855	-4.72491	1.90884	-2.47527	0.0133135	NA
ENSG00000261227	21.9944	-1.84736	0.747727	-2.47064	0.0134873	NA
ENSG00000263002	71.0877	-1.05481	0.427423	-2.46783	0.0135935	NA	ZNF234
ENSG00000189149	7.22431	-3.8874	1.57825	-2.46311	0.0137736	NA	CRYM-AS1
ENSG00000006747	15.278	-2.19339	0.891013	-2.46168	0.0138289	NA	SCIN
ENSG00000237382	6.18107	-4.70365	1.91185	-2.46027	0.0138834	NA	RPL21P121
ENSG00000131845	94.3947	-0.892708	0.362855	-2.46023	0.0138848	NA	ZNF304
ENSG00000173626	8.24707	-3.46725	1.40993	-2.45915	0.0139265	NA	TRAPPC3L
ENSG00000122376	152.772	-0.73581	0.29946	-2.45712	0.0140056	NA	SHLD2
ENSG00000140043	71.5479	1.06115	0.432781	2.45194	0.0142088	NA	PTGR2
ENSG00000258448	7.13925	-3.86403	1.57644	-2.45112	0.0142414	NA
ENSG00000186603	162.204	-0.75101	0.306563	-2.44978	0.0142945	NA	HPDL
ENSG00000162733	38.7508	-1.44195	0.590237	-2.44299	0.014566	NA	DDR2
ENSG00000213557	8.84324	-3.12648	1.28047	-2.44167	0.0146197	NA
ENSG00000107175	146.648	-0.726953	0.297934	-2.43998	0.0146879	NA	CREB3
ENSG00000108753	12.8677	-2.40517	0.990446	-2.42837	0.015167	NA	NA
ENSG00000211772	55.3531	-1.15497	0.4762	-2.42539	0.0152918	NA	TRBC2
ENSG00000258320	51.9422	-1.1428	0.47148	-2.42386	0.0153565	NA
ENSG00000231764	6.00127	-4.66445	1.92474	-2.42342	0.0153752	NA	DLX6-AS1
ENSG00000230519	12.0295	-2.47886	1.02444	-2.41973	0.015532	NA	HMGB1P49
ENSG00000133392	29.7292	-1.50351	0.621448	-2.41936	0.0155479	NA	MYH11
ENSG00000157510	46.2418	1.39817	0.578361	2.41746	0.0156293	NA	AFAP1L1
ENSG00000172086	162.254	0.720075	0.297904	2.41713	0.0156433	NA	KRCC1
ENSG00000103647	12.3962	2.59129	1.07305	2.41489	0.01574	NA	CORO2B
ENSG00000233330	8.51137	-3.05656	1.26975	-2.40722	0.0160746	NA
ENSG00000165215	102.365	0.937974	0.389716	2.40681	0.0160924	NA	CLDN3
ENSG00000173404	35.8025	-1.64128	0.682006	-2.40655	0.0161042	NA	INSM1
ENSG00000176055	73.822	1.04358	0.434137	2.4038	0.0162256	NA	MBLAC2
ENSG00000167525	86.2577	0.932981	0.38848	2.40162	0.0163227	NA	PROCA1
ENSG00000167244	8.29643	3.24645	1.35179	2.4016	0.0163234	NA	IGF2
ENSG00000106404	35.4927	1.39341	0.580826	2.39901	0.0164395	NA	CLDN15
ENSG00000108296	130.043	-0.826751	0.345195	-2.39502	0.0166193	NA	NA
ENSG00000272468	19.1221	-1.87159	0.781749	-2.39411	0.0166608	NA
ENSG00000239073	5.86149	-4.6254	1.93293	-2.39295	0.0167136	NA	NA
ENSG00000125851	6.54755	-3.74194	1.56752	-2.38717	0.0169786	NA	PCSK2
ENSG00000232370	5.99141	-4.6473	1.9469	-2.38703	0.0169852	NA
ENSG00000129116	123.506	-0.762269	0.319421	-2.38641	0.0170138	NA	PALLD
ENSG00000186205	147.903	-0.790628	0.33185	-2.38249	0.0171962	NA	MARC1
ENSG00000238142	98.3649	0.83886	0.352571	2.37926	0.0173473	NA
ENSG00000213025	94.9877	-1.03563	0.435551	-2.37774	0.0174193	NA	COX20P1
ENSG00000159216	11.578	-2.63541	1.10879	-2.37684	0.0174615	NA	RUNX1
ENSG00000021355	91.3613	0.919189	0.388432	2.36641	0.0179617	NA	SERPINB1
ENSG00000256103	14.0403	-2.19705	0.931663	-2.3582	0.0183636	NA	ATP5MFP5
ENSG00000205922	5.71929	-4.58742	1.94625	-2.35706	0.0184204	NA
ENSG00000247287	6.50753	-3.74108	1.58737	-2.35678	0.0184342	NA
ENSG00000170619	157.671	-0.787257	0.334046	-2.35673	0.0184365	NA	COMMD5
ENSG00000146833	144.686	0.713342	0.303072	2.35371	0.0185872	NA	TRIM4
ENSG00000155906	51.449	1.16762	0.496108	2.35356	0.0185948	NA	RMND1
ENSG00000170629	5.67927	-4.58616	1.95009	-2.35177	0.0186845	NA	DPY19L2P2
ENSG00000121634	5.68169	-4.58396	1.94968	-2.35114	0.018716	NA	GJA8
ENSG00000233402	5.68169	-4.58396	1.94968	-2.35114	0.018716	NA	TARDBPP1
ENSG00000147246	83.1824	0.996128	0.4248	2.34493	0.0190304	NA	HTR2C
ENSG00000241959	10.8041	-2.53134	1.0796	-2.34471	0.0190421	NA	RN7SL76P
ENSG00000169856	15.4104	2.10683	0.900433	2.33979	0.0192945	NA	ONECUT1
ENSG00000120279	39.7441	1.42902	0.611447	2.33712	0.0194329	NA	MYCT1
ENSG00000131068	6.76979	-3.77742	1.61703	-2.33603	0.0194898	NA	DEFB118
ENSG00000266160	6.71749	-3.76331	1.61623	-2.32845	0.019888	NA	RN7SL612P
ENSG00000255725	75.0587	-0.932736	0.400994	-2.32606	0.0200152	NA	TDGP1
ENSG00000084453	67.594	1.01389	0.436515	2.32268	0.0201963	NA	SLCO1A2
ENSG00000249921	35.2263	-1.3328	0.573937	-2.32221	0.0202218	NA
ENSG00000202398	5.54191	-4.54268	1.95683	-2.32144	0.0202631	NA	RNU6-61P
ENSG00000137880	129.683	0.72951	0.31432	2.32092	0.0202913	NA	GCHFR
ENSG00000138764	93.4162	0.860896	0.370949	2.3208	0.0202979	NA	CCNG2
ENSG00000261395	54.4606	-1.07646	0.464746	-2.31624	0.0205452	NA	HSPE1P5
ENSG00000150471	134.889	0.747502	0.32278	2.31582	0.0205679	NA	ADGRL3
ENSG00000143590	85.9177	0.900627	0.388937	2.31561	0.0205794	NA	EFNA3
ENSG00000272711	32.4623	-1.60345	0.6929	-2.31412	0.0206611	NA
ENSG00000132434	121.009	-0.905186	0.392194	-2.30801	0.0209989	NA	LANCL2
ENSG00000243064	6.50009	-3.72085	1.6148	-2.30422	0.0212104	NA	ABCC13
ENSG00000226900	55.126	1.16428	0.50555	2.303	0.0212787	NA
ENSG00000168356	5.44959	-4.52315	1.96656	-2.30003	0.0214463	NA	SCN11A
ENSG00000196459	75.3416	0.943096	0.411096	2.2941	0.0217846	NA	TRAPPC2
ENSG00000031081	81.5647	0.892925	0.389473	2.29265	0.0218681	NA	ARHGAP31
ENSG00000241746	48.4689	-1.11786	0.488258	-2.28949	0.0220506	NA
ENSG00000112874	146.609	0.718203	0.315641	2.27538	0.0228833	NA	NUDT12
ENSG00000198765	12.6859	2.27194	0.998632	2.27505	0.0229029	NA	SYCP1
ENSG00000133138	101.272	0.807288	0.355113	2.27333	0.0230064	NA	TBC1D8B
ENSG00000239713	23.4522	1.62808	0.716789	2.27135	0.0231261	NA	APOBEC3G
ENSG00000145740	113.117	0.747557	0.329613	2.26799	0.0233301	NA	SLC30A5
ENSG00000136932	44.7527	-1.34815	0.594835	-2.26643	0.0234248	NA	TRMO
ENSG00000170190	45.7344	1.18774	0.524215	2.26575	0.0234667	NA	SLC16A5
ENSG00000160606	122.191	-0.744068	0.328504	-2.26502	0.0235115	NA	TLCD1
ENSG00000230530	13.484	2.23711	0.989906	2.25993	0.0238259	NA	LIMD1-AS1
ENSG00000047346	86.2233	0.86837	0.38466	2.2575	0.0239768	NA	FAM214A
ENSG00000255262	28.0895	-1.45767	0.64625	-2.25558	0.0240967	NA	ELOBP2
ENSG00000196345	61.1151	1.12812	0.500386	2.2545	0.024165	NA	ZKSCAN7
ENSG00000142173	150.174	0.654945	0.290571	2.254	0.0241965	NA	COL6A2
ENSG00000127585	89.9777	0.857461	0.381075	2.25011	0.024442	NA	FBXL16
ENSG00000165194	132.927	0.695287	0.309227	2.24847	0.0245463	NA	PCDH19
ENSG00000180881	16.9515	1.93727	0.863109	2.24453	0.0247983	NA	CAPS2
ENSG00000141837	136.464	0.70357	0.314136	2.2397	0.0251105	NA	CACNA1A
ENSG00000063176	79.7287	-0.946695	0.424166	-2.2319	0.0256216	NA	SPHK2
ENSG00000011347	61.324	1.06781	0.479243	2.22811	0.0258732	NA	SYT7
ENSG00000158859	146.079	-0.666905	0.29953	-2.22651	0.0259804	NA	ADAMTS4
ENSG00000116396	55.9416	1.02946	0.462884	2.22401	0.0261475	NA	KCNC4
ENSG00000233230	13.1698	2.24096	1.00801	2.22314	0.0262062	NA
ENSG00000142459	142.47	0.746445	0.336074	2.22107	0.0263462	NA	EVI5L
ENSG00000233109	6.14049	-3.64231	1.64494	-2.21425	0.0268113	NA
ENSG00000168386	22.8905	1.63992	0.741107	2.21279	0.0269119	NA	FILIP1L
ENSG00000188290	9.52338	2.62123	1.1861	2.20996	0.027108	NA	HES4
ENSG00000251733	43.6864	1.20414	0.545354	2.208	0.0272439	NA	SCARNA8
ENSG00000176928	7.08639	-3.21159	1.45553	-2.20648	0.0273506	NA	GCNT4
ENSG00000004399	78.564	0.903492	0.410452	2.20121	0.0277209	NA	PLXND1
ENSG00000232799	13.3186	-2.11762	0.963082	-2.1988	0.0278923	NA	CRYGFP
ENSG00000150687	130.453	-0.724041	0.329424	-2.1979	0.0279561	NA	PRSS23
ENSG00000166924	23.5203	1.61209	0.733514	2.19776	0.0279661	NA	NYAP1
ENSG00000235325	6.77668	-3.1558	1.43824	-2.1942	0.028221	NA
ENSG00000178715	80.2135	-0.862588	0.393225	-2.19362	0.0282624	NA
ENSG00000255794	145.289	0.779739	0.355999	2.19029	0.0285035	NA	RMST
ENSG00000270102	7.71591	3.03922	1.38784	2.18989	0.0285324	NA	NA
ENSG00000272769	68.7942	0.999702	0.456636	2.18927	0.0285769	NA
ENSG00000226327	7.87966	-2.94924	1.34867	-2.18678	0.0287589	NA	RPSAP49
ENSG00000229833	104.835	-0.753839	0.345303	-2.18313	0.0290266	NA	PET100
ENSG00000027001	122.906	0.692044	0.317711	2.17822	0.0293895	NA	MIPEP
ENSG00000132386	72.3985	0.929599	0.426817	2.17798	0.0294074	NA	SERPINF1
ENSG00000235605	52.4305	-1.08196	0.497017	-2.1769	0.0294877	NA
ENSG00000064042	52.7583	-1.02793	0.472625	-2.17495	0.029634	NA	LIMCH1
ENSG00000105676	162.363	-0.647031	0.29751	-2.17482	0.0296433	NA	ARMC6
ENSG00000082684	67.7083	0.907298	0.418307	2.16898	0.0300845	NA	SEMA5B
ENSG00000157502	38.1166	1.20782	0.556968	2.16856	0.030116	NA	PWWP3B
ENSG00000250120	21.0893	-1.59891	0.737505	-2.168	0.0301586	NA	PCDHA10
ENSG00000186352	37.3881	1.25106	0.57725	2.16727	0.030214	NA	ANKRD37
ENSG00000169499	70.8306	0.894213	0.412698	2.16675	0.030254	NA	PLEKHA2
ENSG00000155926	10.8486	-2.3159	1.07122	-2.16192	0.0306244	NA	SLA
ENSG00000241098	5.91082	-3.58187	1.66208	-2.15505	0.0311582	NA	LINC01994
ENSG00000266802	5.91082	-3.58187	1.66208	-2.15505	0.0311582	NA
ENSG00000185885	124.373	-0.902777	0.419165	-2.15375	0.0312598	NA	IFITM1
ENSG00000232368	118.556	-0.731263	0.340072	-2.15032	0.03153	NA	FTLP2
ENSG00000214318	5.95585	-3.60776	1.67909	-2.14864	0.0316627	NA	ATP5MC1P6
ENSG00000179031	29.3687	-1.37567	0.640769	-2.1469	0.0318014	NA
ENSG00000006530	107.636	0.724678	0.337662	2.14616	0.0318602	NA	AGK
ENSG00000081051	97.012	-0.82564	0.384711	-2.14613	0.0318626	NA	AFP
ENSG00000141295	71.1874	0.891033	0.41549	2.14453	0.0319902	NA	SCRN2
ENSG00000166923	8.50598	-2.69202	1.25636	-2.14271	0.0321362	NA	GREM1
ENSG00000017427	6.9589	-3.19018	1.4889	-2.14264	0.0321421	NA	IGF1
ENSG00000184939	117.984	0.7532	0.351853	2.14067	0.0323007	NA	ZFP90
ENSG00000272218	19.2353	1.72408	0.806405	2.13798	0.0325187	NA
ENSG00000035664	23.6984	-1.50749	0.707247	-2.13148	0.0330492	NA	DAPK2
ENSG00000250565	128.732	0.664184	0.312005	2.12876	0.0332742	NA	ATP6V1E2
ENSG00000180776	46.3598	1.08821	0.512156	2.12476	0.0336068	NA	ZDHHC20
ENSG00000263089	5.00252	-4.40421	2.07513	-2.12237	0.0338063	NA
ENSG00000172432	50.9742	1.12827	0.531936	2.12106	0.0339164	NA	GTPBP2
ENSG00000174418	6.99165	-3.1997	1.5111	-2.11747	0.0342204	NA	RPL35P9
ENSG00000091947	127.527	0.679036	0.321136	2.11448	0.0344745	NA	TMEM101
ENSG00000065970	100.936	0.770496	0.364579	2.11339	0.0345675	NA	FOXJ2
ENSG00000013619	7.54277	-2.84947	1.35023	-2.11037	0.0348266	NA	MAMLD1
ENSG00000004777	89.3134	0.771428	0.365928	2.10814	0.0350187	NA	ARHGAP33
ENSG00000232829	47.2801	-1.03871	0.49291	-2.10731	0.0350909	NA	GSTO3P
ENSG00000037897	150.44	-0.816675	0.387632	-2.10683	0.0351324	NA	METTL1
ENSG00000259820	39.8855	1.19093	0.565832	2.10474	0.0353142	NA
ENSG00000038002	83.2092	-0.837717	0.399332	-2.0978	0.0359229	NA	AGA
ENSG00000050730	5.71631	-3.52689	1.68131	-2.0977	0.0359319	NA	TNIP3
ENSG00000257218	61.5729	-0.94587	0.451459	-2.09514	0.0361585	NA	GATC
ENSG00000117305	102.605	0.718651	0.343101	2.09457	0.0362089	NA	HMGCL
ENSG00000065665	85.6784	-0.876722	0.418687	-2.09398	0.036262	NA	SEC61A2
ENSG00000243498	42.77	-1.09299	0.521999	-2.09386	0.0362722	NA	UBA52P5
ENSG00000134508	81.8129	-0.798464	0.382218	-2.08903	0.0367052	NA	CABLES1
ENSG00000182173	152.53	-0.611291	0.292791	-2.08781	0.036815	NA	TSEN54
ENSG00000258645	134.796	-0.678657	0.325071	-2.08772	0.0368235	NA	HSPE1P2
ENSG00000236404	38.3289	1.21641	0.582765	2.0873	0.0368611	NA	VLDLR-AS1
ENSG00000124092	14.7327	-1.85976	0.89137	-2.08641	0.0369415	NA	CTCFL
ENSG00000177082	35.5954	-1.25055	0.599967	-2.08436	0.037127	NA	WDR73
ENSG00000088826	108.12	-0.741845	0.35599	-2.08389	0.0371698	NA	SMOX
ENSG00000138439	137.356	0.65274	0.313409	2.08271	0.0372776	NA	FAM117B
ENSG00000199377	36.6635	1.18386	0.569485	2.07883	0.0376329	NA	RNU5F-1
ENSG00000248863	12.0906	-2.11003	1.01689	-2.07498	0.0379883	NA
ENSG00000163810	7.73728	-2.89581	1.39652	-2.0736	0.0381169	NA	TGM4
ENSG00000230561	4.78794	4.10759	1.98275	2.07166	0.0382971	NA	CCDC192
ENSG00000198830	44.4815	-1.06326	0.514034	-2.06846	0.0385964	NA	HMGN2
ENSG00000224094	16.1048	-1.78023	0.860903	-2.06787	0.0386526	NA	RPS24P8
ENSG00000272523	22.8998	1.52764	0.739274	2.06641	0.0387897	NA	LINC01023
ENSG00000247157	8.70532	-2.72916	1.32104	-2.06592	0.0388364	NA	LINC01252
ENSG00000126733	7.84116	2.71793	1.31695	2.06381	0.0390357	NA	DACH2
ENSG00000100146	31.9896	1.24859	0.605038	2.06366	0.03905	NA	SOX10
ENSG00000164161	8.05146	-2.59312	1.25772	-2.06176	0.0392304	NA	HHIP
ENSG00000167840	126.15	-0.644603	0.312784	-2.06086	0.0393167	NA	ZNF232
ENSG00000231991	11.5222	-2.19231	1.06443	-2.0596	0.0394369	NA	ANXA2P2
ENSG00000151065	158.133	0.587891	0.285556	2.05876	0.0395173	NA	DCP1B
ENSG00000225889	53.6837	1.0332	0.502547	2.05593	0.039789	NA
ENSG00000108819	45.2415	1.1302	0.550779	2.05201	0.0401692	NA	PPP1R9B
ENSG00000259448	13.8607	1.99831	0.974359	2.0509	0.0402768	NA	LINC02352
ENSG00000144331	19.6844	1.67018	0.815175	2.04886	0.0404761	NA	ZNF385B
ENSG00000231741	101.324	-0.77985	0.380727	-2.04832	0.040529	NA
ENSG00000131435	125.234	0.659026	0.321774	2.0481	0.04055	NA	PDLIM4
ENSG00000272214	5.64112	-3.51653	1.71776	-2.04716	0.0406428	NA	NA
ENSG00000101400	87.0359	0.77277	0.377544	2.04683	0.0406745	NA	SNTA1
ENSG00000200516	7.92154	-2.57687	1.26219	-2.04159	0.041192	NA	RNA5SP378
ENSG00000182463	23.4707	-1.42412	0.697978	-2.04035	0.0413153	NA	TSHZ2
ENSG00000158636	123.315	0.765258	0.375075	2.04028	0.0413224	NA	EMSY
ENSG00000166963	39.7124	-1.29804	0.636497	-2.03935	0.0414149	NA	MAP1A
ENSG00000167772	25.4726	1.38378	0.67867	2.03895	0.0414548	NA	ANGPTL4
ENSG00000112796	59.5908	0.930185	0.456532	2.0375	0.0415996	NA	ENPP5
ENSG00000106125	10.2894	-2.21248	1.08617	-2.03695	0.0416547	NA	MINDY4
ENSG00000144455	65.9921	-0.873898	0.42921	-2.03606	0.0417441	NA	SUMF1
ENSG00000111252	146.164	-0.638641	0.313716	-2.03573	0.0417776	NA	SH2B3
ENSG00000132297	139.246	-0.754408	0.370823	-2.03441	0.0419098	NA	HHLA1
ENSG00000102802	29.8151	1.42596	0.700935	2.03436	0.041915	NA	MEDAG
ENSG00000132330	77.8962	-0.807377	0.396909	-2.03416	0.0419351	NA	SCLY
ENSG00000186994	50.4238	1.02713	0.504993	2.03396	0.0419556	NA	KANK3
ENSG00000240371	57.5286	-0.933768	0.459702	-2.03124	0.0422302	NA	RPS4XP13
ENSG00000265692	8.94043	2.44573	1.20596	2.02804	0.0425566	NA	LINC01970
ENSG00000187017	54.6316	0.952151	0.469528	2.02789	0.0425714	NA	ESPN
ENSG00000178464	70.7339	-0.915506	0.451819	-2.02627	0.0427376	NA	RPL10P16
ENSG00000123095	20.4662	1.57215	0.777351	2.02245	0.0431298	NA	BHLHE41
ENSG00000145335	40.3722	1.10332	0.545777	2.02157	0.0432212	NA	SNCA
ENSG00000248785	42.0693	-1.16404	0.576782	-2.01817	0.0435737	NA	HIGD1AP14
ENSG00000100271	34.9587	1.31386	0.652355	2.01403	0.0440069	NA	TTLL1
ENSG00000087884	136.853	-0.61898	0.307684	-2.01174	0.0442475	NA	AAMDC
ENSG00000252310	41.4184	1.15303	0.57325	2.0114	0.0442834	NA	NA
ENSG00000146192	7.10314	-2.77778	1.38184	-2.01021	0.0444091	NA	FGD2
ENSG00000159186	63.9702	-0.854434	0.425826	-2.00653	0.0447994	NA
ENSG00000144893	157.144	0.569705	0.28418	2.00474	0.0449913	NA	MED12L
ENSG00000188070	114.18	-0.799514	0.398877	-2.00441	0.0450261	NA	C11orf95
ENSG00000152022	18.3285	1.63293	0.814696	2.00434	0.0450333	NA	NA
ENSG00000168135	65.1928	0.920422	0.4594	2.00353	0.0451203	NA	KCNJ4
ENSG00000261916	10.1145	-2.18334	1.09039	-2.00234	0.0452477	NA
ENSG00000235043	39.6742	-1.12246	0.560747	-2.00173	0.045314	NA	TECRP1
ENSG00000105397	149.54	0.585025	0.292651	1.99905	0.0456026	NA	TYK2
ENSG00000161381	35.5833	-1.13267	0.56712	-1.99722	0.0458011	NA	PLXDC1
ENSG00000257167	50.0508	-0.970829	0.48633	-1.99623	0.0459086	NA	TMPO-AS1
ENSG00000165312	55.1166	1.02466	0.513691	1.99469	0.0460764	NA	OTUD1
ENSG00000160392	95.1721	-0.741294	0.372398	-1.9906	0.0465251	NA	C19orf47
ENSG00000262944	43.3556	-1.04397	0.524633	-1.98991	0.0466004	NA	NA
ENSG00000250571	8.63351	2.45519	1.23398	1.98964	0.0466301	NA	GLI4
ENSG00000099904	75.3901	0.811136	0.407779	1.98916	0.046684	NA	ZDHHC8
ENSG00000159231	100.189	-0.762476	0.383349	-1.98899	0.0467024	NA	CBR3
ENSG00000140284	19.6192	-1.53474	0.774074	-1.98267	0.0474039	NA	SLC27A2
ENSG00000088899	118.793	0.692356	0.349473	1.98114	0.0475752	NA	LZTS3
ENSG00000164011	71.7402	0.818682	0.413325	1.98072	0.0476224	NA	ZNF691
ENSG00000241680	7.73932	-2.54497	1.28491	-1.98066	0.0476297	NA	RPL31P49
ENSG00000170293	159.156	0.571089	0.288425	1.98003	0.0477006	NA	CMTM8
ENSG00000150893	93.351	0.782364	0.395152	1.97991	0.0477138	NA	FREM2
ENSG00000252947	14.9605	1.77594	0.898039	1.97758	0.0479766	NA	SCARNA1
ENSG00000106086	109.264	-0.667554	0.337658	-1.97701	0.0480405	NA	PLEKHA8
ENSG00000266575	11.6565	-2.0291	1.0282	-1.97344	0.0484451	NA	BOLA2P1
ENSG00000181097	103.166	-0.676665	0.343195	-1.97166	0.0486485	NA
ENSG00000176387	112.788	0.647733	0.328569	1.97137	0.048681	NA	HSD11B2
ENSG00000172409	85.7709	-0.765584	0.388406	-1.97109	0.0487132	NA	CLP1
ENSG00000257122	24.485	-1.49011	0.756689	-1.96924	0.048925	NA	RRN3P3
ENSG00000245060	20.8931	1.56425	0.795263	1.96697	0.0491872	NA	LINC00847
ENSG00000213337	101.645	-0.721061	0.367218	-1.96358	0.0495789	NA	ANKRD39
ENSG00000105649	46.9582	0.990654	0.504741	1.9627	0.0496812	NA	RAB3A
ENSG00000147437	7.60235	2.66881	1.35992	1.96248	0.0497066	NA	GNRH1
ENSG00000184672	9.29723	2.29461	1.17001	1.96118	0.0498577	NA	RALYL
ENSG00000103479	83.7249	0.797362	0.406881	1.95969	0.0500317	NA	RBL2
ENSG00000147894	118.057	0.702705	0.358857	1.95818	0.0502094	NA	C9orf72
ENSG00000078237	109.573	-0.67778	0.346323	-1.95707	0.0503387	NA	TIGAR
ENSG00000105668	35.8644	1.15255	0.588942	1.95698	0.05035	NA	UPK1A
ENSG00000267194	75.1785	0.785203	0.401555	1.9554	0.0505354	NA	NA
ENSG00000170345	75.2269	0.878365	0.449225	1.95529	0.050549	NA	FOS
ENSG00000160271	120.215	0.722999	0.370231	1.95283	0.0508395	NA	RALGDS
ENSG00000226948	33.0762	-1.16027	0.594468	-1.95178	0.0509648	NA	RPS4XP2
ENSG00000227775	7.27792	-2.79294	1.43165	-1.95085	0.0510747	NA
ENSG00000040199	68.8801	0.873739	0.448617	1.94763	0.0514593	NA	PHLPP2
ENSG00000171777	22.0099	1.45048	0.744774	1.94755	0.0514693	NA	RASGRP4
ENSG00000153064	15.4083	-1.68558	0.866356	-1.94559	0.0517034	NA	BANK1
ENSG00000100359	57.6677	0.875911	0.450559	1.94406	0.0518888	NA	SGSM3
ENSG00000174276	45.8856	-1.02588	0.527851	-1.9435	0.0519557	NA	ZNHIT2
ENSG00000132286	162.321	-0.562753	0.289661	-1.9428	0.0520404	NA	TIMM10B
ENSG00000261040	21.0481	-1.4353	0.739033	-1.94213	0.0521208	NA	WFDC21P
ENSG00000249898	5.4686	3.31796	1.7087	1.94181	0.0521602	NA	MCPH1-AS1
ENSG00000235770	11.1847	-2.16471	1.11509	-1.94128	0.0522239	NA	LINC00607
ENSG00000163817	5.32154	-3.42674	1.76547	-1.94098	0.0522611	NA	SLC6A20
ENSG00000144134	13.9584	1.82245	0.93897	1.9409	0.0522703	NA	RABL2A
ENSG00000110218	101.722	-0.774245	0.398999	-1.94047	0.0523231	NA	PANX1
ENSG00000087258	66.7233	0.852605	0.4397	1.93906	0.0524937	NA	GNAO1
ENSG00000154027	31.578	-1.20003	0.6192	-1.93803	0.052619	NA	AK5
ENSG00000250562	20.3105	-1.53522	0.792348	-1.93756	0.0526769	NA	RPL38P4
ENSG00000145287	13.4923	-1.82056	0.939824	-1.93713	0.0527296	NA	PLAC8
ENSG00000176225	56.8582	0.889621	0.459349	1.9367	0.0527822	NA	RTTN
ENSG00000080819	143.727	0.617799	0.31906	1.93631	0.0528296	NA	CPOX
ENSG00000104859	145.518	0.592885	0.306201	1.93626	0.0528353	NA	CLASRP
ENSG00000169247	8.15606	-2.62089	1.35466	-1.93472	0.0530242	NA	SH3TC2
ENSG00000152749	121.966	0.623343	0.322586	1.93233	0.0533184	NA	GPR180
ENSG00000117650	161.654	0.585023	0.303019	1.93065	0.0535265	NA	NEK2
ENSG00000184949	19.7962	-1.47318	0.763678	-1.92906	0.0537233	NA	FAM227A
ENSG00000183908	10.7131	2.12588	1.10234	1.92852	0.0537911	NA	LRRC55
ENSG00000252577	24.1872	1.32855	0.689706	1.92626	0.0540721	NA	SCARNA20
ENSG00000145736	38.6254	-1.28671	0.668006	-1.9262	0.0540796	NA	GTF2H2
ENSG00000100413	128.39	-0.609297	0.316422	-1.92558	0.0541566	NA	POLR3H
ENSG00000166002	161.257	-0.563683	0.292814	-1.92505	0.0542229	NA	SMCO4
ENSG00000244342	69.6922	0.806743	0.419282	1.9241	0.0543416	NA	LINC00698
ENSG00000214944	8.2361	-2.6238	1.36468	-1.92264	0.054525	NA	ARHGEF28
ENSG00000122971	75.5249	0.847655	0.441448	1.92017	0.0548362	NA	ACADS
ENSG00000162300	93.5224	0.744977	0.387983	1.92013	0.0548416	NA	ZFPL1
ENSG00000119688	156.869	0.547676	0.285593	1.91768	0.0551515	NA	ABCD4
ENSG00000164889	103.108	-0.661303	0.344893	-1.91741	0.0551855	NA	SLC4A2
ENSG00000135338	86.5752	0.794594	0.414457	1.91719	0.0552138	NA	LCA5
ENSG00000167272	160.825	-0.558263	0.291232	-1.9169	0.0552509	NA	POP5
ENSG00000167136	138.621	-0.629983	0.32917	-1.91385	0.0556388	NA	ENDOG
ENSG00000219201	27.4764	-1.22898	0.642396	-1.91311	0.0557335	NA
ENSG00000259413	11.337	-1.97962	1.03548	-1.9118	0.0559015	NA
ENSG00000224597	21.4282	-1.45773	0.762587	-1.91156	0.0559327	NA	SVIL-AS1
ENSG00000197568	61.9964	0.9447	0.494913	1.90882	0.0562851	NA	HHLA3
ENSG00000138135	46.7342	-1.007	0.527843	-1.90777	0.0564213	NA	CH25H
ENSG00000078018	16.902	1.6135	0.847225	1.90446	0.0568507	NA	MAP2
ENSG00000258056	12.7164	-1.85823	0.97584	-1.90424	0.0568789	NA
ENSG00000124507	40.8491	1.01328	0.532285	1.90363	0.0569579	NA	PACSIN1
ENSG00000239467	68.2992	0.958386	0.503495	1.90347	0.0569795	NA
ENSG00000112852	85.3748	-0.712529	0.374729	-1.90145	0.0572425	NA	PCDHB2
ENSG00000153902	58.3281	1.0326	0.543708	1.89919	0.0575397	NA	LGI4
ENSG00000198003	31.6546	1.16527	0.613751	1.8986	0.0576166	NA	CCDC151
ENSG00000068650	143.484	0.572198	0.301644	1.89693	0.0578368	NA	ATP11A
ENSG00000229897	129.462	0.585979	0.308947	1.8967	0.0578682	NA	SEPT7P7
ENSG00000164187	90.1227	0.700391	0.369288	1.8966	0.0578807	NA	LMBRD2
ENSG00000173546	18.5954	1.6196	0.854017	1.89645	0.0579012	NA	CSPG4
ENSG00000081692	57.9027	-0.906132	0.478231	-1.89476	0.0581244	NA	JMJD4
ENSG00000124444	105.692	-0.676566	0.357173	-1.89422	0.0581955	NA	ZNF576
ENSG00000266184	18.9401	-1.47188	0.777361	-1.89343	0.0583005	NA
ENSG00000023697	66.4113	0.910201	0.480782	1.89317	0.0583354	NA	DERA
ENSG00000215256	62.7378	0.844684	0.446349	1.89243	0.0584339	NA	DHRS4-AS1
ENSG00000170909	13.0931	1.94168	1.02733	1.89001	0.0587561	NA	OSCAR
ENSG00000249617	6.00016	-2.95482	1.5648	-1.8883	0.0589856	NA
ENSG00000184708	131.006	-0.582146	0.308434	-1.88742	0.0591033	NA	EIF4ENIF1
ENSG00000158006	69.1813	0.811146	0.430077	1.88605	0.0592885	NA	PAFAH2
ENSG00000180730	157.441	0.596891	0.316668	1.88491	0.059442	NA	SHISA2
ENSG00000164306	42.9761	1.00173	0.531981	1.88301	0.0596986	NA	PRIMPOL
ENSG00000205744	56.2619	0.856349	0.454792	1.88295	0.0597075	NA	DENND1C
ENSG00000171100	50.7799	0.938106	0.498601	1.88148	0.0599069	NA	MTM1
ENSG00000141503	61.2852	-0.828297	0.440472	-1.88048	0.0600431	NA	MINK1
ENSG00000253144	61.5871	-0.813253	0.432509	-1.88031	0.0600652	NA
ENSG00000261278	26.6703	-1.23526	0.657459	-1.87884	0.0602666	NA
ENSG00000114648	83.515	-0.768732	0.409849	-1.87565	0.0607038	NA	KLHL18
ENSG00000006459	123.213	0.628851	0.335465	1.87457	0.0608525	NA	KDM7A
ENSG00000179023	142.289	-0.586485	0.313092	-1.8732	0.0610408	NA	KLHDC7A
ENSG00000257150	11.0442	2.12086	1.13457	1.86931	0.0615796	NA	PGAM1P5
ENSG00000231531	22.4474	-1.32853	0.711145	-1.86816	0.0617395	NA	HINT1P1
ENSG00000128513	140.684	0.591574	0.316695	1.86796	0.0617674	NA	POT1
ENSG00000083844	25.1971	1.25678	0.673368	1.8664	0.0619848	NA	ZNF264
ENSG00000164638	31.8564	1.12399	0.602496	1.86556	0.0621026	NA	SLC29A4
ENSG00000181938	100.109	-0.647377	0.34702	-1.86553	0.0621071	NA	GINS3
ENSG00000253251	26.7404	-1.2274	0.658085	-1.8651	0.0621669	NA	SHLD3
ENSG00000078401	49.3933	-0.926077	0.496595	-1.86486	0.0622016	NA	EDN1
ENSG00000196581	105.397	-0.633958	0.34018	-1.86359	0.0623787	NA	AJAP1
ENSG00000020577	85.286	-0.709192	0.380671	-1.86301	0.0624615	NA	SAMD4A
ENSG00000102078	101.551	-0.665732	0.357399	-1.86272	0.0625023	NA	SLC25A14
ENSG00000065308	151.885	-0.546766	0.293585	-1.86237	0.0625504	NA	TRAM2
ENSG00000243819	16.8746	-1.52978	0.821449	-1.86229	0.0625618	NA	RN7SL832P
ENSG00000186509	5.91026	-2.93302	1.57583	-1.86125	0.0627088	NA	OR9Q1
ENSG00000084710	7.2325	-2.41928	1.29998	-1.86102	0.0627413	NA	EFR3B
ENSG00000154721	52.3104	0.902003	0.485054	1.85959	0.062943	NA	JAM2
ENSG00000223756	53.3411	-0.89279	0.480181	-1.85928	0.0629878	NA	TSSC2
ENSG00000166166	74.7831	-0.859868	0.462492	-1.85921	0.0629979	NA	TRMT61A
ENSG00000010539	83.55	-0.712315	0.383279	-1.85847	0.0631016	NA	ZNF200
ENSG00000231025	62.5603	-0.834112	0.449076	-1.8574	0.0632548	NA	NA
ENSG00000165646	24.1569	1.31908	0.710702	1.85603	0.0634492	NA	SLC18A2
ENSG00000163380	5.58826	-2.84759	1.53557	-1.85442	0.0636795	NA	LMOD3
ENSG00000259461	15.0437	-1.63508	0.882369	-1.85305	0.0638745	NA	ANP32BP3
ENSG00000205664	137.859	-0.554766	0.299455	-1.85258	0.0639422	NA	NA
ENSG00000175768	22.3248	-1.32109	0.71318	-1.85239	0.0639701	NA	TOMM5
ENSG00000155111	108.974	0.67491	0.364354	1.85235	0.0639761	NA	CDK19
ENSG00000060971	127.174	-0.601705	0.324872	-1.85213	0.0640076	NA	ACAA1
ENSG00000256210	9.52521	-2.08511	1.12614	-1.85156	0.0640897	NA
ENSG00000161642	27.6346	1.21744	0.657745	1.85092	0.0641806	NA	ZNF385A
ENSG00000099953	36.0355	1.06754	0.577017	1.8501	0.0642989	NA	MMP11
ENSG00000082497	144.166	-0.558372	0.301854	-1.84981	0.0643413	NA	SERTAD4
ENSG00000204019	34.1388	-1.0814	0.585496	-1.84698	0.0647504	NA	CT83
ENSG00000061656	11.1343	1.94575	1.0538	1.84642	0.0648314	NA	SPAG4
ENSG00000101216	137.57	-0.578764	0.313627	-1.84539	0.0649809	NA	GMEB2
ENSG00000188242	26.7548	1.24766	0.67684	1.84335	0.0652773	NA
ENSG00000243364	98.5534	0.667149	0.361946	1.84323	0.0652958	NA	EFNA4
ENSG00000110031	14.2026	1.71645	0.931503	1.84267	0.0653775	NA	LPXN
ENSG00000164687	92.1052	-0.666335	0.361742	-1.84201	0.0654731	NA	FABP5
ENSG00000137764	109.658	0.632253	0.34334	1.84148	0.0655519	NA	MAP2K5
ENSG00000228972	5.53838	-2.82448	1.5341	-1.84113	0.065602	NA	NA
ENSG00000254170	10.1115	-1.97254	1.07188	-1.84027	0.0657287	NA
ENSG00000168014	50.7694	-0.891408	0.484462	-1.84	0.0657689	NA	C2CD3
ENSG00000213347	34.4299	1.10428	0.600189	1.83989	0.0657839	NA	MXD3
ENSG00000180801	19.9976	-1.41987	0.771812	-1.83966	0.0658186	NA	ARSJ
ENSG00000241170	11.5236	-1.84268	1.00188	-1.83921	0.0658842	NA
ENSG00000072952	42.9177	1.09293	0.594288	1.83905	0.0659078	NA	MRVI1
ENSG00000128563	159.001	-0.595079	0.323593	-1.83897	0.0659192	NA	PRKRIP1
ENSG00000164329	75.229	0.762261	0.414655	1.8383	0.0660184	NA	TENT2
ENSG00000265996	11.9097	1.84202	1.00214	1.83808	0.0660504	NA	MIR3671
ENSG00000164742	134.97	0.583701	0.317616	1.83776	0.0660979	NA	ADCY1
ENSG00000177679	103.358	0.642976	0.350186	1.8361	0.0663435	NA	SRRM3
ENSG00000237748	70.3914	-0.750021	0.40865	-1.83536	0.0664519	NA	UQCRBP1
ENSG00000204347	87.4377	-0.726387	0.395855	-1.83498	0.0665084	NA	BTBD17
ENSG00000225648	35.7784	-1.12689	0.614243	-1.83459	0.066566	NA	SBDSP1
ENSG00000249550	37.95	1.06229	0.579631	1.83271	0.066846	NA	LINC01234
ENSG00000253838	140.375	0.710971	0.38795	1.83264	0.0668567	NA
ENSG00000105479	6.01972	2.72897	1.48926	1.83243	0.0668879	NA	CCDC114
ENSG00000158270	18.1095	-1.48438	0.811008	-1.83029	0.0672064	NA	COLEC12
ENSG00000138641	14.363	1.66393	0.909145	1.83021	0.0672179	NA	HERC3
ENSG00000153214	118.536	0.610659	0.333709	1.82992	0.0672625	NA	TMEM87B
ENSG00000166501	139.757	0.585916	0.320636	1.82736	0.0676463	NA	PRKCB
ENSG00000178163	90.3456	0.71214	0.389767	1.82709	0.0676862	NA	ZNF518B
ENSG00000091536	7.86868	-2.2465	1.23035	-1.82591	0.0678642	NA	MYO15A
ENSG00000180447	10.4095	-2.21758	1.21565	-1.8242	0.0681224	NA	GAS1
ENSG00000163376	78.3143	-0.73399	0.402419	-1.82394	0.0681605	NA	KBTBD8
ENSG00000162374	35.4507	1.05933	0.580926	1.82351	0.0682257	NA	ELAVL4
ENSG00000145901	145.182	0.535586	0.293725	1.82343	0.0682385	NA	TNIP1
ENSG00000128191	71.1296	-0.752236	0.412541	-1.82342	0.0682394	NA	DGCR8
ENSG00000186907	32.8966	1.0836	0.594427	1.82293	0.0683141	NA	RTN4RL2
ENSG00000142619	45.7798	1.00993	0.554035	1.82287	0.0683227	NA	PADI3
ENSG00000078070	98.8779	0.655611	0.359763	1.82234	0.0684035	NA	MCCC1
ENSG00000258301	37.1701	1.04859	0.575765	1.82121	0.0685753	NA	VASH1-AS1
ENSG00000235175	20.9854	-1.34037	0.735987	-1.82119	0.0685782	NA	RPL26P37
ENSG00000165548	14.4747	1.64215	0.90264	1.81928	0.068869	NA	TMEM63C
ENSG00000270945	7.09272	-2.38158	1.30929	-1.81899	0.0689137	NA	HSPE1P7
ENSG00000171126	23.774	1.40282	0.771608	1.81804	0.0690575	NA	KCNG3
ENSG00000171649	146.758	-0.540158	0.297116	-1.818	0.069064	NA	ZIK1
ENSG00000165186	59.2994	-0.800081	0.440292	-1.81716	0.0691927	NA	PTCHD1
ENSG00000176444	148.85	0.559206	0.307757	1.81704	0.0692109	NA	CLK2
ENSG00000169992	152.059	0.5262	0.289607	1.81694	0.0692256	NA	NLGN2
ENSG00000064692	73.1931	0.757028	0.417069	1.81512	0.0695062	NA	SNCAIP
ENSG00000100104	138.371	-0.577812	0.318471	-1.81433	0.0696262	NA	SRRD
ENSG00000075461	50.1632	-0.868823	0.478867	-1.81433	0.0696267	NA	CACNG4
ENSG00000268034	76.0836	-0.769779	0.424348	-1.81403	0.0696734	NA
ENSG00000184056	71.088	0.749244	0.413402	1.81238	0.0699268	NA	VPS33B
ENSG00000105371	10.3072	1.95214	1.07776	1.81129	0.0700967	NA	ICAM4
ENSG00000198680	94.0695	-0.661968	0.365885	-1.80922	0.0704162	NA	TUSC1
ENSG00000137275	124.008	-0.618005	0.341621	-1.80904	0.0704451	NA	RIPK1
ENSG00000143224	74.6318	0.723854	0.400483	1.80745	0.0706917	NA	PPOX
ENSG00000226624	6.68864	-2.66102	1.47241	-1.80725	0.0707231	NA
ENSG00000224415	17.5756	-1.52837	0.845958	-1.80668	0.0708123	NA
ENSG00000072201	70.3719	0.802077	0.444056	1.80625	0.0708787	NA	LNX1
ENSG00000170037	91.1346	0.668831	0.370756	1.80396	0.071237	NA	CNTROB
ENSG00000187266	42.6117	1.03589	0.574235	1.80394	0.0712404	NA	EPOR
ENSG00000158467	68.3175	0.761561	0.422501	1.80251	0.0714655	NA	AHCYL2
ENSG00000213197	9.70985	-2.11079	1.1711	-1.8024	0.0714831	NA
ENSG00000136378	80.1263	0.714151	0.396335	1.80189	0.0715635	NA	ADAMTS7
ENSG00000143337	104.258	0.631606	0.350643	1.80128	0.0716591	NA	TOR1AIP1
ENSG00000270673	36.7835	1.01026	0.560953	1.80097	0.0717079	NA	YTHDF3-AS1
ENSG00000175348	152.924	-0.525219	0.291782	-1.80004	0.0718548	NA	TMEM9B
ENSG00000203930	47.1239	-0.978708	0.543818	-1.7997	0.0719085	NA	LINC00632
ENSG00000253252	52.2606	-0.843254	0.468742	-1.79897	0.0720232	NA
ENSG00000214207	24.7917	-1.25528	0.697912	-1.79863	0.0720777	NA	KRT18P10
ENSG00000252965	15.9139	1.54686	0.860167	1.79832	0.0721259	NA
ENSG00000140948	126.933	0.564044	0.313693	1.79808	0.072165	NA	ZCCHC14
ENSG00000170915	91.4071	0.650149	0.361609	1.79794	0.0721873	NA	PAQR8
ENSG00000166484	134.511	0.647846	0.360559	1.79678	0.0723702	NA	MAPK7
ENSG00000123143	117.223	0.579665	0.323025	1.79449	0.072735	NA	PKN1
ENSG00000147082	16.8992	-1.5473	0.8625	-1.79397	0.0728181	NA	CCNB3
ENSG00000253230	93.9907	0.780803	0.435284	1.79378	0.0728488	NA	LINC00599
ENSG00000171298	96.5645	0.638468	0.35603	1.7933	0.0729254	NA	GAA
ENSG00000162396	111.154	0.630584	0.351644	1.79325	0.0729334	NA	PARS2
ENSG00000177125	134.976	0.555685	0.309996	1.79255	0.0730442	NA	ZBTB34
ENSG00000178498	146.449	0.524768	0.292903	1.79161	0.0731954	NA	DTX3
ENSG00000136147	87.6084	0.666474	0.372174	1.79076	0.073332	NA	PHF11
ENSG00000185674	10.9446	-1.92596	1.07593	-1.79004	0.0734481	NA	LYG2
ENSG00000188807	101.797	-0.641767	0.359117	-1.78707	0.0739261	NA	TMEM201
ENSG00000119138	24.5016	1.30194	0.729825	1.78391	0.0744386	NA	KLF9
ENSG00000069399	48.4285	0.929459	0.521188	1.78335	0.0745297	NA	BCL3
ENSG00000206535	76.3468	0.70593	0.39589	1.78315	0.0745623	NA	LNP1
ENSG00000204466	107.864	0.610374	0.342341	1.78294	0.0745955	NA	NA
ENSG00000160460	11.2972	1.87497	1.0517	1.78279	0.0746199	NA	SPTBN4
ENSG00000130224	129.656	0.549763	0.308522	1.78192	0.074762	NA	LRCH2
ENSG00000105705	143.517	-0.576587	0.323687	-1.78131	0.0748613	NA
ENSG00000100154	81.0192	0.680909	0.382449	1.78039	0.0750121	NA	TTC28
ENSG00000163162	159.884	0.508715	0.285882	1.77946	0.0751648	NA	RNF149
ENSG00000112559	56.5042	0.813605	0.45795	1.77663	0.0756299	NA	MDFI
ENSG00000130589	107.542	0.5943	0.335651	1.77059	0.0766292	NA	HELZ2
ENSG00000143847	9.21515	2.09052	1.18247	1.76793	0.077072	NA	PPFIA4
ENSG00000229806	11.1665	-1.79155	1.01357	-1.76757	0.0771332	NA	RPS15P5
ENSG00000101004	147.073	0.51927	0.29381	1.76736	0.0771675	NA	NINL
ENSG00000111859	65.8384	-0.742879	0.420461	-1.76682	0.0772587	NA	NEDD9
ENSG00000135926	149.322	0.528134	0.298996	1.76636	0.0773356	NA	TMBIM1
ENSG00000130449	125.932	0.590608	0.334684	1.76467	0.0776191	NA	ZSWIM6
ENSG00000185272	20.9685	1.37257	0.778119	1.76397	0.0777378	NA	RBM11
ENSG00000139910	108.446	0.639558	0.362687	1.76339	0.0778351	NA	NOVA1
ENSG00000228212	41.4586	-0.943919	0.53533	-1.76325	0.0778587	NA	OFD1P17
ENSG00000170703	21.7004	1.33844	0.759116	1.76316	0.077874	NA	TTLL6
ENSG00000272686	55.7521	0.808602	0.45879	1.76247	0.0779904	NA
ENSG00000169249	148.276	-0.544376	0.309384	-1.75955	0.0784848	NA	ZRSR2
ENSG00000162512	103.71	0.619373	0.352053	1.75932	0.0785235	NA	SDC3
ENSG00000248746	29.4339	1.09611	0.623098	1.75913	0.0785552	NA	ACTN3
ENSG00000176933	9.83697	-1.93261	1.09956	-1.75762	0.0788129	NA	TOB2P1
ENSG00000240761	37.6694	-0.961581	0.547868	-1.75513	0.0792366	NA
ENSG00000214309	11.1166	-1.77792	1.01316	-1.75483	0.079288	NA	MBLAC1
ENSG00000165113	122.651	0.587488	0.334902	1.75421	0.0793947	NA	GKAP1
ENSG00000216811	5.64056	-2.86491	1.63328	-1.75408	0.0794166	NA
ENSG00000152556	156.9	0.509936	0.290727	1.754	0.0794297	NA	PFKM
ENSG00000238105	45.4531	0.949794	0.541667	1.75346	0.0795222	NA	GOLGA2P5
ENSG00000267547	11.299	-1.82	1.03878	-1.75205	0.079765	NA
ENSG00000165802	120.761	0.568681	0.324838	1.75066	0.0800042	NA	NSMF
ENSG00000110844	111.477	0.577647	0.330074	1.75005	0.0801094	NA	PRPF40B
ENSG00000167536	103.774	-0.609341	0.348236	-1.74979	0.0801544	NA	DHRS13
ENSG00000271815	6.69555	2.45708	1.4044	1.74956	0.0801935	NA
ENSG00000105063	54.9216	0.839775	0.480134	1.74904	0.0802833	NA	PPP6R1
ENSG00000213148	19.6181	-1.36133	0.778585	-1.74846	0.0803841	NA
ENSG00000050165	110.595	0.610083	0.349075	1.74771	0.0805138	NA	DKK3
ENSG00000109458	70.3038	0.71744	0.410559	1.74747	0.0805554	NA	GAB1
ENSG00000180336	45.2005	0.972802	0.556814	1.74709	0.0806222	NA	MEIOC
ENSG00000213087	23.4691	-1.21611	0.696142	-1.74693	0.0806501	NA
ENSG00000197191	32.7981	-1.05323	0.603515	-1.74516	0.0809578	NA	CYSRT1
ENSG00000175265	37.2289	0.992461	0.568879	1.74459	0.0810561	NA	GOLGA8A
ENSG00000111261	35.1834	0.999604	0.573095	1.74422	0.0811205	NA	MANSC1
ENSG00000214357	138.785	0.58053	0.332858	1.74407	0.0811462	NA	NEURL1B
ENSG00000144057	51.1369	0.855603	0.490796	1.7433	0.0812819	NA	ST6GAL2
ENSG00000225868	11.4915	1.80994	1.03865	1.74259	0.0814054	NA
ENSG00000171885	16.2842	1.67952	0.963839	1.74253	0.0814157	NA	AQP4
ENSG00000238149	27.3705	-1.17814	0.676502	-1.74152	0.0815924	NA
ENSG00000135750	151.769	0.630247	0.361901	1.74149	0.0815978	NA	KCNK1
ENSG00000184226	15.7839	-1.50371	0.86355	-1.74132	0.0816282	NA	PCDH9
ENSG00000161638	77.015	0.720246	0.413803	1.74055	0.0817618	NA	ITGA5
ENSG00000130045	13.2459	1.64664	0.946056	1.74053	0.0817665	NA	NXNL2
ENSG00000005108	21.7191	-1.39823	0.804246	-1.73856	0.0821125	NA	THSD7A
ENSG00000126391	136.391	-0.534855	0.307645	-1.73854	0.082115	NA	FRMD8
ENSG00000122741	143.522	0.524075	0.301634	1.73745	0.0823073	NA	DCAF10
ENSG00000168621	14.1949	-1.6549	0.952777	-1.73692	0.082401	NA	GDNF
ENSG00000089876	75.7739	0.714881	0.411596	1.73685	0.0824135	NA	DHX32
ENSG00000228598	29.0955	1.32245	0.761666	1.73626	0.0825184	NA	MACC1-AS1
ENSG00000119004	65.4928	-0.766281	0.441907	-1.73403	0.082912	NA	CYP20A1
ENSG00000166024	81.305	-0.666303	0.384251	-1.73403	0.0829124	NA	R3HCC1L
ENSG00000010610	8.48516	2.06887	1.19317	1.73393	0.082931	NA	CD4
ENSG00000116106	29.519	1.08589	0.626261	1.73392	0.0829315	NA	EPHA4
ENSG00000101187	88.2533	-0.64163	0.370353	-1.73248	0.0831874	NA	SLCO4A1
ENSG00000116641	76.4081	0.689824	0.398306	1.7319	0.0832921	NA	DOCK7
ENSG00000111554	53.2743	0.880571	0.508835	1.73056	0.0835297	NA	MDM1
ENSG00000102780	70.1403	-0.708265	0.40956	-1.72933	0.0837497	NA	DGKH
ENSG00000183856	83.6205	0.685392	0.396681	1.72782	0.0840208	NA	IQGAP3
ENSG00000128591	160.45	-0.546413	0.316297	-1.72753	0.084072	NA	FLNC
ENSG00000233822	7.52754	2.3809	1.37852	1.72714	0.0841417	NA	HIST1H2BN
ENSG00000267957	12.2269	1.6849	0.976231	1.72592	0.0843611	NA	NA
ENSG00000154719	110.383	0.740606	0.429221	1.72546	0.084444	NA	MRPL39
ENSG00000050555	43.847	0.93964	0.54461	1.72534	0.0844654	NA	LAMC3
ENSG00000223784	96.3758	-0.648153	0.375918	-1.72419	0.0846743	NA	LINP1
ENSG00000018625	72.2792	0.714309	0.414624	1.72279	0.0849268	NA	ATP1A2
ENSG00000185361	139.255	0.586058	0.340386	1.72175	0.0851155	NA	TNFAIP8L1
ENSG00000105865	106.012	0.586491	0.340653	1.72167	0.0851301	NA	DUS4L
ENSG00000156469	67.479	0.720792	0.418689	1.72155	0.0851518	NA	MTERF3
ENSG00000215417	91.9999	0.629139	0.365537	1.72114	0.0852257	NA	MIR17HG
ENSG00000104221	85.9038	-0.716059	0.416351	-1.71985	0.0854606	NA	BRF2
ENSG00000184967	145.653	-0.52448	0.30502	-1.71949	0.0855245	NA	NOC4L
ENSG00000130270	38.7682	1.10716	0.643999	1.7192	0.0855782	NA	ATP8B3
ENSG00000271047	6.90306	-2.32333	1.35168	-1.71884	0.085643	NA
ENSG00000066455	111.826	0.572628	0.333213	1.7185	0.0857046	NA	GOLGA5
ENSG00000143194	19.458	-1.36275	0.793025	-1.71842	0.0857203	NA	MAEL
ENSG00000115255	146.701	0.555808	0.323495	1.71813	0.0857722	NA	REEP6
ENSG00000168310	89.4433	0.700657	0.40782	1.71806	0.0857866	NA	IRF2
ENSG00000156931	155.387	0.494604	0.287898	1.71798	0.0857994	NA	VPS8
ENSG00000180581	74.5974	0.697625	0.406129	1.71774	0.0858439	NA	SRP9P1
ENSG00000176422	145.569	-0.511064	0.297765	-1.71633	0.0861013	NA	SPRYD4
ENSG00000178445	81.437	0.670307	0.390706	1.71563	0.0862301	NA	GLDC
ENSG00000113763	18.5356	1.45076	0.845632	1.71559	0.0862362	NA	UNC5A
ENSG00000233913	65.7409	-0.72271	0.421406	-1.715	0.0863455	NA	RPL10P9
ENSG00000228499	36.1625	-0.954474	0.556873	-1.71399	0.0865312	NA	TMSB10P1
ENSG00000130433	85.395	0.672755	0.392588	1.71364	0.0865952	NA	CACNG6
ENSG00000198515	13.7202	1.65371	0.965188	1.71335	0.0866473	NA	CNGA1
ENSG00000148180	91.0458	0.640683	0.374415	1.71116	0.0870523	NA	GSN
ENSG00000101198	52.773	-0.85661	0.50092	-1.71007	0.0872526	NA	NKAIN4
ENSG00000171303	10.5752	-1.85946	1.08767	-1.70957	0.087345	NA	KCNK3
ENSG00000160703	58.1635	0.785124	0.46012	1.70635	0.0879434	NA	NLRX1
ENSG00000130707	112.41	-0.562596	0.330034	-1.70466	0.0882583	NA	ASS1
ENSG00000177917	134.733	0.519695	0.304932	1.7043	0.088325	NA	ARL6IP6
ENSG00000164751	121.195	0.574258	0.336955	1.70426	0.0883328	NA	PEX2
ENSG00000111727	11.7952	-1.71541	1.0068	-1.70383	0.0884135	NA	HCFC2
ENSG00000160318	40.5611	1.12586	0.660998	1.70327	0.0885177	NA	CLDND2
ENSG00000148339	125.049	-0.572079	0.336088	-1.70217	0.0887234	NA	SLC25A25
ENSG00000132773	95.2485	-0.67892	0.399116	-1.70106	0.0889317	NA	TOE1
ENSG00000161281	55.173	-0.814141	0.47865	-1.70091	0.08896	NA	COX7A1
ENSG00000256092	41.8795	0.992314	0.58347	1.70071	0.0889972	NA
ENSG00000075303	57.4711	0.767153	0.451466	1.69925	0.089272	NA	SLC25A40
ENSG00000077713	37.8394	0.976529	0.574761	1.69902	0.0893158	NA	SLC25A43
ENSG00000225205	24.7515	1.15503	0.680074	1.6984	0.089433	NA
ENSG00000115935	49.1479	0.87143	0.513201	1.69803	0.0895021	NA	WIPF1
ENSG00000218261	20.8672	-1.26434	0.744696	-1.69779	0.0895475	NA
ENSG00000211450	132.135	-0.596061	0.351358	-1.69645	0.0898013	NA	SELENOH
ENSG00000267568	15.0352	1.60862	0.948255	1.6964	0.08981	NA
ENSG00000242802	102.397	-0.678929	0.40039	-1.69567	0.0899485	NA	AP5Z1
ENSG00000213047	20.1512	1.30854	0.772158	1.69465	0.0901413	NA	DENND1B
ENSG00000242732	45.3131	-0.907691	0.535822	-1.69402	0.0902621	NA	RTL5
ENSG00000179363	6.566	2.33284	1.37848	1.69233	0.0905825	NA	TMEM31
ENSG00000253153	8.90932	-2.17411	1.28511	-1.69177	0.0906899	NA
ENSG00000110768	135.352	-0.573835	0.3392	-1.69173	0.0906974	NA	GTF2H1
ENSG00000027847	161.76	-0.518213	0.306421	-1.69118	0.0908025	NA	B4GALT7
ENSG00000105357	159.713	0.498067	0.294739	1.68986	0.0910551	NA	MYH14
ENSG00000052795	107.858	0.58403	0.34587	1.68858	0.0912999	NA	FNIP2
ENSG00000111305	15.2801	-1.54603	0.915751	-1.68826	0.091361	NA	GSG1
ENSG00000198598	6.56358	2.33222	1.38155	1.68812	0.0913888	NA	MMP17
ENSG00000120784	43.4636	0.866299	0.513579	1.68679	0.0916439	NA	ZFP30
ENSG00000120669	85.6288	0.65147	0.386416	1.68593	0.0918095	NA	SOHLH2
ENSG00000198171	150.842	-0.505424	0.299791	-1.68592	0.0918113	NA	DDRGK1
ENSG00000135144	44.3784	0.865062	0.513122	1.68588	0.0918187	NA	DTX1
ENSG00000164949	7.78271	2.20043	1.30597	1.6849	0.0920075	NA	GEM
ENSG00000169136	105.646	-0.74935	0.445152	-1.68336	0.0923057	NA	ATF5
ENSG00000186976	6.63336	-2.26267	1.34419	-1.6833	0.0923175	NA	EFCAB6
ENSG00000267313	11.2199	1.7324	1.02933	1.68303	0.0923698	NA
ENSG00000196431	24.8221	1.14171	0.678569	1.68253	0.0924664	NA	CRYBA4
ENSG00000141642	38.5597	0.926228	0.550598	1.68222	0.0925262	NA	ELAC1
ENSG00000164591	64.6615	-0.724345	0.430614	-1.68212	0.0925453	NA	MYOZ3
ENSG00000119121	12.8029	-1.59332	0.947848	-1.68098	0.0927658	NA	TRPM6
ENSG00000157404	148.281	0.551985	0.328547	1.68008	0.092942	NA	KIT
ENSG00000105650	43.7674	0.912486	0.543378	1.67928	0.0930966	NA	PDE4C
ENSG00000179083	41.1588	0.905417	0.539481	1.67831	0.0932864	NA	FAM133A
ENSG00000228393	16.2079	1.42499	0.849324	1.67779	0.0933873	NA	LINC01004
ENSG00000140632	71.3556	-0.71701	0.427933	-1.67552	0.0938326	NA	GLYR1
ENSG00000174775	152.23	-0.500846	0.298982	-1.67517	0.0939002	NA	HRAS
ENSG00000159714	6.6008	2.53387	1.51279	1.67497	0.0939402	NA	ZDHHC1
ENSG00000212694	20.9547	1.25132	0.747975	1.67295	0.0943373	NA	LINC01089
ENSG00000188599	16.0188	1.41613	0.847289	1.67137	0.0946487	NA	NPIPP1
ENSG00000251400	54.9755	-0.77899	0.466164	-1.67107	0.0947085	NA	ALDH7A1P1
ENSG00000155511	59.9562	-0.75076	0.449436	-1.67045	0.0948305	NA	GRIA1
ENSG00000138622	108.018	0.565839	0.338794	1.67016	0.0948884	NA	HCN4
ENSG00000156711	156.304	-0.474038	0.283829	-1.67015	0.094889	NA	MAPK13
ENSG00000163132	8.00549	-2.00752	1.20257	-1.66936	0.0950465	NA	MSX1
ENSG00000227053	47.2473	-0.842729	0.504981	-1.66883	0.0951504	NA
ENSG00000212664	44.9509	-0.887571	0.531876	-1.66876	0.0951658	NA
ENSG00000142549	112.668	0.56167	0.3366	1.66866	0.0951851	NA	IGLON5
ENSG00000137700	140.338	0.550493	0.330234	1.66698	0.0955183	NA	SLC37A4
ENSG00000167034	36.6605	1.0419	0.625051	1.66691	0.0955324	NA	NKX3-1
ENSG00000140835	57.4764	0.751756	0.451036	1.66673	0.0955676	NA	CHST4
ENSG00000111644	5.474	2.68914	1.61348	1.66667	0.0955797	NA	ACRBP
ENSG00000138735	157.36	0.499433	0.299769	1.66606	0.095701	NA	PDE5A
ENSG00000189143	136.108	0.529779	0.318031	1.66581	0.0957508	NA	CLDN4
ENSG00000128011	73.4779	0.680238	0.408428	1.6655	0.0958121	NA	LRFN1
ENSG00000087076	29.0304	1.04613	0.628163	1.66538	0.0958366	NA	HSD17B14
ENSG00000107317	7.25151	2.15325	1.29354	1.66462	0.095989	NA	PTGDS
ENSG00000170439	10.3283	-1.80635	1.08518	-1.66456	0.0959999	NA	METTL7B
ENSG00000212283	28.6637	1.08071	0.649443	1.66406	0.0961002	NA	SNORD89
ENSG00000152078	34.6924	0.966506	0.581316	1.66262	0.0963888	NA	TMEM56
ENSG00000150722	28.3375	1.07373	0.645846	1.66251	0.0964103	NA	PPP1R1C
ENSG00000121957	116.234	0.563929	0.339221	1.66242	0.0964281	NA	GPSM2
ENSG00000171532	9.43233	-1.85672	1.11717	-1.66199	0.0965153	NA	NEUROD2
ENSG00000105643	35.9981	0.950026	0.571637	1.66194	0.0965249	NA	ARRDC2
ENSG00000105171	136.008	-0.501179	0.301704	-1.66116	0.0966805	NA	POP4
ENSG00000068903	24.7925	1.20417	0.72522	1.66043	0.0968289	NA	SIRT2
ENSG00000126603	137.289	-0.512776	0.308828	-1.6604	0.0968349	NA	GLIS2
ENSG00000103222	124.088	0.539192	0.324879	1.65967	0.0969803	NA	ABCC1
ENSG00000251107	12.753	-1.58102	0.952846	-1.65926	0.0970638	NA	PDCD5P2
ENSG00000107862	133.541	0.515542	0.310745	1.65905	0.0971056	NA	GBF1
ENSG00000243680	64.0845	-0.718873	0.433343	-1.6589	0.0971359	NA	RPL37P23
ENSG00000104689	95.569	-0.598591	0.361157	-1.65743	0.0974332	NA	TNFRSF10A
ENSG00000132510	30.0022	1.04446	0.630631	1.65622	0.0976767	NA	KDM6B
ENSG00000156535	47.7412	0.827169	0.499468	1.6561	0.0977015	NA	CD109
ENSG00000248508	15.3378	1.49324	0.901782	1.65587	0.0977472	NA	SRP14-AS1
ENSG00000166450	28.6732	1.08755	0.656958	1.65543	0.0978369	NA	PRTG
ENSG00000140511	58.7532	0.735553	0.444481	1.65486	0.0979533	NA	HAPLN3
ENSG00000115137	29.7961	1.03316	0.624572	1.65419	0.0980881	NA	DNAJC27
ENSG00000044090	47.728	0.828021	0.500984	1.65279	0.0983737	NA	CUL7
ENSG00000219451	39.6269	-0.888567	0.537897	-1.65193	0.0985497	NA	RPL23P8
ENSG00000149294	54.0002	0.798306	0.483968	1.6495	0.099045	NA	NCAM1
ENSG00000099860	119.732	-0.560593	0.340028	-1.64867	0.0992161	NA	GADD45B
ENSG00000060762	93.9564	-0.59434	0.360522	-1.64856	0.0992385	NA	MPC1
ENSG00000236913	7.50406	-2.15384	1.30656	-1.64848	0.0992539	NA
ENSG00000101850	141.333	-0.504111	0.305893	-1.648	0.0993529	NA	GPR143
ENSG00000272960	14.1201	-1.51151	0.917519	-1.64739	0.0994788	NA	NA
ENSG00000197872	89.498	0.6264	0.380326	1.64701	0.0995563	NA	FAM49A
ENSG00000139291	63.5427	-0.749096	0.454846	-1.64692	0.0995738	NA	TMEM19
ENSG00000126001	101.971	0.564924	0.343076	1.64664	0.0996319	NA	CEP250
ENSG00000068078	55.8611	-0.754924	0.458465	-1.64664	0.099633	NA	FGFR3
ENSG00000200913	10.7191	1.72785	1.04933	1.64663	0.0996346	NA	SNORD46
ENSG00000223745	59.3296	0.840634	0.511086	1.6448	0.100011	NA	CCDC18-AS1
ENSG00000213280	8.01033	-2.00469	1.21955	-1.64379	0.10022	NA
ENSG00000171612	142.204	-0.50836	0.309388	-1.64311	0.100359	NA	SLC25A33
ENSG00000101489	85.6489	0.704485	0.42877	1.64304	0.100375	NA	CELF4
ENSG00000199240	6.85076	-2.30688	1.40491	-1.64201	0.100588	NA	RNA5SP46
ENSG00000111785	155.7	0.472517	0.287844	1.64158	0.100678	NA	RIC8B
ENSG00000154822	37.9782	-0.902256	0.549666	-1.64146	0.100702	NA	PLCL2
ENSG00000182836	6.59576	-2.26116	1.3778	-1.64113	0.10077	NA	PLCXD3
ENSG00000143499	66.3203	-0.750183	0.457156	-1.64098	0.100802	NA	SMYD2
ENSG00000122986	116.85	0.552002	0.33639	1.64096	0.100806	NA	HVCN1
ENSG00000172339	25.2449	-1.12388	0.684998	-1.6407	0.100859	NA	ALG14
ENSG00000001167	94.5485	0.588487	0.358777	1.64026	0.100951	NA	NFYA
ENSG00000108018	11.0029	1.69567	1.03394	1.64	0.101004	NA	SORCS1
ENSG00000243811	86.433	0.657715	0.401383	1.63862	0.101293	NA	APOBEC3D
ENSG00000160284	62.7988	0.721958	0.440907	1.63744	0.101538	NA	SPATC1L
ENSG00000121775	114.763	-0.605082	0.369541	-1.63739	0.101549	NA	TMEM39B
ENSG00000237886	13.6917	1.77816	1.08604	1.63728	0.101572	NA	NALT1
ENSG00000165185	161.094	0.522012	0.318845	1.63719	0.10159	NA	KIAA1958
ENSG00000241352	134.096	-0.50718	0.309915	-1.63651	0.101732	NA
ENSG00000234782	31.5336	-1.04003	0.635698	-1.63605	0.101829	NA	TPT1P9
ENSG00000175513	14.8133	1.58169	0.967157	1.6354	0.101966	NA	TSGA10IP
ENSG00000240750	11.2558	-1.63907	1.003	-1.63416	0.102225	NA	RN7SL559P
ENSG00000076067	39.0358	-0.895626	0.548089	-1.63409	0.10224	NA	RBMS2
ENSG00000166199	65.3781	-0.686767	0.420281	-1.63407	0.102245	NA	ALKBH3
ENSG00000114026	147.76	-0.499406	0.305693	-1.63368	0.102325	NA	OGG1
ENSG00000162614	138.595	-0.504076	0.308581	-1.63353	0.102358	NA	NEXN
ENSG00000064687	90.8975	0.616277	0.377671	1.63178	0.102726	NA	ABCA7
ENSG00000166863	59.0851	0.75535	0.462945	1.63162	0.10276	NA	TAC3
ENSG00000139354	90.2957	0.610618	0.374893	1.62878	0.10336	NA	GAS2L3
ENSG00000263934	13.1421	1.53162	0.940756	1.62807	0.10351	NA	SNORD3A
ENSG00000240775	106.925	0.58132	0.357118	1.62781	0.103565	NA
ENSG00000163219	11.6932	1.64448	1.01096	1.62665	0.103811	NA	ARHGAP25
ENSG00000105851	6.54588	-2.2403	1.37745	-1.62641	0.103863	NA	PIK3CG
ENSG00000032444	124.896	0.509814	0.313733	1.62499	0.104164	NA	PNPLA6
ENSG00000156136	62.2267	0.702179	0.432255	1.62446	0.104279	NA	DCK
ENSG00000165359	41.6595	0.863755	0.532083	1.62335	0.104515	NA	INTS6L
ENSG00000167977	157.767	-0.524252	0.322952	-1.62331	0.104523	NA	KCTD5
ENSG00000178764	48.2164	0.789666	0.486503	1.62315	0.104558	NA	ZHX2
ENSG00000157823	103.047	0.562884	0.346821	1.62298	0.104593	NA	AP3S2
ENSG00000196110	8.98079	-1.97568	1.2174	-1.62288	0.104616	NA	ZNF699
ENSG00000186472	103.717	0.596532	0.367673	1.62245	0.104707	NA	PCLO
ENSG00000174456	105.434	0.592356	0.365411	1.62107	0.105003	NA	C12orf76
ENSG00000242687	15.0924	-1.414	0.872863	-1.61996	0.105242	NA	NA
ENSG00000120875	50.1719	-0.830089	0.512494	-1.6197	0.105296	NA	DUSP4
ENSG00000226121	28.3147	-1.02376	0.632671	-1.61816	0.105628	NA
ENSG00000201227	8.02934	1.96885	1.21716	1.61758	0.105754	NA	NA
ENSG00000197496	25.5578	1.08289	0.669651	1.6171	0.105857	NA	SLC2A10
ENSG00000170624	11.1611	-1.62782	1.00746	-1.61576	0.106146	NA	SGCD
ENSG00000143458	36.1048	-0.909027	0.562668	-1.61557	0.106188	NA	GABPB2
ENSG00000136854	121.375	0.527204	0.326392	1.61525	0.106257	NA	STXBP1
ENSG00000081320	48.6227	0.857362	0.530976	1.61469	0.106377	NA	STK17B
ENSG00000187024	70.9852	-0.657683	0.407636	-1.61341	0.106656	NA	PTRH1
ENSG00000080839	83.7401	-0.627327	0.388822	-1.6134	0.106657	NA	RBL1
ENSG00000232472	122.679	-0.517994	0.321089	-1.61324	0.106692	NA	EEF1B2P3
ENSG00000130158	119.465	0.527083	0.326941	1.61217	0.106926	NA	DOCK6
ENSG00000088808	38.368	0.932341	0.57838	1.61199	0.106965	NA	PPP1R13B
ENSG00000228784	4.99656	-2.67862	1.66243	-1.61127	0.10712	NA	LINC00954
ENSG00000177455	48.0864	0.792142	0.491693	1.61105	0.107168	NA	CD19
ENSG00000230303	4.76913	3.12166	1.9401	1.60902	0.107612	NA
ENSG00000164124	10.1255	1.82969	1.13723	1.60891	0.107636	NA	TMEM144
ENSG00000197724	60.3045	0.707347	0.439663	1.60884	0.107652	NA	PHF2
ENSG00000268885	5.32751	2.52649	1.57108	1.60813	0.107807	NA	NA
ENSG00000158825	86.0984	0.614833	0.382384	1.6079	0.107858	NA	CDA
ENSG00000169981	107.924	-0.548319	0.341043	-1.60777	0.107885	NA	ZNF35
ENSG00000145675	157.107	0.46544	0.289578	1.6073	0.107988	NA	PIK3R1
ENSG00000230697	18.5574	-1.25559	0.781307	-1.60704	0.108045	NA	SAP18P3
ENSG00000139178	35.1942	0.913939	0.568783	1.60683	0.108091	NA	C1RL
ENSG00000103740	54.9125	0.74845	0.465889	1.6065	0.108165	NA	ACSBG1
ENSG00000095627	20.0536	-1.26334	0.787079	-1.6051	0.108472	NA	TDRD1
ENSG00000124496	94.175	0.612965	0.381893	1.60507	0.108478	NA	TRERF1
ENSG00000237136	8.82649	-1.95219	1.21631	-1.60501	0.108491	NA	C4orf51
ENSG00000160229	46.1283	-0.793673	0.494801	-1.60402	0.108709	NA	ZNF66
ENSG00000102125	159.777	0.494887	0.308649	1.6034	0.108846	NA	TAZ
ENSG00000117151	53.3782	0.836866	0.522237	1.60246	0.109053	NA	CTBS
ENSG00000253146	11.873	1.5858	0.990044	1.60175	0.109211	NA	CIR1P1
ENSG00000113391	148.632	0.470096	0.293622	1.60103	0.109371	NA	FAM172A
ENSG00000198959	8.52778	1.95496	1.22161	1.60032	0.109528	NA	TGM2
ENSG00000103671	105.516	-0.545446	0.341253	-1.59836	0.109963	NA	TRIP4
ENSG00000187790	113.111	0.564094	0.352947	1.59824	0.10999	NA	FANCM
ENSG00000100101	162.155	-0.475031	0.297251	-1.59808	0.110026	NA
ENSG00000142556	126.647	-0.508272	0.318052	-1.59808	0.110026	NA	ZNF614
ENSG00000255986	77.595	0.676576	0.423471	1.59769	0.110112	NA	MT1JP
ENSG00000260822	156.013	0.510243	0.3198	1.5955	0.1106	NA	NA
ENSG00000132749	149.284	0.544917	0.341786	1.59432	0.110864	NA	TESMIN
ENSG00000168806	36.5145	-0.96241	0.604235	-1.59277	0.111211	NA	LCMT2
ENSG00000111732	10.5796	-1.69684	1.06579	-1.59209	0.111364	NA	AICDA
ENSG00000170927	10.0112	-1.74749	1.09857	-1.5907	0.111678	NA	PKHD1
ENSG00000090054	44.3251	-0.857649	0.539255	-1.59043	0.111737	NA	SPTLC1
ENSG00000197932	29.2079	-0.984835	0.620579	-1.58696	0.112521	NA	NA
ENSG00000143387	13.9392	1.47727	0.931014	1.58673	0.112574	NA	CTSK
ENSG00000167778	35.7333	-0.919787	0.580141	-1.58546	0.112863	NA	SPRYD3
ENSG00000165775	129.62	-0.523448	0.330297	-1.58478	0.113016	NA	FUNDC2
ENSG00000241878	148.898	-0.459047	0.29001	-1.58286	0.113452	NA	PISD
ENSG00000258759	11.1536	-1.61199	1.01859	-1.58257	0.11352	NA
ENSG00000271888	82.8272	0.682883	0.431759	1.58163	0.113734	NA
ENSG00000161960	74.5542	0.68239	0.431551	1.58125	0.113821	NA	EIF4A1
ENSG00000130528	29.9363	0.97921	0.619402	1.5809	0.113902	NA	HRC
ENSG00000233040	20.8279	-1.24139	0.785249	-1.58088	0.113904	NA	FAM204BP
ENSG00000236524	34.4062	-0.984779	0.623054	-1.58057	0.113977	NA	NA
ENSG00000262668	6.02754	2.27771	1.44114	1.58049	0.113995	NA
ENSG00000214917	71.1888	-0.686104	0.434395	-1.57945	0.114234	NA
ENSG00000065621	127.135	0.525293	0.332702	1.57887	0.114367	NA	GSTO2
ENSG00000100065	78.5086	-0.616768	0.390651	-1.57882	0.114377	NA	CARD10
ENSG00000134107	19.5889	1.23405	0.781931	1.57821	0.114518	NA	BHLHE40
ENSG00000175874	10.1782	1.67996	1.06518	1.57716	0.114759	NA	CREG2
ENSG00000260534	6.36608	-2.19798	1.39404	-1.5767	0.114864	NA
ENSG00000178338	22.3384	1.16036	0.736036	1.5765	0.114911	NA	ZNF354B
ENSG00000106633	32.0172	0.956779	0.606935	1.57641	0.114931	NA	GCK
ENSG00000264159	6.4061	-2.19773	1.3942	-1.57633	0.114949	NA	NA
ENSG00000174871	75.5035	0.62369	0.396116	1.57451	0.115369	NA	CNIH2
ENSG00000184497	8.41683	-1.8471	1.17319	-1.57442	0.11539	NA	TMEM255B
ENSG00000099284	60.7462	0.709002	0.450398	1.57417	0.115449	NA	H2AFY2
ENSG00000141664	150.689	0.482948	0.307295	1.57161	0.116042	NA	ZCCHC2
ENSG00000161835	13.7207	1.52263	0.969166	1.57107	0.116167	NA	GRASP
ENSG00000229150	101.087	-0.549096	0.349558	-1.57083	0.116223	NA	CRYGEP
ENSG00000014914	19.8303	1.21865	0.775852	1.57072	0.116247	NA	MTMR11
ENSG00000214455	26.6243	-1.15418	0.734973	-1.57037	0.116328	NA	RCN1P2
ENSG00000157014	122.417	-0.532242	0.338927	-1.57037	0.116328	NA	TATDN2
ENSG00000188580	5.53782	-2.3368	1.48818	-1.57024	0.11636	NA	NKAIN2
ENSG00000259630	5.53782	-2.3368	1.48818	-1.57024	0.11636	NA
ENSG00000258649	128.98	0.55519	0.353654	1.56987	0.116446	NA
ENSG00000165092	16.3443	-1.37044	0.873171	-1.5695	0.116531	NA	ALDH1A1
ENSG00000171992	9.90363	1.78905	1.14059	1.56853	0.116758	NA	SYNPO
ENSG00000100285	113.675	-0.516156	0.329249	-1.56768	0.116956	NA	NEFH
ENSG00000163288	6.73797	-2.29809	1.4663	-1.56728	0.11705	NA	GABRB1
ENSG00000071205	96.6405	-0.554624	0.353911	-1.56713	0.117085	NA	ARHGAP10
ENSG00000213942	10.9813	-1.60133	1.02186	-1.56708	0.117095	NA
ENSG00000108733	20.439	1.27656	0.814777	1.56676	0.11717	NA	PEX12
ENSG00000135740	16.4183	1.34747	0.86012	1.56661	0.117206	NA	SLC9A5
ENSG00000225975	10.0735	-1.7941	1.14562	-1.56605	0.117338	NA	LINC01534
ENSG00000125398	56.5775	0.740944	0.473263	1.56561	0.117441	NA	SOX9
ENSG00000242086	39.9478	-0.83256	0.531821	-1.56549	0.117468	NA	MUC20-OT1
ENSG00000248538	24.6981	-1.07753	0.68856	-1.56491	0.117605	NA
ENSG00000184675	57.925	-0.695598	0.444554	-1.56471	0.117651	NA	AMER1
ENSG00000006047	57.0782	0.701389	0.448824	1.56272	0.118117	NA	YBX2
ENSG00000150787	147.866	-0.571397	0.365745	-1.56228	0.118222	NA	PTS
ENSG00000178188	94.0379	-0.566891	0.363049	-1.56147	0.118412	NA	SH2B1
ENSG00000267080	59.7692	0.71874	0.460354	1.56128	0.118458	NA	ASB16-AS1
ENSG00000233718	41.7858	-0.824263	0.528063	-1.56092	0.118543	NA	MYCNOS
ENSG00000203909	86.999	0.607268	0.389075	1.5608	0.118571	NA	DPPA5
ENSG00000121101	38.1186	-0.974857	0.624688	-1.56055	0.11863	NA	TEX14
ENSG00000142039	71.9672	-0.713783	0.457561	-1.55997	0.118766	NA	CCDC97
ENSG00000109762	31.4372	0.972708	0.623652	1.5597	0.118831	NA	SNX25
ENSG00000130226	85.1757	-0.631536	0.404979	-1.55943	0.118895	NA	DPP6
ENSG00000147144	143.337	-0.4726	0.303062	-1.55942	0.118898	NA	CCDC120
ENSG00000184857	89.0212	-0.620972	0.398239	-1.55929	0.118927	NA	TMEM186
ENSG00000173706	69.1483	-0.656511	0.42104	-1.55926	0.118935	NA	HEG1
ENSG00000166313	70.0913	0.636099	0.407969	1.55919	0.118953	NA	APBB1
ENSG00000169239	51.0351	0.780512	0.500652	1.55899	0.118998	NA	CA5B
ENSG00000151445	143.586	0.475714	0.305147	1.55897	0.119004	NA	VIPAS39
ENSG00000167617	32.6509	0.923531	0.592692	1.5582	0.119187	NA	CDC42EP5
ENSG00000144320	95.171	0.621378	0.39889	1.55777	0.119288	NA	LNPK
ENSG00000166925	108.303	0.549959	0.353186	1.55714	0.119438	NA	TSC22D4
ENSG00000227304	66.3394	-0.678443	0.435926	-1.55633	0.11963	NA
ENSG00000139880	22.8272	1.18041	0.759272	1.55465	0.120028	NA	CDH24
ENSG00000180233	48.7312	0.774164	0.498358	1.55343	0.12032	NA	ZNRF2
ENSG00000184357	108.86	-0.701136	0.451557	-1.55271	0.120493	NA	HIST1H1B
ENSG00000158747	79.4513	-0.632184	0.407156	-1.55268	0.120499	NA	NBL1
ENSG00000118689	149.358	0.454196	0.293099	1.54963	0.121229	NA	FOXO3
ENSG00000104332	158.857	0.516955	0.333717	1.54908	0.121362	NA	SFRP1
ENSG00000163565	30.3802	0.989664	0.639249	1.54817	0.121582	NA	IFI16
ENSG00000244378	5.76992	-2.40614	1.5543	-1.54806	0.121609	NA	RPS2P45
ENSG00000139531	92.9667	-0.555179	0.358715	-1.54769	0.121697	NA	SUOX
ENSG00000177054	49.7236	0.780917	0.504626	1.54751	0.121739	NA	ZDHHC13
ENSG00000223855	6.13156	-2.13594	1.38103	-1.54662	0.121954	NA
ENSG00000230947	5.44792	-2.3123	1.49559	-1.54608	0.122086	NA
ENSG00000115525	14.8375	1.36043	0.880229	1.54555	0.122214	NA	ST3GAL5
ENSG00000110944	62.3611	0.762341	0.493905	1.5435	0.12271	NA	IL23A
ENSG00000174482	20.9828	1.22706	0.795372	1.54275	0.122891	NA	LINGO2
ENSG00000160613	117.496	-0.502543	0.325834	-1.54233	0.122994	NA	PCSK7
ENSG00000257043	45.8912	-0.777159	0.503894	-1.54231	0.122999	NA
ENSG00000175305	30.1987	-0.996334	0.646296	-1.54161	0.123169	NA	CCNE2
ENSG00000129675	73.4756	0.635856	0.412586	1.54114	0.123282	NA	ARHGEF6
ENSG00000219626	17.1589	1.24881	0.810495	1.5408	0.123364	NA	FAM228B
ENSG00000005187	42.3357	0.909661	0.590392	1.54077	0.123372	NA	ACSM3
ENSG00000011478	6.80053	2.03898	1.3238	1.54024	0.123501	NA	QPCTL
ENSG00000092929	60.4667	0.673614	0.437406	1.54002	0.123555	NA	UNC13D
ENSG00000107864	27.8539	1.00864	0.655063	1.53976	0.123619	NA	CPEB3
ENSG00000166348	107.863	-0.512874	0.333265	-1.53894	0.123819	NA	USP54
ENSG00000139219	18.1576	-1.2102	0.786426	-1.53886	0.123838	NA	COL2A1
ENSG00000168769	36.9101	0.899448	0.584524	1.53877	0.123861	NA	TET2
ENSG00000173559	52.5888	-0.743818	0.4838	-1.53745	0.124183	NA	NABP1
ENSG00000172638	30.6523	0.961619	0.62582	1.53657	0.124398	NA	EFEMP2
ENSG00000214176	7.77096	-1.95673	1.27349	-1.53651	0.124414	NA	PLEKHM1P1
ENSG00000224908	6.2263	-2.15414	1.40249	-1.53594	0.124553	NA	TIMM8BP2
ENSG00000100292	130.882	-0.502106	0.327307	-1.53405	0.125017	NA	HMOX1
ENSG00000146215	76.2525	0.616629	0.402084	1.53358	0.125133	NA	CRIP3
ENSG00000233648	13.3609	-1.42423	0.928716	-1.53354	0.125142	NA
ENSG00000196177	67.7994	-0.652713	0.425752	-1.53308	0.125256	NA	ACADSB
ENSG00000253730	5.02059	2.54985	1.66401	1.53236	0.125435	NA
ENSG00000066629	116.123	-0.504222	0.329125	-1.53201	0.125521	NA	EML1
ENSG00000239789	79.9928	-0.603023	0.393887	-1.53095	0.125781	NA	MRPS17
ENSG00000183690	40.2468	0.88007	0.574893	1.53084	0.125809	NA	EFHC2
ENSG00000130669	68.1975	0.667326	0.435963	1.5307	0.125845	NA	PAK4
ENSG00000181104	112.36	0.504926	0.330077	1.52972	0.126085	NA	F2R
ENSG00000117266	51.2121	0.789074	0.516154	1.52876	0.126325	NA	CDK18
ENSG00000269578	17.3176	-1.28134	0.838232	-1.52862	0.126358	NA
ENSG00000075673	8.98658	1.81901	1.19014	1.5284	0.126413	NA	ATP12A
ENSG00000270172	97.9671	-0.551495	0.36097	-1.52781	0.126559	NA	NA
ENSG00000141380	58.9344	-0.726431	0.475675	-1.52716	0.126721	NA	SS18
ENSG00000177427	35.9225	0.893762	0.585635	1.52614	0.126975	NA	MIEF2
ENSG00000184719	41.0268	0.816443	0.535168	1.52558	0.127114	NA	RNLS
ENSG00000083097	68.5587	0.638561	0.418861	1.52452	0.127379	NA	DOP1A
ENSG00000148719	122.731	-0.495902	0.325317	-1.52437	0.127417	NA	DNAJB12
ENSG00000185920	148.204	0.466792	0.306306	1.52394	0.127523	NA	PTCH1
ENSG00000131650	113.764	-0.519237	0.340842	-1.52339	0.127661	NA	KREMEN2
ENSG00000174194	9.3404	1.95791	1.28592	1.52257	0.127866	NA	NA
ENSG00000107897	131.123	0.473467	0.310967	1.52256	0.127868	NA	ACBD5
ENSG00000196391	9.95147	1.63704	1.07529	1.52241	0.127906	NA	ZNF774
ENSG00000085999	128.075	0.476329	0.312879	1.52241	0.127907	NA	RAD54L
ENSG00000206840	6.77016	-1.97994	1.30062	-1.5223	0.127935	NA
ENSG00000163312	42.7434	-0.80601	0.529503	-1.5222	0.127959	NA	HELQ
ENSG00000162599	43.0037	0.794584	0.52238	1.52108	0.128239	NA	NFIA
ENSG00000169862	72.6788	0.615817	0.404921	1.52083	0.128302	NA	CTNND2
ENSG00000137414	87.6231	0.559601	0.368051	1.52044	0.128399	NA	FAM8A1
ENSG00000161277	60.6016	0.662929	0.436157	1.51993	0.128529	NA	THAP8
ENSG00000163864	40.5328	0.823861	0.542051	1.5199	0.128537	NA	NMNAT3
ENSG00000196912	17.5229	1.2257	0.806882	1.51905	0.128749	NA	ANKRD36B
ENSG00000134030	25.2442	1.01381	0.667515	1.51878	0.128819	NA	CTIF
ENSG00000178802	137.827	0.473845	0.311995	1.51876	0.128824	NA	MPI
ENSG00000124209	155.323	-0.470701	0.31006	-1.5181	0.12899	NA	RAB22A
ENSG00000149260	120.591	0.503956	0.332197	1.51704	0.129256	NA	CAPN5
ENSG00000198440	21.1635	-1.12802	0.743957	-1.51624	0.129458	NA	ZNF583
ENSG00000225361	15.0495	-1.30576	0.86125	-1.51612	0.129489	NA	PPP1R26-AS1
ENSG00000013293	18.9436	-1.23251	0.813264	-1.51551	0.129644	NA	SLC7A14
ENSG00000253716	46.5531	0.769258	0.507654	1.51532	0.129691	NA	MINCR
ENSG00000186354	8.14713	-1.79552	1.18515	-1.51502	0.129769	NA	NA
ENSG00000157570	78.8152	0.616305	0.406879	1.51471	0.129845	NA	TSPAN18
ENSG00000111799	15.2171	-1.32924	0.877642	-1.51455	0.129885	NA	COL12A1
ENSG00000245317	9.15912	1.73553	1.14593	1.51452	0.129893	NA
ENSG00000116525	54.3331	0.725508	0.47906	1.51444	0.129914	NA	TRIM62
ENSG00000143162	104.965	0.517915	0.342014	1.51431	0.129947	NA	CREG1
ENSG00000247746	117.038	0.495714	0.327451	1.51386	0.130062	NA	USP51
ENSG00000260001	24.3644	1.03847	0.686097	1.51359	0.13013	NA	TGFBR3L
ENSG00000104219	97.9627	0.537964	0.355534	1.51312	0.13025	NA	ZDHHC2
ENSG00000172572	6.00575	2.27453	1.5036	1.51272	0.130351	NA	PDE3A
ENSG00000187097	39.0087	0.835174	0.552122	1.51266	0.130365	NA	ENTPD5
ENSG00000072163	34.7565	-0.865779	0.572381	-1.51259	0.130383	NA	LIMS2
ENSG00000150456	27.7956	-0.973713	0.644106	-1.51173	0.130604	NA	EEF1AKMT1
ENSG00000156509	15.9745	1.29189	0.854654	1.51159	0.130637	NA	FBXO43
ENSG00000196793	21.4356	-1.15113	0.761728	-1.51121	0.130734	NA	ZNF239
ENSG00000023330	110.306	0.50568	0.334628	1.51117	0.130745	NA	ALAS1
ENSG00000164241	17.2677	1.28176	0.848667	1.51032	0.130961	NA	C5orf63
ENSG00000172986	61.5049	0.746136	0.494248	1.50964	0.131135	NA	GXYLT2
ENSG00000069535	32.3126	0.915781	0.606661	1.50954	0.13116	NA	MAOB
ENSG00000137094	161.149	0.441	0.292179	1.50935	0.13121	NA	DNAJB5
ENSG00000149743	120.891	0.559243	0.370589	1.50907	0.131282	NA	TRPT1
ENSG00000099958	37.506	0.876652	0.581389	1.50786	0.131591	NA	DERL3
ENSG00000150477	20.1475	1.14684	0.760579	1.50785	0.131594	NA	KIAA1328
ENSG00000173762	6.786	2.03572	1.35059	1.50728	0.131739	NA	CD7
ENSG00000122085	136.422	-0.475066	0.315317	-1.50663	0.131905	NA	MTERF4
ENSG00000154736	9.05785	-1.75914	1.16796	-1.50616	0.132026	NA	ADAMTS5
ENSG00000151148	106.993	-0.525043	0.348613	-1.50609	0.132043	NA	UBE3B
ENSG00000174132	37.2663	0.835882	0.555418	1.50496	0.132334	NA	FAM174A
ENSG00000205334	13.2165	1.71803	1.14203	1.50437	0.132486	NA	LINC01460
ENSG00000164880	69.5161	0.636683	0.423411	1.5037	0.132659	NA	INTS1
ENSG00000273456	51.6524	0.733045	0.487562	1.50349	0.132713	NA
ENSG00000111913	79.7726	-0.64754	0.430781	-1.50318	0.132794	NA	RIPOR2
ENSG00000116406	119.323	0.50057	0.33304	1.50303	0.13283	NA	EDEM3
ENSG00000124920	29.2813	0.96318	0.640889	1.50288	0.13287	NA	MYRF
ENSG00000161920	118.677	-0.493522	0.328399	-1.50281	0.132888	NA	MED11
ENSG00000112282	84.1064	0.598271	0.398188	1.50248	0.132972	NA	MED23
ENSG00000005513	97.428	-0.551882	0.367424	-1.50203	0.13309	NA	SOX8
ENSG00000115840	36.2485	-0.844316	0.562371	-1.50135	0.133265	NA	SLC25A12
ENSG00000162231	130.838	-0.570599	0.380188	-1.50083	0.133398	NA	NXF1
ENSG00000271895	15.9915	1.29411	0.862446	1.50051	0.133484	NA
ENSG00000241185	5.9942	-2.08775	1.39156	-1.50029	0.133539	NA
ENSG00000204370	43.3679	0.783303	0.522318	1.49967	0.1337	NA	SDHD
ENSG00000249256	28.7255	-0.948113	0.632389	-1.49926	0.133807	NA	ATP5MGP3
ENSG00000115977	158.168	-0.42826	0.285665	-1.49917	0.133831	NA	AAK1
ENSG00000234645	154.532	-0.465737	0.310759	-1.49871	0.13395	NA	YWHAEP5
ENSG00000056277	93.5915	0.543862	0.362988	1.49829	0.134057	NA	ZNF280C
ENSG00000256037	7.00487	-2.0638	1.37785	-1.49784	0.134174	NA	MRPL40P1
ENSG00000128536	5.63014	-2.35931	1.57515	-1.49783	0.134177	NA	CDHR3
ENSG00000140015	5.63014	-2.35931	1.57515	-1.49783	0.134177	NA	KCNH5
ENSG00000272054	9.37705	-1.64398	1.0978	-1.49752	0.134259	NA
ENSG00000256940	7.36633	-1.85987	1.24345	-1.49574	0.134722	NA
ENSG00000171843	56.1571	0.704654	0.471111	1.49573	0.134725	NA	MLLT3
ENSG00000200922	7.57109	1.86089	1.24439	1.49542	0.134804	NA
ENSG00000261612	105.774	-0.516537	0.345471	-1.49516	0.134871	NA	SUB1P3
ENSG00000241014	5.88348	2.13948	1.43107	1.49502	0.13491	NA
ENSG00000260711	5.88348	2.13948	1.43107	1.49502	0.13491	NA
ENSG00000148356	55.2603	0.711884	0.476198	1.49493	0.134932	NA	LRSAM1
ENSG00000068971	20.5894	1.11467	0.74577	1.49466	0.135004	NA	PPP2R5B
ENSG00000237642	7.36875	-1.85843	1.24346	-1.49456	0.135029	NA	HMGB3P5
ENSG00000184898	65.1446	0.666639	0.446163	1.49416	0.135134	NA	RBM43
ENSG00000104524	36.258	-0.836761	0.560611	-1.49259	0.135545	NA	PYCR3
ENSG00000172819	115.893	0.487797	0.327054	1.49149	0.135834	NA	RARG
ENSG00000163346	76.851	0.604265	0.405267	1.49103	0.135954	NA	PBXIP1
ENSG00000101160	76.6962	0.586961	0.393823	1.49042	0.136114	NA	CTSZ
ENSG00000198026	98.8169	-0.5194	0.348643	-1.48978	0.136283	NA	ZNF335
ENSG00000187456	54.2817	0.686852	0.461068	1.4897	0.136304	NA	NA
ENSG00000113790	76.4749	0.604857	0.406216	1.489	0.136487	NA	EHHADH
ENSG00000177311	149.432	0.443062	0.297558	1.48899	0.13649	NA	ZBTB38
ENSG00000172382	8.84736	1.72928	1.16183	1.48841	0.136643	NA	PRSS27
ENSG00000182575	15.3557	1.32994	0.893772	1.48801	0.136749	NA	NXPH3
ENSG00000197444	45.9361	0.740542	0.49775	1.48778	0.136809	NA	OGDHL
ENSG00000185482	16.4065	1.29528	0.870974	1.48717	0.136971	NA	STAC3
ENSG00000110786	28.9334	1.03717	0.697429	1.48713	0.13698	NA	PTPN5
ENSG00000088002	19.7685	1.20821	0.812487	1.48705	0.137002	NA	SULT2B1
ENSG00000175077	71.2059	-0.60677	0.408057	-1.48697	0.137022	NA	RTP1
ENSG00000100483	49.9432	0.71387	0.480104	1.48691	0.137039	NA	VCPKMT
ENSG00000115107	61.0992	-0.663814	0.446445	-1.48689	0.137044	NA	STEAP3
ENSG00000204961	6.23617	-2.17466	1.46316	-1.48628	0.137206	NA	PCDHA9
ENSG00000126351	138.675	0.472283	0.317804	1.48608	0.137257	NA	THRA
ENSG00000127903	6.68269	-1.95758	1.31758	-1.48574	0.137349	NA	ZNF835
ENSG00000100242	99.8003	0.625786	0.42146	1.4848	0.137596	NA	SUN2
ENSG00000175886	24.2019	1.02834	0.692971	1.48395	0.137821	NA	RPL7AP66
ENSG00000106617	111.261	-0.505146	0.340462	-1.48371	0.137887	NA	PRKAG2
ENSG00000135070	150.924	0.446646	0.301056	1.4836	0.137915	NA	ISCA1
ENSG00000173209	56.5448	0.678351	0.457242	1.48357	0.137922	NA	AHSA2P
ENSG00000100058	88.7406	-0.548683	0.370117	-1.48246	0.138218	NA	CRYBB2P1
ENSG00000077264	92.3597	0.583951	0.394063	1.48187	0.138375	NA	PAK3
ENSG00000266714	10.2232	1.60748	1.08478	1.48185	0.138381	NA	MYO15B
ENSG00000160360	94.7338	-0.542371	0.366149	-1.48128	0.138531	NA	GPSM1
ENSG00000263331	6.82489	-1.99764	1.34869	-1.48117	0.138562	NA
ENSG00000119938	9.63729	1.62856	1.09963	1.48101	0.138605	NA	PPP1R3C
ENSG00000130813	157.582	0.426589	0.288378	1.47927	0.139069	NA	C19orf66
ENSG00000204060	56.5759	0.812075	0.549067	1.47901	0.139138	NA	FOXO6
ENSG00000164403	35.6135	0.854547	0.577972	1.47853	0.139267	NA	SHROOM1
ENSG00000101384	133.968	0.474593	0.3211	1.47803	0.139401	NA	JAG1
ENSG00000255474	60.8322	-0.669903	0.453299	-1.47784	0.139451	NA	GAU1
ENSG00000089472	125.456	0.477071	0.322845	1.47771	0.139485	NA	HEPH
ENSG00000110723	111.239	0.506063	0.34254	1.47738	0.139573	NA	EXPH5
ENSG00000113240	63.3773	0.683883	0.463146	1.4766	0.139782	NA	CLK4
ENSG00000170949	115.195	0.505815	0.342585	1.47647	0.139819	NA	ZNF160
ENSG00000113441	30.0449	-0.905945	0.614332	-1.47468	0.140298	NA	LNPEP
ENSG00000167749	6.57382	1.97797	1.34159	1.47434	0.14039	NA	KLK4
ENSG00000200834	7.31887	-1.83788	1.24667	-1.47423	0.140419	NA
ENSG00000072041	71.8137	0.613379	0.416237	1.47363	0.140581	NA	SLC6A15
ENSG00000250072	8.13485	-1.77738	1.20701	-1.47255	0.140872	NA	SH3TC2-DT
ENSG00000243477	49.3352	0.723294	0.49122	1.47244	0.140901	NA	NAA80
ENSG00000144815	117.84	-0.485937	0.330243	-1.47145	0.141169	NA	NXPE3
ENSG00000266490	13.2871	1.39881	0.950728	1.4713	0.14121	NA
ENSG00000125798	10.6825	-1.68728	1.1475	-1.47039	0.141455	NA	FOXA2
ENSG00000104885	135.928	0.478304	0.325502	1.46943	0.141715	NA	DOT1L
ENSG00000236609	129.186	0.461436	0.314477	1.46731	0.142291	NA	ZNF853
ENSG00000128973	145.974	-0.521205	0.355212	-1.46731	0.142293	NA	CLN6
ENSG00000173401	27.921	-1.02823	0.70078	-1.46726	0.142305	NA	GLIPR1L1
ENSG00000092096	156.409	0.430431	0.293512	1.46649	0.142515	NA	SLC22A17
ENSG00000249790	8.21882	1.86872	1.27444	1.46631	0.142565	NA
ENSG00000168309	48.4337	0.77926	0.531507	1.46613	0.142612	NA	FAM107A
ENSG00000149798	36.5893	-0.821912	0.561206	-1.46455	0.143045	NA	CDC42EP2
ENSG00000244045	138.957	-0.487946	0.333291	-1.46402	0.143188	NA	TMEM199
ENSG00000132854	11.4498	-1.52167	1.03963	-1.46367	0.143284	NA	KANK4
ENSG00000094841	114.188	0.479401	0.327579	1.46347	0.14334	NA	UPRT
ENSG00000126243	38.0985	0.849946	0.580852	1.46328	0.143392	NA	LRFN3
ENSG00000186275	10.6649	1.61387	1.10316	1.46296	0.14348	NA	NA
ENSG00000134245	5.94432	-2.06357	1.41115	-1.46234	0.143649	NA	WNT2B
ENSG00000243445	26.7429	-0.956664	0.654237	-1.46226	0.14367	NA
ENSG00000172889	62.5412	0.637027	0.435675	1.46216	0.143697	NA	EGFL7
ENSG00000230067	19.988	-1.09148	0.746694	-1.46175	0.143811	NA	HSPD1P6
ENSG00000170631	127.919	-0.497047	0.34065	-1.45911	0.144534	NA	ZNF16
ENSG00000125454	112.628	-0.481906	0.330433	-1.45841	0.144728	NA	SLC25A19
ENSG00000215902	6.98514	-2.02603	1.38925	-1.45836	0.14474	NA	NA
ENSG00000197575	18.2968	-1.14244	0.783735	-1.45768	0.144928	NA	RPS17P2
ENSG00000258289	102.757	0.510683	0.350371	1.45755	0.144965	NA	CHURC1
ENSG00000146950	125.526	-0.458509	0.314591	-1.45748	0.144984	NA	SHROOM2
ENSG00000174206	34.257	0.852133	0.584809	1.45711	0.145085	NA	C12orf66
ENSG00000110237	79.9735	0.598157	0.411238	1.45453	0.145801	NA	ARHGEF17
ENSG00000188811	39.5966	0.869821	0.598624	1.45304	0.146214	NA	NHLRC3
ENSG00000256576	25.0601	0.974786	0.670882	1.45299	0.146226	NA	LINC02361
ENSG00000171159	103.812	0.504105	0.347084	1.4524	0.146391	NA	C9orf16
ENSG00000135473	74.0617	0.67716	0.466315	1.45215	0.14646	NA	PAN2
ENSG00000115290	83.9596	0.559963	0.385821	1.45135	0.146682	NA	GRB14
ENSG00000196372	30.5326	0.917207	0.632066	1.45112	0.146745	NA	ASB13
ENSG00000163879	85.2003	-0.584595	0.403033	-1.45049	0.146923	NA	DNALI1
ENSG00000239213	62.8338	0.632792	0.436322	1.45029	0.146979	NA	NCK1-DT
ENSG00000149573	66.2801	0.628074	0.433103	1.45017	0.14701	NA	MPZL2
ENSG00000130810	124.622	-0.469641	0.323894	-1.44998	0.147063	NA	PPAN
ENSG00000223502	5.17338	-2.24061	1.54564	-1.44963	0.147162	NA
ENSG00000254858	82.2566	-0.553736	0.382074	-1.44929	0.147256	NA	MPV17L2
ENSG00000008300	54.6279	0.666713	0.46007	1.44916	0.147294	NA	CELSR3
ENSG00000165684	90.3116	-0.55669	0.384341	-1.44843	0.147498	NA	SNAPC4
ENSG00000167157	81.1772	0.557525	0.384929	1.44839	0.147509	NA	PRRX2
ENSG00000005238	32.6273	0.876868	0.605426	1.44835	0.14752	NA	FAM214B
ENSG00000058063	91.6252	0.522182	0.360636	1.44795	0.147632	NA	ATP11B
ENSG00000124610	67.4086	-0.614073	0.424242	-1.44746	0.147768	NA	HIST1H1A
ENSG00000171155	104.69	-0.509909	0.352302	-1.44736	0.147795	NA	C1GALT1C1
ENSG00000156140	28.6678	0.919348	0.63614	1.4452	0.148402	NA	ADAMTS3
ENSG00000267458	30.9266	-0.949235	0.656895	-1.44503	0.148448	NA
ENSG00000100294	69.0651	-0.590835	0.408975	-1.44467	0.14855	NA	MCAT
ENSG00000180488	33.6566	0.842056	0.583145	1.44399	0.148741	NA	MIGA1
ENSG00000074935	72.4856	0.58345	0.404078	1.4439	0.148766	NA	TUBE1
ENSG00000253520	10.7844	-1.56185	1.08175	-1.44381	0.148791	NA
ENSG00000242445	6.68511	-1.95575	1.35472	-1.44366	0.148835	NA	RPL7AP11
ENSG00000119723	46.6173	0.712089	0.493548	1.4428	0.149078	NA	COQ6
ENSG00000170899	119.469	0.48933	0.339525	1.44122	0.149522	NA	GSTA4
ENSG00000168056	45.0118	0.725484	0.503568	1.44069	0.149673	NA	LTBP3
ENSG00000164309	21.7316	1.0419	0.723439	1.44021	0.149808	NA	CMYA5
ENSG00000226361	61.9542	0.683389	0.474633	1.43983	0.149917	NA	TERF1P5
ENSG00000250462	39.6125	0.78459	0.545054	1.43947	0.150017	NA	LRRC37BP1
ENSG00000166448	43.1277	0.778106	0.540737	1.43897	0.150158	NA	TMEM130
ENSG00000116678	42.2413	0.82374	0.572475	1.43891	0.150176	NA	LEPR
ENSG00000204947	42.7831	0.852628	0.593117	1.43754	0.150565	NA	ZNF425
ENSG00000231344	31.9929	-0.851447	0.592462	-1.43713	0.15068	NA
ENSG00000213015	99.7185	-0.505778	0.352113	-1.43641	0.150886	NA	ZNF580
ENSG00000252712	14.3597	1.3546	0.943175	1.43621	0.150941	NA	SCARNA14
ENSG00000135093	34.7888	0.830432	0.578319	1.43594	0.151019	NA	USP30
ENSG00000213867	48.8279	-0.692108	0.481993	-1.43593	0.151022	NA
ENSG00000116883	27.3097	1.07955	0.75286	1.43393	0.151591	NA
ENSG00000172366	158.865	-0.413441	0.288473	-1.43321	0.151799	NA	MCRIP2
ENSG00000148384	47.783	0.800247	0.558536	1.43276	0.151927	NA	INPP5E
ENSG00000196155	44.8052	0.747821	0.522059	1.43245	0.152016	NA	PLEKHG4
ENSG00000214322	27.573	-0.917674	0.641109	-1.43138	0.15232	NA	CBX1P2
ENSG00000173214	38.563	-0.788303	0.551067	-1.4305	0.152573	NA	MFSD4B
ENSG00000155858	52.8669	0.742582	0.519276	1.43003	0.152708	NA	LSM11
ENSG00000183023	22.0812	1.02736	0.718827	1.42922	0.152941	NA	SLC8A1
ENSG00000187504	17.5562	-1.1498	0.804722	-1.42882	0.153056	NA	RPL7P48
ENSG00000118515	118.604	0.491167	0.343919	1.42815	0.15325	NA	SGK1
ENSG00000179750	24.0982	1.1053	0.773954	1.42812	0.153258	NA	APOBEC3B
ENSG00000237637	5.7621	-2.01793	1.41312	-1.42799	0.153295	NA	FRY-AS1
ENSG00000006194	153.9	-0.559492	0.392033	-1.42716	0.153535	NA	ZNF263
ENSG00000104081	48.8639	0.750228	0.525699	1.42711	0.153549	NA	BMF
ENSG00000231503	5.76452	-2.01598	1.41304	-1.42669	0.153669	NA	PTMAP4
ENSG00000164535	65.4794	-0.618264	0.433418	-1.42648	0.153728	NA	DAGLB
ENSG00000198483	113.384	0.47751	0.334811	1.42621	0.153809	NA	ANKRD35
ENSG00000133943	94.1383	0.52279	0.366647	1.42587	0.153907	NA	DGLUCY
ENSG00000072682	130.467	0.466737	0.327595	1.42474	0.154233	NA	P4HA2
ENSG00000140396	143.408	0.421304	0.295778	1.42439	0.154333	NA	NCOA2
ENSG00000198406	110.091	0.479516	0.336766	1.42389	0.154479	NA	BZW1P2
ENSG00000165118	10.0034	-1.5675	1.10148	-1.42308	0.154713	NA	C9orf64
ENSG00000138468	139.45	0.440406	0.309599	1.4225	0.15488	NA	SENP7
ENSG00000033100	59.3126	-0.635929	0.447223	-1.42195	0.155041	NA	CHPF2
ENSG00000127080	85.7569	-0.568362	0.399823	-1.42153	0.155162	NA	IPPK
ENSG00000085552	104.594	-0.530991	0.373908	-1.42011	0.155575	NA	IGSF9
ENSG00000251095	140.521	0.532514	0.374984	1.4201	0.15558	NA
ENSG00000155008	27.9843	-0.895374	0.630513	-1.42007	0.155587	NA	APOOL
ENSG00000237517	21.0053	-1.05756	0.745487	-1.41862	0.15601	NA	DGCR5
ENSG00000188042	162.094	-0.408942	0.28829	-1.41851	0.156042	NA	ARL4C
ENSG00000198841	77.8231	-0.602585	0.424846	-1.41836	0.156085	NA	KTI12
ENSG00000198576	29.6442	-0.91392	0.644555	-1.41791	0.156217	NA	ARC
ENSG00000178662	112.531	0.520062	0.366844	1.41766	0.156289	NA	CSRNP3
ENSG00000163702	6.45301	-1.89232	1.33498	-1.41749	0.15634	NA	IL17RC
ENSG00000189430	64.2664	0.752288	0.531348	1.41581	0.156831	NA	NCR1
ENSG00000155792	78.8397	-0.562548	0.397602	-1.41485	0.157112	NA	DEPTOR
ENSG00000226478	10.6947	-1.68367	1.19025	-1.41455	0.1572	NA	UPF3AP1
ENSG00000090530	94.9953	0.615357	0.435116	1.41424	0.157292	NA	P3H2
ENSG00000261208	26.7377	-0.939912	0.665611	-1.4121	0.157919	NA
ENSG00000262979	5.64951	2.0668	1.46386	1.41188	0.157985	NA
ENSG00000255074	11.5318	-1.39079	0.985179	-1.41172	0.158033	NA
ENSG00000225616	56.8373	-0.647546	0.458725	-1.41162	0.158061	NA
ENSG00000120370	74.0366	0.576975	0.408739	1.4116	0.158068	NA	GORAB
ENSG00000212789	33.3669	-0.816052	0.578185	-1.4114	0.158126	NA	ST13P5
ENSG00000116117	47.0487	-0.740192	0.524541	-1.41112	0.158208	NA	PARD3B
ENSG00000167487	73.7835	0.562506	0.398688	1.41089	0.158276	NA	KLHL26
ENSG00000172350	9.21626	1.65764	1.17592	1.40965	0.158643	NA	ABCG4
ENSG00000213209	12.9014	-1.33669	0.948623	-1.40908	0.158811	NA
ENSG00000260776	19.9658	1.09867	0.779939	1.40866	0.158936	NA
ENSG00000272106	42.9058	0.766526	0.544494	1.40778	0.159197	NA
ENSG00000143258	33.9518	0.822064	0.583968	1.40772	0.159214	NA	USP21
ENSG00000127955	77.3992	0.578292	0.410839	1.40759	0.159253	NA	GNAI1
ENSG00000006282	54.4572	0.650979	0.462574	1.4073	0.15934	NA	SPATA20
ENSG00000117020	106.133	0.474862	0.337431	1.40729	0.159342	NA	AKT3
ENSG00000185837	5.48182	2.22243	1.5797	1.40687	0.159466	NA	HDHD5-AS1
ENSG00000099866	22.1228	1.11791	0.794654	1.40679	0.159489	NA	MADCAM1
ENSG00000141198	120.859	0.525238	0.373537	1.40612	0.159688	NA	TOM1L1
ENSG00000163389	140.074	-0.442386	0.314647	-1.40597	0.159732	NA	POGLUT1
ENSG00000245498	7.32371	-1.83525	1.30544	-1.40585	0.159768	NA
ENSG00000107338	42.9245	-0.730578	0.519825	-1.40543	0.159893	NA	SHB
ENSG00000168010	51.7442	0.701332	0.499167	1.405	0.16002	NA	ATG16L2
ENSG00000230732	21.4617	-1.03419	0.736382	-1.40442	0.160195	NA
ENSG00000101190	93.7938	0.524341	0.373606	1.40346	0.16048	NA	TCFL5
ENSG00000116014	42.5535	0.794808	0.566427	1.40319	0.160559	NA	KISS1R
ENSG00000164978	81.7074	-0.537471	0.383074	-1.40305	0.160603	NA	NUDT2
ENSG00000249853	15.7448	-1.20443	0.858534	-1.40289	0.160649	NA	HS3ST5
ENSG00000224765	11.4429	1.44979	1.0339	1.40225	0.160839	NA
ENSG00000173295	10.9469	1.42727	1.01858	1.40124	0.161143	NA	FAM86B3P
ENSG00000176463	109.339	-0.479198	0.342004	-1.40115	0.16117	NA	SLCO3A1
ENSG00000123892	99.9924	0.489234	0.3493	1.40061	0.16133	NA	RAB38
ENSG00000111199	37.9926	0.788387	0.56294	1.40048	0.161369	NA	TRPV4
ENSG00000121851	91.4084	0.511401	0.365231	1.40021	0.161449	NA	POLR3GL
ENSG00000173581	78.4539	0.569367	0.407061	1.39873	0.161895	NA	CCDC106
ENSG00000231249	12.6743	-1.31582	0.940906	-1.39847	0.161973	NA	ITPR1-DT
ENSG00000196352	87.9515	0.537218	0.384188	1.39832	0.162016	NA	CD55
ENSG00000164171	58.3117	0.619736	0.443402	1.39768	0.162208	NA	ITGA2
ENSG00000246089	90.1725	0.596067	0.426519	1.39752	0.162259	NA
ENSG00000225224	94.9652	-0.493702	0.353486	-1.39666	0.162514	NA	RPS27AP12
ENSG00000108389	154.744	0.400305	0.286798	1.39578	0.162782	NA	MTMR4
ENSG00000157782	54.0203	0.648591	0.46476	1.39554	0.162853	NA	CABP1
ENSG00000186908	104.901	0.495282	0.354908	1.39552	0.162859	NA	ZDHHC17
ENSG00000162909	74.3173	0.567277	0.406546	1.39536	0.162908	NA	CAPN2
ENSG00000111254	22.3743	1.07048	0.767208	1.39529	0.162928	NA	AKAP3
ENSG00000142694	40.2002	0.758596	0.543864	1.39483	0.163068	NA	EVA1B
ENSG00000147813	53.8809	0.643478	0.461471	1.39441	0.163195	NA	NAPRT
ENSG00000171246	16.0722	1.17252	0.841053	1.39411	0.163284	NA
ENSG00000198626	99.0004	-0.489149	0.350883	-1.39405	0.163301	NA	RYR2
ENSG00000119900	161.104	-0.399903	0.287016	-1.39331	0.163525	NA	OGFRL1
ENSG00000130363	32.1212	0.887592	0.637236	1.39288	0.163657	NA	RSPH3
ENSG00000188603	44.523	0.711318	0.510684	1.39287	0.163658	NA	CLN3
ENSG00000125285	14.2776	1.26162	0.906078	1.39239	0.163803	NA	SOX21
ENSG00000259806	18.9775	-1.05909	0.760925	-1.39185	0.163969	NA	NA
ENSG00000158023	21.4299	-1.01776	0.731437	-1.39146	0.164087	NA	WDR66
ENSG00000164039	125.742	0.434049	0.312323	1.38974	0.164607	NA	BDH2
ENSG00000162976	158.998	0.40579	0.292043	1.38949	0.164685	NA	PQLC3
ENSG00000231615	31.6728	0.845752	0.608842	1.38912	0.164798	NA
ENSG00000239602	14.9992	-1.20277	0.866029	-1.38883	0.164885	NA
ENSG00000124216	34.55	0.815301	0.587178	1.38851	0.164982	NA	SNAI1
ENSG00000229180	9.64377	-1.50566	1.08457	-1.38826	0.165057	NA
ENSG00000253667	25.7419	-0.917881	0.661232	-1.38814	0.165095	NA
ENSG00000272170	6.3326	1.91066	1.37687	1.38768	0.165236	NA
ENSG00000213380	83.9123	-0.548744	0.395517	-1.38741	0.165317	NA	COG8
ENSG00000244005	122.511	0.443433	0.319633	1.38732	0.165344	NA	NFS1
ENSG00000129451	69.1087	0.581914	0.41947	1.38726	0.165363	NA	KLK10
ENSG00000178381	27.3759	-0.889958	0.64163	-1.38703	0.165434	NA	ZFAND2A
ENSG00000050438	55.0615	-0.655315	0.472771	-1.38612	0.165711	NA	SLC4A8
ENSG00000173825	22.5024	0.994447	0.717603	1.38579	0.165811	NA	TIGD3
ENSG00000179715	46.8239	0.690682	0.498533	1.38543	0.165922	NA	PCED1B
ENSG00000170854	83.6865	-0.545849	0.394241	-1.38456	0.166188	NA	RIOX2
ENSG00000113916	35.3686	0.839226	0.606164	1.38449	0.166209	NA	BCL6
ENSG00000250069	18.06	-1.12861	0.815264	-1.38434	0.166253	NA
ENSG00000134897	77.4663	-0.552911	0.400033	-1.38216	0.166921	NA	BIVM
ENSG00000141564	47.2993	-0.694238	0.502464	-1.38167	0.167074	NA	RPTOR
ENSG00000138792	7.62097	1.75227	1.26845	1.38143	0.167147	NA	ENPEP
ENSG00000270163	17.2942	1.15009	0.832894	1.38083	0.167331	NA	NA
ENSG00000214796	70.6189	-0.594415	0.430596	-1.38045	0.167449	NA
ENSG00000227848	9.08188	1.57122	1.13885	1.37966	0.167693	NA	SUCLA2-AS1
ENSG00000141699	106.836	-0.511636	0.371121	-1.37862	0.168012	NA	RETREG3
ENSG00000110042	123.471	-0.443224	0.321498	-1.37862	0.168012	NA	DTX4
ENSG00000184465	119.262	0.494694	0.358846	1.37857	0.168028	NA	WDR27
ENSG00000105737	30.5336	0.839379	0.609124	1.37801	0.1682	NA	GRIK5
ENSG00000139625	21.6737	-0.980358	0.712077	-1.37676	0.168587	NA	MAP3K12
ENSG00000213683	7.64533	-1.68666	1.22516	-1.37669	0.168609	NA
ENSG00000114541	83.6153	0.516397	0.37511	1.37665	0.168619	NA	FRMD4B
ENSG00000137449	12.7123	1.34861	0.980374	1.3756	0.168944	NA	CPEB2
ENSG00000006118	41.9567	-0.729976	0.530821	-1.37518	0.169074	NA	TMEM132A
ENSG00000101746	5.33533	2.0661	1.50245	1.37516	0.169083	NA	NOL4
ENSG00000174080	102.426	0.470954	0.342567	1.37478	0.1692	NA	CTSF
ENSG00000172123	121.407	-0.480662	0.349736	-1.37436	0.16933	NA	SLFN12
ENSG00000112624	78.6103	0.532078	0.387288	1.37386	0.169487	NA	BICRAL
ENSG00000008441	26.6474	-0.886799	0.645701	-1.37339	0.169631	NA	NFIX
ENSG00000135111	19.29	-1.15489	0.841175	-1.37295	0.169767	NA	TBX3
ENSG00000159208	43.6479	0.731069	0.532567	1.37273	0.169837	NA	CIART
ENSG00000139636	72.0927	0.577502	0.420804	1.37238	0.169946	NA	LMBR1L
ENSG00000183751	96.0721	-0.490145	0.357168	-1.37231	0.169967	NA	TBL3
ENSG00000167264	70.4598	0.561497	0.409326	1.37176	0.170139	NA	DUS2
ENSG00000237214	15.1436	-1.20882	0.881543	-1.37126	0.170295	NA
ENSG00000181035	56.8482	0.675537	0.492678	1.37115	0.170327	NA	SLC25A42
ENSG00000260318	123.73	-0.437049	0.318755	-1.37112	0.170339	NA	COX6CP1
ENSG00000083093	154.923	0.461491	0.336643	1.37086	0.170418	NA	PALB2
ENSG00000053900	153.697	-0.403193	0.294121	-1.37084	0.170425	NA	ANAPC4
ENSG00000182359	32.5383	0.812671	0.592938	1.37058	0.170504	NA	KBTBD3
ENSG00000131408	140.059	0.423469	0.308986	1.37051	0.170528	NA
ENSG00000231566	23.5352	-1.0109	0.737629	-1.37047	0.170541	NA	LINC02595
ENSG00000130717	133.144	-0.425496	0.310684	-1.36954	0.17083	NA	UCK1
ENSG00000244165	16.3447	-1.25611	0.917539	-1.369	0.170999	NA	P2RY11
ENSG00000182383	44.0687	-0.690228	0.504244	-1.36884	0.17105	NA	RPL27AP5
ENSG00000040608	143.177	-0.409003	0.298843	-1.36862	0.171117	NA	RTN4R
ENSG00000197635	14.6964	1.1964	0.874819	1.36759	0.171439	NA	DPP4
ENSG00000203993	15.6804	-1.19669	0.875451	-1.36694	0.171644	NA	ARRDC1-AS1
ENSG00000254297	41.611	-0.749321	0.548197	-1.36688	0.171662	NA
ENSG00000181666	63.0462	0.634597	0.464702	1.3656	0.172064	NA	HKR1
ENSG00000257839	13.9234	1.23246	0.902689	1.36532	0.172151	NA
ENSG00000213757	6.48576	-1.89728	1.38987	-1.36508	0.172226	NA
ENSG00000168447	7.63305	-1.66646	1.22079	-1.36506	0.172233	NA	SCNN1B
ENSG00000198538	97.6237	0.516993	0.378881	1.36452	0.172402	NA	ZNF28
ENSG00000171812	20.2072	-1.03088	0.755518	-1.36447	0.172419	NA	COL8A2
ENSG00000135932	148.394	0.403817	0.296096	1.3638	0.17263	NA	CAB39
ENSG00000231312	83.7718	0.670861	0.492117	1.36321	0.172816	NA	MAP4K3-DT
ENSG00000120156	112.606	-0.478894	0.351307	-1.36318	0.172826	NA	TEK
ENSG00000185915	32.7657	-0.877198	0.643645	-1.36286	0.172927	NA	KLHL34
ENSG00000156171	137.475	0.431123	0.316472	1.36228	0.17311	NA	DRAM2
ENSG00000230777	24.5974	-0.984301	0.722649	-1.36207	0.173175	NA	RPS29P5
ENSG00000176401	60.1402	0.621118	0.456011	1.36207	0.173176	NA	EID2B
ENSG00000198455	95.8583	0.479682	0.352284	1.36163	0.173314	NA	ZXDB
ENSG00000272661	6.74878	1.85827	1.36474	1.36162	0.173317	NA
ENSG00000204217	153.615	0.394186	0.289549	1.36138	0.173394	NA	BMPR2
ENSG00000154727	101.277	0.470216	0.345437	1.36122	0.173444	NA	GABPA
ENSG00000154734	76.5915	-0.535209	0.393297	-1.36083	0.173568	NA	ADAMTS1
ENSG00000170802	100.933	0.517078	0.380016	1.36067	0.173617	NA	FOXN2
ENSG00000087266	47.9247	0.684976	0.503412	1.36067	0.173619	NA	SH3BP2
ENSG00000134463	73.1661	0.594901	0.437255	1.36053	0.173661	NA	ECHDC3
ENSG00000261183	61.8257	-0.651065	0.478702	-1.36006	0.17381	NA	SPINT1-AS1
ENSG00000258450	6.72288	-1.9844	1.45917	-1.35996	0.173844	NA
ENSG00000232524	11.5123	-1.37876	1.0142	-1.35945	0.174003	NA
ENSG00000007545	71.3348	0.558226	0.41088	1.35861	0.17427	NA	CRAMP1
ENSG00000137802	29.3933	-0.844253	0.621692	-1.35799	0.174466	NA	MAPKBP1
ENSG00000272373	9.7011	-1.53927	1.13389	-1.35751	0.174619	NA	NA
ENSG00000141012	38.8258	-0.738423	0.544047	-1.35728	0.174692	NA	GALNS
ENSG00000049239	74.2151	0.570578	0.420587	1.35662	0.174901	NA	H6PD
ENSG00000120949	88.053	-0.500734	0.369259	-1.35605	0.175083	NA	TNFRSF8
ENSG00000132600	95.0731	-0.49347	0.36403	-1.35557	0.175235	NA	PRMT7
ENSG00000154035	93.5025	0.491836	0.362882	1.35536	0.175302	NA	NA
ENSG00000164211	139.374	0.417023	0.307752	1.35506	0.175398	NA	STARD4
ENSG00000101670	10.3674	-1.47365	1.08754	-1.35504	0.175406	NA	LIPG
ENSG00000087301	143.261	0.403055	0.297467	1.35496	0.175432	NA	TXNDC16
ENSG00000137440	6.41541	-1.89062	1.39565	-1.35465	0.17553	NA	FGFBP1
ENSG00000104518	58.3119	0.61123	0.451359	1.3542	0.175673	NA	GSDMD
ENSG00000223969	8.19403	-1.59105	1.1756	-1.3534	0.175927	NA
ENSG00000138744	57.5473	0.621282	0.459461	1.3522	0.176313	NA	NAAA
ENSG00000215184	11.886	-1.30412	0.964522	-1.35209	0.176345	NA	RPS12P16
ENSG00000121879	125.606	0.435446	0.32206	1.35206	0.176355	NA	PIK3CA
ENSG00000234062	6.96169	-1.75629	1.2991	-1.35192	0.1764	NA
ENSG00000186088	14.4004	-1.20629	0.892356	-1.3518	0.176438	NA	GSAP
ENSG00000138756	116.243	0.44339	0.328407	1.35012	0.176977	NA	BMP2K
ENSG00000171703	147.653	0.399646	0.29602	1.35007	0.176995	NA	TCEA2
ENSG00000100167	107.107	-0.493358	0.365457	-1.34998	0.177024	NA	2003-09-01
ENSG00000053524	28.2757	0.934623	0.692408	1.34981	0.177075	NA	MCF2L2
ENSG00000227354	15.5593	1.14519	0.848637	1.34945	0.177193	NA	RBM26-AS1
ENSG00000070269	116.01	0.445703	0.330328	1.34927	0.177249	NA	TMEM260
ENSG00000168078	105.67	0.475964	0.352906	1.3487	0.177434	NA	PBK
ENSG00000100196	58.8751	0.601935	0.446368	1.34852	0.177492	NA	KDELR3
ENSG00000227682	48.7023	-0.659752	0.489291	-1.34838	0.177535	NA	ATP5F1AP2
ENSG00000256420	12.0035	1.42723	1.05852	1.34833	0.177554	NA	OSBPL9P4
ENSG00000107882	58.1248	0.619935	0.459842	1.34815	0.177611	NA	SUFU
ENSG00000111348	19.9351	-1.00663	0.746711	-1.34809	0.17763	NA	ARHGDIB
ENSG00000273117	76.4708	0.537127	0.398457	1.34802	0.177653	NA
ENSG00000182809	59.0804	0.594867	0.441869	1.34625	0.178221	NA	CRIP2
ENSG00000182093	150.312	0.39668	0.294821	1.3455	0.178465	NA	WRB
ENSG00000099308	41.8832	0.758223	0.56367	1.34515	0.178576	NA	MAST3
ENSG00000214535	60.1736	-0.597526	0.444212	-1.34514	0.178581	NA	RPS15AP1
ENSG00000214694	14.0485	1.22796	0.912936	1.34507	0.178602	NA	ARHGEF33
ENSG00000267745	11.9482	-1.33219	0.990432	-1.34506	0.178605	NA
ENSG00000183586	40.4677	0.797866	0.593194	1.34503	0.178614	NA	HMGN3P1
ENSG00000100604	125.286	0.429333	0.319225	1.34492	0.178651	NA	CHGA
ENSG00000164414	61.3241	0.590165	0.438922	1.34458	0.178762	NA	SLC35A1
ENSG00000104343	158.785	0.380993	0.283404	1.34434	0.178837	NA	UBE2W
ENSG00000213433	12.3799	1.32013	0.981988	1.34434	0.178838	NA	RPLP1P6
ENSG00000131409	74.0085	0.544539	0.405149	1.34405	0.178934	NA	LRRC4B
ENSG00000146530	159.575	0.409377	0.304671	1.34367	0.179056	NA	VWDE
ENSG00000179476	44.8424	0.693682	0.51649	1.34307	0.179249	NA	C14orf28
ENSG00000185551	9.37892	-1.45653	1.08502	-1.3424	0.179467	NA	NR2F2
ENSG00000083457	126.609	-0.424125	0.315965	-1.34231	0.179494	NA	ITGAE
ENSG00000233730	8.87525	-1.54719	1.15278	-1.34214	0.179552	NA	LINC01765
ENSG00000124159	18.6281	1.03742	0.773148	1.34181	0.179657	NA	MATN4
ENSG00000238082	15.3255	-1.14092	0.850519	-1.34144	0.179777	NA
ENSG00000087008	40.774	-0.710459	0.529672	-1.34132	0.179817	NA	ACOX3
ENSG00000214881	8.86539	-1.52849	1.14028	-1.34046	0.180097	NA	TMEM14DP
ENSG00000104497	82.5804	0.549133	0.409871	1.33977	0.18032	NA	SNX16
ENSG00000116544	81.504	0.510111	0.380785	1.33963	0.180365	NA	DLGAP3
ENSG00000135116	41.1831	-0.720246	0.537923	-1.33894	0.180591	NA	HRK
ENSG00000183098	100.444	0.477841	0.356916	1.3388	0.180634	NA	GPC6
ENSG00000234751	7.50593	-1.87392	1.39977	-1.33874	0.180656	NA
ENSG00000167995	6.81707	-1.71675	1.28246	-1.33863	0.18069	NA	BEST1
ENSG00000156113	69.1654	-0.58405	0.436448	-1.33819	0.180834	NA	KCNMA1
ENSG00000272931	26.049	-0.89837	0.671486	-1.33788	0.180935	NA
ENSG00000147789	83.4614	-0.536114	0.401075	-1.33669	0.181323	NA	ZNF7
ENSG00000196468	29.4006	-0.843654	0.631472	-1.33601	0.181545	NA	FGF16
ENSG00000233270	51.577	-0.653046	0.488922	-1.33569	0.181652	NA	SNRPEP4
ENSG00000184886	126.339	-0.48733	0.364862	-1.33565	0.181662	NA	NA
ENSG00000219133	12.4494	-1.27643	0.955812	-1.33544	0.181731	NA
ENSG00000064012	58.6795	0.618809	0.463376	1.33544	0.181734	NA	CASP8
ENSG00000159374	23.7345	0.921867	0.690421	1.33523	0.181802	NA	M1AP
ENSG00000132334	10.6489	-1.37124	1.02731	-1.33478	0.181948	NA	PTPRE
ENSG00000228801	25.7482	0.951826	0.713219	1.33455	0.182024	NA
ENSG00000200534	12.6341	-1.2995	0.974082	-1.33407	0.18218	NA	SNORA33
ENSG00000183955	80.9626	0.552951	0.414485	1.33407	0.182182	NA	KMT5A
ENSG00000167992	80.1369	-0.545976	0.409286	-1.33397	0.182213	NA	VWCE
ENSG00000157734	77.284	0.532762	0.399403	1.3339	0.182237	NA	SNX22
ENSG00000140543	32.2083	0.802079	0.601325	1.33385	0.182252	NA	DET1
ENSG00000083807	74.0913	-0.551438	0.413696	-1.33296	0.182547	NA	SLC27A5
ENSG00000167632	35.4817	0.819632	0.614982	1.33277	0.182606	NA	TRAPPC9
ENSG00000163617	17.7507	1.07285	0.805417	1.33205	0.182844	NA	CCDC191
ENSG00000234072	9.93508	1.45172	1.08989	1.33199	0.182864	NA
ENSG00000204103	43.4236	0.716627	0.538036	1.33193	0.182883	NA	MAFB
ENSG00000128159	56.6691	0.600471	0.45088	1.33178	0.182934	NA	TUBGCP6
ENSG00000255397	134.875	-0.416474	0.312807	-1.33141	0.183054	NA
ENSG00000114378	22.8292	0.937814	0.704521	1.33114	0.183144	NA	HYAL1
ENSG00000258297	22.5599	0.936599	0.703875	1.33063	0.18331	NA	NA
ENSG00000129910	6.03536	1.91165	1.43686	1.33043	0.183376	NA	CDH15
ENSG00000165661	86.1856	-0.492722	0.370384	-1.3303	0.18342	NA	QSOX2
ENSG00000226031	82.1822	-0.50352	0.378705	-1.32958	0.183656	NA	FGF13-AS1
ENSG00000019505	119.383	0.457108	0.343924	1.32909	0.183817	NA	SYT13
ENSG00000103522	6.76331	1.85906	1.39979	1.3281	0.184144	NA	IL21R
ENSG00000176383	16.7959	1.08092	0.8143	1.32743	0.184367	NA	B3GNT4
ENSG00000124440	121.02	0.436247	0.328843	1.32661	0.184637	NA	HIF3A
ENSG00000132846	53.554	-0.628612	0.474061	-1.32601	0.184835	NA	ZBED3
ENSG00000183091	133.263	0.443778	0.334849	1.32531	0.185069	NA	NEB
ENSG00000032389	114.953	-0.429753	0.324286	-1.32523	0.185095	NA	EIPR1
ENSG00000173638	109.361	-0.487793	0.36847	-1.32383	0.185558	NA	SLC19A1
ENSG00000013441	126.122	-0.414565	0.313224	-1.32354	0.185655	NA	CLK1
ENSG00000100151	53.1617	-0.614995	0.464761	-1.32325	0.185752	NA	PICK1
ENSG00000148841	93.9046	-0.476641	0.360307	-1.32287	0.185878	NA	ITPRIP
ENSG00000267778	22.6397	0.962204	0.727651	1.32234	0.186054	NA
ENSG00000134262	41.2159	-0.720545	0.544955	-1.32221	0.186098	NA	AP4B1
ENSG00000123901	8.25415	-1.8226	1.37891	-1.32177	0.186245	NA	GPR83
ENSG00000102290	45.8706	0.673933	0.510056	1.32129	0.186404	NA	PCDH11X
ENSG00000227034	46.2631	-0.653577	0.494678	-1.32122	0.186429	NA
ENSG00000067798	18.646	1.09267	0.827355	1.32068	0.186608	NA	NAV3
ENSG00000239039	45.8125	0.661086	0.500784	1.3201	0.186801	NA	SNORD13
ENSG00000233621	5.53727	-1.93865	1.46868	-1.32	0.186835	NA	LINC01137
ENSG00000163536	34.2006	0.805945	0.610578	1.31997	0.186845	NA	SERPINI1
ENSG00000165475	44.6038	0.672716	0.509811	1.31954	0.186989	NA	CRYL1
ENSG00000115756	162.264	-0.396948	0.300849	-1.31942	0.187028	NA	HPCAL1
ENSG00000214832	8.94992	1.48651	1.12679	1.31924	0.187087	NA	UPF3AP2
ENSG00000173852	78.2077	0.52538	0.398292	1.31908	0.187142	NA	DPY19L1
ENSG00000175073	110.402	0.465419	0.352964	1.3186	0.187302	NA	VCPIP1
ENSG00000268375	14.3247	1.28454	0.974672	1.31792	0.187531	NA
ENSG00000157036	48.3864	-0.659953	0.500783	-1.31784	0.187556	NA	EXOG
ENSG00000259673	6.76961	-1.69236	1.28481	-1.3172	0.187772	NA	IQCH-AS1
ENSG00000167759	14.1834	-1.2829	0.975279	-1.31542	0.188368	NA	KLK13
ENSG00000147889	8.36881	-1.60505	1.22021	-1.31539	0.188379	NA	CDKN2A
ENSG00000165807	11.5875	1.3715	1.04266	1.31538	0.188383	NA	PPP1R36
ENSG00000150347	31.0214	-0.828786	0.630164	-1.31519	0.188446	NA	ARID5B
ENSG00000228501	14.4818	1.16584	0.886617	1.31493	0.188532	NA	RPL15P18
ENSG00000105289	98.3695	0.467949	0.355886	1.31489	0.188548	NA	TJP3
ENSG00000267279	74.7797	-0.620699	0.472066	-1.31486	0.188558	NA
ENSG00000168952	106.24	-0.446855	0.340042	-1.31412	0.188806	NA	STXBP6
ENSG00000213865	26.948	0.849396	0.646446	1.31395	0.188864	NA	C8orf44
ENSG00000088727	105.344	-0.441938	0.336612	-1.3129	0.189216	NA	KIF9
ENSG00000269640	11.3725	-1.35111	1.02947	-1.31244	0.189373	NA	NA
ENSG00000165633	8.99531	-1.54559	1.17819	-1.31183	0.189576	NA	VSTM4
ENSG00000236537	41.3127	-0.695331	0.530237	-1.31136	0.189737	NA	NA
ENSG00000164930	81.6377	0.502586	0.383268	1.31132	0.18975	NA	FZD6
ENSG00000145569	56.7881	0.597179	0.455503	1.31103	0.189847	NA	OTULINL
ENSG00000008517	38.5792	-0.725553	0.553675	-1.31043	0.19005	NA	IL32
ENSG00000168491	29.7591	0.8636	0.659221	1.31003	0.190185	NA	CCDC110
ENSG00000125459	40.8126	-0.869006	0.66355	-1.30963	0.190321	NA	MSTO1
ENSG00000151364	84.8807	-0.499037	0.381255	-1.30893	0.190557	NA	KCTD14
ENSG00000130159	155.26	-0.373205	0.285385	-1.30772	0.190967	NA	ECSIT
ENSG00000214121	87.9838	-0.506209	0.387123	-1.30762	0.191002	NA	PRDX1P1
ENSG00000174839	55.0814	0.626	0.478826	1.30737	0.191089	NA	DENND6A
ENSG00000267291	13.7915	1.17784	0.90097	1.3073	0.191111	NA
ENSG00000022556	37.3975	-0.847791	0.648542	-1.30723	0.191136	NA	NLRP2
ENSG00000272079	20.8414	0.991992	0.758962	1.30704	0.1912	NA
ENSG00000100583	7.49811	-1.62384	1.24277	-1.30663	0.191339	NA	SAMD15
ENSG00000101639	129.948	0.432072	0.330773	1.30625	0.191468	NA	CEP192
ENSG00000162616	40.6466	0.689213	0.527649	1.3062	0.191486	NA	DNAJB4
ENSG00000225614	5.11347	1.99064	1.52411	1.3061	0.19152	NA	ZNF469
ENSG00000076356	8.00195	-1.53479	1.17535	-1.30581	0.191618	NA	PLXNA2
ENSG00000075240	16.3202	1.1153	0.854464	1.30527	0.191801	NA	GRAMD4
ENSG00000125657	160.687	-0.4054	0.310782	-1.30445	0.19208	NA	TNFSF9
ENSG00000099949	58.3342	0.587876	0.450963	1.3036	0.192369	NA	LZTR1
ENSG00000272755	14.5548	1.14342	0.87721	1.30347	0.192413	NA
ENSG00000116668	59.8692	0.59518	0.456697	1.30323	0.192497	NA	SWT1
ENSG00000232742	19.5882	0.990276	0.75988	1.3032	0.192506	NA	RHOQP2
ENSG00000130489	136.698	-0.401483	0.308126	-1.30298	0.19258	NA	SCO2
ENSG00000256525	74.0232	0.539117	0.413931	1.30243	0.192769	NA	POLG2
ENSG00000136305	23.0667	0.990489	0.761003	1.30156	0.193068	NA	CIDEB
ENSG00000221890	90.9107	0.483074	0.371248	1.30122	0.193185	NA	NPTXR
ENSG00000112394	155.569	-0.383283	0.294565	-1.30118	0.193196	NA	SLC16A10
ENSG00000124459	44.8443	-0.688961	0.529519	-1.30111	0.193222	NA	ZNF45
ENSG00000233459	12.6242	-1.28592	0.988337	-1.30109	0.193226	NA
ENSG00000166840	35.3129	0.740937	0.569495	1.30104	0.193244	NA	GLYATL1
ENSG00000107021	141.834	-0.390296	0.300013	-1.30093	0.193283	NA	TBC1D13
ENSG00000166813	81.1792	-0.492786	0.378837	-1.30079	0.193331	NA	KIF7
ENSG00000215414	161.201	-0.400514	0.307925	-1.30069	0.193366	NA	PSMA6P1
ENSG00000206538	36.8881	-0.732535	0.563424	-1.30015	0.19355	NA	VGLL3
ENSG00000181472	108.267	-0.465286	0.357902	-1.30004	0.193589	NA	ZBTB2
ENSG00000137274	84.8528	0.486255	0.37405	1.29997	0.193611	NA	BPHL
ENSG00000234456	12.737	1.22141	0.939633	1.29988	0.193642	NA	MAGI2-AS3
ENSG00000225077	46.2092	0.670065	0.515521	1.29978	0.193676	NA	LINC00337
ENSG00000159788	56.4236	-0.60505	0.465509	-1.29976	0.193683	NA	RGS12
ENSG00000182568	160.424	0.380814	0.293078	1.29936	0.193819	NA	SATB1
ENSG00000218510	63.049	0.566465	0.436002	1.29923	0.193866	NA	LINC00339
ENSG00000253948	26.4274	0.858974	0.661521	1.29848	0.194121	NA
ENSG00000171643	13.1428	-1.2614	0.971568	-1.29831	0.19418	NA	S100Z
ENSG00000108590	125.119	-0.4137	0.318738	-1.29793	0.194312	NA	MED31
ENSG00000129951	48.4414	0.632433	0.487379	1.29762	0.194418	NA	PLPPR3
ENSG00000008513	55.8672	-0.586625	0.452189	-1.2973	0.194528	NA	ST3GAL1
ENSG00000155846	109.844	-0.433888	0.334708	-1.29632	0.194866	NA	PPARGC1B
ENSG00000257576	53.2069	-0.636613	0.491179	-1.29609	0.194944	NA	HSPD1P4
ENSG00000151117	12.5755	1.28597	0.992783	1.29532	0.195211	NA	TMEM86A
ENSG00000221164	120.8	0.44727	0.345447	1.29476	0.195404	NA	SNORA11F
ENSG00000100626	23.3918	-0.963917	0.744919	-1.29399	0.19567	NA	GALNT16
ENSG00000101349	12.2672	-1.25192	0.968016	-1.29328	0.195914	NA	PAK5
ENSG00000151067	9.32177	-1.44212	1.11528	-1.29306	0.195992	NA	CACNA1C
ENSG00000238648	9.23951	-1.59077	1.23103	-1.29223	0.196278	NA	NA
[truncated: 8,524 more rows]

## Sheet: mut_contr_mut_DDR
Ensembl_Gen	baseMean	log2FoldChange	lfcSE	stat	pvalue	padj	Gene_name
[truncated: 5,454 more rows]

[truncated: 7 more sheets: het_control-het_starv, het_contr-het_starv, contr_starv_het_starv, contr_starv_mut_starv, contr_DDR-het_DDR, contr_DDR-mut_DDR, mut_contr-mut_starv]
