# Supplementary material for: Overarching control of autophagy and DNA damage response by CHD6 revealed by modeling a rare human pathology
Source: Nat Commun. 2021 May 21;12:3014. doi: 10.1038/s41467-021-23327-1 (PMC8140133; doi:10.1038/s41467-021-23327-1)
Supplement: Supplementary file 8 — Supplementary Data 4 [file 41467_2021_23327_MOESM8_ESM.xlsx]

## Sheet: MNase qPCR primers
MNase-qPCR primers
gene_name	Forward 5'-3'	Reverse 5'-3'
GAA	GCTGGAGGCTGCATCTTCC	ACGGTGCTCCTCACCCCAGG
TOM1	CCTGGGCTCTGGCCAGCTCCT	TCCGGCGCTGGGCCCCTCT
TRMT1	ACCTGCGGCCTCGGTAAGCT	TCTGTGGCTACGAGAGCAGGT
GNS	GAGCCGACCTGGGGCTAG	GCACGGCTTTTTATTCCTTCGGC
WDR81	GCAGGACCCGCGGAGGGGT	TGGCGACGGCTTCCGGGGTG

## Sheet: ChIP-qPCR primers
CHD6 ChIP-qPCR primers
gene_name	Forward 5'-3'	Reverse 5'-3'
SIRT	CGAGTGCGCTTCCAGCCCAG	TCCGGCTGCGGGAGATTTAAAC
TPP1	AAGAGCCCTAGGAGGCTGTAGG	CAAGGGAGGAGCCAGTACCGTC
UVRAG	CTGCACGCTCACGCCGGG	CTTTTACTACCAACGGGCAGAGTC
NAPA	GGAACTCTGGCACAGTCAGCTG	CAAACGCCTTTCCAAGTGAAGAAAC
GET4	CTTCCTGCTCGGGGTCAGC	CGCAGGGCTGACGCTGTC
SPPL3	GAGATGTCGCCTCGGGTA	CCCTCTGCCTGTTGACTGAC
DNAAF1	GTGAATCCGAGCCAAACC	TCCTGTCCTGCGCTACCTAC
BROX	CCCTCTTTTTCTCGCTTGTG	GTCCACTGTCCAGGGGTCTA
PDP1	CCTCGTCGGGAAGAATCGTT	CACAACTTTGGACGGGTGGA
PKN2	CCAGTCCTTTCCCCTCATTT	TCCTCCTGTCGCACCATT
LAMP1	CTCTGGTCGCATCCTCTTTC	TGATTGGCTGTTGCTAGGTG
PHC2	GCCAATGGTCACCCTAGAAG	GCGCTCAGGTAGAGGAGATG
CC2D2A	CTCCAAGCCCAAATTCTGTC	TGGCATCTTGATTGTTCCAA
IGF1R	TCGGCATGTGCTAAAGTGGAT	ATCGAAACCGCGTTCTGCTA
KDM4C	TAAAGGGTTGGGACACGAAG	GCCTCGGAATGTACTGGAGA

## Sheet: guide RNAs and CRISPR primers
gRNAs for CRISPR-Cas9 editing of CHD6 at the point of mutation
target gene	pair name	Forward Oligo	Reverse Oligo	Remarks
CHD6	CHD6_1	CACCGtcatgatgtaacagtcagtg	AAACcactgactgttacatcatgaC	overlapping with mutation, cuts 12bp upstream of mut
	CHD6_2	CACCGagtgcggttcagcccatgtt	AAACaacatgggctgaaccgcactC	cuts 28bp upstream of mut
	CHD6_3	CACCGcgacccccagctgtccttcc	AAACggaaggacagctgggggtcgC	cuts 22bp downstream of mut
	CHD6_4	CACCGctcatcggcactgccaaaca	AAACtgtttggcagtgccgatgagC	cuts 41bp upstream of mut
	CHD6_5	CACCGtcatgatgtaacagtcagtg	AAACcactgactgttacatcatgaC	biased for mut. allele, cuts 12bp upstream of mut
	**CHD6 gRNA 1 was used further with the following HDRssDNA
	TCTTTTATGCTGGGCATAGTTTCTATAGGCATCCAGGAAGGACAGCTGGGGGTCGTTCATCATGTAACAGTCAGTGCGATTCAGCCCATGTTTGGCAGTGCCGATGAGCAGGTCTCGAT

## Sheet: off-targets-checked
PCR primers for checking CRISPR off-target loci
gene name	Forward 5'-3'	Reverse 5'-3'
SETMAR	AGTTGGCACTTTTTGCAGCC	CGACTTTTCTACGGGGCAGT
GLG1	ACGTAGAGGCACAAAGGAGC	GGGGTCCTTGAAGATGGGTG
B4GALT3	CTCCTTCCTCCTGCACTTACC	TCCCTAGATCTCACCCCCAG
FSIP2	TCAGCCAAGATCAAAAGCATCA	TGAGCCACTGTACTGATTTCTG

## Sheet: guide RNAs seamless editing
gRNAs for "seamless" editing of CHD6
name	score	sequence	PAM	distance to PAM sequence	Forward Oligo 5'-3'	Reverse Oligo 5'-3'
Guide#1	71	AAATAAGCATGTACTAGGCCAGG	AGG	27	CACCGGCCTAGTACATGCTTATTT	AAACAAATAAGCATGTACTAGGCCC
Guide#2	58	CCTTTAAATAAGCATGTACTAGG	AGG	20	CACCGAGTACATGCTTATTTAAAGG	AAACCCTTTAAATAAGCATGTACTC
Guide#3	46	ACTAATACTGTTTTCAGAACTGG	TGG	22	CACCGACTAATACTGTTTTCAGAAC	AAACGTTCTGAAAACAGTATTAGTC
Guide#4	36	CCTAGTACATGCTTATTTAAAGG	AGG	0	CACCGCCTAGTACATGCTTATTTAA	AAACTTAAATAAGCATGTACTAGGC
primers used to create a donor vector (NEB Gibson assembly)
name	Forward 5'-3'	Reverse 5'-3'
vector	TCTAGTATACGCGTATGCGGCCGCTTAATTAATCCAG	CTAGAATGGCGCGCCCCA
5'homology arm	ggcgaattggggcgcgccattctagATCCTGGTTCTGTCACGTG	tatctttctagggTTAAATAAGCATGTACTAGGCCAG
Cassette	catgcttatttaaCCCTAGAAAGATAGTCTGC	tagtttcctttaaCCCTAGAAAGATAATCATATTGTG
3'homology arm	tatctttctagggTTAAAGGAAACTAATACTGTTTTC	agcggccgcatacgcgtatactagaCAGGTTCATTTTCAAGGG
primers used to confirm excision of the cassete
name	Forward 5'-3'	Reverse 5'-3'
P4/P8	ACTGCCAAGTAGGAAAGTCCCATA	ATGGAGTTCCGCGTTACATAACTT
P6/P7	CTGGTGCATGACCCGCAAGCCCGGTGCCGGAT	GAGTTCTTGCAGCTCGGTGACCCGCTCGA
