# Supplementary material for: Overarching control of autophagy and DNA damage response by CHD6 revealed by modeling a rare human pathology
Source: Nat Commun. 2021 May 21;12:3014. doi: 10.1038/s41467-021-23327-1 (PMC8140133; doi:10.1038/s41467-021-23327-1)
Supplement: Supplementary file 9 — Supplementary Data 5 [file 41467_2021_23327_MOESM9_ESM.xlsx]

## Sheet: neural crest cell mutant
Differentially regulated genes iPS derived neural crest cells
Ensembl Gene ID	baseMean	log2FoldChange	lfcSE	stat	pvalue	padj	Gene_name
ENSG00000000971	679.018	0.991831	0.132858	7.46535	8.30794e-14	4.18621e-12	CFH
ENSG00000001497	9001.86	0.745125	0.0473528	15.7356	8.62335e-56	3.83123e-53	LAS1L
ENSG00000002079	378.06	-0.616417	0.187244	-3.29205	0.000994594	0.00747869	MYH16
ENSG00000005073	49.4759	1.66707	0.476796	3.4964	0.000471588	0.00402922	HOXA11
ENSG00000005102	177.881	0.819221	0.24789	3.30478	0.0009505	0.00721341	MEOX1
ENSG00000006016	671.004	1.61821	0.403979	4.00568	6.18402e-05	0.000702421	CRLF1
ENSG00000007402	287.987	0.577589	0.195768	2.95038	0.00317386	0.019702	CACNA2D2
ENSG00000008196	887.196	1.41232	0.117788	11.9903	3.99246e-33	7.39081e-31	TFAP2B
ENSG00000008517	133.168	-0.803905	0.289507	-2.77681	0.00548952	0.0307944	IL32
ENSG00000009694	207.551	0.882905	0.226322	3.9011	9.57583e-05	0.0010324	TENM1
ENSG00000011201	8888.88	0.60385	0.0513765	11.7534	6.78142e-32	1.18484e-29	ANOS1
ENSG00000011465	3049.17	1.50945	0.0923537	16.3442	4.78229e-60	2.47882e-57	DCN
ENSG00000011677	218.835	0.846216	0.240324	3.52115	0.000429681	0.00371816	GABRA3
ENSG00000013441	4222.86	-0.678726	0.0779857	-8.70322	3.2261e-18	2.57261e-16	CLK1
ENSG00000013588	239.106	1.30346	0.22269	5.85326	4.82029e-09	1.30131e-07	GPRC5A
ENSG00000018236	318.856	-0.687745	0.187765	-3.66279	0.000249479	0.00234405	CNTN1
ENSG00000021645	141.892	1.39721	0.276082	5.06086	4.17374e-07	8.10258e-06	NRXN3
ENSG00000025039	286.481	0.560022	0.201464	2.77975	0.00544001	0.0305939	RRAGD
ENSG00000038210	3691.36	-0.53653	0.0749843	-7.15523	8.3533e-13	3.76504e-11	PI4K2B
ENSG00000038427	151346	0.5553	0.0414937	13.3828	7.62571e-41	1.88222e-38	VCAN
ENSG00000039068	70.7933	1.50468	0.418007	3.59965	0.000318643	0.00288243	CDH1
ENSG00000041515	188.493	-0.618761	0.233664	-2.64808	0.00809496	0.0421415	MYO16
ENSG00000048052	427.298	-0.910256	0.157988	-5.76155	8.33442e-09	2.18919e-07	HDAC9
ENSG00000048545	158.162	0.794769	0.262122	3.03206	0.00242892	0.0158532	GUCA1A
ENSG00000048740	3612.34	-0.623499	0.0647192	-9.6339	5.75033e-22	6.16674e-20	CELF2
ENSG00000049130	7912.95	-0.590958	0.0605096	-9.76634	1.57015e-22	1.75653e-20	KITLG
ENSG00000049323	27806.6	0.770358	0.0494863	15.5671	1.21822e-54	5.11982e-52	LTBP1
ENSG00000049540	589.758	1.07423	0.135791	7.9109	2.55536e-15	1.49946e-13	ELN
ENSG00000050426	1242.6	0.531485	0.0988684	5.37568	7.62934e-08	1.68997e-06	LETMD1
ENSG00000050767	128.821	0.926776	0.285239	3.24912	0.00115762	0.00855157	COL23A1
ENSG00000052850	289.275	3.06786	0.23213	13.2161	7.08368e-40	1.66896e-37	ALX4
ENSG00000057294	335.862	0.528678	0.186627	2.8328	0.00461422	0.0268731	PKP2
ENSG00000057657	133.913	0.826012	0.317859	2.59868	0.00935842	0.047156	PRDM1
ENSG00000061656	83.8116	1.71494	0.380978	4.50142	6.75016e-06	0.000100638	SPAG4
ENSG00000062282	220.623	0.776122	0.230598	3.36568	0.000763541	0.00601473	DGAT2
ENSG00000063438	683.413	-0.564307	0.125643	-4.49136	7.07703e-06	0.000105007	AHRR
ENSG00000063660	15318.3	-0.597395	0.0489959	-12.1928	3.3973e-34	6.68709e-32	GPC1
ENSG00000064300	692.159	0.98798	0.139457	7.08448	1.39564e-12	6.1654e-11	NGFR
ENSG00000065833	1400.12	-0.513045	0.0981483	-5.22725	1.7205e-07	3.59594e-06	ME1
ENSG00000066056	659.507	0.551799	0.129678	4.25513	2.08928e-05	0.000276261	TIE1
ENSG00000067177	1305.75	0.594634	0.102545	5.79877	6.68045e-09	1.77574e-07	PHKA1
ENSG00000068078	377.554	0.531361	0.169125	3.14182	0.00167903	0.011635	FGFR3
ENSG00000068354	2805.04	0.585884	0.0718327	8.15622	3.45681e-16	2.22121e-14	TBC1D25
ENSG00000069122	369.023	1.17887	0.181587	6.49202	8.46937e-11	2.95952e-09	ADGRF5
ENSG00000069399	818.694	-0.744386	0.116812	-6.37253	1.85935e-10	6.17797e-09	BCL3
ENSG00000069667	2935.46	-0.892713	0.0745356	-11.977	4.68915e-33	8.57838e-31	RORA
ENSG00000069702	372.726	-0.5342	0.168735	-3.16592	0.00154595	0.0108335	TGFBR3
ENSG00000070669	10452.7	0.677397	0.045833	14.7797	1.98133e-49	6.69776e-47	ASNS
ENSG00000070808	187.543	-1.53342	0.255856	-5.99326	2.0567e-09	5.86819e-08	CAMK2A
ENSG00000072310	2229.08	0.818982	0.0855623	9.57176	1.05105e-21	1.10431e-19	SREBF1
ENSG00000072401	2966.61	-0.509204	0.0758982	-6.70904	1.95909e-11	7.43022e-10	UBE2D1
ENSG00000072657	341.09	0.574565	0.19205	2.99175	0.00277381	0.0177209	TRHDE
ENSG00000074370	191.452	1.47049	0.240253	6.1206	9.32237e-10	2.76647e-08	ATP2A3
ENSG00000074416	4194.03	-0.710767	0.0610766	-11.6373	2.66294e-31	4.40519e-29	MGLL
ENSG00000074527	3172.6	-0.64718	0.0776872	-8.33058	8.04443e-17	5.55959e-15	NTN4
ENSG00000075223	5787.17	-0.5065	0.0583043	-8.68719	3.71517e-18	2.93254e-16	SEMA3C
ENSG00000075391	11147.4	-0.777488	0.047931	-16.221	3.58397e-59	1.74158e-56	RASAL2
ENSG00000076641	9058.96	-0.526491	0.0580166	-9.07484	1.13842e-19	1.02922e-17	PAG1
ENSG00000076662	959.611	0.514879	0.130688	3.93977	8.15608e-05	0.000896304	ICAM3
ENSG00000077092	2111.63	0.97878	0.0790422	12.383	3.23009e-35	6.60894e-33	RARB
ENSG00000077274	1821.32	0.874937	0.0953162	9.17931	4.33862e-20	4.08882e-18	CAPN6
ENSG00000078098	13830	0.564284	0.0525773	10.7325	7.16571e-27	9.77427e-25	FAP
ENSG00000079257	1240.93	0.516998	0.0966037	5.35174	8.71128e-08	1.91328e-06	LXN
ENSG00000079841	68.5312	-1.39928	0.421517	-3.31963	0.000901379	0.00690806	RIMS1
ENSG00000080511	71.7793	-1.16971	0.43802	-2.67045	0.00757503	0.0399023
ENSG00000081923	744.131	-0.729047	0.12343	-5.90656	3.49316e-09	9.54632e-08	ATP8B1
ENSG00000082196	234.634	1.07864	0.239086	4.51151	6.43671e-06	9.63339e-05	C1QTNF3
ENSG00000082293	61.5478	-2.62121	0.4616	-5.67853	1.35855e-08	3.45188e-07	COL19A1
ENSG00000082482	189.943	-0.646509	0.235435	-2.74602	0.00603234	0.0332394	KCNK2
ENSG00000085552	307.671	0.732576	0.188611	3.88405	0.000102732	0.00109573	IGSF9
ENSG00000086991	3200.93	0.594045	0.072192	8.22869	1.89269e-16	1.24183e-14	NOX4
ENSG00000087494	895.081	0.80891	0.111457	7.25758	3.94065e-13	1.85688e-11	PTHLH
ENSG00000087495	59.794	-3.21404	0.502262	-6.39913	1.56265e-10	5.23691e-09	PHACTR3
ENSG00000089289	7020.32	0.550635	0.0502299	10.9623	5.80064e-28	8.12612e-26	IGBP1
ENSG00000091844	1111.12	-0.792917	0.1166	-6.80034	1.04371e-11	4.11923e-10	RGS17
ENSG00000092051	126.173	0.79797	0.286516	2.78508	0.00535145	0.0302821	JPH4
ENSG00000095303	201.514	-1.29449	0.238854	-5.41958	5.97388e-08	1.34823e-06	PTGS1
ENSG00000095596	173.655	0.734092	0.248676	2.95201	0.00315717	0.0196298	CYP26A1
ENSG00000095752	6265.32	0.517812	0.0530035	9.76939	1.52368e-22	1.7169e-20	IL11
ENSG00000096696	92935	0.51804	0.102693	5.04454	4.54619e-07	8.78177e-06	DSP
ENSG00000100003	1597.55	0.587884	0.0860753	6.82988	8.49843e-12	3.39719e-10	SEC14L2
ENSG00000100300	110.378	1.4337	0.315566	4.54326	5.53911e-06	8.4279e-05	TSPO
ENSG00000100385	285.269	1.02565	0.192249	5.33501	9.55396e-08	2.07492e-06	IL2RB
ENSG00000100558	56.7745	-1.47733	0.448614	-3.29311	0.000990867	0.00745788	PLEK2
ENSG00000100889	1630.96	0.713112	0.0907828	7.85514	3.99316e-15	2.27449e-13	PCK2
ENSG00000100985	1107.94	-1.42393	0.103849	-13.7116	8.64983e-43	2.31905e-40	MMP9
ENSG00000101084	896.174	-0.779109	0.124544	-6.25568	3.95781e-10	1.24081e-08	RAB5IF
ENSG00000101160	1025.31	0.507333	0.111265	4.55968	5.1232e-06	7.88447e-05	CTSZ
ENSG00000101188	433.457	-0.819062	0.158643	-5.16294	2.43105e-07	4.94836e-06	NTSR1
ENSG00000101197	314.091	0.818747	0.195147	4.19555	2.72209e-05	0.000347524	BIRC7
ENSG00000101210	403.018	0.79	0.164326	4.80752	1.52817e-06	2.63157e-05	EEF1A2
ENSG00000101425	52.9261	1.53784	0.453482	3.39118	0.000695913	0.00556372	BPI
ENSG00000101670	1223.26	0.920597	0.104116	8.84206	9.39724e-19	7.77272e-17	LIPG
ENSG00000101811	4460.65	0.580457	0.0593124	9.78643	1.2876e-22	1.47222e-20	CSTF2
ENSG00000101898	207.678	-0.639731	0.227066	-2.81737	0.00484186	0.0278546	MCTS2P
ENSG00000101940	6252.05	0.727259	0.053872	13.4997	1.56908e-41	3.99988e-39	WDR13
ENSG00000102043	154.637	0.788621	0.280188	2.81461	0.00488359	0.0280843	MTMR8
ENSG00000102053	334.405	0.838974	0.178825	4.69158	2.71103e-06	4.43753e-05	ZC3H12B
ENSG00000102109	880.351	1.11979	0.13557	8.25991	1.4578e-16	9.72911e-15	PCSK1N
ENSG00000102230	1087.88	0.559185	0.104059	5.37372	7.71281e-08	1.70361e-06	PCYT1B
ENSG00000102265	84666.4	0.569939	0.0417921	13.6375	2.39691e-42	6.21198e-40	TIMP1
ENSG00000102385	2435.47	0.576781	0.0738929	7.80563	5.92051e-15	3.29978e-13	DRP2
ENSG00000102466	308.997	-0.618015	0.188973	-3.27038	0.00107401	0.00798703	FGF14
ENSG00000102554	367.037	-0.620499	0.173769	-3.57083	0.000355855	0.00317	KLF5
ENSG00000102755	4842.03	0.574342	0.0589735	9.73898	2.05599e-22	2.26742e-20	FLT1
ENSG00000102802	106.349	-2.55539	0.347632	-7.35087	1.96925e-13	9.53952e-12	MEDAG
ENSG00000103257	23947	0.516944	0.0420824	12.2841	1.10253e-34	2.22655e-32	SLC7A5
ENSG00000103888	3344.2	-1.42118	0.0679779	-20.9065	4.67586e-97	9.0887e-94	CEMIP
ENSG00000104313	547.283	-0.913966	0.140195	-6.51924	7.06661e-11	2.50881e-09	EYA1
ENSG00000104327	298.189	-0.567266	0.193223	-2.93581	0.00332682	0.0204313	CALB1
ENSG00000104332	123593	-0.557689	0.040755	-13.6839	1.26627e-42	3.33738e-40	SFRP1
ENSG00000104368	9493.65	0.507341	0.0540764	9.38193	6.47737e-21	6.45661e-19	PLAT
ENSG00000104435	224.846	-1.01816	0.216215	-4.70899	2.48952e-06	4.13149e-05	STMN2
ENSG00000104450	264.973	-0.708531	0.226769	-3.12446	0.00178131	0.012251	SPAG1
ENSG00000104611	198.156	-0.802165	0.235834	-3.4014	0.000670409	0.0053931	SH2D4A
ENSG00000104833	75.2246	1.17067	0.409629	2.85789	0.00426475	0.0251964	TUBB4A
ENSG00000104899	336.022	-0.727533	0.178944	-4.0657	4.78886e-05	0.000565857	AMH
ENSG00000105514	337.248	0.566295	0.192761	2.93781	0.00330543	0.0203401	RAB3D
ENSG00000105613	191.125	0.686013	0.234388	2.92683	0.00342435	0.020931	MAST1
ENSG00000105664	64.0684	2.14917	0.502185	4.27964	1.872e-05	0.000251378	COMP
ENSG00000105699	100.429	0.907166	0.321966	2.81758	0.00483866	0.0278539	LSR
ENSG00000105717	93.1109	0.91742	0.335488	2.73459	0.00624588	0.0341743	PBX4
ENSG00000105825	2811.13	0.941742	0.0773664	12.1725	4.35584e-34	8.36214e-32	TFPI2
ENSG00000105855	2250.14	-0.867038	0.0867477	-9.99494	1.60379e-23	1.91838e-21	ITGB8
ENSG00000106034	676.866	0.517486	0.134318	3.85268	0.000116832	0.00122587	CPED1
ENSG00000106123	319.933	0.897211	0.213586	4.2007	2.66092e-05	0.000340587	EPHB6
ENSG00000106631	160.478	0.789227	0.254763	3.09788	0.00194909	0.0132005	MYL7
ENSG00000106688	522.741	0.535437	0.146563	3.65328	0.000258907	0.00241657	SLC1A1
ENSG00000106772	122.047	-1.09279	0.329721	-3.31429	0.000918746	0.00700662	PRUNE2
ENSG00000106853	867.075	-0.66475	0.114342	-5.81369	6.11095e-09	1.63837e-07	PTGR1
ENSG00000107105	128.638	-0.937384	0.285794	-3.27993	0.00103834	0.00777004	ELAVL2
ENSG00000107438	6023.51	-0.572021	0.0596095	-9.59614	8.29928e-22	8.77917e-20	PDLIM1
ENSG00000107731	4677.12	0.576887	0.0687978	8.38525	5.0616e-17	3.59397e-15	UNC5B
ENSG00000107984	2031.76	1.17212	0.0820532	14.2849	2.71821e-46	8.45363e-44	DKK1
ENSG00000108001	1152.91	-0.744159	0.103011	-7.22406	5.04581e-13	2.32826e-11	EBF3
ENSG00000108176	469.521	0.793817	0.170439	4.65748	3.20109e-06	5.15289e-05	DNAJC12
ENSG00000108439	277.673	-3.46109	0.242982	-14.2442	4.87003e-46	1.45633e-43	PNPO
ENSG00000108691	8208.83	0.5722	0.0494132	11.5799	5.21178e-31	8.53086e-29	CCL2
ENSG00000108753	109.527	-1.02734	0.315044	-3.26095	0.00111039	0.00822609	NA
ENSG00000108830	724.368	0.504991	0.121869	4.14372	3.4172e-05	0.000421159	RND2
ENSG00000109107	930.337	1.01492	0.111618	9.09278	9.65415e-20	8.8307e-18	ALDOC
ENSG00000109819	125.821	-0.877549	0.308613	-2.84353	0.00446172	0.0261514	PPARGC1A
ENSG00000109846	561.827	0.614362	0.144282	4.25808	2.06191e-05	0.000274041	CRYAB
ENSG00000110090	3092.05	-0.595411	0.0688177	-8.652	5.06049e-18	3.91496e-16	CPT1A
ENSG00000110876	363.491	-0.505639	0.174616	-2.89572	0.00378292	0.0227737	SELPLG
ENSG00000111057	27889.9	0.663905	0.0384076	17.2858	6.01965e-67	4.45741e-64	KRT18
ENSG00000111087	302.183	0.51009	0.190768	2.67388	0.00749786	0.0396166	GLI1
ENSG00000111341	5030.08	2.32583	0.318064	7.31245	2.62315e-13	1.2474e-11	MGP
ENSG00000111348	14153.4	0.689493	0.0423295	16.2887	1.18676e-59	5.95295e-57	ARHGDIB
ENSG00000111674	2607.09	0.72087	0.0712878	10.1121	4.88231e-24	6.0254e-22	ENO2
ENSG00000111981	761.259	0.6074	0.120737	5.03076	4.88536e-07	9.37869e-06	ULBP1
ENSG00000112218	159.066	-0.980328	0.257568	-3.8061	0.000141177	0.00144238	GPR63
ENSG00000112561	509.7	0.685666	0.144464	4.74626	2.07208e-06	3.47582e-05	TFEB
ENSG00000112837	188.025	1.0657	0.238858	4.46166	8.13272e-06	0.000118634	TBX18
ENSG00000112893	8348.34	-0.67285	0.0552248	-12.1838	3.7897e-34	7.36624e-32	MAN2A1
ENSG00000113209	6265.54	0.89931	0.05371	16.7438	6.28342e-63	4.07113e-60	PCDHB5
ENSG00000113211	66.4497	1.44901	0.428728	3.3798	0.000725382	0.00576377	PCDHB6
ENSG00000113240	869.688	-0.7189	0.120956	-5.94351	2.78988e-09	7.84495e-08	CLK4
ENSG00000113361	12119.2	0.560806	0.0490787	11.4267	3.07655e-30	4.78403e-28	CDH6
ENSG00000113594	9401.47	-0.595061	0.0599075	-9.93299	2.99141e-23	3.55087e-21	LIFR
ENSG00000113790	248.275	-1.14986	0.206804	-5.56015	2.69546e-08	6.41873e-07	EHHADH
ENSG00000113805	111.798	-1.01647	0.309965	-3.27929	0.00104068	0.00777884	CNTN3
ENSG00000114023	2522.77	0.543272	0.0752439	7.22015	5.19291e-13	2.38905e-11	FAM162A
ENSG00000114115	1404.4	0.503165	0.0933538	5.38987	7.05073e-08	1.56959e-06	RBP1
ENSG00000114166	704.305	-0.51945	0.130413	-3.98312	6.80165e-05	0.000765309	KAT2B
ENSG00000114268	2455.23	0.570346	0.0723645	7.88157	3.23298e-15	1.86888e-13	PFKFB4
ENSG00000114315	3335.7	-1.11941	0.0730144	-15.3313	4.72513e-53	1.79209e-50	HES1
ENSG00000114771	141.299	1.15157	0.282122	4.08181	4.46859e-05	0.000532056	AADAC
ENSG00000115221	267.247	1.57815	0.212555	7.42467	1.13064e-13	5.58142e-12	ITGB6
ENSG00000115226	1554.31	0.505163	0.0878485	5.75038	8.9041e-09	2.33096e-07	FNDC4
ENSG00000115380	1219.22	0.876488	0.0977068	8.9706	2.94912e-19	2.53364e-17	EFEMP1
ENSG00000116396	494.275	0.555611	0.147928	3.75596	0.000172676	0.00171793	KCNC4
ENSG00000116690	145.663	1.42805	0.321713	4.43888	9.04267e-06	0.000130077	PRG4
ENSG00000116711	265.486	0.765192	0.217638	3.5159	0.000438272	0.00378408	PLA2G4A
ENSG00000116761	752.218	0.804867	0.128484	6.26433	3.74438e-10	1.18104e-08	CTH
ENSG00000116791	717.315	-5.55358	0.224859	-24.698	1.12353e-134	1.74709e-130	CRYZ
ENSG00000116903	1291.67	-0.502273	0.0977105	-5.14042	2.7412e-07	5.55021e-06	EXOC8
ENSG00000117228	965.582	-0.756209	0.112189	-6.74051	1.57829e-11	6.03009e-10	GBP1
ENSG00000117500	7857.7	-0.500764	0.0589457	-8.49534	1.97348e-17	1.46718e-15	TMED5
ENSG00000117525	913.824	-0.868272	0.110533	-7.85533	3.98731e-15	2.27449e-13	F3
ENSG00000117600	117.901	1.11332	0.312758	3.55969	0.000371297	0.00328236	PLPPR4
ENSG00000118160	84.37	1.20525	0.377337	3.19409	0.00140272	0.00998733	SLC8A2
ENSG00000118292	477.164	0.539028	0.155637	3.46337	0.000533454	0.0044574	C1orf54
ENSG00000118407	164.068	-0.770409	0.249937	-3.08242	0.00205328	0.0137742	FILIP1
ENSG00000118473	1370.35	-0.508668	0.100312	-5.07087	3.96007e-07	7.69738e-06	SGIP1
ENSG00000118503	1824.51	0.530559	0.0822976	6.44683	1.14214e-10	3.92058e-09	TNFAIP3
ENSG00000118596	266.73	-0.680091	0.219641	-3.09638	0.001959	0.0132503	SLC16A7
ENSG00000118785	1472.26	0.786681	0.0998523	7.87845	3.31468e-15	1.90901e-13	SPP1
ENSG00000119508	288.754	-1.34126	0.193513	-6.93112	4.17523e-12	1.72673e-10	NR4A3
ENSG00000119630	920.904	0.999005	0.114037	8.76033	1.94686e-18	1.57675e-16	PGF
ENSG00000120149	13301.3	-0.60345	0.0542789	-11.1176	1.03031e-28	1.51144e-26	MSX2
ENSG00000120332	322.337	0.879671	0.207808	4.23309	2.30504e-05	0.000299945	TNN
ENSG00000120675	3548.15	0.733007	0.0752629	9.7393	2.04971e-22	2.26742e-20	DNAJC15
ENSG00000120696	651.332	-0.549651	0.133758	-4.10929	3.96871e-05	0.00048176	KBTBD7
ENSG00000120875	22034.7	-0.702747	0.0452183	-15.5412	1.82496e-54	7.46791e-52	DUSP4
ENSG00000121068	4994.09	0.573522	0.0758029	7.56597	3.84979e-14	1.98885e-12	TBX2
ENSG00000121691	933.743	-10.2594	0.839453	-12.2216	2.38429e-34	4.75329e-32	CAT
ENSG00000122861	12697.1	-1.40564	0.0584954	-24.0298	1.35617e-127	1.05442e-123	PLAU
ENSG00000122862	179.819	1.69865	0.257481	6.59718	4.19047e-11	1.51539e-09	SRGN
ENSG00000123342	362.9	-0.544073	0.18945	-2.87186	0.00408065	0.0243198	MMP19
ENSG00000124134	73.7188	-1.08742	0.375888	-2.89293	0.00381663	0.0229305	KCNS1
ENSG00000124212	421.465	0.509797	0.179911	2.8336	0.00460265	0.0268358	PTGIS
ENSG00000124466	63.0681	1.2966	0.433733	2.98941	0.0027952	0.0178209	LYPD3
ENSG00000124491	90.6859	-1.1811	0.36828	-3.20706	0.00134098	0.00964039	F13A1
ENSG00000125347	1235.3	-0.690644	0.0972629	-7.1008	1.2404e-12	5.51091e-11	IRF1
ENSG00000125354	15788.3	0.640274	0.042171	15.1828	4.59805e-52	1.70237e-49	2006-09-01
ENSG00000125462	364.989	1.09608	0.192713	5.6876	1.28834e-08	3.2842e-07	C1orf61
ENSG00000125848	3484.05	-0.561004	0.0681534	-8.23149	1.84899e-16	1.22348e-14	FLRT3
ENSG00000125965	4636.85	-1.06751	0.057552	-18.5486	8.37815e-77	8.14252e-74	GDF5
ENSG00000126947	2309.81	0.847403	0.0744215	11.3865	4.87979e-30	7.36706e-28	ARMCX1
ENSG00000126950	887.495	0.704273	0.11156	6.31293	2.73803e-10	8.9072e-09	TMEM35A
ENSG00000126970	5112.77	0.712759	0.0602324	11.8335	2.62069e-32	4.68411e-30	ZC4H2
ENSG00000127585	1703.77	0.509703	0.0934289	5.45552	4.88296e-08	1.11498e-06	FBXL16
ENSG00000127824	114.531	-1.33649	0.304614	-4.38748	1.14672e-05	0.000161079	TUBA4A
ENSG00000128045	2347.2	0.594416	0.179956	3.30312	0.000956138	0.00724206	RASL11B
ENSG00000128052	2610.89	0.521021	0.0705531	7.38481	1.52673e-13	7.41893e-12	KDR
ENSG00000128165	926.474	0.546651	0.111464	4.90428	9.37704e-07	1.67601e-05	ADM2
ENSG00000128564	881.954	-1.33654	0.121089	-11.0377	2.51411e-28	3.61986e-26	VGF
ENSG00000128567	2441.01	-0.581382	0.0741219	-7.84359	4.37843e-15	2.48484e-13	PODXL
ENSG00000128805	790.34	-0.847459	0.118111	-7.1751	7.22531e-13	3.29483e-11	ARHGAP22
ENSG00000128965	1520.84	0.672914	0.0960688	7.00451	2.4786e-12	1.06177e-10	CHAC1
ENSG00000129009	288.046	1.25556	0.196704	6.38301	1.73643e-10	5.79431e-09	ISLR
ENSG00000129173	826.127	-0.721391	0.116181	-6.20921	5.32514e-10	1.63972e-08	E2F8
ENSG00000129270	190.014	1.20613	0.296902	4.06238	4.8575e-05	0.000573531	NA
ENSG00000129521	180.343	0.872199	0.240462	3.62718	0.000286536	0.00263908	EGLN3
ENSG00000130193	332.989	-3.61608	0.2201	-16.4292	1.18162e-60	6.33594e-58	THEM6
ENSG00000130300	1103.69	1.05102	0.133455	7.87551	3.39368e-15	1.9473e-13	PLVAP
ENSG00000130303	500.951	0.753037	0.167585	4.49347	7.00708e-06	0.000104235	BST2
ENSG00000130707	686.337	0.532368	0.126349	4.21346	2.51489e-05	0.000323998	ASS1
ENSG00000130748	1116.98	-0.93915	0.276635	-3.39491	0.000686505	0.00550075	TMEM160
ENSG00000130775	284.976	0.761531	0.194009	3.92524	8.66446e-05	0.000944165	THEMIS2
ENSG00000130829	236.295	0.607952	0.218402	2.78364	0.00537534	0.0303649	DUSP9
ENSG00000131459	6798.68	0.685998	0.0596089	11.5083	1.19807e-30	1.92062e-28	GFPT2
ENSG00000131471	68.8246	-1.03466	0.395639	-2.61516	0.00891844	0.0454396	AOC3
ENSG00000131620	82.812	1.30701	0.410359	3.18504	0.00144734	0.0102674	ANO1
ENSG00000131849	283.749	0.766757	0.202381	3.78868	0.000151447	0.00153228	ZNF132
ENSG00000132205	376.069	0.51051	0.171569	2.97553	0.00292485	0.0184434	EMILIN2
ENSG00000132854	627.933	1.14623	0.14233	8.05333	8.05741e-16	5.01171e-14	KANK4
ENSG00000133067	212.383	0.765177	0.231773	3.30141	0.000962014	0.00727239	LGR6
ENSG00000133110	60670.6	0.871193	0.0405811	21.4679	3.10452e-102	8.04588e-99	POSTN
ENSG00000133401	369.853	-0.504069	0.169595	-2.97218	0.00295689	0.0186002	PDZD2
ENSG00000134198	1047.29	0.514096	0.116628	4.40801	1.04324e-05	0.000148284	TSPAN2
ENSG00000134259	755.012	-0.543639	0.1238	-4.39125	1.12699e-05	0.000158594	NGF
ENSG00000134333	52968.3	0.715821	0.0356939	20.0544	1.84669e-89	2.61055e-86	LDHA
ENSG00000134363	1210.91	-0.62983	0.108863	-5.78553	7.22836e-09	1.91484e-07	FST
ENSG00000134594	278.73	0.702257	0.199485	3.52034	0.000430989	0.0037274	RAB33A
ENSG00000134758	2101.21	-0.593177	0.0841699	-7.04738	1.82323e-12	7.91932e-11	RNF138
ENSG00000134762	580.191	-1.10638	0.139676	-7.92107	2.35473e-15	1.39224e-13	DSC3
ENSG00000134817	704.447	0.835548	0.1286	6.49724	8.18065e-11	2.87804e-09	APLNR
ENSG00000134955	100.443	-0.911679	0.346399	-2.63187	0.00849152	0.0437327	SLC37A2
ENSG00000134970	8651.78	-0.555523	0.134625	-4.12645	3.68407e-05	0.000451082	TMED7
ENSG00000135298	70.5948	1.2828	0.418328	3.06648	0.00216592	0.0144178	ADGRB3
ENSG00000135363	177.999	0.895572	0.242753	3.68924	0.000224927	0.00214446	LMO2
ENSG00000135482	320.093	-0.601996	0.180666	-3.33209	0.000861972	0.00665855	ZC3H10
ENSG00000135549	763.538	-1.11653	0.123937	-9.00883	2.08266e-19	1.82968e-17	PKIB
ENSG00000135750	248.597	0.809532	0.223191	3.62707	0.00028665	0.00263908	KCNK1
ENSG00000135919	34748.6	0.590077	0.0398298	14.815	1.17238e-49	4.05123e-47	SERPINE2
ENSG00000136010	5134.01	0.564766	0.0626364	9.01657	1.94063e-19	1.71459e-17	ALDH1L2
ENSG00000136040	1077.2	-0.755636	0.122391	-6.17397	6.65971e-10	2.03056e-08	PLXNC1
ENSG00000136275	98.1878	0.898433	0.322915	2.78226	0.00539818	0.0304247	C7orf69
ENSG00000136943	433.102	0.64493	0.159479	4.04398	5.25504e-05	0.000612562	CTSV
ENSG00000137033	161.869	2.42377	0.309151	7.84008	4.50271e-15	2.54608e-13	IL33
ENSG00000137449	1724.55	-0.502851	0.100592	-4.9989	5.76571e-07	1.08281e-05	CPEB2
ENSG00000137491	147.201	1.00388	0.296411	3.3868	0.000707142	0.00564479	SLCO2B1
ENSG00000137501	2248.99	-0.533729	0.0814966	-6.54909	5.7887e-11	2.06929e-09	SYTL2
ENSG00000137642	1558.94	-0.5638	0.0901086	-6.25689	3.9272e-10	1.23619e-08	SORL1
ENSG00000137868	2283.01	1.60815	0.0932457	17.2464	1.1916e-66	8.42242e-64	STRA6
ENSG00000138061	2535.49	-0.574864	0.0717389	-8.01329	1.11681e-15	6.83715e-14	CYP1B1
ENSG00000138162	8324	-0.628018	0.0493853	-12.7167	4.77607e-37	1.0315e-34	TACC2
ENSG00000138496	186.814	-0.786567	0.236921	-3.31996	0.000900296	0.00690316	PARP9
ENSG00000138615	146.815	1.50518	0.290263	5.18557	2.15356e-07	4.41211e-06	CILP
ENSG00000139044	406.853	0.894677	0.179144	4.99419	5.90843e-07	1.10483e-05	B4GALNT3
ENSG00000139055	265.424	1.57327	0.214185	7.34538	2.05175e-13	9.90828e-12	ERP27
ENSG00000139112	7297.16	0.515138	0.0506286	10.1748	2.56801e-24	3.22036e-22	GABARAPL1
ENSG00000139133	193.175	-0.910896	0.238062	-3.82629	0.000130089	0.001345	ALG10
ENSG00000139364	862.057	-0.597649	0.118508	-5.04312	4.57994e-07	8.83599e-06	TMEM132B
ENSG00000140945	7433.34	-1.20117	0.0518544	-23.1643	1.04389e-118	4.05814e-115	CDH13
ENSG00000141013	113.333	-0.973713	0.31024	-3.13858	0.0016977	0.0117539	GAS8
ENSG00000141052	1234.07	0.512535	0.102013	5.0242	5.05543e-07	9.66936e-06	MYOCD
ENSG00000141338	115.855	0.847615	0.308218	2.75005	0.00595861	0.0329035	ABCA8
ENSG00000141448	588.779	1.28138	0.147642	8.67898	3.99339e-18	3.13622e-16	GATA6
ENSG00000141526	4623.71	0.690348	0.0770488	8.95988	3.25041e-19	2.77714e-17	SLC16A3
ENSG00000141639	189.084	0.752805	0.234821	3.20587	0.00134656	0.00966421	MAPK4
ENSG00000141933	419.975	-0.723399	0.170061	-4.25377	2.10202e-05	0.00027771	TPGS1
ENSG00000142046	215.725	0.862988	0.221143	3.90241	9.5241e-05	0.00102776	TMEM91
ENSG00000142065	290.576	-0.731121	0.205968	-3.54969	0.000385688	0.00338075	ZFP14
ENSG00000142549	3587.66	0.520821	0.0691589	7.53078	5.04367e-14	2.57145e-12	IGLON5
ENSG00000142552	380.237	0.951025	0.170433	5.58004	2.40466e-08	5.81533e-07	RCN3
ENSG00000142661	79.5248	1.11688	0.372088	3.00165	0.00268524	0.0172472	MYOM3
ENSG00000143140	109.818	1.72111	0.334865	5.13973	2.75136e-07	5.56355e-06	NA
ENSG00000143416	1227.6	0.733052	0.11036	6.64235	3.08715e-11	1.13487e-09	SELENBP1
ENSG00000143429	4651.49	-0.529293	0.0595348	-8.89048	6.08442e-19	5.1142e-17	LSP1P4
ENSG00000143502	254.834	1.27836	0.212846	6.00606	1.90084e-09	5.44347e-08	SUSD4
ENSG00000143590	165.738	0.717983	0.27774	2.58509	0.00973538	0.0485365	EFNA3
ENSG00000143768	261.348	1.20741	0.253942	4.75468	1.98762e-06	3.34859e-05	LEFTY2
ENSG00000143839	167.67	2.37223	0.298939	7.93552	2.09612e-15	1.24884e-13	REN
ENSG00000143847	373.242	1.1425	0.182233	6.26946	3.62304e-10	1.14742e-08	PPFIA4
ENSG00000143850	240.365	0.563541	0.217031	2.59659	0.00941555	0.0473365	PLEKHA6
ENSG00000143995	140.691	0.833122	0.300859	2.76915	0.00562034	0.0313249	MEIS1
ENSG00000144476	6003.52	-1.08656	0.0607867	-17.8749	1.84853e-71	1.59692e-68	ACKR3
ENSG00000144583	5694.73	-0.528917	0.0539156	-9.81008	1.01883e-22	1.17354e-20	MARCH4
ENSG00000144681	118.17	-0.906649	0.295151	-3.07182	0.0021276	0.0142114	STAC
ENSG00000144868	1245.15	0.784357	0.108535	7.2268	4.9451e-13	2.28858e-11	TMEM108
ENSG00000145075	180.837	-0.877845	0.300788	-2.91849	0.00351737	0.0214071	CCDC39
ENSG00000145147	2053.44	-1.28866	0.0823897	-15.641	3.82689e-55	1.65301e-52	SLIT2
ENSG00000145247	270.642	-0.868269	0.203396	-4.26887	1.96467e-05	0.000262237	OCIAD2
ENSG00000145358	100.778	-0.977827	0.326905	-2.99117	0.00277914	0.0177331	DDIT4L
ENSG00000145423	18234.7	-0.813065	0.0514719	-15.7963	3.30023e-56	1.50937e-53	SFRP2
ENSG00000145536	406.075	1.34324	0.168172	7.98732	1.37903e-15	8.37654e-14	ADAMTS16
ENSG00000145708	601.29	-1.26945	0.148124	-8.57018	1.03321e-17	7.83725e-16	CRHBP
ENSG00000145934	1724.54	-0.654701	0.0869963	-7.52562	5.24715e-14	2.66644e-12	TENM2
ENSG00000146233	85.2301	1.06848	0.357199	2.99126	0.00277832	0.0177331	CYP39A1
ENSG00000146250	202.081	-1.59083	0.256285	-6.20725	5.39182e-10	1.65697e-08	PRSS35
ENSG00000146477	167.782	1.20454	0.295369	4.07809	4.54069e-05	0.000539402	SLC22A3
ENSG00000146592	1950.64	-0.623525	0.0790003	-7.89269	2.95737e-15	1.72236e-13	CREB5
ENSG00000146674	16236.4	-0.508736	0.0442456	-11.498	1.35035e-30	2.14264e-28	IGFBP3
ENSG00000146802	2489.03	-0.625198	0.0721428	-8.66611	4.47149e-18	3.47658e-16	TMEM168
ENSG00000146833	589.898	-1.13635	0.136538	-8.3226	8.60511e-17	5.92077e-15	TRIM4
ENSG00000147255	294.423	0.705985	0.190641	3.70322	0.000212884	0.00204216	IGSF1
ENSG00000147402	167.706	0.694943	0.256601	2.70826	0.00676373	0.0364688	NA
ENSG00000147852	2708.18	0.68769	0.0751731	9.14809	5.7948e-20	5.39576e-18	VLDLR
ENSG00000147862	873.971	-0.660753	0.11392	-5.80012	6.62673e-09	1.76448e-07	NFIB
ENSG00000147869	574.361	1.15626	0.141983	8.14371	3.8336e-16	2.44314e-14	CER1
ENSG00000148344	59.8581	1.50976	0.435168	3.46936	0.0005217	0.00437564	PTGES
ENSG00000148848	14846.8	-0.630429	0.0454343	-13.8756	8.90316e-44	2.47222e-41	ADAM12
ENSG00000148943	1762.02	-0.519834	0.100665	-5.16399	2.41738e-07	4.93311e-06	LIN7C
ENSG00000149090	1070.09	0.548016	0.102631	5.33966	9.31191e-08	2.03086e-06	PAMR1
ENSG00000149527	1142.89	0.504134	0.109845	4.5895	4.44304e-06	6.91585e-05	PLCH2
ENSG00000149596	1119.42	-0.718514	0.114049	-6.30002	2.97601e-10	9.56135e-09	JPH2
ENSG00000149633	1501.96	1.41105	0.0911069	15.4878	4.19272e-54	1.62992e-51	KIAA1755
ENSG00000150636	609.936	0.569662	0.132686	4.29332	1.7602e-05	0.00023801	CCDC102B
ENSG00000150907	3734.06	0.531815	0.0735731	7.2284	4.88727e-13	2.26857e-11	FOXO1
ENSG00000151012	3396.1	0.528502	0.0635405	8.31756	8.97964e-17	6.15125e-15	SLC7A11
ENSG00000151150	1350.83	0.789534	0.0988778	7.98494	1.40588e-15	8.50637e-14	ANK3
ENSG00000151892	1288.28	-0.63411	0.0956451	-6.62982	3.36092e-11	1.2297e-09	GFRA1
ENSG00000152049	406.902	0.920613	0.162665	5.65958	1.51741e-08	3.79352e-07	KCNE4
ENSG00000152056	485.212	-0.572279	0.147453	-3.88111	0.000103982	0.00110824	AP1S3
ENSG00000152256	2929.5	0.577879	0.0703259	8.21716	2.08385e-16	1.36151e-14	PDK1
ENSG00000152268	1276.06	1.00508	0.0980605	10.2496	1.18891e-24	1.51537e-22	NA
ENSG00000152402	1183.24	-0.729785	0.115509	-6.31801	2.64957e-10	8.63748e-09	GUCY1A2
ENSG00000152475	261.153	-0.537314	0.20245	-2.65405	0.0079531	0.0415569	ZNF837
ENSG00000152518	5529.97	-0.536933	0.0640722	-8.38013	5.28686e-17	3.71994e-15	ZFP36L2
ENSG00000152527	856.477	1.19295	0.125039	9.54064	1.41959e-21	1.48151e-19	PLEKHH2
ENSG00000152580	92.4463	0.933663	0.337556	2.76595	0.0056758	0.0315773	IGSF10
ENSG00000152952	11660	0.653239	0.0457492	14.2787	2.97057e-46	9.05733e-44	PLOD2
ENSG00000152954	46.7665	1.33567	0.512781	2.60476	0.00919396	0.0464698	NRSN1
ENSG00000153162	520.586	1.89204	0.161995	11.6796	1.62052e-31	2.73903e-29	BMP6
ENSG00000153404	364.678	-0.635653	0.180045	-3.53053	0.000414732	0.00360284	PLEKHG4B
ENSG00000153823	749.204	-0.621247	0.127105	-4.88767	1.02039e-06	1.8113e-05	PID1
ENSG00000154027	3315.43	-0.718047	0.0644378	-11.1433	7.72452e-29	1.14396e-26	AK5
ENSG00000154102	166.177	-0.814145	0.262829	-3.09762	0.00195079	0.0132063	C16orf74
ENSG00000154175	660.579	1.07798	0.130785	8.24244	1.6874e-16	1.12133e-14	ABI3BP
ENSG00000154642	1084.71	-0.577918	0.101838	-5.6749	1.3877e-08	3.50304e-07	C21orf91
ENSG00000154654	638.472	-0.722861	0.147037	-4.91619	8.82435e-07	1.59002e-05	NCAM2
ENSG00000154678	766.404	-0.980846	0.147057	-6.66986	2.56049e-11	9.46275e-10	PDE1C
ENSG00000154734	8820.11	-0.803387	0.0487357	-16.4846	4.73743e-61	2.72841e-58	ADAMTS1
ENSG00000154736	2750	-1.81785	0.0789798	-23.0167	3.1719e-117	9.8646e-114	ADAMTS5
ENSG00000154864	2906.07	1.22256	0.0788515	15.5046	3.23133e-54	1.28839e-51	PIEZO2
ENSG00000155980	139.351	1.00704	0.287276	3.50546	0.000455816	0.00391167	KIF5A
ENSG00000155984	1309.09	0.804827	0.103056	7.8096	5.73713e-15	3.20908e-13	NA
ENSG00000156466	7037.18	-1.07363	0.0506785	-21.1852	1.30875e-99	2.90728e-96	GDF6
ENSG00000156535	4003.26	-0.514791	0.0634043	-8.11918	4.69353e-16	2.97895e-14	CD109
ENSG00000156869	100.571	1.26327	0.333113	3.7923	0.000149256	0.00151794	FRRS1
ENSG00000156920	210.79	-0.67432	0.223496	-3.01714	0.00255169	0.0165195	ADGRG4
ENSG00000157064	437.521	0.548586	0.15765	3.47978	0.000501827	0.0042456	NMNAT2
ENSG00000157542	1149.32	-0.567763	0.101725	-5.58134	2.3867e-08	5.78086e-07	KCNJ6
ENSG00000157554	737.182	0.811476	0.136895	5.92774	3.07141e-09	8.52865e-08	ERG
ENSG00000158106	104.991	0.879165	0.312459	2.81369	0.0048976	0.0281544	RHPN1
ENSG00000158258	18283.4	-0.56304	0.0403381	-13.958	2.81179e-44	7.9497e-42	CLSTN2
ENSG00000158296	318.876	0.628456	0.187535	3.35115	0.000804774	0.00630123	SLC13A3
ENSG00000158406	82.8095	-0.93505	0.354742	-2.63586	0.0083924	0.0433561	HIST1H4H
ENSG00000158445	208.686	-0.923856	0.228978	-4.03469	5.46755e-05	0.000633218	KCNB1
ENSG00000158683	147.994	1.0293	0.269831	3.81462	0.000136394	0.00140273	PKD1L1
ENSG00000159176	7385.24	0.716075	0.0499901	14.3243	1.54201e-46	4.89351e-44	CSRP1
ENSG00000159388	2041.5	-0.725682	0.0808865	-8.97161	2.92208e-19	2.52435e-17	BTG2
ENSG00000159674	275.786	-0.587858	0.196265	-2.99522	0.00274244	0.0175566	SPON2
ENSG00000160013	146.509	-1.22583	0.27411	-4.47202	7.74831e-06	0.000113989	PTGIR
ENSG00000160161	341.857	0.603557	0.217216	2.7786	0.00545931	0.0306632	CILP2
ENSG00000160963	11062.7	0.582924	0.0498099	11.703	1.23045e-31	2.10258e-29	COL26A1
ENSG00000161835	732.674	0.670427	0.126765	5.28874	1.23161e-07	2.63071e-06	GRASP
ENSG00000161996	273.313	1.68187	0.208767	8.05622	7.86911e-16	4.91424e-14	WDR90
ENSG00000162433	2976.41	0.507246	0.0685627	7.39828	1.37955e-13	6.7459e-12	AK4
ENSG00000162496	620.796	2.17495	0.167797	12.9618	2.01426e-38	4.53938e-36	DHRS3
ENSG00000162542	190.585	-0.605144	0.231612	-2.61275	0.00898178	0.0456725	TMCO4
ENSG00000162595	140.703	0.857553	0.279572	3.06737	0.00215949	0.0143812	DIRAS3
ENSG00000162623	683.069	-4.86432	0.749051	-6.49398	8.35985e-11	2.93017e-09	TYW3
ENSG00000162745	10166.7	-0.530769	0.0455266	-11.6584	2.07834e-31	3.47507e-29	OLFML2B
ENSG00000162873	231.6	0.669101	0.21889	3.0568	0.00223717	0.0148097	KLHDC8A
ENSG00000162878	2190.17	0.609834	0.0819678	7.43993	1.00742e-13	5.00492e-12	PKDCC
ENSG00000162951	47.1539	-2.74358	0.589171	-4.65668	3.2135e-06	5.16752e-05	LRRTM1
ENSG00000162959	331.532	-0.560217	0.176899	-3.16688	0.00154086	0.0108027	MEMO1
ENSG00000162989	183.029	1.07973	0.239519	4.50792	6.54661e-06	9.77903e-05	KCNJ3
ENSG00000163132	4697.76	-1.04438	0.0631594	-16.5356	2.03244e-61	1.21556e-58	MSX1
ENSG00000163359	34048.1	0.824109	0.141695	5.81606	6.02508e-09	1.61813e-07	COL6A3
ENSG00000163376	443.827	-0.524574	0.157205	-3.33687	0.000847262	0.0065776	KBTBD8
ENSG00000163545	1587.82	-0.739909	0.0929698	-7.9586	1.73994e-15	1.04463e-13	NUAK2
ENSG00000163565	5494.11	0.538725	0.0546148	9.86408	5.95756e-23	6.91344e-21	IFI16
ENSG00000163596	490.962	-0.519131	0.149782	-3.46591	0.000528435	0.00442258	ICA1L
ENSG00000163659	5908.61	-0.541556	0.0539134	-10.0449	9.67217e-24	1.17502e-21	TIPARP
ENSG00000163738	561.522	-0.580696	0.147109	-3.94738	7.90109e-05	0.00087384	MTHFD2L
ENSG00000163840	381.933	-0.946678	0.168869	-5.60599	2.07072e-08	5.06285e-07	DTX3L
ENSG00000163874	610.527	-0.639394	0.138177	-4.62735	3.70368e-06	5.87676e-05	ZC3H12A
ENSG00000163879	1163.1	0.553306	0.111029	4.98344	6.24648e-07	1.1591e-05	DNALI1
ENSG00000163909	1219.01	0.640118	0.111519	5.73997	9.46908e-09	2.45817e-07	HEYL
ENSG00000164056	3720.83	-0.522826	0.0752555	-6.94734	3.72242e-12	1.56255e-10	SPRY1
ENSG00000164125	2983.47	1.26133	0.0848215	14.8704	5.13379e-50	1.81433e-47	GASK1B
ENSG00000164161	331.061	0.834917	0.201493	4.14366	3.41802e-05	0.000421159	HHIP
ENSG00000164180	741.279	-0.928906	0.121962	-7.61639	2.60878e-14	1.37049e-12	TMEM161B
ENSG00000164283	183.59	1.05868	0.258541	4.09482	4.22495e-05	0.00050732	ESM1
ENSG00000164308	1248.78	-0.866191	0.10766	-8.04562	8.58113e-16	5.3162e-14	ERAP2
ENSG00000164418	459.829	-0.550898	0.1633	-3.37355	0.000742067	0.00587234	GRIK2
ENSG00000164434	428.228	1.14242	0.165757	6.89212	5.49687e-12	2.24938e-10	FABP7
ENSG00000164463	489.323	-0.526981	0.148084	-3.55866	0.000372749	0.00329072	CREBRF
ENSG00000164626	194.021	0.681755	0.251403	2.7118	0.00669195	0.0361319	KCNK5
ENSG00000164694	672.197	1.1927	0.136231	8.75495	2.04201e-18	1.64525e-16	FNDC1
ENSG00000164946	238.621	0.609776	0.207956	2.93224	0.00336526	0.0206429	FREM1
ENSG00000165023	55.3482	-1.46443	0.456001	-3.21147	0.00132058	0.00952019	DIRAS2
ENSG00000165072	649.879	-1.17551	0.132326	-8.88343	6.48314e-19	5.42005e-17	MAMDC2
ENSG00000165169	3392.02	-0.546286	0.083355	-6.55373	5.61164e-11	2.01062e-09	DYNLT3
ENSG00000165379	626.505	1.78967	0.141294	12.6663	9.08831e-37	1.93593e-34	LRFN5
ENSG00000165443	146.394	1.16423	0.290164	4.0123	6.01293e-05	0.000686498	PHYHIPL
ENSG00000165617	10067.5	0.594357	0.0459941	12.9225	3.36224e-38	7.46898e-36	DACT1
ENSG00000165655	1067.29	-0.791981	0.108599	-7.29269	3.03837e-13	1.44045e-11	ZNF503
ENSG00000165795	834.494	0.672215	0.121113	5.5503	2.85178e-08	6.75993e-07	NDRG2
ENSG00000166106	2446.25	-0.888413	0.073204	-12.1361	6.7966e-34	1.28887e-31	ADAMTS15
ENSG00000166446	1211.05	-0.689784	0.100448	-6.86707	6.5535e-12	2.66772e-10	CDYL2
ENSG00000166770	471.988	3.03791	0.182479	16.648	3.12989e-62	1.94679e-59	ZNF667-AS1
ENSG00000166825	770.488	-1.10513	0.142153	-7.77421	7.59168e-15	4.18619e-13	ANPEP
ENSG00000166922	1362.79	0.733664	0.104352	7.03068	2.05527e-12	8.87763e-11	SCG5
ENSG00000166923	15621.2	0.599572	0.0449033	13.3525	1.14545e-40	2.78309e-38	GREM1
ENSG00000167178	191.517	1.02375	0.263303	3.88811	0.000101029	0.00108047	ISLR2
ENSG00000167383	1072.05	0.780892	0.103396	7.55246	4.27102e-14	2.19189e-12	NA
ENSG00000167555	494.145	0.705844	0.148168	4.76381	1.89975e-06	3.211e-05	ZNF528
ENSG00000167755	179.453	1.99713	0.293625	6.80162	1.03447e-11	4.09312e-10	KLK6
ENSG00000168542	230827	0.580177	0.035254	16.457	7.46648e-61	4.14656e-58	COL3A1
ENSG00000168546	289.572	-0.676603	0.203711	-3.32139	0.000895697	0.00687467	GFRA2
ENSG00000168646	738.052	-0.646407	0.12123	-5.33205	9.71075e-08	2.10017e-06	AXIN2
ENSG00000168824	279.724	-0.59104	0.195291	-3.02647	0.0024743	0.0161052	NSG1
ENSG00000168899	123.054	-0.827827	0.293551	-2.82005	0.00480163	0.027706	VAMP5
ENSG00000168918	384.072	-0.634361	0.183733	-3.45263	0.000555147	0.00459911	INPP5D
ENSG00000169067	387.346	0.827777	0.165605	4.9985	5.77781e-07	1.08377e-05	ACTBL2
ENSG00000169174	183.651	0.963256	0.243163	3.96135	7.4526e-05	0.000829549	PCSK9
ENSG00000169248	144.479	2.04582	0.30077	6.80194	1.03222e-11	4.09312e-10	CXCL11
ENSG00000169306	123.331	0.752985	0.288296	2.61184	0.00900552	0.0457633	IL1RAPL1
ENSG00000169436	675.57	-0.505896	0.127359	-3.9722	7.1212e-05	0.000797226	COL22A1
ENSG00000169594	324.788	-1.28182	0.18297	-7.00566	2.45823e-12	1.05595e-10	BNC1
ENSG00000170323	478.47	1.28794	0.154569	8.33247	7.917e-17	5.49595e-15	FABP4
ENSG00000170381	131.503	-1.04505	0.287486	-3.63515	0.000277823	0.00256694	SEMA3E
ENSG00000170385	2337.4	-0.586131	0.0756059	-7.75246	9.01308e-15	4.91766e-13	SLC30A1
ENSG00000170430	283.262	0.70196	0.203806	3.44425	0.000572643	0.00471642	MGMT
ENSG00000170689	206.458	0.797543	0.232998	3.42296	0.000619427	0.00504034	HOXB9
ENSG00000170775	4711.26	0.571134	0.0676854	8.43808	3.22606e-17	2.33327e-15	GPR37
ENSG00000171160	778.18	0.515316	0.1199	4.2979	1.72428e-05	0.000233558	MORN4
ENSG00000171246	1718.92	-1.68395	0.0941362	-17.8884	1.45152e-71	1.32771e-68
ENSG00000171303	1642.5	-0.529228	0.0895854	-5.90753	3.47281e-09	9.51953e-08	KCNK3
ENSG00000171345	2205.24	-0.67186	0.0804753	-8.34866	6.90438e-17	4.83618e-15	KRT19
ENSG00000171388	2346.99	-0.698831	0.0796939	-8.76894	1.80351e-18	1.4683e-16	APLN
ENSG00000171522	334.952	-0.838887	0.1884	-4.45269	8.48002e-06	0.000123353	PTGER4
ENSG00000171877	3192.32	-0.517665	0.0693914	-7.46007	8.64781e-14	4.33785e-12	FRMD5
ENSG00000171951	23746.7	-0.897495	0.0457587	-19.6136	1.18287e-85	1.5328e-82	SCG2
ENSG00000172164	3806.6	-0.660806	0.069918	-9.45116	3.351e-21	3.36181e-19	SNTB1
ENSG00000172318	462.382	-0.706913	0.161063	-4.38905	1.13847e-05	0.000160065	B3GALT1
ENSG00000172366	384.898	0.614738	0.204704	3.00306	0.00267283	0.0171746	MCRIP2
ENSG00000172602	603.385	0.599616	0.136877	4.38069	1.18302e-05	0.000165879	RND1
ENSG00000172716	133.635	-0.754206	0.276651	-2.7262	0.00640678	0.0349563	SLFN11
ENSG00000172748	366.195	-2.05683	0.208476	-9.86602	5.84356e-23	6.83213e-21	ZNF596
ENSG00000173041	616.124	-0.653838	0.136808	-4.77923	1.75965e-06	2.98718e-05	ZNF680
ENSG00000173193	896.437	-0.566718	0.110935	-5.10855	3.24648e-07	6.45561e-06	PARP14
ENSG00000173267	359.164	0.527481	0.173385	3.04225	0.00234819	0.0154526	SNCG
ENSG00000173559	1954.81	-0.719497	0.0912309	-7.88655	3.10661e-15	1.80253e-13	NABP1
ENSG00000174080	982.983	-8.72744	1.97589	-4.41697	1.00095e-05	0.00014319	CTSF
ENSG00000174343	114.717	0.806416	0.303307	2.65875	0.00784317	0.0411059	CHRNA9
ENSG00000174460	625.219	0.599734	0.131057	4.57613	4.73652e-06	7.32864e-05	ZCCHC12
ENSG00000174600	898.724	0.697041	0.132286	5.26919	1.37027e-07	2.91088e-06	CMKLR1
ENSG00000174672	243.298	0.585537	0.221336	2.64546	0.00815791	0.0423841	BRSK2
ENSG00000174791	2172.28	-0.569712	0.0803961	-7.08631	1.37739e-12	6.10213e-11	RIN1
ENSG00000174944	116.759	2.04137	0.333194	6.12668	8.97338e-10	2.67311e-08	P2RY14
ENSG00000175073	2141.2	-0.551232	0.0854517	-6.45081	1.11255e-10	3.82745e-09	VCPIP1
ENSG00000175426	301.225	2.31567	0.221958	10.4329	1.75377e-25	2.31112e-23	PCSK1
ENSG00000176171	3783.41	0.668267	0.0743886	8.98346	2.62382e-19	2.27935e-17	BNIP3
ENSG00000176490	1470.02	0.526978	0.0892077	5.90732	3.47723e-09	9.51953e-08	DIRAS1
ENSG00000176697	2351.46	-0.552783	0.0795701	-6.94713	3.72802e-12	1.56255e-10	BDNF
ENSG00000176771	411.597	-1.51113	0.170253	-8.8758	6.9432e-19	5.77362e-17	NCKAP5
ENSG00000176855	387.818	0.869017	0.212256	4.09419	4.23644e-05	0.000508307	KRT18P28
ENSG00000176907	289.456	1.05929	0.190675	5.55548	2.76848e-08	6.58255e-07	TCIM
ENSG00000176928	419.365	-0.825726	0.16706	-4.94269	7.70517e-07	1.39971e-05	GCNT4
ENSG00000177380	1303.94	0.744692	0.0974857	7.63899	2.18936e-14	1.16193e-12	PPFIA3
ENSG00000177432	353.805	0.569096	0.197105	2.88727	0.003886	0.023286	NAP1L5
ENSG00000177576	122.506	-0.907982	0.296175	-3.0657	0.00217162	0.0144372	C18orf32
ENSG00000177606	13027.3	-0.992401	0.0493044	-20.128	4.19434e-90	6.5222e-87	JUN
ENSG00000177791	295.762	0.614741	0.191707	3.20667	0.00134283	0.00964925	MYOZ1
ENSG00000177873	210.288	1.17916	0.22747	5.18382	2.17384e-07	4.4478e-06	ZNF619
ENSG00000178081	65.4919	-1.16177	0.419134	-2.77183	0.00557426	0.0311467	ULK4P3
ENSG00000178235	427.149	-1.10825	0.163107	-6.79462	1.086e-11	4.26445e-10	SLITRK1
ENSG00000178343	166.455	-0.708334	0.254921	-2.77865	0.0054586	0.0306632	SHISA3
ENSG00000178695	3265.42	-0.814896	0.0762082	-10.693	1.09736e-26	1.47103e-24	KCTD12
ENSG00000178726	3121.25	-0.818601	0.0692867	-11.8147	3.27773e-32	5.7919e-30	THBD
ENSG00000178752	817.91	-0.575942	0.116126	-4.95962	7.06299e-07	1.29976e-05	ERFE
ENSG00000178776	487.46	0.629818	0.168644	3.73461	0.000188009	0.00184218	C5orf46
ENSG00000178882	1196.19	0.547818	0.0992586	5.5191	3.40733e-08	7.97951e-07	RFLNA
ENSG00000178947	424.862	0.530204	0.158671	3.34154	0.000833155	0.00648102	SMIM10L2A
ENSG00000179242	1019.97	-1.2266	0.106873	-11.4772	1.71706e-30	2.69701e-28	CDH4
ENSG00000179256	274.803	0.781346	0.195552	3.99559	6.45335e-05	0.000730879	SMCO3
ENSG00000179294	534.66	0.612097	0.143824	4.25587	2.08236e-05	0.000275975	NA
ENSG00000179348	136.523	0.975294	0.284968	3.42247	0.000620541	0.00504676	GATA2
ENSG00000179761	221.915	0.58388	0.223484	2.61263	0.0089849	0.0456735	PIPOX
ENSG00000179886	728.774	-0.580581	0.152735	-3.80123	0.000143981	0.0014691	TIGD5
ENSG00000180155	103.532	-10.1158	1.47384	-6.86359	6.7152e-12	2.71931e-10	LYNX1
ENSG00000180172	460.042	0.560656	0.172934	3.24203	0.00118683	0.0087259	RPS12P23
ENSG00000180389	1222.32	0.570963	0.102203	5.58653	2.31649e-08	5.62423e-07	ATP5F1EP2
ENSG00000180573	512.269	-0.654019	0.147373	-4.43783	9.08683e-06	0.000130471	HIST1H2AC
ENSG00000180730	6218.37	-1.27602	0.067006	-19.0434	7.44789e-81	8.27248e-78	SHISA2
ENSG00000180739	301.902	0.716449	0.198256	3.61376	0.00030179	0.00275725	S1PR5
ENSG00000180914	472.635	-0.583857	0.151372	-3.85711	0.000114737	0.0012047	OXTR
ENSG00000180921	343.114	-0.550181	0.183762	-2.99399	0.00275353	0.0176131	FAM83H
ENSG00000181143	47.6638	2.11694	0.521806	4.05695	4.97182e-05	0.000583926	MUC16
ENSG00000181381	396.316	-0.82447	0.164329	-5.0172	5.24302e-07	9.95469e-06	DDX60L
ENSG00000181450	951.427	-0.577588	0.113373	-5.09458	3.49519e-07	6.906e-06	ZNF678
ENSG00000181634	1698.12	-0.672831	0.0863366	-7.79312	6.53756e-15	3.63068e-13	TNFSF15
ENSG00000181652	52.4785	1.30777	0.463021	2.82442	0.0047366	0.0274317	ATG9B
ENSG00000182463	77.8495	1.62068	0.416769	3.88867	0.000100797	0.00107873	TSHZ2
ENSG00000182492	231487	0.524853	0.0483439	10.8567	1.85403e-27	2.55135e-25	BGN
ENSG00000182568	3968.57	0.517732	0.0679495	7.61936	2.54939e-14	1.3484e-12	SATB1
ENSG00000182993	200.182	0.915972	0.24947	3.67168	0.000240964	0.00227228	C12orf60
ENSG00000183010	3184.62	0.74748	0.0684957	10.9128	1.0012e-27	1.39006e-25	PYCR1
ENSG00000183117	140.931	-1.97144	0.304775	-6.46849	9.89867e-11	3.42054e-09	CSMD1
ENSG00000183691	205.416	-1.94133	0.243603	-7.96921	1.59692e-15	9.62485e-14	NOG
ENSG00000183779	6149.71	-0.546729	0.0610284	-8.95859	3.28871e-19	2.79451e-17	ZNF703
ENSG00000183798	412.339	0.539963	0.17744	3.04308	0.00234172	0.015423	EMILIN3
ENSG00000183833	89.4093	1.17659	0.366654	3.20899	0.001332	0.00958916	MAATS1
ENSG00000183876	4603.48	-1.21582	0.0653454	-18.6061	2.86685e-77	2.97197e-74	ARSI
ENSG00000184058	103.284	1.19672	0.327982	3.64874	0.000263525	0.00245628	TBX1
ENSG00000184156	68.2009	-1.26875	0.467035	-2.71662	0.00659529	0.035759	KCNQ3
ENSG00000184564	372.988	0.815748	0.175069	4.65958	3.16861e-06	5.1112e-05	SLITRK6
ENSG00000184986	506.593	-1.01821	0.168164	-6.05486	1.4054e-09	4.09251e-08	TMEM121
ENSG00000184988	409.043	0.530693	0.160819	3.29993	0.000967074	0.0073	TMEM106A
ENSG00000185052	89.4459	0.987792	0.362137	2.72767	0.00637825	0.0348272	SLC24A3
ENSG00000185338	778.232	-1.45996	0.128068	-11.3999	4.18575e-30	6.4444e-28	SOCS1
ENSG00000185347	781.503	-0.725763	0.132631	-5.47207	4.44812e-08	1.02169e-06	TEDC1
ENSG00000185477	1309.75	0.531792	0.117128	4.54028	5.6179e-06	8.53943e-05	GPRIN3
ENSG00000185551	20910	-0.629062	0.045611	-13.7919	2.8516e-43	7.77936e-41	NR2F2
ENSG00000185559	545.574	0.570901	0.139696	4.08673	4.37493e-05	0.000521703	DLK1
ENSG00000185614	667.646	-0.67216	0.136004	-4.94219	7.72508e-07	1.40169e-05	INKA1
ENSG00000185634	1134.27	0.891928	0.106898	8.34374	7.19798e-17	5.01922e-15	SHC4
ENSG00000185640	47.5746	1.61706	0.510059	3.17033	0.00152267	0.0106919	KRT79
ENSG00000185650	24548.7	-0.581488	0.0433566	-13.4117	5.16113e-41	1.29444e-38	ZFP36L1
ENSG00000185668	288.237	-0.901138	0.19336	-4.66041	3.15585e-06	5.1012e-05	POU3F1
ENSG00000185697	862.631	-0.987623	0.128607	-7.67937	1.59869e-14	8.63179e-13	MYBL1
ENSG00000185737	732.691	0.694726	0.13041	5.32724	9.97176e-08	2.15362e-06	NRG3
ENSG00000185742	107.107	-1.45343	0.317003	-4.58492	4.54161e-06	7.0622e-05	C11orf87
ENSG00000185760	339.418	-1.5089	0.185106	-8.15157	3.59233e-16	2.29879e-14	KCNQ5
ENSG00000185950	4086.39	-0.744663	0.0596599	-12.4818	9.38375e-36	1.94556e-33	IRS2
ENSG00000186340	6793.36	-0.657403	0.0523359	-12.5612	3.44896e-36	7.24747e-34	THBS2
ENSG00000187323	226.482	-0.838297	0.225458	-3.7182	0.000200649	0.00194398	DCC
ENSG00000187398	185.789	-0.702522	0.239958	-2.92769	0.00341488	0.0209004	LUZP2
ENSG00000187634	259.939	1.18603	0.220228	5.38547	7.22566e-08	1.60513e-06	SAMD11
ENSG00000187955	828.336	-0.818806	0.130909	-6.25476	3.98138e-10	1.24568e-08	COL14A1
ENSG00000188064	178.862	-1.22754	0.245884	-4.99235	5.965e-07	1.11085e-05	WNT7B
ENSG00000188112	120.412	-1.06633	0.311037	-3.42832	0.00060734	0.00495495	C6orf132
ENSG00000188171	569.743	-0.604858	0.146219	-4.13667	3.52376e-05	0.000432133	ZNF626
ENSG00000188206	209.933	-0.969493	0.227759	-4.25665	2.07512e-05	0.00027556	NA
ENSG00000188290	1190.82	-0.533332	0.1159	-4.60164	4.19177e-06	6.57077e-05	HES4
ENSG00000188419	5197.19	0.593728	0.0644348	9.21441	3.1299e-20	2.98589e-18	CHM
ENSG00000188488	268.442	0.728273	0.20234	3.59925	0.000319135	0.0028852	SERPINA5
ENSG00000188993	70.9342	-1.03108	0.400247	-2.57611	0.00999179	0.0495605	LRRC66
ENSG00000189060	4908.88	0.58082	0.0600236	9.67654	3.79351e-22	4.15416e-20	H1F0
ENSG00000196263	223.572	1.43824	0.226252	6.35679	2.06011e-10	6.78702e-09	ZNF471
ENSG00000196352	158.211	0.961112	0.300767	3.19553	0.00139574	0.00994675	CD55
ENSG00000196557	3280.82	0.598413	0.159067	3.76202	0.000168545	0.00168245	CACNA1H
ENSG00000196972	840.071	0.96649	0.119769	8.0696	7.05275e-16	4.42219e-14	SMIM10L2B
ENSG00000197020	871.266	-0.725523	0.116111	-6.24853	4.1433e-10	1.28857e-08	ZNF100
ENSG00000197021	4330.31	0.637016	0.061111	10.4239	1.92827e-25	2.51972e-23	CXorf40B
ENSG00000197044	262.972	3.0984	0.259366	11.9461	6.80552e-33	1.23053e-30	ZNF441
ENSG00000197045	11077.3	-0.509259	0.058754	-8.66765	4.41123e-18	3.44696e-16	GMFB
ENSG00000197083	108.462	1.9544	0.322693	6.05653	1.39089e-09	4.05786e-08	ZNF300P1
ENSG00000197208	363.619	-0.713429	0.185636	-3.84316	0.000121462	0.00127016	SLC22A4
ENSG00000197358	1078.28	0.827068	0.110921	7.45635	8.8953e-14	4.4334e-12	BNIP3P1
ENSG00000197406	526.515	0.967441	0.151155	6.40031	1.55067e-10	5.20796e-09	DIO3
ENSG00000197442	281.329	0.814856	0.201471	4.04454	5.2426e-05	0.000611571	MAP3K5
ENSG00000197444	287.481	0.663927	0.194564	3.41238	0.000643976	0.00521618	OGDHL
ENSG00000197467	1727.35	0.660826	0.086206	7.66566	1.77919e-14	9.54014e-13	COL13A1
ENSG00000197550	119.825	-0.820718	0.300117	-2.73466	0.00624452	0.0341743
ENSG00000197565	834.909	0.512032	0.120913	4.2347	2.28856e-05	0.0002983	COL4A6
ENSG00000197620	960.542	0.850332	0.111959	7.595	3.07798e-14	1.60075e-12	CXorf40A
ENSG00000197646	892.519	-0.524195	0.123727	-4.23671	2.26817e-05	0.000296137	PDCD1LG2
ENSG00000197782	589.129	-0.556603	0.153496	-3.62617	0.000287654	0.00264364	ZNF780A
ENSG00000197852	1703.94	-1.2967	0.087976	-14.7393	3.60638e-49	1.19317e-46	INKA2
ENSG00000197872	724.482	0.53976	0.122572	4.40363	1.06455e-05	0.000150989	FAM49A
ENSG00000198028	124.78	6.65406	0.699476	9.51292	1.85391e-21	1.92189e-19	ZNF560
ENSG00000198046	229.986	4.52189	0.309213	14.6239	1.97855e-48	6.40969e-46	ZNF667
ENSG00000198286	409.677	0.886972	0.160784	5.51655	3.45712e-08	8.07181e-07	CARD11
ENSG00000198331	298.545	-0.566675	0.196887	-2.87817	0.00399984	0.0239037	HYLS1
ENSG00000198523	135.552	1.11399	0.283433	3.93033	8.48305e-05	0.000926344	PLN
ENSG00000198729	346.489	0.899906	0.183668	4.89964	9.60117e-07	1.71213e-05	PPP1R14C
ENSG00000198768	2160.29	1.48199	0.0835433	17.7391	2.09128e-70	1.71155e-67	APCDD1L
ENSG00000198797	221.065	-1.75768	0.231146	-7.6042	2.86681e-14	1.49594e-12	BRINP2
ENSG00000198807	162.068	0.904738	0.258993	3.49329	0.000477115	0.00405861	PAX9
ENSG00000198825	31499.3	0.589979	0.0420838	14.0191	1.19063e-44	3.42856e-42	INPP5F
ENSG00000198829	1005.88	1.80271	0.113317	15.9085	5.53399e-57	2.60768e-54	SUCNR1
ENSG00000198842	93.2494	-2.01482	0.366927	-5.49105	3.99547e-08	9.21803e-07	DUSP27
ENSG00000198910	29182.6	-0.578859	0.03851	-15.0314	4.57187e-51	1.65331e-48	L1CAM
ENSG00000198959	41591.2	-0.913898	0.0381141	-23.978	4.72334e-127	2.44826e-123	TGM2
ENSG00000203805	1912.75	0.678547	0.0798772	8.49488	1.9814e-17	1.46718e-15	PLPP4
ENSG00000203952	619.916	-0.515884	0.140859	-3.66242	0.000249848	0.0023461	CCDC160
ENSG00000204128	78.9045	1.39727	0.383148	3.64681	0.000265517	0.00246937	C2orf72
ENSG00000204183	99.7095	-0.889995	0.33101	-2.68872	0.00717255	0.0382225	GDF5OS
ENSG00000204381	2126.1	-0.559039	0.0807296	-6.92484	4.36471e-12	1.8003e-10	LAYN
ENSG00000204634	876.097	-0.504247	0.124163	-4.06116	4.88304e-05	0.000575237	TBC1D8
ENSG00000204789	51.978	1.49667	0.464273	3.22369	0.00126551	0.00919991	ZNF204P
ENSG00000204965	87.0767	-5.05885	0.559196	-9.04665	1.47421e-19	1.325e-17	PCDHA5
ENSG00000205221	73.067	1.42037	0.40235	3.53019	0.000415259	0.00360475	VIT
ENSG00000205336	3705.28	-0.700729	0.0692685	-10.1161	4.68588e-24	5.82924e-22	ADGRG1
ENSG00000205403	1164.67	2.08797	0.107562	19.4117	6.14063e-84	7.34514e-81	CFI
ENSG00000205420	309.436	1.58777	0.244717	6.4882	8.68681e-11	3.0287e-09	KRT6A
ENSG00000205534	114.136	-0.889674	0.310667	-2.86376	0.00418652	0.0248475	SMG1P2
ENSG00000205683	1127.54	-0.515587	0.105358	-4.89367	9.89744e-07	1.76295e-05	DPF3
ENSG00000206190	261.592	0.629502	0.215796	2.91712	0.00353276	0.0214839	ATP10A
ENSG00000211448	724.829	1.13509	0.133995	8.47112	2.43039e-17	1.79112e-15	DIO2
ENSG00000211772	135.007	2.48233	0.362567	6.84654	7.56585e-12	3.0479e-10	TRBC2
ENSG00000212724	242.383	-0.696576	0.215142	-3.23775	0.00120475	0.00882427	KRTAP2-3
ENSG00000212747	3947.56	0.517877	0.0626622	8.26458	1.40183e-16	9.43653e-15	RTL8B
ENSG00000213232	61.3917	-9.36099	1.49369	-6.26702	3.68016e-10	1.16314e-08	PPP1R2P10
ENSG00000213642	170	0.872033	0.28512	3.05848	0.00222463	0.0147518
ENSG00000213943	390.176	0.856665	0.18034	4.75027	2.03149e-06	3.4151e-05	KRT18P17
ENSG00000213958	211.254	1.1296	0.225357	5.01251	5.37237e-07	1.01631e-05	KRT18P29
ENSG00000213965	303.144	-0.687706	0.199372	-3.44936	0.00056191	0.00465266	NUDT19
ENSG00000214012	278.57	0.548073	0.204452	2.6807	0.0073469	0.0389381	KRT18P38
ENSG00000214110	2547.93	0.659802	0.0714323	9.23674	2.54113e-20	2.45432e-18	LDHAP4
ENSG00000214207	356.977	0.819418	0.178944	4.57919	4.66779e-06	7.2367e-05	KRT18P10
ENSG00000214541	318.815	0.597116	0.198094	3.01431	0.00257565	0.0166188	RPS4XP3
ENSG00000215016	62.4461	1.20857	0.409802	2.94915	0.00318645	0.0197644	RPL24P7
ENSG00000215089	863.972	0.728011	0.128572	5.66229	1.49368e-08	3.75229e-07	KRT18P11
ENSG00000215333	87.6134	0.88613	0.344405	2.57293	0.0100841	0.0499228	KRT18P23
ENSG00000215808	172.551	1.2559	0.257527	4.87679	1.07828e-06	1.90971e-05	LINC01139
ENSG00000217165	217.605	-1.26256	0.236117	-5.34716	8.93447e-08	1.95953e-06	ANKRD18EP
ENSG00000217889	109.395	0.822935	0.315942	2.60471	0.00919534	0.0464698	KRT18P48
ENSG00000221818	899.017	-1.52033	0.11945	-12.7278	4.14294e-37	9.07363e-35	EBF2
ENSG00000221866	11180.7	-0.861945	0.0490672	-17.5666	4.43641e-69	3.44931e-66	PLXNA4
ENSG00000221963	406.517	-0.677243	0.186971	-3.62218	0.000292125	0.00267997	APOL6
ENSG00000222022	219.616	1.56877	0.234285	6.696	2.14197e-11	8.04533e-10
ENSG00000222032	257.232	1.56622	0.222233	7.04764	1.81974e-12	7.91932e-11
ENSG00000223477	55.1132	1.32559	0.482772	2.74579	0.00603654	0.0332394	NA
ENSG00000223508	169.169	-2.07742	0.284092	-7.31247	2.62282e-13	1.2474e-11	RPL23AP53
ENSG00000223756	653.205	0.537567	0.142551	3.77106	0.000162556	0.0016287	TSSC2
ENSG00000223764	143.023	0.825437	0.297497	2.7746	0.00552691	0.030926	LINC02593
ENSG00000224687	155.159	-0.768859	0.259315	-2.96496	0.00302723	0.0189583	RASAL2-AS1
ENSG00000225135	67.2845	-1.08522	0.40155	-2.70259	0.00688021	0.0369729	NA
ENSG00000226476	81.9182	1.41355	0.364261	3.88059	0.000104205	0.00110986	LINC01748
ENSG00000226539	144.299	-0.729657	0.266993	-2.73287	0.00627845	0.0343284
ENSG00000226806	104.232	1.21301	0.348998	3.47571	0.000509508	0.00429423
ENSG00000227184	712.496	-1.1852	0.141248	-8.39096	4.82208e-17	3.47145e-15	NA
ENSG00000228065	255.005	0.750581	0.203617	3.68623	0.000227597	0.00216329	LINC01515
ENSG00000228203	364.688	-1.24771	0.172205	-7.24551	4.30821e-13	2.02395e-11	RNF144A-AS1
ENSG00000229056	79.6293	1.08189	0.361162	2.99558	0.00273921	0.0175431	HECW2-AS1
ENSG00000229481	69.2859	1.19051	0.405158	2.93838	0.00329932	0.0203219	NA
ENSG00000229645	226.849	-0.754219	0.216919	-3.47697	0.000507116	0.00428245	NA
ENSG00000230630	1575.17	-0.654052	0.0994328	-6.57783	4.77357e-11	1.72225e-09	DNM3OS
ENSG00000230797	127.958	-0.784483	0.288095	-2.723	0.00646927	0.0351492	YY2
ENSG00000230838	3177.04	1.05483	0.0750896	14.0476	7.97235e-45	2.33906e-42	LINC01614
ENSG00000230844	1001.74	0.907382	0.122585	7.40209	1.34054e-13	6.57583e-12	ZNF674-AS1
ENSG00000231290	122.462	1.7785	0.380205	4.67775	2.90039e-06	4.71276e-05	APCDD1L-DT
ENSG00000231365	279.342	-0.847129	0.19734	-4.29274	1.76481e-05	0.000238426	WARS2-AS1
ENSG00000231607	398.632	-0.664454	0.178867	-3.71479	0.000203369	0.00196544	DLEU2
ENSG00000232434	177.378	-0.848002	0.251364	-3.37361	0.000741903	0.00587234	AJM1
ENSG00000232442	142.53	-0.784532	0.277845	-2.82363	0.00474831	0.0274791	MHENCR
ENSG00000233056	124.308	1.06148	0.290136	3.65855	0.000253647	0.00237603	ERVH48-1
ENSG00000233429	72.395	1.42665	0.381929	3.73538	0.000187434	0.0018377	HOTAIRM1
ENSG00000233971	185.937	0.639144	0.245627	2.60209	0.00926562	0.0467946	RPS20P10
ENSG00000234444	682.622	-0.763172	0.128484	-5.93981	2.85352e-09	8.00943e-08	ZNF736
ENSG00000234737	159.578	0.666812	0.255321	2.61166	0.00901038	0.0457731	KRT18P15
ENSG00000234745	319.383	0.742733	0.18722	3.96716	7.27353e-05	0.000810777	HLA-B
ENSG00000234840	75.3785	1.00201	0.379824	2.63809	0.00833738	0.0431579	LINC01239
ENSG00000234883	127.596	-1.03804	0.293138	-3.54113	0.000398418	0.00347666	MIR155HG
ENSG00000235275	95.9622	1.07392	0.343558	3.12588	0.00177274	0.0122136	KRT18P16
ENSG00000235437	3330.77	0.543568	0.064803	8.388	4.94479e-17	3.54339e-15	LINC01278
ENSG00000235750	272.494	0.858325	0.231196	3.71255	0.000205182	0.0019805	KIAA0040
ENSG00000235847	240.162	0.6131	0.212836	2.88062	0.00396896	0.0237283	LDHAP7
ENSG00000236090	253.29	0.6202	0.202285	3.06597	0.00216969	0.0144305	LDHAP3
ENSG00000237515	460.034	-3.01331	0.178776	-16.8552	9.60724e-64	6.49533e-61	SHISA9
ENSG00000237945	153.434	0.837457	0.27777	3.01493	0.0025704	0.0165919	LINC00649
ENSG00000240132	206.797	0.65532	0.227014	2.88669	0.00389321	0.0233202	ETF1P2
ENSG00000240602	77.0868	1.06119	0.381921	2.77855	0.00546022	0.0306632	AADACP1
ENSG00000240771	690.153	0.630465	0.132576	4.75549	1.97965e-06	3.33878e-05	ARHGEF25
ENSG00000241360	135.494	-0.730367	0.276133	-2.64499	0.00816944	0.0424298	PDXP
ENSG00000243279	4639.4	0.560437	0.0619582	9.0454	1.49116e-19	1.325e-17	PRAF2
ENSG00000244161	156.258	0.978419	0.260611	3.75432	0.00017381	0.00172699	FLNB-AS1
ENSG00000246263	136.388	-0.980803	0.28814	-3.40392	0.000664272	0.00534926	UBR5-AS1
ENSG00000246705	5803.95	0.819573	0.0615785	13.3094	2.04072e-40	4.88203e-38	H2AFJ
ENSG00000246763	148.926	-0.719038	0.269116	-2.67185	0.00754346	0.039782	RGMB-AS1
ENSG00000247095	449.104	0.989029	0.180089	5.49189	3.9765e-08	9.20158e-07	MIR210HG
ENSG00000247516	110.956	1.54547	0.314739	4.91032	9.09271e-07	1.63081e-05	MIR4458HG
ENSG00000248175	235.826	-0.607053	0.218149	-2.78274	0.00539025	0.030402	NA
ENSG00000248187	215.108	-0.70832	0.221183	-3.20241	0.00136282	0.00974338
ENSG00000249119	277.304	0.585854	0.193297	3.03085	0.0024387	0.0158868	MTND6P4
ENSG00000249378	157.534	0.822595	0.258328	3.1843	0.00145104	0.0102889	LINC01060
ENSG00000249992	1163.25	-0.608057	0.101655	-5.98158	2.20982e-09	6.28203e-08	TMEM158
ENSG00000250131	144.019	0.898815	0.274096	3.2792	0.00104101	0.00777884
ENSG00000251129	80.0552	5.9492	1.57207	3.7843	0.000154143	0.00155544	LINC02506
ENSG00000251192	351.123	0.592073	0.181504	3.26204	0.00110615	0.00819862	ZNF674
ENSG00000254122	2380.84	-1.60147	0.0791876	-20.2238	6.04534e-91	1.0445e-87	PCDHGB7
ENSG00000254198	259.97	-0.702128	0.200039	-3.50995	0.000448185	0.00385896
ENSG00000254206	50.1137	2.30836	0.499024	4.62574	3.73259e-06	5.91056e-05	NPIPB11
ENSG00000254535	519.714	-0.705133	0.166017	-4.24735	2.16316e-05	0.00028482	PABPC4L
ENSG00000254656	180.052	0.991658	0.249162	3.97997	6.89247e-05	0.000773847	RTL1
ENSG00000255302	11700.3	-0.517906	0.122343	-4.23323	2.30362e-05	0.000299945	EID1
ENSG00000255318	145.26	0.697223	0.265147	2.62957	0.00854934	0.0439769	NA
ENSG00000255471	113.625	0.78813	0.304717	2.58644	0.00969741	0.0483937
ENSG00000255529	1725.99	-0.50298	0.0904389	-5.56155	2.67397e-08	6.37733e-07	POLR2M
ENSG00000256073	132.038	0.89691	0.284288	3.15494	0.00160532	0.0112091	URB1-AS1
ENSG00000256576	87.4572	-2.12856	0.37657	-5.6525	1.58131e-08	3.93429e-07	LINC02361
ENSG00000256667	202.105	-0.949424	0.247834	-3.83089	0.000127679	0.00132449	KLRA1P
ENSG00000257674	286.199	0.702294	0.195864	3.58562	0.000336274	0.00302258
ENSG00000258738	75.3681	-1.13123	0.395297	-2.86171	0.00421359	0.02497
ENSG00000259319	53.5638	1.25069	0.450072	2.77886	0.00545496	0.0306632
ENSG00000259426	158.483	-0.785553	0.261579	-3.00312	0.0026723	0.0171746
ENSG00000259623	432.995	-0.817475	0.157509	-5.19002	2.10268e-07	4.31355e-06
ENSG00000259865	136.191	-0.930747	0.336653	-2.7647	0.00569745	0.0316751
ENSG00000259953	193.788	-0.870438	0.231207	-3.76476	0.000166708	0.00166708
ENSG00000260766	301.128	-0.529188	0.188626	-2.80549	0.00502409	0.0287549	NA
ENSG00000261189	583.192	0.696193	0.145412	4.78772	1.68687e-06	2.88252e-05
ENSG00000261326	231.078	-0.710341	0.219812	-3.23159	0.00123104	0.00898831	LINC01355
ENSG00000261355	153.45	0.685071	0.261572	2.61906	0.00881737	0.0450575	NA
ENSG00000263535	337.258	0.746882	0.188497	3.96231	7.42296e-05	0.000826841	AK4P1
ENSG00000264433	263.016	-0.525198	0.201252	-2.60965	0.00906351	0.0459529	NA
ENSG00000267313	214.6	1.22032	0.221915	5.49901	3.81923e-08	8.85082e-07
ENSG00000268230	64.4791	-1.09979	0.409978	-2.68256	0.00730611	0.0388145
ENSG00000268812	184.072	-0.844327	0.251844	-3.35257	0.000800638	0.006272
ENSG00000269728	1977.01	-0.653346	0.197556	-3.30715	0.000942517	0.00715982	NA
ENSG00000270069	3666.97	-0.578852	0.18446	-3.13809	0.00170054	0.0117683	MIR222HG
ENSG00000271430	697.309	-0.7375	0.128359	-5.7456	9.15944e-09	2.38575e-07	NA
ENSG00000271533	441.052	-0.59383	0.154553	-3.84224	0.000121918	0.00127322
ENSG00000272198	151.897	-1.27166	0.276442	-4.60007	4.22342e-06	6.60707e-05	NA
ENSG00000272579	238.13	-0.665145	0.20934	-3.17734	0.00148633	0.0105009	NA
ENSG00000272933	295.643	-0.620381	0.204132	-3.03911	0.00237274	0.0155746
ENSG00000273415	1013.6	0.925577	0.118224	7.82903	4.91656e-15	2.76002e-13

## Sheet: neural crest cells patient
Differentially regulated genes iPS derived neural crest cells
Ensembl Gene ID	baseMean	log2FoldChange	lfcSE	stat	pvalue	padj	Gene_name
ENSG00000000457	1582.32	1.06476	0.322426	3.30232	0.000958872	0.0111332	SCYL3
ENSG00000001617	3862.26	2.47437	0.327437	7.55679	4.13127e-14	5.28453e-12	SEMA3F
ENSG00000002079	263.018	-4.89378	0.637037	-7.6821	1.56506e-14	2.06014e-12	MYH16
ENSG00000002549	5063.63	-0.825807	0.297975	-2.7714	0.00558161	0.0436824	LAP3
ENSG00000003402	1493.97	-1.73273	0.579563	-2.98971	0.00279242	0.025586	CFLAR
ENSG00000003756	12433.4	0.855688	0.280889	3.04636	0.0023163	0.0222898	RBM5
ENSG00000004961	5377.38	-0.968295	0.301443	-3.21219	0.00131726	0.0143592	HCCS
ENSG00000005001	7.4615	-6.52029	2.21191	-2.94781	0.0032003	0.0285323	PRSS22
ENSG00000005020	905.078	-2.05759	0.590549	-3.4842	0.000493612	0.00650137	SKAP2
ENSG00000005059	1469.29	-3.78044	0.532934	-7.09364	1.3063e-12	1.39509e-10	MCUB
ENSG00000005073	13.2221	-7.34596	1.92029	-3.82544	0.000130538	0.00215103	HOXA11
ENSG00000005102	1450.46	4.26782	0.646043	6.60609	3.94612e-11	3.29683e-09	MEOX1
ENSG00000005108	1168.43	3.68594	0.439913	8.37879	5.34738e-17	1.00058e-14	THSD7A
ENSG00000005513	811.039	1.90862	0.386994	4.9319	8.1432e-07	2.63386e-05	SOX8
ENSG00000005884	10324.8	-3.41693	0.620674	-5.5052	3.68756e-08	1.70041e-06	ITGA3
ENSG00000005893	27612.5	-1.10485	0.281243	-3.92845	8.54955e-05	0.00152462	LAMP2
ENSG00000005961	147.207	1.92831	0.462406	4.17018	3.04365e-05	0.000635713	ITGA2B
ENSG00000006016	1785.27	3.12434	0.759907	4.11148	3.93136e-05	0.000788397	CRLF1
ENSG00000006047	273.278	3.83	0.49623	7.7182	1.17986e-14	1.59959e-12	YBX2
ENSG00000006128	1537.13	5.76486	0.677382	8.51049	1.73194e-17	3.5648e-15	TAC1
ENSG00000006283	3118.51	6.36392	0.86907	7.32268	2.43066e-13	2.88128e-11	CACNA1G
ENSG00000006459	1883.41	1.29191	0.304251	4.24621	2.17418e-05	0.000476531	KDM7A
ENSG00000006468	6384.74	1.16507	0.428013	2.72205	0.00648782	0.0488658	ETV1
ENSG00000006611	84.0978	8.2648	1.67073	4.94682	7.54355e-07	2.47527e-05	USH1C
ENSG00000006704	4366.56	0.821173	0.287413	2.85712	0.00427507	0.0359434	GTF2IRD1
ENSG00000007062	4919	3.32415	0.461354	7.2052	5.79603e-13	6.52875e-11	PROM1
ENSG00000007129	91.6817	2.44113	0.833039	2.93039	0.00338535	0.0298705	CEACAM21
ENSG00000007237	1059.3	-1.70724	0.317979	-5.36904	7.91553e-08	3.40714e-06	GAS7
ENSG00000007314	53.3525	3.95763	0.78402	5.04787	4.46753e-07	1.57554e-05	SCN4A
ENSG00000007376	2748.84	-0.93451	0.334381	-2.79475	0.00519402	0.0414661	RPUSD1
ENSG00000007402	764.2	2.30614	0.651047	3.5422	0.000396804	0.00542682	CACNA2D2
ENSG00000007933	44.0832	5.24736	1.38406	3.7913	0.000149863	0.00242708	FMO3
ENSG00000007944	2737.98	1.98333	0.425758	4.65836	3.18742e-06	8.8331e-05	MYLIP
ENSG00000008056	370.985	-2.68986	0.455777	-5.90171	3.59758e-09	2.0621e-07	SYN1
ENSG00000008086	1786.55	-1.23405	0.396464	-3.11264	0.00185423	0.0187418	CDKL5
ENSG00000008118	197.176	2.38699	0.666723	3.58018	0.00034336	0.00481065	CAMK1G
ENSG00000008196	2518.25	3.05885	0.650358	4.70334	2.55939e-06	7.25245e-05	TFAP2B
ENSG00000008277	1089.07	1.96601	0.72282	2.71992	0.0065298	0.0490678	ADAM22
ENSG00000008282	7754.09	-1.16128	0.347795	-3.33896	0.00084092	0.0100104	SYPL1
ENSG00000008283	365.922	-1.28918	0.474666	-2.71597	0.00660828	0.0494933	CYB561
ENSG00000008311	4416.34	1.37806	0.491847	2.80181	0.00508174	0.0408425	AASS
ENSG00000008441	1222.47	-2.02664	0.398708	-5.08301	3.71493e-07	1.33718e-05	NFIX
ENSG00000008516	355.063	2.80942	0.73039	3.84647	0.000119833	0.00200217	MMP25
ENSG00000008517	110.219	-2.57297	0.504758	-5.09742	3.44307e-07	1.25936e-05	IL32
ENSG00000008735	553.379	-1.38505	0.475768	-2.9112	0.00360045	0.0314013	MAPK8IP2
ENSG00000009335	13517.3	-1.08107	0.374812	-2.8843	0.00392284	0.0336016	UBE3C
ENSG00000009694	1482.94	4.10879	0.455638	9.01766	1.92145e-19	5.43795e-17	TENM1
ENSG00000009950	38.3746	5.09768	1.30348	3.91083	9.19777e-05	0.00161934	MLXIPL
ENSG00000010310	288.117	2.41287	0.543535	4.43921	9.02879e-06	0.000218398	GIPR
ENSG00000010818	2627.24	-1.3969	0.463855	-3.0115	0.00259959	0.0242148	HIVEP2
ENSG00000010932	268.264	4.04291	1.26744	3.18982	0.00142359	0.0152467	FMO1
ENSG00000011021	4309.59	1.36792	0.451008	3.03303	0.00242112	0.022955	CLCN6
ENSG00000011198	1083.93	-1.52573	0.320412	-4.76179	1.91881e-06	5.6715e-05	ABHD5
ENSG00000011258	4603.8	1.28801	0.446951	2.88177	0.00395442	0.0337602	MBTD1
ENSG00000011422	9122.83	-2.68948	0.76334	-3.52331	0.000426197	0.00575404	PLAUR
ENSG00000011465	4554.93	2.05677	0.336073	6.12	9.35754e-10	6.12324e-08	DCN
ENSG00000011677	663.889	2.72685	0.892171	3.05642	0.00224	0.0217478	GABRA3
ENSG00000012171	308.005	2.08618	0.386025	5.40427	6.50724e-08	2.82784e-06	SEMA3B
ENSG00000013288	4982.26	-1.22469	0.44682	-2.74091	0.00612698	0.0468969	MAN2B2
ENSG00000013364	6399.84	-2.37025	0.863842	-2.74385	0.00607231	0.0465299	MVP
ENSG00000013563	1959.83	-2.04248	0.494719	-4.12856	3.65042e-05	0.00073926	DNASE1L1
ENSG00000013619	4636.49	-2.75105	0.63609	-4.32493	1.52579e-05	0.00034789	MAMLD1
ENSG00000015413	10.9918	5.28621	1.89962	2.78278	0.00538956	0.0425921	DPEP1
ENSG00000017373	314.008	2.55118	0.388517	6.56644	5.1531e-11	4.22722e-09	NA
ENSG00000017427	152.756	-2.97658	0.725191	-4.10455	4.05105e-05	0.000808104	IGF1
ENSG00000018699	2821.28	-0.808758	0.290704	-2.78207	0.00540138	0.0426552	TTC27
ENSG00000019505	390.813	2.46197	0.494242	4.9813	6.31569e-07	2.12157e-05	SYT13
ENSG00000019582	245.465	3.85893	1.06443	3.62536	0.000288559	0.00416396	CD74
ENSG00000019991	711.426	1.9723	0.523316	3.76886	0.000163998	0.002613	HGF
ENSG00000020129	3389.32	-0.959063	0.305675	-3.13753	0.0017038	0.0175584	NCDN
ENSG00000021355	291.929	2.09974	0.465726	4.50852	6.528e-06	0.0001641	SERPINB1
ENSG00000021826	7810.6	1.53146	0.503644	3.04076	0.00235978	0.0225446	CPS1
ENSG00000022556	1727.02	14.0688	1.6535	8.50851	1.76177e-17	3.59354e-15	NLRP2
ENSG00000023516	8664.7	-0.869229	0.28162	-3.08653	0.00202508	0.0201008	AKAP11
ENSG00000023892	178.896	2.02342	0.412351	4.90702	9.24704e-07	2.94048e-05	DEF6
ENSG00000023909	1735.52	-1.55217	0.38865	-3.99375	6.50357e-05	0.00121091	GCLM
ENSG00000025434	419.996	1.58463	0.574688	2.75738	0.00582669	0.0451781	NR1H3
ENSG00000026103	1570.5	-2.52276	0.392543	-6.4267	1.30402e-10	9.84143e-09	FAS
ENSG00000026297	567.911	-1.33085	0.452496	-2.94112	0.00327027	0.0290476	RNASET2
ENSG00000026508	17270.2	-4.57498	0.566045	-8.08237	6.35212e-16	9.98738e-14	CD44
ENSG00000026950	826.315	1.01654	0.373682	2.72035	0.00652137	0.0490207	BTN3A1
ENSG00000027644	68.0724	2.84011	0.759029	3.74177	0.000182728	0.00287301	INSRR
ENSG00000028137	301.605	3.72073	0.480907	7.73689	1.01877e-14	1.38952e-12	TNFRSF1B
ENSG00000028277	450.692	-2.1195	0.629075	-3.36924	0.00075376	0.00919002	POU2F2
ENSG00000029153	1096.92	-3.90211	0.319318	-12.2201	2.42662e-34	2.61624e-31	ARNTL2
ENSG00000029534	114.167	-1.90305	0.544179	-3.4971	0.000470344	0.00625312	ANK1
ENSG00000030419	389.567	1.02089	0.366861	2.78277	0.00538962	0.0425921	IKZF2
ENSG00000031544	33.4889	2.70982	0.835513	3.2433	0.00118155	0.0131457	NA
ENSG00000032219	2672.98	0.945792	0.287276	3.29227	0.000993806	0.0114449	ARID4A
ENSG00000033011	1646.9	-1.06517	0.339754	-3.13512	0.00171786	0.0176711	ALG1
ENSG00000033050	10178.8	-0.824624	0.289501	-2.84843	0.00439355	0.0367199	ABCF2
ENSG00000033170	9446.32	-1.10687	0.330992	-3.34409	0.00082553	0.00988933	FUT8
ENSG00000034152	3107.9	-1.13329	0.304795	-3.71819	0.000200655	0.00310528	MAP2K3
ENSG00000035664	251.633	1.59719	0.367438	4.34684	1.38111e-05	0.000318753	DAPK2
ENSG00000035681	4325.55	-0.884628	0.292117	-3.02834	0.00245902	0.0232268	NSMAF
ENSG00000035862	41235.6	-1.20633	0.406706	-2.9661	0.00301598	0.0271943	TIMP2
ENSG00000037897	1054.92	-2.1526	0.385937	-5.57758	2.43887e-08	1.17737e-06	METTL1
ENSG00000037965	15.9116	-4.18931	1.21898	-3.43674	0.000588754	0.00753532
ENSG00000038210	3481.53	-1.21171	0.300699	-4.02964	5.58626e-05	0.00106017	PI4K2B
ENSG00000039139	219.916	-2.12048	0.378195	-5.60683	2.06071e-08	1.01648e-06	DNAH5
ENSG00000041353	103.44	-1.63653	0.456815	-3.58248	0.000340343	0.0047743	RAB27B
ENSG00000041515	149.329	-2.51521	0.425839	-5.90647	3.49519e-09	2.0136e-07	MYO16
ENSG00000042493	2386.02	-2.22288	0.37141	-5.98497	2.16426e-09	1.31019e-07	CAPG
ENSG00000042832	122.258	-1.84655	0.567869	-3.25172	0.00114709	0.012819	TG
ENSG00000043039	26.7835	5.59138	1.72498	3.24141	0.0011894	0.0132135	BARX2
ENSG00000043143	516.471	-2.09427	0.444013	-4.71669	2.39709e-06	6.85259e-05	JADE2
ENSG00000046604	4005.14	-2.31936	0.531569	-4.36323	1.28158e-05	0.000298828	DSG2
ENSG00000046889	917.886	3.01832	1.00896	2.99152	0.00277592	0.0254762	PREX2
ENSG00000047365	126.893	1.97778	0.709245	2.78857	0.00529419	0.0420059	ARAP2
ENSG00000047621	2971.88	-0.975686	0.292891	-3.33123	0.000864638	0.0102358	C12orf4
ENSG00000047644	10422.7	-0.941644	0.287549	-3.27473	0.00105764	0.0119551	WWC3
ENSG00000048052	1512.7	1.95297	0.535162	3.6493	0.000262957	0.0038564	HDAC9
ENSG00000048162	1541.06	-1.37704	0.298321	-4.61598	3.91252e-06	0.000106342	NOP16
ENSG00000048740	3114.32	-1.85159	0.425041	-4.35626	1.32302e-05	0.000306596	CELF2
ENSG00000048828	11252.6	-1.31739	0.282645	-4.66095	3.14752e-06	8.76449e-05	FAM120A
ENSG00000049089	1098.89	3.3805	0.544549	6.20789	5.37011e-10	3.68438e-08	COL9A2
ENSG00000049192	1964.96	-2.47096	0.498277	-4.95902	7.08502e-07	2.3452e-05	ADAMTS6
ENSG00000049249	12.6351	-5.7611	1.82744	-3.15256	0.00161847	0.0168245	TNFRSF9
ENSG00000049540	1592.47	2.70755	0.429912	6.29791	3.01695e-10	2.20344e-08	ELN
ENSG00000049769	706.732	1.79548	0.460731	3.89701	9.73857e-05	0.00169739	PPP1R3F
ENSG00000050426	1738.5	1.05252	0.294659	3.57201	0.000354253	0.00493882	LETMD1
ENSG00000050555	1951.46	4.7212	0.947202	4.98436	6.21664e-07	2.09451e-05	LAMC3
ENSG00000050767	412.792	2.8787	0.529564	5.43598	5.44955e-08	2.43431e-06	COL23A1
ENSG00000051382	1378.56	-1.071	0.293917	-3.64387	0.000268565	0.00391537	PIK3CB
ENSG00000052126	10767.5	0.951435	0.28942	3.28739	0.00101121	0.0116001	PLEKHA5
ENSG00000052749	4134.79	-1.46687	0.290991	-5.04096	4.63205e-07	1.61843e-05	RRP12
ENSG00000052850	6688.08	7.59251	1.20402	6.30595	2.86429e-10	2.10553e-08	ALX4
ENSG00000053372	6398.72	-1.38887	0.384443	-3.61267	0.000303056	0.00433997	MRTO4
ENSG00000053438	735.027	5.19145	1.13452	4.57591	4.74155e-06	0.00012556	NNAT
ENSG00000054356	1649.51	-5.37259	0.822488	-6.53213	6.48413e-11	5.1033e-09	PTPRN
ENSG00000055483	4361.58	-1.02815	0.290063	-3.54457	0.000393252	0.00538308	USP36
ENSG00000055813	144.455	5.85441	0.955424	6.12755	8.9243e-10	5.92537e-08	CCDC85A
ENSG00000056487	563.613	1.4751	0.333102	4.42839	9.4941e-06	0.000228434	PHF21B
ENSG00000057019	59592.7	-3.49855	0.296657	-11.7932	4.22923e-32	3.54645e-29	DCBLD2
ENSG00000057252	4999.28	-1.07747	0.28856	-3.73395	0.000188502	0.00294743	SOAT1
ENSG00000057704	404.801	-2.88268	0.403459	-7.1449	9.00589e-13	9.7561e-11	TMCC3
ENSG00000058335	63.938	-2.78661	0.624467	-4.46239	8.10519e-06	0.000198604	RASGRF1
ENSG00000058729	4146.45	-0.973487	0.318818	-3.05343	0.00226244	0.0219035	RIOK2
ENSG00000058866	135.901	-2.83083	0.624322	-4.53425	5.78079e-06	0.000147723	DGKG
ENSG00000059378	128.07	-2.23387	0.567347	-3.9374	8.23683e-05	0.00147891	PARP12
ENSG00000059758	5797.79	-1.06148	0.29328	-3.61933	0.00029537	0.00424332	CDK17
ENSG00000061337	8929.05	-2.09977	0.569467	-3.68726	0.000226686	0.0034125	LZTS1
ENSG00000061455	117.994	3.04284	1.09762	2.77222	0.00556757	0.0436329	PRDM6
ENSG00000061794	5263.36	-0.985453	0.289899	-3.3993	0.000675581	0.00841818	MRPS35
ENSG00000061918	2735.42	-1.78562	0.454569	-3.92816	8.5599e-05	0.00152482	GUCY1B1
ENSG00000062038	1771.06	-1.09143	0.291516	-3.74399	0.000181123	0.00285373	CDH3
ENSG00000062282	122.521	-1.49062	0.495864	-3.00611	0.0026461	0.0245327	DGAT2
ENSG00000063015	144.194	-3.46937	0.679725	-5.10408	3.32412e-07	1.22376e-05	SEZ6
ENSG00000063127	709.614	1.48999	0.389872	3.82173	0.000132517	0.00218046	SLC6A16
ENSG00000063180	847.974	1.99617	0.381354	5.23442	1.65507e-07	6.51695e-06	CA11
ENSG00000063660	14587.6	-1.24889	0.375049	-3.32995	0.000868627	0.0102751	GPC1
ENSG00000064042	16762.4	4.47854	0.55668	8.04508	8.61862e-16	1.31847e-13	LIMCH1
ENSG00000064300	2205.32	2.91429	0.916276	3.18058	0.0014698	0.0155941	NGFR
ENSG00000064309	5601.3	2.21397	0.692558	3.19681	0.00138958	0.0149532	CDON
ENSG00000064547	1349.59	3.07763	0.378267	8.13613	4.08099e-16	6.72768e-14	LPAR2
ENSG00000064601	4916.79	-1.34815	0.296703	-4.54376	5.52597e-06	0.000142013	CTSA
ENSG00000064651	3216.98	-1.01117	0.296981	-3.40483	0.000662056	0.00828155	SLC12A2
ENSG00000064687	267.961	1.59545	0.453182	3.52055	0.000430658	0.00579353	ABCA7
ENSG00000064989	809.947	2.82066	0.592641	4.75947	1.941e-06	5.72494e-05	CALCRL
ENSG00000065000	21404.6	-0.833739	0.285872	-2.91648	0.00354004	0.0309699	AP3D1
ENSG00000065054	2982	1.14478	0.301891	3.79202	0.000149428	0.00242487	SLC9A3R2
ENSG00000065183	5646.81	-0.830322	0.292265	-2.84099	0.00449741	0.0372905	WDR3
ENSG00000065361	1848.98	4.6122	1.01515	4.54339	5.53571e-06	0.000142102	ERBB3
ENSG00000065618	65.9379	-3.13138	0.700062	-4.47301	7.71258e-06	0.00019147	COL17A1
ENSG00000065717	257.703	2.54717	0.665312	3.82853	0.000128909	0.00213038	TLE2
ENSG00000065923	871.234	-4.52442	1.10621	-4.09001	4.31353e-05	0.000849239	SLC9A7
ENSG00000066056	1863.75	2.39484	0.519863	4.60668	4.09154e-06	0.000110413	TIE1
ENSG00000066248	246.221	-3.65018	0.661836	-5.51523	3.48324e-08	1.61606e-06	NGEF
ENSG00000066382	530.339	3.71236	0.694991	5.3416	9.21316e-08	3.8917e-06	MPPED2
ENSG00000066405	76.1947	1.7237	0.54112	3.18544	0.00144536	0.0153853	CLDN18
ENSG00000066697	4148.47	-1.15314	0.288911	-3.99135	6.5699e-05	0.00122126	MSANTD3
ENSG00000066923	457.418	2.44086	0.571907	4.26792	1.973e-05	0.000439241	STAG3
ENSG00000067066	1316.98	-2.79995	0.831564	-3.36709	0.000759665	0.00923715	SP100
ENSG00000067225	137486	-1.41038	0.326063	-4.32548	1.52198e-05	0.00034737	PKM
ENSG00000067445	25483.8	1.56864	0.463231	3.38631	0.000708399	0.00875483	TRO
ENSG00000067533	2584.69	-1.09571	0.342326	-3.2008	0.00137048	0.014804	RRP15
ENSG00000067829	5923.8	-1.75864	0.293049	-6.00117	1.959e-09	1.19875e-07	IDH3G
ENSG00000067840	4017.13	1.05824	0.288536	3.66761	0.000244829	0.00363478	PDZD4
ENSG00000067842	83.0995	-1.78233	0.501148	-3.55649	0.000375837	0.00519495	ATP2B3
ENSG00000068137	1578.25	1.16333	0.329844	3.52692	0.00042043	0.00568635	PLEKHH3
ENSG00000068323	11866.3	-0.960768	0.284119	-3.38157	0.00072072	0.0088636	TFE3
ENSG00000068366	20915.8	-1.89402	0.456722	-4.14699	3.36879e-05	0.000693388	ACSL4
ENSG00000068438	7943.06	-1.23403	0.293362	-4.2065	2.59356e-05	0.000556594	FTSJ1
ENSG00000068831	130.983	2.41209	0.768974	3.13676	0.00170827	0.0175964	RASGRP2
ENSG00000069122	994.184	2.78413	1.01842	2.73378	0.00626126	0.0476508	ADGRF5
ENSG00000069424	658.405	1.45589	0.334107	4.35757	1.31515e-05	0.000305086	KCNAB2
ENSG00000069482	601.025	-4.0131	0.475428	-8.44103	3.14542e-17	6.03521e-15	GAL
ENSG00000069493	212.651	2.15157	0.397113	5.41802	6.0264e-08	2.65972e-06	CLEC2D
ENSG00000069712	135.795	1.48627	0.539151	2.75669	0.00583891	0.0452116	NA
ENSG00000069764	13.1588	5.55274	1.83138	3.032	0.00242942	0.0230114	PLA2G10
ENSG00000069812	17.286	-4.58234	1.40111	-3.2705	0.00107359	0.0121111	HES2
ENSG00000069966	1670.4	-1.00005	0.297545	-3.361	0.000776619	0.00939787	GNB5
ENSG00000070018	10306	0.850489	0.294758	2.88538	0.00390943	0.0335278	LRP6
ENSG00000070501	2495.15	0.80575	0.292836	2.75154	0.00593163	0.0457419	POLB
ENSG00000070759	427.051	1.84797	0.576246	3.20691	0.00134167	0.0145622	TESK2
ENSG00000070808	161.139	-4.64925	0.561275	-8.28337	1.19733e-16	2.11788e-14	CAMK2A
ENSG00000070882	1702.32	-2.79013	0.483272	-5.77343	7.76757e-09	4.14777e-07	OSBPL3
ENSG00000071054	46113.7	-0.846251	0.285167	-2.96756	0.00300176	0.0271095	MAP4K4
ENSG00000071246	22647.2	1.75602	0.291392	6.02632	1.67734e-09	1.04619e-07	VASH1
ENSG00000071889	4780.5	-1.66948	0.481095	-3.47015	0.000520158	0.00679176	FAM3A
ENSG00000072041	2100.64	-1.16297	0.293557	-3.96167	7.4428e-05	0.00135788	SLC6A15
ENSG00000072182	12.2059	3.81058	1.32948	2.86623	0.00415397	0.035172	ASIC4
ENSG00000072310	5579.81	2.38225	0.293046	8.12927	4.31874e-16	6.98433e-14	SREBF1
ENSG00000073008	7196.3	-1.58542	0.530577	-2.9881	0.00280714	0.0256793	PVR
ENSG00000073009	1017.1	-1.608	0.387797	-4.14649	3.37617e-05	0.000693647	NA
ENSG00000073331	681.48	1.63495	0.315656	5.17952	2.22455e-07	8.43651e-06	ALPK1
ENSG00000073605	1102.34	1.44779	0.47681	3.0364	0.00239419	0.022776	GSDMB
ENSG00000073849	4674.57	0.816841	0.282298	2.89354	0.00380923	0.0327927	ST6GAL1
ENSG00000073969	5293.45	-1.02054	0.301984	-3.37944	0.000726328	0.00890352	NSF
ENSG00000074211	8.69655	-5.32558	1.90268	-2.79899	0.00512632	0.0411287	PPP2R2C
ENSG00000074317	39.2609	-4.35381	1.19306	-3.64927	0.000262987	0.0038564	SNCB
ENSG00000074527	2206.1	-5.39891	1.39189	-3.87882	0.000104963	0.00180172	NTN4
ENSG00000074660	1468.62	2.71122	0.358612	7.56032	4.0209e-14	5.17256e-12	SCARF1
ENSG00000074800	144487	-0.954376	0.347616	-2.74549	0.00604202	0.0464051	ENO1
ENSG00000074855	2395.51	0.915226	0.293961	3.11343	0.00184927	0.0187168	ANO8
ENSG00000074966	128.357	2.02007	0.513237	3.93594	8.28709e-05	0.00148557	TXK
ENSG00000075035	245.952	2.37649	0.643028	3.69577	0.000219219	0.00332441	WSCD2
ENSG00000075043	2038.22	1.77697	0.353382	5.02849	4.94362e-07	1.7167e-05	KCNQ2
ENSG00000075336	2551.02	-0.840268	0.289896	-2.89851	0.00374939	0.032376	TIMM21
ENSG00000075391	10484.4	-1.56582	0.422488	-3.70619	0.000210398	0.00321866	RASAL2
ENSG00000075643	162.579	-3.29346	0.499477	-6.59382	4.28656e-11	3.52917e-09	MOCOS
ENSG00000075826	511.873	1.42096	0.368799	3.85294	0.000116707	0.00197127	SEC31B
ENSG00000076554	50.3073	-2.31207	0.692033	-3.34098	0.000834832	0.00997964	TPD52
ENSG00000077274	13744.5	4.18626	0.870226	4.81054	1.5052e-06	4.55604e-05	CAPN6
ENSG00000077279	4600.84	3.92436	0.976835	4.01742	5.88376e-05	0.00111104	DCX
ENSG00000077522	32.0082	2.66519	0.762528	3.49521	0.000473693	0.00628656	ACTN2
ENSG00000077616	1450.68	2.42912	0.665809	3.64837	0.000263907	0.00386488	NAALAD2
ENSG00000077684	4007.73	-0.833484	0.286332	-2.9109	0.00360394	0.0314196	JADE1
ENSG00000077713	3122.11	-1.35181	0.395827	-3.41516	0.000637444	0.00800908	SLC25A43
ENSG00000077721	13826.2	-1.01719	0.290134	-3.50594	0.000454992	0.00608116	UBE2A
ENSG00000077943	25499.3	1.86425	0.429573	4.33979	1.42621e-05	0.00032816	ITGA8
ENSG00000078053	1222.67	1.96481	0.597709	3.28724	0.00101174	0.0116001	AMPH
ENSG00000078328	35.087	4.40681	1.27015	3.46951	0.000521405	0.00680412	RBFOX1
ENSG00000078596	1690.77	5.07486	0.863343	5.87815	4.14873e-09	2.35417e-07	ITM2A
ENSG00000078814	59.5254	1.58196	0.572981	2.76093	0.00576378	0.0448446	MYH7B
ENSG00000079263	47.5668	-3.28605	0.692001	-4.74862	2.04807e-06	5.96787e-05	SP140
ENSG00000079385	284.669	2.79679	0.403089	6.93839	3.96582e-12	3.97302e-10	CEACAM1
ENSG00000080224	28.8331	4.67963	1.2166	3.84648	0.000119829	0.00200217	EPHA6
ENSG00000080371	3761.98	-1.08421	0.320622	-3.38157	0.000720723	0.0088636	RAB21
ENSG00000080511	55.3816	-9.41232	1.66588	-5.65004	1.60411e-08	8.08879e-07
ENSG00000080561	890.508	-1.28872	0.310678	-4.14808	3.35281e-05	0.000690728	MID2
ENSG00000080573	38659.8	-6.20459	0.768722	-8.07131	6.95483e-16	1.07852e-13	COL5A3
ENSG00000080854	332.152	1.74685	0.574504	3.04062	0.0023609	0.0225446	IGSF9B
ENSG00000080947	619.039	1.34818	0.37413	3.60352	0.000313939	0.00446757	CROCCP3
ENSG00000081041	39.7979	-4.20665	1.17166	-3.59033	0.000330264	0.00465519	CXCL2
ENSG00000081051	30.3985	-4.83131	1.35404	-3.56806	0.000359633	0.00499644	AFP
ENSG00000081138	65.1034	3.30513	0.623296	5.30266	1.14126e-07	4.73247e-06	CDH7
ENSG00000081181	860.03	2.28287	0.39192	5.82485	5.71654e-09	3.1491e-07	ARG2
ENSG00000081189	1691.41	0.945644	0.325455	2.9056	0.00366547	0.0318824	MEF2C
ENSG00000081842	45.933	3.34237	1.03293	3.23582	0.00121293	0.0134356	PCDHA6
ENSG00000082126	1311.36	-2.98569	0.896292	-3.33116	0.000864855	0.0102358	MPP4
ENSG00000082196	777.538	3.04376	0.617496	4.9292	8.25654e-07	2.65641e-05	C1QTNF3
ENSG00000082497	18962.7	1.70946	0.308914	5.53378	3.13402e-08	1.46304e-06	SERTAD4
ENSG00000083782	9.00077	6.4875	2.09032	3.10359	0.00191191	0.0192218	EPYC
ENSG00000084073	5965.11	-0.856664	0.304388	-2.81438	0.00488717	0.0396738	ZMPSTE24
ENSG00000084453	34.4149	3.37541	0.847672	3.98197	6.83451e-05	0.00126318	SLCO1A2
ENSG00000084636	4191.16	-1.94241	0.321072	-6.04977	1.45054e-09	9.09743e-08	COL16A1
ENSG00000084774	8369.48	-1.04912	0.281676	-3.72456	0.000195657	0.00303831	CAD
ENSG00000085063	60828.2	-2.78932	0.64408	-4.33071	1.48631e-05	0.000340259	CD59
ENSG00000085117	2052.27	-2.80781	0.345128	-8.13555	4.10061e-16	6.72768e-14	CD82
ENSG00000085276	7178.7	2.39337	0.546582	4.3788	1.19334e-05	0.000281149	MECOM
ENSG00000085552	1322.4	3.21297	0.600018	5.35479	8.56566e-08	3.65915e-06	IGSF9
ENSG00000085978	3416.57	-1.22143	0.290836	-4.19974	2.67225e-05	0.000568642	ATG16L1
ENSG00000086205	32.1801	8.32431	2.92615	2.84481	0.00444386	0.0370038	FOLH1
ENSG00000087258	145.355	-2.1513	0.51992	-4.13774	3.5074e-05	0.000717353	GNAO1
ENSG00000087269	4204.17	-1.06896	0.37031	-2.88666	0.00389357	0.0334171	NOP14
ENSG00000087494	373.679	-4.98926	0.733095	-6.80575	1.00527e-11	9.25216e-10	PTHLH
ENSG00000087495	1235.42	4.28979	1.03216	4.15614	3.23673e-05	0.00066925	PHACTR3
ENSG00000088205	10594.2	-0.94761	0.322063	-2.94231	0.0032577	0.0289714	DDX18
ENSG00000088280	6258.12	1.42643	0.284356	5.01635	5.26636e-07	1.81485e-05	ASAP3
ENSG00000088298	2315.12	-1.26249	0.398766	-3.16598	0.00154562	0.0162236	EDEM2
ENSG00000088320	10.0494	-6.95119	2.02667	-3.42986	0.000603887	0.00767693	REM1
ENSG00000088726	27.1913	-6.97518	1.61117	-4.32927	1.49604e-05	0.000342139	TMEM40
ENSG00000088992	723.141	4.21526	0.795416	5.29944	1.16161e-07	4.78183e-06	TESC
ENSG00000089159	16710.3	-1.31025	0.419147	-3.12599	0.00177206	0.018138	PXN
ENSG00000089199	113.016	-1.84187	0.452052	-4.07446	4.6122e-05	0.000900215	CHGB
ENSG00000089327	6037.23	-2.08128	0.429818	-4.84225	1.28376e-06	3.92779e-05	FXYD5
ENSG00000089335	4271.85	1.09486	0.326103	3.35742	0.000786746	0.00950012	ZNF302
ENSG00000089472	12966.7	1.5343	0.293877	5.22091	1.78049e-07	6.94932e-06	HEPH
ENSG00000090006	8677.11	1.80686	0.300416	6.01453	1.80414e-09	1.11786e-07	LTBP4
ENSG00000090020	5286.48	-1.12977	0.291148	-3.88038	0.000104294	0.00179754	SLC9A1
ENSG00000090104	69.4289	-9.7394	1.5702	-6.20267	5.55137e-10	3.79724e-08	RGS1
ENSG00000090238	895.229	1.04969	0.311037	3.37481	0.000738674	0.00903529	YPEL3
ENSG00000090273	12493.6	-0.968796	0.315238	-3.07323	0.00211759	0.0207551	NUDC
ENSG00000090376	34.8561	-2.18257	0.740267	-2.94836	0.00319469	0.0285104	IRAK3
ENSG00000090539	186.415	3.06063	0.890888	3.43548	0.000591502	0.00755844	CHRD
ENSG00000090621	14306.3	-0.951269	0.329198	-2.88965	0.00385665	0.0331631	PABPC4
ENSG00000090975	2188.61	-1.68596	0.370237	-4.55373	5.27019e-06	0.000136845	PITPNM2
ENSG00000091127	2773.22	-1.2561	0.414326	-3.03167	0.00243207	0.0230165	PUS7
ENSG00000091129	3247.22	3.4323	0.657364	5.22131	1.77663e-07	6.94728e-06	NRCAM
ENSG00000091409	2548.85	-3.54754	0.523968	-6.77053	1.2831e-11	1.1574e-09	ITGA6
ENSG00000091622	488.55	-1.11112	0.329044	-3.37682	0.000733297	0.00898408	PITPNM3
ENSG00000091656	8783.38	2.10694	0.773198	2.72497	0.00643073	0.0485813	ZFHX4
ENSG00000091844	922.717	-2.49489	0.449633	-5.54872	2.87767e-08	1.35454e-06	RGS17
ENSG00000091879	269.854	3.6139	1.0316	3.5032	0.000459706	0.0061333	ANGPT2
ENSG00000091972	1996.48	2.51714	0.67905	3.70685	0.000209854	0.0032125	CD200
ENSG00000092036	672.425	1.13204	0.322389	3.51141	0.000445742	0.00597516	HAUS4
ENSG00000092051	993.719	4.19916	0.587349	7.14935	8.71924e-13	9.53683e-11	JPH4
ENSG00000092421	8974.65	3.1917	0.775232	4.1171	3.83677e-05	0.00077285	SEMA6A
ENSG00000092607	744.58	4.50418	1.18846	3.78992	0.000150697	0.00243709	TBX15
ENSG00000092758	1807.54	2.26088	0.37118	6.09107	1.12161e-09	7.21431e-08	COL9A3
ENSG00000092850	62.3366	2.21809	0.684074	3.24247	0.00118499	0.0131775	TEKT2
ENSG00000092929	72.1436	3.25792	0.717739	4.53914	5.64846e-06	0.000144668	UNC13D
ENSG00000093072	994.657	-2.29261	0.798669	-2.87055	0.00409764	0.0347749	ADA2
ENSG00000095015	6334.89	1.56546	0.334949	4.67373	2.95783e-06	8.29843e-05	MAP3K1
ENSG00000095539	1099.27	1.42513	0.46877	3.04015	0.0023646	0.0225704	SEMA4G
ENSG00000095587	372.129	2.8041	0.37742	7.42965	1.08884e-13	1.33981e-11	TLL2
ENSG00000095596	449.678	2.37914	0.876378	2.71474	0.00663275	0.0496126	CYP26A1
ENSG00000095637	1542.52	1.51388	0.316211	4.78755	1.68832e-06	5.04956e-05	SORBS1
ENSG00000095739	1918.57	0.89464	0.2892	3.0935	0.00197812	0.0197908	BAMBI
ENSG00000095752	3248.78	-2.91413	0.924521	-3.15205	0.0016213	0.0168462	IL11
ENSG00000095777	102.686	2.22984	0.614299	3.62989	0.000283547	0.00409948	MYO3A
ENSG00000095932	121.54	4.60874	1.51057	3.051	0.00228082	0.0220119	SMIM24
ENSG00000096433	1904.7	-1.22928	0.292321	-4.20525	2.60788e-05	0.00055861	ITPR3
ENSG00000096968	2205.72	-1.14799	0.356437	-3.22073	0.00127864	0.0140057	JAK2
ENSG00000099139	3712.98	-1.34235	0.470749	-2.85151	0.0043512	0.0364332	PCSK5
ENSG00000099194	48326.4	1.74457	0.353499	4.93515	8.00885e-07	2.59783e-05	SCD
ENSG00000099250	28195.5	-1.7834	0.475762	-3.74852	0.000177885	0.00280857	NRP1
ENSG00000099251	350.034	7.33365	0.707097	10.3715	3.34251e-25	1.42788e-22	HSD17B7P2
ENSG00000099617	1691.83	1.5486	0.340135	4.5529	5.29102e-06	0.000137221	EFNA2
ENSG00000099889	2284.26	1.13178	0.307183	3.68439	0.000229248	0.00344398	ARVCF
ENSG00000099954	1541.09	1.62489	0.514728	3.1568	0.00159508	0.0166467	CECR2
ENSG00000099958	303.633	1.23767	0.351718	3.51893	0.000433294	0.00582208	DERL3
ENSG00000100024	27.8113	3.75955	1.26792	2.96514	0.00302544	0.0272362	UPB1
ENSG00000100027	809.169	2.64349	0.425751	6.209	5.33241e-10	3.6717e-08	YPEL1
ENSG00000100029	9831.88	-1.30126	0.301547	-4.31527	1.59405e-05	0.000362358	PES1
ENSG00000100036	1098.05	-1.83783	0.308686	-5.95371	2.62129e-09	1.55771e-07	SLC35E4
ENSG00000100065	4565.04	-1.74389	0.333739	-5.22532	1.73855e-07	6.82192e-06	CARD10
ENSG00000100077	1284.24	1.07743	0.345407	3.11929	0.00181287	0.0184307	GRK3
ENSG00000100078	930.028	6.0668	0.71447	8.49133	2.04289e-17	4.12974e-15	PLA2G3
ENSG00000100095	69.38	-3.26302	0.774637	-4.21232	2.52757e-05	0.000543463	SEZ6L
ENSG00000100097	73057.5	-1.86533	0.656343	-2.84201	0.00448305	0.0372617	LGALS1
ENSG00000100154	10776.5	1.20352	0.363263	3.3131	0.00092269	0.0107906	TTC28
ENSG00000100218	25.4222	2.63142	0.869073	3.02785	0.00246298	0.0232408	RSPH14
ENSG00000100234	30169	1.18106	0.41589	2.83984	0.00451367	0.0373653	TIMP3
ENSG00000100285	2236.83	-2.59597	0.291836	-8.89529	5.82667e-19	1.49911e-16	NEFH
ENSG00000100290	33.195	2.25094	0.76161	2.9555	0.00312162	0.0280019	BIK
ENSG00000100300	1712.96	5.66195	1.40343	4.03437	5.47499e-05	0.00104255	TSPO
ENSG00000100302	108.046	-3.44057	0.651305	-5.28257	1.27385e-07	5.20599e-06	RASD2
ENSG00000100307	278.201	1.81532	0.414546	4.37905	1.19196e-05	0.000281116	CBX7
ENSG00000100321	3224.4	1.26341	0.289855	4.35875	1.30806e-05	0.000304063	SYNGR1
ENSG00000100344	1636.96	1.30225	0.380975	3.41821	0.000630353	0.00795087	PNPLA3
ENSG00000100360	4597.79	1.44342	0.329092	4.38607	1.15417e-05	0.000273057	IFT27
ENSG00000100376	6279.62	2.1099	0.43933	4.80253	1.56675e-06	4.71712e-05	FAM118A
ENSG00000100395	2959.74	-1.04637	0.376423	-2.77977	0.0054397	0.0429429	L3MBTL2
ENSG00000100558	49.4474	-4.0458	0.846654	-4.77858	1.76538e-06	5.2592e-05	PLEK2
ENSG00000100591	10904.9	-0.859777	0.287783	-2.98759	0.00281185	0.0257083	AHSA1
ENSG00000100814	6960.22	1.29409	0.287094	4.50755	6.55815e-06	0.000164615	CCNB1IP1
ENSG00000100842	3825.33	1.79126	0.312867	5.72531	1.03245e-08	5.37373e-07	EFS
ENSG00000100949	1579.11	-1.46269	0.293004	-4.99202	5.975e-07	2.02712e-05	RABGGTA
ENSG00000100968	10448.1	1.01304	0.330886	3.0616	0.00220154	0.0214203	NFATC4
ENSG00000101000	1304.33	-1.14323	0.339942	-3.36303	0.000770929	0.00934901	PROCR
ENSG00000101004	4254.87	1.46833	0.287048	5.11526	3.13301e-07	1.16286e-05	NINL
ENSG00000101049	36.0139	4.99523	1.01895	4.90232	9.47103e-07	2.99071e-05	SGK2
ENSG00000101096	3770.89	-3.1591	0.35681	-8.85374	8.46381e-19	2.10581e-16	NFATC2
ENSG00000101115	1305.39	2.40041	0.302103	7.94565	1.93173e-15	2.84002e-13	SALL4
ENSG00000101134	668.621	1.39687	0.371891	3.75614	0.000172551	0.00273581	DOK5
ENSG00000101188	309.604	-7.49332	0.65355	-11.4656	1.9646e-30	1.48268e-27	NTSR1
ENSG00000101197	133.493	-4.21065	0.528237	-7.97114	1.57213e-15	2.34174e-13	BIRC7
ENSG00000101198	1913.34	-3.71597	0.307702	-12.0765	1.40557e-33	1.44653e-30	NKAIN4
ENSG00000101255	6547.4	2.75451	0.974695	2.82602	0.00471298	0.0386773	TRIB3
ENSG00000101294	19933.8	-1.92386	0.280525	-6.85807	6.97983e-12	6.72469e-10	HM13
ENSG00000101306	560.831	-1.18823	0.358973	-3.31009	0.000932653	0.0108727	MYLK2
ENSG00000101307	21.4343	5.22379	1.69933	3.07403	0.00211189	0.0207172	SIRPB1
ENSG00000101311	671.64	-4.22467	0.504528	-8.3735	5.59295e-17	1.03795e-14	FERMT1
ENSG00000101331	31.765	3.96316	0.957003	4.14122	3.45462e-05	0.000708479	CCM2L
ENSG00000101337	14178.7	-1.02597	0.281124	-3.64953	0.000262719	0.0038564	TM9SF4
ENSG00000101346	15609.9	-1.02999	0.307551	-3.34901	0.000810995	0.0097565	POFUT1
ENSG00000101347	1342.21	-1.72676	0.329615	-5.23873	1.61683e-07	6.37747e-06	SAMHD1
ENSG00000101350	9838.93	-1.23461	0.298602	-4.13464	3.55514e-05	0.000723848	KIF3B
ENSG00000101367	28672.1	-1.11689	0.286588	-3.8972	9.73096e-05	0.00169737	MAPRE1
ENSG00000101439	9014.16	-1.51609	0.363729	-4.16818	3.07035e-05	0.00063952	CST3
ENSG00000101444	20462.2	-1.24078	0.299223	-4.14668	3.37326e-05	0.000693647	AHCY
ENSG00000101463	303.417	-2.96608	0.774871	-3.82783	0.000129276	0.00213489	SYNDIG1
ENSG00000101474	13405.7	-1.1234	0.303338	-3.70346	0.000212681	0.00324701	APMAP
ENSG00000101542	360.621	4.39413	0.594786	7.38775	1.49335e-13	1.79845e-11	CDH20
ENSG00000101680	8840.6	2.74902	0.460324	5.97193	2.3447e-09	1.41564e-07	LAMA1
ENSG00000101846	1617.81	-1.57273	0.395057	-3.98101	6.8622e-05	0.00126623	STS
ENSG00000101928	2564.64	-0.990463	0.363192	-2.7271	0.00638928	0.0483804	MOSPD1
ENSG00000101955	18070.1	-4.03933	0.509553	-7.9272	2.24145e-15	3.2741e-13	SRPX
ENSG00000101997	2524.8	-1.05925	0.303247	-3.49302	0.000477586	0.0063291	CCDC22
ENSG00000102003	128.163	-2.0021	0.444379	-4.5054	6.62482e-06	0.000166105	SYP
ENSG00000102007	3670.41	-5.63627	0.941037	-5.98943	2.10582e-09	1.28166e-07	PLP2
ENSG00000102030	4339.69	-1.37531	0.335366	-4.10092	4.11509e-05	0.000815847	NAA10
ENSG00000102034	8827.63	-1.50059	0.421516	-3.55998	0.000370885	0.00512963	ELF4
ENSG00000102100	5433.16	-1.24051	0.301357	-4.1164	3.84842e-05	0.00077382	SLC35A2
ENSG00000102109	339.48	-3.36027	0.489729	-6.8615	6.81426e-12	6.59323e-10	PCSK1N
ENSG00000102172	22345.3	-1.64361	0.280311	-5.86353	4.53116e-09	2.56475e-07	SMS
ENSG00000102174	215.091	-1.9689	0.530951	-3.70826	0.000208692	0.00319689	PHEX
ENSG00000102218	6340.45	-1.28934	0.319106	-4.04046	5.3346e-05	0.00102183	RP2
ENSG00000102230	2795.33	2.23523	0.726361	3.07731	0.00208881	0.020553	PCYT1B
ENSG00000102265	44819.9	-2.4625	0.286412	-8.59775	8.12974e-18	1.753e-15	TIMP1
ENSG00000102271	401.207	-4.37172	0.485902	-8.99711	2.31744e-19	6.47768e-17	KLHL4
ENSG00000102468	15.3152	-4.65952	1.41921	-3.28317	0.00102647	0.0116872	HTR2A
ENSG00000102554	276.717	-3.095	0.596718	-5.18671	2.1404e-07	8.17213e-06	KLF5
ENSG00000102575	277.301	-4.32658	0.63684	-6.79384	1.0919e-11	9.96841e-10	ACP5
ENSG00000102580	8363.14	-1.32821	0.362668	-3.66234	0.000249921	0.0036911	DNAJC3
ENSG00000102699	8586.15	-0.980759	0.286188	-3.42698	0.000610343	0.00773728	PARP4
ENSG00000102753	12561.8	-0.783292	0.287101	-2.72828	0.00636658	0.0482417	KPNA3
ENSG00000102886	117.44	2.4508	0.715248	3.4265	0.000611421	0.00774227	GDPD3
ENSG00000102984	1951.4	1.00607	0.310678	3.23831	0.00120241	0.013345	ZNF821
ENSG00000102996	4169.8	-1.68607	0.425119	-3.96612	7.30522e-05	0.00133817	MMP15
ENSG00000103044	191.201	-1.26034	0.424338	-2.97012	0.00297684	0.0269595	HAS3
ENSG00000103056	38.1612	2.73751	0.829446	3.30041	0.000965437	0.0111722	SMPD3
ENSG00000103202	14581.2	1.88204	0.448289	4.19827	2.68958e-05	0.000570711	NME4
ENSG00000103226	1371.81	-1.17794	0.375616	-3.13603	0.00171254	0.0176324	NOMO3
ENSG00000103316	76.2098	3.79394	0.893813	4.24467	2.18915e-05	0.000479347	CRYM
ENSG00000103449	1002.14	-2.92402	0.342265	-8.54316	1.30601e-17	2.73791e-15	SALL1
ENSG00000103460	652.353	2.53286	0.664057	3.81422	0.000136613	0.00224297	TOX3
ENSG00000103489	3645.12	-1.19375	0.305594	-3.90632	9.37125e-05	0.00164349	XYLT1
ENSG00000103522	244.138	3.94689	1.21018	3.2614	0.00110862	0.0124258	IL21R
ENSG00000103546	44.8818	5.30927	1.00772	5.26858	1.37482e-07	5.55843e-06	SLC6A2
ENSG00000103647	1590.47	-1.98073	0.37028	-5.34929	8.83008e-08	3.75793e-06	CORO2B
ENSG00000103710	1989.11	4.00436	0.322405	12.4203	2.02847e-35	2.87041e-32	RASL12
ENSG00000103811	399.74	-1.80362	0.428235	-4.21176	2.53384e-05	0.000544294	CTSH
ENSG00000103852	3066.73	0.802104	0.288079	2.78432	0.005364	0.042434	TTC23
ENSG00000103888	2918.63	-3.70384	0.517241	-7.16076	8.02314e-13	8.86107e-11	CEMIP
ENSG00000103942	914.064	-1.00283	0.319856	-3.13525	0.0017171	0.0176711	HOMER2
ENSG00000104059	453.094	-2.48803	0.351496	-7.0784	1.45831e-12	1.54288e-10	FAM189A1
ENSG00000104081	5395.31	1.91764	0.375378	5.10856	3.24627e-07	1.20293e-05	BMF
ENSG00000104142	5532.31	-0.978997	0.298705	-3.27747	0.00104741	0.0118686	VPS18
ENSG00000104219	1892.82	-1.24244	0.398399	-3.11858	0.00181727	0.0184589	ZDHHC2
ENSG00000104313	4172.5	3.2456	0.589817	5.50273	3.73958e-08	1.72089e-06	EYA1
ENSG00000104320	7080.1	-0.859484	0.301272	-2.85285	0.0043329	0.0363169	NBN
ENSG00000104321	316.795	4.7028	0.493853	9.52267	1.68793e-21	5.45949e-19	TRPA1
ENSG00000104332	97786.1	-2.3682	0.487619	-4.85667	1.19378e-06	3.68735e-05	SFRP1
ENSG00000104415	2617.76	-2.24626	0.82702	-2.71609	0.00660573	0.0494905	CCN4
ENSG00000104419	9224.85	-2.6839	0.635247	-4.22497	2.38969e-05	0.000517256	NDRG1
ENSG00000104450	243.811	-1.59909	0.560489	-2.85302	0.00433058	0.0363143	SPAG1
ENSG00000104490	2002.16	1.10908	0.30964	3.58185	0.000341175	0.00478299	NCALD
ENSG00000104518	244.461	3.15393	0.446481	7.06398	1.61804e-12	1.6882e-10	GSDMD
ENSG00000104524	1127.61	-1.27659	0.355054	-3.5955	0.000323771	0.00458156	PYCR3
ENSG00000104691	752.039	-0.996511	0.309949	-3.21508	0.00130409	0.0142569	UBXN8
ENSG00000104783	57.2445	-2.37968	0.700013	-3.39948	0.000675153	0.00841748	KCNN4
ENSG00000104808	33.2769	3.16418	1.16031	2.727	0.00639131	0.0483804	DHDH
ENSG00000104825	1846.65	-0.855236	0.289627	-2.95289	0.00314813	0.0281615	NFKBIB
ENSG00000104853	10384.9	-0.836048	0.281653	-2.96836	0.00299394	0.027071	CLPTM1
ENSG00000104856	922.184	-1.51738	0.430127	-3.52775	0.000419107	0.00568203	RELB
ENSG00000104888	101.259	4.37092	0.870048	5.02377	5.06677e-07	1.7514e-05	SLC17A7
ENSG00000104894	1116.49	1.66084	0.431089	3.85266	0.000116843	0.00197127	CD37
ENSG00000104936	3301.31	1.0908	0.386516	2.82214	0.00477036	0.0389913	DMPK
ENSG00000104967	298.823	-1.50291	0.349496	-4.30023	1.70618e-05	0.000384758	NOVA2
ENSG00000104998	1532.62	1.26987	0.310432	4.09065	4.30157e-05	0.000847756	IL27RA
ENSG00000105048	86.185	3.11043	0.835566	3.72254	0.000197227	0.0030585	TNNT1
ENSG00000105088	14216	-1.23328	0.321814	-3.83229	0.000126955	0.00210269
ENSG00000105136	1265.49	1.424	0.394433	3.61025	0.000305901	0.00437242	ZNF419
ENSG00000105227	1304.6	1.58525	0.582317	2.72232	0.00648261	0.0488591	PRX
ENSG00000105246	61.7104	-3.71815	1.00856	-3.68657	0.000227293	0.00341709	EBI3
ENSG00000105278	264.637	1.08206	0.378272	2.86055	0.00422911	0.0356748	ZFR2
ENSG00000105287	3570.97	1.07308	0.299011	3.58878	0.000332224	0.00467198	PRKD2
ENSG00000105409	63.5173	-1.90941	0.686212	-2.78254	0.00539359	0.0426086	ATP1A3
ENSG00000105447	5172.88	-1.23404	0.401493	-3.07363	0.00211473	0.020736	GRWD1
ENSG00000105509	59.7443	2.15032	0.769122	2.79581	0.00517703	0.0414124	HAS1
ENSG00000105514	1042.68	2.55838	0.348482	7.3415	2.11221e-13	2.51697e-11	RAB3D
ENSG00000105516	139.593	2.16948	0.483624	4.48587	7.26154e-06	0.000181067	DBP
ENSG00000105519	394.433	1.27605	0.338725	3.76721	0.00016508	0.00262839	CAPS
ENSG00000105538	797.721	3.10119	0.368749	8.41003	4.09919e-17	7.79914e-15	RASIP1
ENSG00000105559	3254.33	1.37831	0.293956	4.68884	2.74764e-06	7.73748e-05	PLEKHA4
ENSG00000105642	295.757	1.48151	0.472154	3.13777	0.00170236	0.0175515	KCNN1
ENSG00000105655	14529.4	2.18557	0.287012	7.61489	2.63914e-14	3.43406e-12	ISYNA1
ENSG00000105671	4295.54	-0.939223	0.292568	-3.21027	0.00132611	0.0144418	DDX49
ENSG00000105676	4260.61	-1.13544	0.355287	-3.19585	0.00139419	0.0149885	ARMC6
ENSG00000105711	203.168	-2.34541	0.581512	-4.03329	5.50012e-05	0.00104645	SCN1B
ENSG00000105717	175.904	1.9632	0.416545	4.71305	2.4403e-06	6.95855e-05	PBX4
ENSG00000105767	6178.92	1.17682	0.286767	4.10374	4.06524e-05	0.00080848	CADM4
ENSG00000105810	16744.7	-1.39559	0.514114	-2.71455	0.00663665	0.0496236	CDK6
ENSG00000105849	3764.28	-0.902657	0.292272	-3.08841	0.00201232	0.0200108	TWISTNB
ENSG00000105854	7425.38	-1.00321	0.333608	-3.00714	0.00263716	0.0244805	PON2
ENSG00000105855	2218.54	-1.42714	0.457345	-3.12048	0.00180554	0.0183893	ITGB8
ENSG00000105939	1505.68	-2.88253	0.475768	-6.05869	1.37233e-09	8.67903e-08	ZC3HAV1
ENSG00000105963	91.7183	-1.85156	0.606575	-3.05248	0.00226961	0.0219467	ADAP1
ENSG00000105974	52495.2	-2.63406	0.921831	-2.85742	0.00427103	0.0359348	CAV1
ENSG00000105976	3652.3	-3.29714	0.540249	-6.103	1.04094e-09	6.75298e-08	MET
ENSG00000106034	8859.46	4.78663	0.304645	15.7121	1.24896e-55	9.42593e-52	CPED1
ENSG00000106069	403.898	2.07236	0.415149	4.99183	5.98096e-07	2.02712e-05	CHN2
ENSG00000106089	2254.49	-2.70571	0.305077	-8.86893	7.3852e-19	1.87875e-16	STX1A
ENSG00000106123	730.217	2.28206	0.466237	4.89463	9.84911e-07	3.09476e-05	EPHB6
ENSG00000106236	122.268	-3.24219	0.780316	-4.15498	3.25322e-05	0.000672045	NPTX2
ENSG00000106263	24234.7	-0.925279	0.279226	-3.31372	0.000920624	0.010772	EIF3B
ENSG00000106278	972.811	-2.7073	0.477696	-5.66742	1.44963e-08	7.37554e-07	PTPRZ1
ENSG00000106348	7183.06	-1.21836	0.332209	-3.66745	0.000244984	0.00363478	IMPDH1
ENSG00000106367	7657.88	-1.1531	0.290884	-3.96411	7.36689e-05	0.0013462	AP1S1
ENSG00000106397	15666.8	-0.885833	0.281303	-3.14903	0.00163812	0.016982	PLOD3
ENSG00000106404	579.461	1.05698	0.334294	3.16182	0.00156786	0.0163963	CLDN15
ENSG00000106436	30.51	-3.37808	1.00739	-3.35328	0.000798588	0.0096213	MYL10
ENSG00000106511	16.9567	7.39384	1.86917	3.95567	7.63198e-05	0.00138792	MEOX2
ENSG00000106537	1253.18	-2.07455	0.310587	-6.67945	2.39837e-11	2.07258e-09	TSPAN13
ENSG00000106538	117.539	4.04205	0.922425	4.38199	1.17602e-05	0.000277937	RARRES2
ENSG00000106624	17444.7	1.16006	0.288498	4.02104	5.79417e-05	0.00109687	AEBP1
ENSG00000106631	71.7798	-3.42312	0.949799	-3.60405	0.000313302	0.00446411	MYL7
ENSG00000106785	351.794	-2.6339	0.517223	-5.09239	3.53584e-07	1.28706e-05	TRIM14
ENSG00000106789	1983.11	2.67345	0.297197	8.99555	2.35057e-19	6.49016e-17	CORO2A
ENSG00000106804	1043.78	1.97269	0.323281	6.10211	1.04678e-09	6.77145e-08	C5
ENSG00000106852	1278.91	4.0451	0.763286	5.29959	1.16065e-07	4.78183e-06	LHX6
ENSG00000106948	4664.72	1.37173	0.374936	3.65858	0.00025362	0.00373599	AKNA
ENSG00000107077	1454.75	-1.31543	0.305079	-4.31178	1.61946e-05	0.000367028	KDM4C
ENSG00000107105	107.705	-2.76068	0.612336	-4.50845	6.53037e-06	0.0001641	ELAVL2
ENSG00000107201	1205.85	-1.25908	0.297305	-4.23498	2.28567e-05	0.000498074	DDX58
ENSG00000107249	2365.51	-2.71433	0.735604	-3.68993	0.000224318	0.00338378	GLIS3
ENSG00000107338	1281.18	-2.22933	0.391101	-5.70013	1.19718e-08	6.18841e-07	SHB
ENSG00000107554	5648.12	-1.61338	0.318739	-5.06177	4.15376e-07	1.47638e-05	DNMBP
ENSG00000107719	2527.05	1.17773	0.346769	3.39628	0.00068308	0.00849292	PALD1
ENSG00000107731	8861.05	1.69572	0.557487	3.04172	0.00235231	0.0225195	UNC5B
ENSG00000107821	1920.24	2.9738	0.378538	7.85601	3.96563e-15	5.6469e-13	KAZALD1
ENSG00000107937	12347.9	-1.0446	0.348645	-2.99618	0.00273381	0.0252021	GTPBP4
ENSG00000107984	35283.4	5.63621	0.797717	7.06542	1.60127e-12	1.67844e-10	DKK1
ENSG00000108001	4773.55	2.3046	0.636258	3.62212	0.000292195	0.00420571	EBF3
ENSG00000108018	600.971	3.36493	1.11356	3.02178	0.00251291	0.0235883	SORCS1
ENSG00000108021	12684.7	-0.900876	0.295358	-3.05012	0.00228753	0.0220579	TASOR2
ENSG00000108176	1065.32	2.19289	0.324434	6.75912	1.38831e-11	1.2424e-09	DNAJC12
ENSG00000108270	7651.79	-1.65198	0.29345	-5.6295	1.80731e-08	9.07299e-07	NA
ENSG00000108352	633.224	1.84624	0.343939	5.36792	7.96503e-08	3.42194e-06	RAPGEFL1
ENSG00000108375	65.8826	-3.26522	0.584538	-5.58598	2.32384e-08	1.12664e-06	RNF43
ENSG00000108439	389.698	-1.41127	0.393562	-3.58588	0.000335947	0.00471847	PNPO
ENSG00000108511	22.0304	-4.78999	1.32603	-3.61227	0.000303524	0.00434392	HOXB6
ENSG00000108515	686.205	2.32649	0.351799	6.61312	3.76293e-11	3.15543e-09	ENO3
ENSG00000108523	4587.37	-1.01103	0.298229	-3.39011	0.000698647	0.00866744	RNF167
ENSG00000108588	9295.53	-0.920407	0.304053	-3.02713	0.00246887	0.0232713	CCDC47
ENSG00000108679	1330.62	-4.01628	0.466439	-8.6105	7.27408e-18	1.58358e-15	LGALS3BP
ENSG00000108688	6.68515	-6.36127	2.32194	-2.73963	0.00615084	0.0470477	CCL7
ENSG00000108691	5014.12	-1.45604	0.307998	-4.72745	2.27354e-06	6.53239e-05	CCL2
ENSG00000108753	87.125	-3.90622	0.650396	-6.0059	1.90269e-09	1.17062e-07	NA
ENSG00000108785	136.031	1.99283	0.493753	4.03608	5.43516e-05	0.00103758	HSD17B1P1
ENSG00000108821	599408	-2.43494	0.854062	-2.85101	0.00435803	0.0364769	COL1A1
ENSG00000108829	26843.2	-1.43675	0.39981	-3.59359	0.000326149	0.00460946	LRRC59
ENSG00000108830	1331.23	1.58158	0.408909	3.8678	0.00010982	0.00187231	RND2
ENSG00000108840	8791.91	1.65512	0.441163	3.75171	0.000175632	0.00277688	HDAC5
ENSG00000108947	4756.53	1.22193	0.382407	3.19538	0.00139648	0.015006	EFNB3
ENSG00000108984	1333.69	2.08281	0.539338	3.86178	0.000112563	0.00191619	MAP2K6
ENSG00000109046	19672	1.0344	0.314222	3.29194	0.000994995	0.0114528	WSB1
ENSG00000109103	4368.24	0.806384	0.286244	2.81712	0.0048456	0.0394487	UNC119
ENSG00000109107	1589.57	1.86177	0.552456	3.36999	0.000751712	0.00917	ALDOC
ENSG00000109133	4922.4	-1.01136	0.297281	-3.40203	0.000668876	0.00834841	TMEM33
ENSG00000109205	26.7002	4.96566	1.21386	4.09079	4.29914e-05	0.000847756	ODAM
ENSG00000109265	3992.08	0.845405	0.286988	2.94578	0.0032214	0.0286919	KIAA1211
ENSG00000109339	546.794	1.71706	0.374548	4.58437	4.5536e-06	0.000121435	MAPK10
ENSG00000109511	25.7624	-4.34893	1.14531	-3.79715	0.000146368	0.00238873	ANXA10
ENSG00000109519	3972.57	-1.10506	0.287989	-3.83717	0.000124458	0.00206739	GRPEL1
ENSG00000109534	2280.92	-1.05877	0.343151	-3.08543	0.0020326	0.0201564	GAR1
ENSG00000109586	4806.12	-0.904396	0.285949	-3.16279	0.00156267	0.0163571	GALNT7
ENSG00000109654	6607.95	0.829047	0.299614	2.76705	0.00565667	0.0441935	TRIM2
ENSG00000109743	1193.83	-3.05364	0.954557	-3.19902	0.00137897	0.0148812	BST1
ENSG00000109814	14635.3	-1.07886	0.346488	-3.11371	0.00184752	0.0187074	UGDH
ENSG00000109971	150084	-1.6205	0.285172	-5.68253	1.32715e-08	6.79819e-07	HSPA8
ENSG00000110047	13940.3	-1.00457	0.369098	-2.72168	0.00649516	0.0488886	EHD1
ENSG00000110080	3398.04	-1.4808	0.524665	-2.82237	0.00476702	0.0389913	ST3GAL4
ENSG00000110092	43404.4	-2.69493	0.36268	-7.4306	1.08102e-13	1.33746e-11	CCND1
ENSG00000110104	3223.81	-1.83997	0.382849	-4.80599	1.53984e-06	4.65467e-05	CCDC86
ENSG00000110427	13682.6	-2.62414	0.309112	-8.48929	2.07909e-17	4.16572e-15	KIAA1549L
ENSG00000110492	41260	1.62288	0.422663	3.83965	0.000123211	0.00205118	MDK
ENSG00000110660	3935.15	-2.23417	0.378631	-5.90066	3.62043e-09	2.06995e-07	SLC35F2
ENSG00000110693	2262.99	1.29566	0.423985	3.05592	0.00224373	0.0217653	SOX6
ENSG00000110723	150.675	1.45057	0.41117	3.5279	0.000418869	0.00568203	EXPH5
ENSG00000110786	215.48	3.78676	1.15308	3.28404	0.00102331	0.0116669	PTPN5
ENSG00000110841	10488.1	-1.37721	0.460364	-2.99156	0.00277557	0.0254762	PPFIBP1
ENSG00000110876	267.992	-2.97154	0.924606	-3.21385	0.00130969	0.0143043	SELPLG
ENSG00000110917	25961.8	-0.850129	0.282569	-3.00857	0.00262477	0.0243955	MLEC
ENSG00000110921	4642.5	0.998085	0.335887	2.97149	0.00296361	0.0268827	MVK
ENSG00000111058	1317.33	1.48858	0.520138	2.8619	0.00421108	0.0355639	ACSS3
ENSG00000111077	3344.34	0.881231	0.28942	3.04482	0.00232819	0.0223802	TNS2
ENSG00000111186	5516.97	-1.84972	0.397676	-4.65131	3.29828e-06	9.09578e-05	WNT5B
ENSG00000111252	12945.7	-1.79238	0.409406	-4.37801	1.19768e-05	0.000281584	SH2B3
ENSG00000111276	4219.34	1.19503	0.295707	4.04125	5.3167e-05	0.00101927	CDKN1B
ENSG00000111341	10106	3.3001	1.21576	2.71444	0.00663888	0.049624	MGP
ENSG00000111424	866.601	-2.97722	1.05251	-2.8287	0.00467373	0.0384431	VDR
ENSG00000111452	1213.62	2.62131	0.910687	2.87839	0.00399713	0.0340478	ADGRD1
ENSG00000111640	192496	-0.778061	0.282835	-2.75094	0.00594252	0.0457791	GAPDH
ENSG00000111641	4650.79	-1.30408	0.282818	-4.61102	4.00693e-06	0.000108567	NOP2
ENSG00000111653	2694.94	1.08107	0.394876	2.73774	0.00618639	0.0472398	ING4
ENSG00000111666	2460.7	-1.01316	0.333872	-3.03459	0.00240861	0.0228724	CHPT1
ENSG00000111670	6956.34	-1.03662	0.358326	-2.89295	0.00381643	0.0328422	GNPTAB
ENSG00000111678	4163.71	0.976393	0.312948	3.11999	0.00180859	0.018407	C12orf57
ENSG00000111696	1505.03	-1.65796	0.420424	-3.94356	8.02817e-05	0.00144949	NT5DC3
ENSG00000111752	1691.6	1.00293	0.347967	2.88226	0.00394835	0.0337465	PHC1
ENSG00000111783	97.6749	-4.29782	1.28172	-3.35317	0.000798907	0.0096213	RFX4
ENSG00000111801	312.45	1.95058	0.410212	4.75506	1.98383e-06	5.83324e-05	BTN3A3
ENSG00000111845	2869.32	-0.941351	0.317189	-2.96779	0.00299949	0.0271095	PAK1IP1
ENSG00000111846	195.315	1.7685	0.650028	2.72066	0.0065152	0.0489906	GCNT2
ENSG00000111907	1151.31	1.56075	0.455378	3.42736	0.000609474	0.00773728	TPD52L1
ENSG00000112139	1129.29	-1.573	0.556614	-2.82601	0.00471316	0.0386773	MDGA1
ENSG00000112218	371.334	1.11101	0.338998	3.27734	0.00104789	0.0118686	GPR63
ENSG00000112280	937.171	5.5289	0.948959	5.82628	5.66771e-09	3.12982e-07	COL9A1
ENSG00000112297	663.848	-5.42507	0.913936	-5.93594	2.92165e-09	1.7137e-07	CRYBG1
ENSG00000112309	381.574	6.46514	1.42947	4.52274	6.10439e-06	0.000154424	B3GAT2
ENSG00000112319	1214.5	4.44511	0.454632	9.7774	1.40783e-22	4.8295e-20	EYA4
ENSG00000112378	2961.13	-2.72604	0.540497	-5.04358	4.56896e-07	1.60133e-05	PERP
ENSG00000112379	322.031	-1.57819	0.502694	-3.13945	0.00169263	0.0174591	ARFGEF3
ENSG00000112419	4073.59	0.973464	0.287652	3.38417	0.000713936	0.00879925	PHACTR2
ENSG00000112541	2399.71	1.15127	0.298742	3.85372	0.000116338	0.00196861	PDE10A
ENSG00000112559	17393.4	1.67103	0.299004	5.58866	2.28831e-08	1.11418e-06	MDFI
ENSG00000112578	3313.01	-1.09711	0.301923	-3.63373	0.000279353	0.00404659	BYSL
ENSG00000112599	37.1702	3.99637	0.868413	4.60192	4.18609e-06	0.000112696	GUCA1B
ENSG00000112619	18.0325	7.49279	1.93053	3.88122	0.000103936	0.0017936	PRPH2
ENSG00000112659	1487.61	1.51941	0.373683	4.06605	4.78175e-05	0.000929302	CUL9
ENSG00000112759	1766.21	-1.01738	0.347356	-2.92891	0.00340151	0.0299781	SLC29A1
ENSG00000112972	55049	1.21679	0.397315	3.06254	0.00219469	0.0213812	HMGCS1
ENSG00000113161	40134	0.921399	0.337318	2.73154	0.00630386	0.0478624	HMGCR
ENSG00000113248	706.05	-1.54064	0.408983	-3.76701	0.000165216	0.00262871	PCDHB15
ENSG00000113262	19.1413	6.10509	1.73334	3.52216	0.000428044	0.0057721	GRM6
ENSG00000113263	21.4478	-5.44431	1.44687	-3.76283	0.000168	0.00266926	ITK
ENSG00000113273	8010.41	-0.960802	0.295208	-3.25466	0.00113527	0.0126994	ARSB
ENSG00000113296	378.836	3.15537	0.53454	5.90296	3.57036e-09	2.05169e-07	THBS4
ENSG00000113356	501.698	-1.63594	0.333412	-4.90665	9.26432e-07	2.94058e-05	POLR3G
ENSG00000113504	3932.92	1.03903	0.337898	3.07497	0.00210527	0.0206792	SLC12A7
ENSG00000113555	458.208	2.02677	0.421911	4.80379	1.55694e-06	4.69382e-05	PCDH12
ENSG00000113594	8271.34	-1.67198	0.358752	-4.66056	3.15351e-06	8.76449e-05	LIFR
ENSG00000113645	637.373	-2.70677	0.435428	-6.21636	5.08831e-10	3.54475e-08	WWC1
ENSG00000113763	32.6631	-3.15262	1.13025	-2.7893	0.00528214	0.0419477	UNC5A
ENSG00000114107	2078.3	1.35179	0.399986	3.3796	0.000725903	0.00890312	CEP70
ENSG00000114200	2399.41	1.1834	0.42593	2.77838	0.00546301	0.043074	BCHE
ENSG00000114270	2363.02	-2.93844	0.304938	-9.6362	5.62329e-22	1.84517e-19	COL7A1
ENSG00000114378	61.8589	3.13714	0.626996	5.00344	5.63151e-07	1.92894e-05	HYAL1
ENSG00000114395	671.746	-1.13042	0.387914	-2.9141	0.00356713	0.0311707	CYB561D2
ENSG00000114405	1110.74	-1.46228	0.443533	-3.2969	0.000977591	0.0112984	C3orf14
ENSG00000114423	5279.42	0.974684	0.287725	3.38756	0.000705179	0.00872457	CBLB
ENSG00000114480	3346.16	-1.20646	0.346701	-3.47983	0.00050174	0.00658163	GBE1
ENSG00000114529	901.85	-2.0621	0.609249	-3.38466	0.000712677	0.00879331	C3orf52
ENSG00000114646	115.051	-1.71264	0.460367	-3.72017	0.000199085	0.00308521	CSPG5
ENSG00000114654	45.2831	-3.8313	0.767602	-4.99126	5.99872e-07	2.02712e-05	EFCC1
ENSG00000114698	889.26	3.44659	1.11815	3.08241	0.00205329	0.0203245	PLSCR4
ENSG00000114767	2622.62	-1.55429	0.287161	-5.41261	6.21111e-08	2.70955e-06	RRP9
ENSG00000114796	4206.86	1.31454	0.291217	4.51395	6.36299e-06	0.000160428	KLHL24
ENSG00000114841	771.31	0.95224	0.32764	2.90636	0.00365664	0.0318179	DNAH1
ENSG00000115008	29.8909	3.47808	1.13307	3.0696	0.00214349	0.0209817	IL1A
ENSG00000115107	2153.69	-2.35707	0.411476	-5.72833	1.01421e-08	5.29097e-07	STEAP3
ENSG00000115221	77.147	-4.9283	0.925633	-5.32425	1.01371e-07	4.25024e-06	ITGB6
ENSG00000115252	287.826	3.83613	0.563625	6.80617	1.00231e-11	9.25216e-10	PDE1A
ENSG00000115257	198.052	2.54416	0.601789	4.22767	2.36124e-05	0.000511587	PCSK4
ENSG00000115271	719.416	1.63362	0.456684	3.57714	0.000347372	0.00485784	GCA
ENSG00000115339	86.4642	-3.98783	0.609944	-6.53803	6.23354e-11	4.95205e-09	GALNT3
ENSG00000115350	1832.4	-1.06114	0.360086	-2.94691	0.00320965	0.0285988	POLE4
ENSG00000115556	693.928	1.69553	0.557528	3.04115	0.00235674	0.0225428	PLCD4
ENSG00000115648	1098.18	-4.66555	1.14984	-4.05757	4.95867e-05	0.000957112	MLPH
ENSG00000115738	1848.63	2.1882	0.308361	7.09624	1.28198e-12	1.37561e-10	ID2
ENSG00000115750	2448.01	-1.13423	0.297465	-3.81298	0.000137303	0.00225103	TAF1B
ENSG00000115758	20713.3	-0.787748	0.278676	-2.82676	0.00470221	0.0386154	ODC1
ENSG00000115828	1198.41	-1.62309	0.30184	-5.3773	7.56093e-08	3.2607e-06	QPCT
ENSG00000115866	5763.54	-0.878717	0.317776	-2.76521	0.00568861	0.0444124	DARS
ENSG00000115946	2589.84	-1.19097	0.373439	-3.18918	0.00142676	0.0152662	PNO1
ENSG00000116035	149.562	2.2019	0.472464	4.66047	3.15492e-06	8.76449e-05	VAX2
ENSG00000116039	74.4073	4.17521	0.802435	5.20317	1.95916e-07	7.54377e-06	ATP6V1B1
ENSG00000116096	641.943	-1.60194	0.330357	-4.8491	1.2402e-06	3.81514e-05	SPR
ENSG00000116141	3213.01	2.45835	0.53888	4.56196	5.06785e-06	0.000132818	MARK1
ENSG00000116183	581.8	4.4567	0.429176	10.3843	2.92287e-25	1.29758e-22	PAPPA2
ENSG00000116194	512.523	5.71822	0.759232	7.53159	5.01277e-14	6.34045e-12	ANGPTL1
ENSG00000116260	14022.6	-1.1166	0.294704	-3.78888	0.000151331	0.00244385	QSOX1
ENSG00000116396	270.69	-2.20926	0.396266	-5.57521	2.47238e-08	1.18848e-06	KCNC4
ENSG00000116406	7847.88	-1.26389	0.349754	-3.61366	0.00030191	0.0043263	EDEM3
ENSG00000116514	2293.2	-0.875105	0.293976	-2.97679	0.00291285	0.0265108	RNF19B
ENSG00000116649	8714.18	-1.71648	0.287687	-5.96648	2.42427e-09	1.45979e-07	SRM
ENSG00000116668	911.033	0.952152	0.328058	2.90239	0.00370327	0.0321372	SWT1
ENSG00000116690	313.788	2.61489	0.729422	3.58488	0.000337232	0.00473358	PRG4
ENSG00000116711	389.69	1.35631	0.499611	2.71473	0.00663298	0.0496126	PLA2G4A
ENSG00000116741	2940.73	-1.85816	0.616567	-3.01372	0.0025807	0.0241245	RGS2
ENSG00000116747	4722.13	-0.827611	0.288805	-2.86564	0.00416171	0.0352244	RO60
ENSG00000116774	4000.03	1.01986	0.369549	2.75973	0.00578487	0.0449324	OLFML3
ENSG00000116883	127.031	1.39873	0.464471	3.01146	0.00259998	0.0242148
ENSG00000117016	4894.44	2.87275	0.775597	3.70392	0.000212297	0.00324332	RIMS3
ENSG00000117228	809.759	-2.32719	0.769859	-3.02288	0.00250384	0.0235421	GBP1
ENSG00000117266	177.573	2.09735	0.5369	3.90641	9.36771e-05	0.00164349	CDK18
ENSG00000117395	7269.06	-1.34677	0.32669	-4.12248	3.74814e-05	0.000756342	EBNA1BP2
ENSG00000117597	2728.46	-1.34152	0.296704	-4.52141	6.14285e-06	0.00015505	UTP25
ENSG00000117707	250.787	-1.55383	0.410822	-3.78225	0.00015542	0.00249919	PROX1
ENSG00000117877	891.296	-2.7876	0.422395	-6.5995	4.12533e-11	3.43276e-09	CD3EAP
ENSG00000117971	147.612	3.86845	1.31182	2.94892	0.00318883	0.0284694	CHRNB4
ENSG00000118292	1168.25	2.13464	0.586766	3.63798	0.000274789	0.00399326	C1orf54
ENSG00000118298	1136.2	5.31523	0.542495	9.79775	1.15122e-22	4.13728e-20	CA14
ENSG00000118307	20.1338	3.7558	1.2519	3.00008	0.0026991	0.0249634	CASC1
ENSG00000118322	66.936	-8.27474	1.50076	-5.51371	3.51339e-08	1.62672e-06	ATP10B
ENSG00000118407	1302.62	3.36627	1.07896	3.11993	0.00180891	0.018407	FILIP1
ENSG00000118492	28.7109	4.71723	1.56498	3.01424	0.00257623	0.0241126	ADGB
ENSG00000118503	1189.03	-1.21468	0.403606	-3.00957	0.00261622	0.024346	TNFAIP3
ENSG00000118707	5135.53	1.24439	0.452923	2.74747	0.00600565	0.0461868	TGIF2
ENSG00000118733	11.832	-4.85769	1.58954	-3.05604	0.00224279	0.0217653	OLFM3
ENSG00000118777	491.948	3.17737	0.632246	5.02553	5.02045e-07	1.73804e-05	ABCG2
ENSG00000118855	3865.48	-1.59211	0.369291	-4.31127	1.62319e-05	0.000367506	MFSD1
ENSG00000118946	1226.35	2.16481	0.435436	4.9716	6.64029e-07	2.21745e-05	PCDH17
ENSG00000119125	296.332	5.03401	1.27952	3.9343	8.3439e-05	0.00149457	GDA
ENSG00000119139	2761.01	-1.49617	0.287135	-5.21067	1.88158e-07	7.26977e-06	TJP2
ENSG00000119318	25713.9	-0.783243	0.287604	-2.72334	0.00646256	0.0487512	RAD23B
ENSG00000119397	4146.74	1.16973	0.429758	2.72184	0.006492	0.0488811	CNTRL
ENSG00000119431	696.761	1.12748	0.351726	3.20555	0.00134803	0.0146172	HDHD3
ENSG00000119535	29.5693	5.72573	1.38887	4.12257	3.74666e-05	0.000756342	CSF3R
ENSG00000119541	4658.07	-0.858842	0.314989	-2.72658	0.00639943	0.0484257	VPS4B
ENSG00000119599	1167.12	-1.32471	0.383176	-3.45718	0.000545866	0.00706629	DCAF4
ENSG00000119630	2112.91	2.37268	0.500885	4.73696	2.16943e-06	6.26506e-05	PGF
ENSG00000119688	3791.35	1.05639	0.298323	3.54111	0.000398452	0.00544439	ABCD4
ENSG00000119714	257.2	-3.00375	0.834553	-3.59924	0.00031915	0.00452465	GPR68
ENSG00000119715	76.6105	3.51524	1.10235	3.18886	0.00142833	0.0152757	ESRRB
ENSG00000119772	7967.43	1.47514	0.348807	4.22909	2.34639e-05	0.000508856	DNMT3A
ENSG00000119888	34.3436	-4.30679	1.22971	-3.50227	0.000461319	0.00615119	EPCAM
ENSG00000119900	9942.24	1.9273	0.304444	6.33054	2.44299e-10	1.8135e-08	OGFRL1
ENSG00000119943	217.718	-1.05787	0.372366	-2.84094	0.00449805	0.0372905	PYROXD2
ENSG00000120068	21.3333	-8.03758	1.77105	-4.53831	5.67079e-06	0.000145076	HOXB8
ENSG00000120071	1702.03	1.82843	0.445426	4.1049	4.04488e-05	0.000807584	KANSL1
ENSG00000120075	9.32469	-5.42998	1.89406	-2.86685	0.00414575	0.0351155	HOXB5
ENSG00000120093	51.1536	-2.54402	0.736982	-3.45194	0.000556567	0.00718428	HOXB3
ENSG00000120328	129.146	2.44326	0.523482	4.66732	3.05151e-06	8.51178e-05	PCDHB12
ENSG00000120332	3550.1	4.75797	0.93498	5.08885	3.60245e-07	1.30862e-05	TNN
ENSG00000120337	175.359	4.64998	1.62952	2.85358	0.00432292	0.0362661	TNFSF18
ENSG00000120341	25.1174	-3.5015	0.945654	-3.70272	0.000213297	0.00325421	SEC16B
ENSG00000120500	58.693	2.37548	0.688999	3.44772	0.000565336	0.00728916	ARR3
ENSG00000120594	7978.74	0.937829	0.306257	3.06222	0.00219699	0.0213852	PLXDC2
ENSG00000120658	455.325	-2.20661	0.654226	-3.37285	0.000743933	0.0090898	ENOX1
ENSG00000120693	1584.15	2.50842	0.553468	4.53218	5.8377e-06	0.000148742	SMAD9
ENSG00000120694	22388.2	-1.94779	0.40603	-4.79716	1.60931e-06	4.83242e-05	HSPH1
ENSG00000120708	273896	-2.46313	0.365914	-6.73144	1.67996e-11	1.4916e-09	TGFBI
ENSG00000120727	4726.47	0.969955	0.289042	3.35576	0.000791478	0.00955216	PAIP2
ENSG00000120833	1647.13	1.3194	0.294594	4.47871	7.50957e-06	0.000186635	SOCS2
ENSG00000120875	17281	-2.86386	0.319689	-8.95826	3.29849e-19	8.99773e-17	DUSP4
ENSG00000120885	1227.4	-2.35522	0.360569	-6.53196	6.49154e-11	5.1033e-09	CLU
ENSG00000120915	694.012	1.65595	0.495683	3.34075	0.000835537	0.00998279	EPHX2
ENSG00000120937	68.697	-2.83306	0.635169	-4.46033	8.18347e-06	0.000200305	NPPB
ENSG00000121068	19390.6	2.94032	0.434555	6.76628	1.32137e-11	1.18719e-09	TBX2
ENSG00000121104	875	2.31193	0.318686	7.25458	4.02924e-13	4.60737e-11	FAM117A
ENSG00000121210	10175.5	1.77992	0.287315	6.19503	5.82751e-10	3.96218e-08	TMEM131L
ENSG00000121570	1602.7	1.04926	0.33835	3.1011	0.001928	0.0193578	DPPA4
ENSG00000121741	13342.7	1.08627	0.283799	3.82762	0.000129389	0.00213521	ZMYM2
ENSG00000121769	2277.72	2.66659	0.847566	3.14617	0.00165423	0.0171177	FABP3
ENSG00000121895	33.1973	-3.02911	0.824863	-3.67226	0.000240416	0.00358345	TMEM156
ENSG00000121904	71.8342	-3.80744	0.669397	-5.68787	1.28633e-08	6.61905e-07	CSMD2
ENSG00000121966	268.514	-3.64884	1.02654	-3.55451	0.000378678	0.00522146	CXCR4
ENSG00000122034	6694.5	-0.827649	0.288985	-2.86398	0.00418352	0.0353694	GTF3A
ENSG00000122121	399.305	4.57907	1.09595	4.17817	2.9387e-05	0.000617208	XPNPEP2
ENSG00000122145	33.1165	8.36813	2.04003	4.10196	4.09672e-05	0.000812918	TBX22
ENSG00000122176	60.7241	3.39419	1.2141	2.79565	0.0051796	0.0414124	FMOD
ENSG00000122180	7.00404	6.12706	2.25323	2.71924	0.00654329	0.0491366	MYOG
ENSG00000122696	1228.23	-1.11074	0.363957	-3.05183	0.00227447	0.0219694	SLC25A51
ENSG00000122707	4896.18	1.18499	0.286312	4.1388	3.4913e-05	0.000714707	RECK
ENSG00000122861	11345.6	-3.24204	0.579499	-5.59456	2.21176e-08	1.08626e-06	PLAU
ENSG00000122873	1745.63	-0.891178	0.30093	-2.96142	0.00306227	0.0275458	CISD1
ENSG00000122877	1034.68	-1.39182	0.379147	-3.67092	0.000241679	0.00359571	EGR2
ENSG00000122986	270.745	2.50057	0.402739	6.20891	5.3354e-10	3.6717e-08	HVCN1
ENSG00000123080	386.111	-2.97231	0.666	-4.46292	8.08496e-06	0.000198322	CDKN2C
ENSG00000123095	83.4364	-3.04783	1.0524	-2.89608	0.0037786	0.0325662	BHLHE41
ENSG00000123130	10236.8	-1.10516	0.3469	-3.18581	0.00144348	0.0153817	ACOT9
ENSG00000123131	15845.3	-1.71382	0.27972	-6.12691	8.96014e-10	5.93177e-08	PRDX4
ENSG00000123146	439.371	-3.3665	0.390622	-8.61831	6.79483e-18	1.49361e-15	ADGRE5
ENSG00000123213	5867.64	-0.891713	0.301703	-2.9556	0.00312061	0.0280019	NLN
ENSG00000123243	662.513	4.93449	0.936483	5.26918	1.37037e-07	5.55129e-06	ITIH5
ENSG00000123453	899.244	1.54679	0.332423	4.65308	3.27012e-06	9.02912e-05	SARDH
ENSG00000123454	107.372	3.15799	0.861987	3.66362	0.000248672	0.00368039	DBH
ENSG00000123545	2007.12	-0.965375	0.32099	-3.00749	0.00263416	0.0244627	NDUFAF4
ENSG00000123609	401.501	-3.26359	0.466689	-6.99307	2.68941e-12	2.74284e-10	NMI
ENSG00000123892	221.598	-2.16275	0.635473	-3.40338	0.000665576	0.00831639	RAB38
ENSG00000124116	29.2006	-3.90942	1.06792	-3.66077	0.000251455	0.00370892	WFDC3
ENSG00000124126	3676.8	1.5033	0.352907	4.25975	2.04658e-05	0.000452948	PREX1
ENSG00000124145	5454.92	-1.50147	0.328661	-4.56844	4.91364e-06	0.00012936	SDC4
ENSG00000124155	9592.35	-0.914479	0.299566	-3.05268	0.00226806	0.021945	PIGT
ENSG00000124191	279.17	-2.30328	0.452803	-5.08671	3.64331e-07	1.31702e-05	TOX2
ENSG00000124205	1610.82	4.03049	0.803245	5.01775	5.22792e-07	1.80435e-05	EDN3
ENSG00000124212	3051.78	3.8842	0.334096	11.626	3.04027e-31	2.3887e-28	PTGIS
ENSG00000124225	15244.8	-1.56205	0.452258	-3.45388	0.000552578	0.00714093	PMEPA1
ENSG00000124313	1743.36	-0.961991	0.291821	-3.2965	0.000978961	0.0113027	IQSEC2
ENSG00000124343	27.8434	-3.46396	1.0025	-3.45531	0.000549666	0.00711142	XG
ENSG00000124374	437.884	1.82177	0.564298	3.22839	0.00124491	0.0137225	PAIP2B
ENSG00000124406	989.514	2.69117	0.976454	2.75606	0.00585023	0.0452837	ATP8A1
ENSG00000124466	148.598	2.65706	0.504267	5.26915	1.3706e-07	5.55129e-06	LYPD3
ENSG00000124491	70.5542	-6.83046	1.05527	-6.47272	9.62553e-11	7.33777e-09	F13A1
ENSG00000124493	36.3172	-2.23006	0.803361	-2.77591	0.00550481	0.0432909	GRM4
ENSG00000124508	2672.12	1.92472	0.306502	6.27963	3.39383e-10	2.43935e-08	BTN2A2
ENSG00000124587	1641.81	1.70416	0.372131	4.57945	4.66196e-06	0.000124032	PEX6
ENSG00000124593	408.438	1.54514	0.426336	3.62423	0.000289818	0.00417415
ENSG00000124602	110.313	2.24035	0.62171	3.60353	0.000313926	0.00446757	UNC5CL
ENSG00000124613	1315.95	1.32056	0.310594	4.25174	2.12117e-05	0.000465813	ZNF391
ENSG00000124731	9.19208	-6.82076	2.1418	-3.18459	0.00144959	0.015423	TREM1
ENSG00000124743	59.3047	2.30447	0.678678	3.39553	0.000684956	0.00851158	KLHL31
ENSG00000124787	785.554	-1.21322	0.398623	-3.04353	0.00233818	0.0224222	RPP40
ENSG00000124813	1330.83	-1.06999	0.320431	-3.33921	0.000840178	0.0100104	RUNX2
ENSG00000124831	12149.3	-1.41896	0.416407	-3.40762	0.00065531	0.00821533	LRRFIP1
ENSG00000124882	11.2527	-4.62625	1.50956	-3.06463	0.00217938	0.0212595	EREG
ENSG00000124942	108554	-1.17945	0.42465	-2.77745	0.0054787	0.0431605	AHNAK
ENSG00000125089	789.977	1.18693	0.367728	3.22774	0.00124773	0.0137402	SH3TC1
ENSG00000125148	6417.12	-3.39537	0.458262	-7.40922	1.27041e-13	1.55478e-11	MT2A
ENSG00000125257	2510.1	-1.76948	0.304298	-5.81494	6.06548e-09	3.32515e-07	ABCC4
ENSG00000125266	11938.3	-2.25429	0.45149	-4.99299	5.94502e-07	2.02168e-05	EFNB2
ENSG00000125347	1064.72	-1.97915	0.417432	-4.74124	2.12419e-06	6.15796e-05	IRF1
ENSG00000125355	42.966	-3.53314	0.843987	-4.18625	2.83607e-05	0.000597315	TMEM255A
ENSG00000125384	38.9331	-8.90488	1.63352	-5.45134	4.99912e-08	2.25919e-06	PTGER2
ENSG00000125409	43.4553	2.60538	0.817184	3.18824	0.0014314	0.0152942	TEKT3
ENSG00000125462	136.975	-4.12623	0.565802	-7.29272	3.03754e-13	3.56336e-11	C1orf61
ENSG00000125492	79.2833	-3.00116	0.554217	-5.41512	6.12464e-08	2.69258e-06	BARHL1
ENSG00000125618	158.401	-3.15076	0.954313	-3.3016	0.000961336	0.0111504	PAX8
ENSG00000125657	506.009	-1.14038	0.412539	-2.76429	0.00570467	0.044507	TNFSF9
ENSG00000125675	5327.32	-3.53673	0.466187	-7.5865	3.28653e-14	4.25202e-12	GRIA3
ENSG00000125740	1193.81	-2.74519	0.474258	-5.78839	7.10641e-09	3.80369e-07	FOSB
ENSG00000125804	24.99	7.95532	1.7271	4.60618	4.10143e-06	0.000110548	FAM182A
ENSG00000125814	942.324	1.14155	0.31607	3.61169	0.000304205	0.00435092	NAPB
ENSG00000125843	1172.42	-1.11611	0.353958	-3.15324	0.00161469	0.016793	AP5S1
ENSG00000125844	42175.1	-0.967081	0.317972	-3.0414	0.00235478	0.0225337	RRBP1
ENSG00000125846	1624.91	0.859572	0.292775	2.93594	0.00332535	0.0294329	ZNF133
ENSG00000125869	9.67793	-5.35358	1.90117	-2.81594	0.00486344	0.0395379	LAMP5
ENSG00000125872	75.4425	-3.44337	1.01345	-3.39768	0.000679596	0.00846355	LRRN4
ENSG00000125877	3694.48	-0.83571	0.30795	-2.71379	0.0066519	0.0496812	ITPA
ENSG00000125895	283.182	2.23468	0.395659	5.64799	1.6233e-08	8.16739e-07	TMEM74B
ENSG00000125912	10614.7	-1.0637	0.301585	-3.52703	0.000420247	0.00568635	NCLN
ENSG00000125965	3597.65	-5.07493	0.760663	-6.67172	2.52827e-11	2.16828e-09	GDF5
ENSG00000125966	306.513	-3.15257	0.375962	-8.38536	5.05725e-17	9.54176e-15	MMP24
ENSG00000126010	451.907	2.31794	0.721452	3.21288	0.00131409	0.0143454	GRPR
ENSG00000126016	11831.9	2.40372	0.86324	2.78453	0.00536055	0.0424216	AMOT
ENSG00000126368	407.935	-2.08386	0.338064	-6.16408	7.08937e-10	4.73482e-08	NR1D1
ENSG00000126500	131.56	2.23047	0.4779	4.66724	3.05268e-06	8.51178e-05	FLRT1
ENSG00000126561	705.141	1.28644	0.360554	3.56796	0.000359776	0.00499644	STAT5A
ENSG00000126562	401.294	-1.3487	0.44519	-3.02948	0.00244973	0.0231487	WNK4
ENSG00000126756	3430.52	-1.09227	0.284824	-3.83489	0.000125618	0.0020836	UXT
ENSG00000126785	10045.3	1.22448	0.321211	3.81208	0.000137801	0.00225756	RHOJ
ENSG00000126803	3090.64	3.31945	0.659867	5.03048	4.89258e-07	1.7042e-05	HSPA2
ENSG00000126878	3430.31	2.56808	0.598593	4.2902	1.7851e-05	0.000400559	AIF1L
ENSG00000126903	3318.92	-1.57276	0.56207	-2.79817	0.00513936	0.041204	SLC10A3
ENSG00000127124	2991.6	-3.10243	0.530774	-5.84511	5.06219e-09	2.82298e-07	HIVEP3
ENSG00000127220	1065.91	1.23035	0.423164	2.90751	0.00364324	0.0317134	ABHD8
ENSG00000127241	115.679	1.43334	0.46545	3.07948	0.00207365	0.0204573	MASP1
ENSG00000127325	37.2205	-3.51082	0.847431	-4.1429	3.42935e-05	0.000703933	BEST3
ENSG00000127463	10905.3	-0.806654	0.286404	-2.81649	0.00485514	0.0394846	EMC1
ENSG00000127578	47.715	4.83349	1.15118	4.19872	2.68426e-05	0.000570116	WFIKKN1
ENSG00000127946	19332.9	1.46784	0.365746	4.01328	5.98815e-05	0.001127	HIP1
ENSG00000127954	32.6599	8.34806	2.06131	4.04987	5.12453e-05	0.000985764	STEAP4
ENSG00000127955	6302.75	0.945186	0.328526	2.87705	0.00401417	0.0341543	GNAI1
ENSG00000128039	1345.08	-1.13724	0.330575	-3.4402	0.00058129	0.00745243	SRD5A3
ENSG00000128045	5377.05	2.05809	0.505404	4.07216	4.65792e-05	0.000908355	RASL11B
ENSG00000128052	1405.07	-2.49641	0.301881	-8.26952	1.34504e-16	2.36071e-14	KDR
ENSG00000128228	1841.52	-1.45985	0.317805	-4.59353	4.35802e-06	0.000116701	SDF2L1
ENSG00000128268	4056.81	1.39056	0.294681	4.71885	2.37178e-06	6.78881e-05	MGAT3
ENSG00000128271	30.2451	2.92832	0.874517	3.34849	0.00081252	0.00976966	ADORA2A
ENSG00000128284	29.0594	-2.38026	0.796736	-2.98751	0.00281258	0.0257083	APOL3
ENSG00000128342	16735.1	-4.83267	1.08268	-4.46362	8.05876e-06	0.000197894	LIF
ENSG00000128482	31.7573	3.12752	0.797374	3.92227	8.77168e-05	0.0015552	RNF112
ENSG00000128510	1588.28	-5.51754	0.63479	-8.69191	3.56401e-18	8.23396e-16	CPA4
ENSG00000128564	734.913	-4.46839	0.556728	-8.02617	1.00566e-15	1.52813e-13	VGF
ENSG00000128567	1745.81	-3.79498	0.79737	-4.75937	1.94194e-06	5.72494e-05	PODXL
ENSG00000128573	1891.63	1.93455	0.518548	3.73071	0.00019094	0.00297873	FOXP2
ENSG00000128591	33964.2	-0.866749	0.288328	-3.00612	0.00264602	0.0245327	FLNC
ENSG00000128596	1613.77	2.00819	0.379387	5.29324	1.20165e-07	4.93769e-06	CCDC136
ENSG00000128606	30395.1	-1.8926	0.312511	-6.0561	1.3946e-09	8.7953e-08	LRRC17
ENSG00000128683	73.783	-3.84985	0.81377	-4.73088	2.23546e-06	6.43114e-05	GAD1
ENSG00000128805	621.299	-3.33562	1.04622	-3.18826	0.00143134	0.0152942	ARHGAP22
ENSG00000128872	2028.78	-1.88595	0.377724	-4.99293	5.94692e-07	2.02168e-05	TMOD2
ENSG00000128881	2467.71	0.965129	0.292398	3.30074	0.000964305	0.0111722	TTBK2
ENSG00000128918	160.026	4.82254	0.994882	4.84735	1.25122e-06	3.8386e-05	ALDH1A2
ENSG00000128923	2179.6	-1.51537	0.48908	-3.09841	0.00194561	0.0194914	MINDY2
ENSG00000129009	496.133	2.08334	0.496124	4.19924	2.67818e-05	0.000569359	ISLR
ENSG00000129167	52.3003	2.58426	0.871009	2.96698	0.00300742	0.0271279	TPH1
ENSG00000129197	3743.56	1.27663	0.294513	4.33472	1.45943e-05	0.000335461	RPAIN
ENSG00000129244	350.901	3.06466	0.904423	3.38853	0.000702682	0.00869842	ATP1B2
ENSG00000129282	280.047	-1.76197	0.356398	-4.94382	7.66053e-07	2.49889e-05	NA
ENSG00000129422	2378.75	1.94784	0.611674	3.18444	0.00145032	0.0154236	MTUS1
ENSG00000129467	522.276	2.8793	0.486837	5.91431	3.33278e-09	1.92493e-07	ADCY4
ENSG00000129595	971.495	1.78279	0.495799	3.59579	0.00032341	0.00457931	EPB41L4A
ENSG00000129667	633.248	-2.05366	0.423624	-4.84783	1.24821e-06	3.83456e-05	RHBDF2
ENSG00000129680	10432.6	-1.53154	0.382443	-4.00461	6.21191e-05	0.00116148	MAP7D3
ENSG00000129757	1852.19	2.14692	0.480704	4.46619	7.96251e-06	0.000196382	CDKN1C
ENSG00000129951	4663.25	1.13476	0.396525	2.86177	0.00421281	0.0355639	PLPPR3
ENSG00000130032	225.065	3.58626	0.848951	4.22434	2.39644e-05	0.000518109	PRRG3
ENSG00000130052	3867.28	2.75742	0.671306	4.10754	3.999e-05	0.00079913	STARD8
ENSG00000130055	40.2762	-2.22148	0.674859	-3.29177	0.000995594	0.0114539	GDPD2
ENSG00000130208	171.222	1.92	0.48954	3.92204	8.78024e-05	0.0015555	APOC1
ENSG00000130234	19.7082	-3.83853	1.35088	-2.8415	0.00449015	0.037266	ACE2
ENSG00000130287	137.699	-2.48732	0.757029	-3.28563	0.00101755	0.0116265	NCAN
ENSG00000130300	13527.6	5.03561	0.339496	14.8326	9.01469e-50	5.10254e-46	PLVAP
ENSG00000130309	16560.7	-1.2566	0.357216	-3.51776	0.000435206	0.00584431	COLGALT1
ENSG00000130449	8089.48	-1.01219	0.351019	-2.88357	0.00393199	0.0336576	ZSWIM6
ENSG00000130518	640.385	3.1271	0.499999	6.25421	3.99521e-10	2.8356e-08	IQCN
ENSG00000130528	96.6927	5.56531	1.61772	3.44021	0.000581252	0.00745243	HRC
ENSG00000130558	293.632	-2.51633	0.389361	-6.46271	1.02844e-10	7.81371e-09	OLFM1
ENSG00000130584	2788.13	2.01397	0.319502	6.30346	2.91076e-10	2.13276e-08	ZBTB46
ENSG00000130600	1415.52	12.3425	1.52848	8.07499	6.74802e-16	1.05367e-13	H19
ENSG00000130755	94.2834	2.23216	0.620156	3.59936	0.000319006	0.00452465	GMFG
ENSG00000130787	4181.95	1.29576	0.456841	2.83635	0.00456318	0.0376901	HIP1R
ENSG00000130821	6086.29	-1.38361	0.295522	-4.68192	2.84198e-06	7.9932e-05	SLC6A8
ENSG00000130827	10470.5	-1.60461	0.527055	-3.04448	0.00233084	0.0223802	PLXNA3
ENSG00000130943	66.8842	2.95679	0.744792	3.96996	7.18849e-05	0.00131999	PKDREJ
ENSG00000131080	3717.56	-1.10965	0.338512	-3.27802	0.00104538	0.011852	EDA2R
ENSG00000131094	538.053	2.84549	0.911114	3.12309	0.00178965	0.0182767	C1QL1
ENSG00000131386	86.5154	-2.54069	0.828045	-3.06831	0.00215276	0.0210543	GALNT15
ENSG00000131389	8541.74	1.11595	0.37204	2.99955	0.00270383	0.0249923	SLC6A6
ENSG00000131409	3817.69	1.13694	0.355702	3.19633	0.0013919	0.014971	LRRC4B
ENSG00000131467	16365.4	-0.928431	0.312402	-2.97191	0.00295956	0.0268567	PSME3
ENSG00000131477	1204.55	1.86834	0.345373	5.40962	6.31587e-08	2.74996e-06	RAMP2
ENSG00000131480	182.986	1.26558	0.464534	2.72441	0.00644168	0.0486478	AOC2
ENSG00000131620	30.3368	-2.88897	0.99048	-2.91674	0.00353716	0.0309566	ANO1
ENSG00000131634	1894.06	1.83244	0.41167	4.45123	8.5379e-06	0.000207857	TMEM204
ENSG00000131725	3520.73	-1.10896	0.314529	-3.52579	0.000422222	0.00570378	WDR44
ENSG00000131737	11.0036	-7.08107	1.99283	-3.55328	0.000380458	0.00523962	KRT34
ENSG00000131771	61.438	4.60703	1.2354	3.72919	0.0001921	0.00298923	PPP1R1B
ENSG00000131797	421.44	1.93496	0.530557	3.64703	0.000265291	0.00387764	CLUHP3
ENSG00000131849	498.112	1.70425	0.349138	4.8813	1.05387e-06	3.29112e-05	ZNF132
ENSG00000132003	2203.48	1.75178	0.372343	4.70474	2.54188e-06	7.22092e-05	ZSWIM4
ENSG00000132130	838.058	-6.07813	0.384699	-15.7997	3.12559e-56	3.53832e-52	NA
ENSG00000132139	8.69897	6.44294	2.28715	2.81701	0.00484724	0.0394487	NA
ENSG00000132196	1639.55	1.04908	0.366769	2.86032	0.00423218	0.0356874	HSD17B7
ENSG00000132205	1420.41	2.85287	0.911539	3.12973	0.00174968	0.0179495	EMILIN2
ENSG00000132274	2340.97	-2.99371	0.988636	-3.02812	0.00246078	0.0232338	TRIM22
ENSG00000132334	1820.79	-1.94769	0.448554	-4.34216	1.41091e-05	0.000324969	PTPRE
ENSG00000132359	995.467	-2.74103	0.730208	-3.75377	0.000174196	0.00275609	RAP1GAP2
ENSG00000132361	5617.38	-1.5323	0.371012	-4.13005	3.62677e-05	0.000735779	CLUH
ENSG00000132382	6751.43	-1.65833	0.371108	-4.46859	7.87368e-06	0.000194828	MYBBP1A
ENSG00000132429	310.783	-3.60239	0.698006	-5.16097	2.4567e-07	9.23495e-06	POPDC3
ENSG00000132467	5149.48	-0.993211	0.283211	-3.50697	0.00045324	0.00606131	UTP3
ENSG00000132507	28103.3	-0.988685	0.287899	-3.43414	0.000594438	0.0075909	EIF5A
ENSG00000132510	6018.8	0.929271	0.320567	2.89883	0.00374553	0.032355	KDM6B
ENSG00000132603	3448.25	-1.3075	0.33625	-3.88847	0.000100879	0.00174886	NIP7
ENSG00000132622	954.543	3.75322	0.797605	4.70562	2.53098e-06	7.19898e-05	HSPA12B
ENSG00000132640	8126.34	1.12552	0.291369	3.86285	0.00011207	0.00190924	BTBD3
ENSG00000132718	6394.45	-1.03259	0.282182	-3.6593	0.000252909	0.00372793	SYT11
ENSG00000132749	213.473	1.6277	0.539259	3.01841	0.00254108	0.023823	TESMIN
ENSG00000132768	2368.99	-1.14127	0.289449	-3.94292	8.04954e-05	0.00145103	DPH2
ENSG00000132837	32.5949	3.77548	1.27097	2.97055	0.00297269	0.0269434	DMGDH
ENSG00000132965	368.006	-2.18246	0.625689	-3.48808	0.0004865	0.00642264	ALOX5AP
ENSG00000133067	98.9382	-2.93637	0.501511	-5.85505	4.76866e-09	2.67909e-07	LGR6
ENSG00000133131	6950.9	-1.25936	0.28065	-4.48731	7.21287e-06	0.000180051	MORC4
ENSG00000133134	1475.01	2.27915	0.801668	2.84301	0.00446891	0.0371578	BEX2
ENSG00000133135	87.9112	-8.63338	1.50676	-5.72975	1.0058e-08	5.27136e-07	RNF128
ENSG00000133138	1229.34	-2.22161	0.395357	-5.61926	1.91779e-08	9.52209e-07	TBC1D8B
ENSG00000133247	768.954	1.19086	0.345325	3.44851	0.000563685	0.00727202	KMT5C
ENSG00000133256	65.1942	2.73447	0.865228	3.1604	0.00157552	0.0164612	PDE6B
ENSG00000133315	879.817	1.68613	0.308561	5.4645	4.64223e-08	2.11054e-06	MACROD1
ENSG00000133401	1107.34	1.84332	0.603268	3.05556	0.00224644	0.0217823	PDZD2
ENSG00000133460	779.586	1.19221	0.338564	3.52136	0.000429337	0.00578264	SLC2A11
ENSG00000133519	364.662	4.42909	0.496547	8.91978	4.67226e-19	1.24452e-16	ZDHHC8P1
ENSG00000133624	1198.88	1.12045	0.305464	3.66801	0.000244443	0.00363152	ZNF767P
ENSG00000133636	617.589	5.64028	0.747828	7.54222	4.62034e-14	5.87691e-12	NTS
ENSG00000133794	1164.26	-1.07651	0.33831	-3.18202	0.00146252	0.0155314	ARNTL
ENSG00000134001	12085.8	-1.04669	0.30525	-3.42897	0.000605871	0.00769782	EIF2S1
ENSG00000134020	9.83998	5.13997	1.89235	2.71619	0.00660386	0.0494905	PEBP4
ENSG00000134070	328.13	-1.52091	0.517979	-2.93624	0.00332216	0.0294277	IRAK2
ENSG00000134107	8537.28	-3.20045	1.05122	-3.04451	0.00233057	0.0223802	BHLHE40
ENSG00000134108	9021.04	-0.813739	0.286515	-2.84013	0.00450949	0.0373443	ARL8B
ENSG00000134115	1737.21	14.077	1.49806	9.39684	5.62244e-21	1.72024e-18	CNTN6
ENSG00000134183	59.9982	-1.5356	0.546996	-2.80734	0.00499519	0.0403482	GNAT2
ENSG00000134198	599.848	-2.00891	0.42946	-4.67776	2.90026e-06	8.14699e-05	TSPAN2
ENSG00000134201	23.2354	-4.85806	1.26084	-3.85303	0.000116667	0.00197127	GSTM5
ENSG00000134242	15.0023	-5.05958	1.41913	-3.56528	0.000363467	0.00503935	PTPN22
ENSG00000134245	269.565	1.78764	0.581495	3.07421	0.00211059	0.0207135	WNT2B
ENSG00000134333	29322.6	-1.67081	0.602225	-2.7744	0.00553041	0.0434469	LDHA
ENSG00000134363	857.685	-4.37438	0.543179	-8.05329	8.05989e-16	1.24139e-13	FST
ENSG00000134443	12.5033	-4.77704	1.57415	-3.03468	0.00240787	0.0228724	GRP
ENSG00000134470	11.0231	-5.55305	1.87276	-2.96518	0.0030251	0.0272362	IL15RA
ENSG00000134516	592.992	-2.01151	0.441547	-4.5556	5.22361e-06	0.000136096	DOCK2
ENSG00000134533	137.855	3.38359	0.911499	3.71212	0.00020553	0.00316128	RERG
ENSG00000134594	953.367	2.82048	1.02393	2.75456	0.00587713	0.0454377	RAB33A
ENSG00000134595	9.10356	-5.39394	1.9552	-2.75877	0.00580194	0.0450332	SOX3
ENSG00000134627	212.454	1.81652	0.583312	3.11415	0.00184477	0.0186928	PIWIL4
ENSG00000134668	7117.36	-3.37788	1.02348	-3.30039	0.000965516	0.0111722	SPOCD1
ENSG00000134697	9691.82	-0.95679	0.289063	-3.30997	0.000933074	0.0108727	GNL2
ENSG00000134698	4206.61	1.16133	0.352454	3.29498	0.000984299	0.0113586	AGO4
ENSG00000134744	8750.24	0.913865	0.336882	2.71271	0.00667347	0.0497838	TUT4
ENSG00000134755	1165.67	1.10859	0.390241	2.84079	0.00450022	0.0372948	DSC2
ENSG00000134769	1005.98	1.35423	0.433551	3.12358	0.00178666	0.0182627	DTNA
ENSG00000134809	2373.14	-0.998804	0.352177	-2.83609	0.00456696	0.0376962	TIMM10
ENSG00000134824	58515.9	1.12095	0.281594	3.98073	6.87051e-05	0.00126674	FADS2
ENSG00000134970	8124.15	-1.25964	0.417143	-3.01967	0.0025305	0.0237336	TMED7
ENSG00000135045	1631.35	-0.816819	0.290839	-2.80849	0.00497743	0.0402479	C9orf40
ENSG00000135144	188.46	-1.55883	0.537351	-2.90096	0.00372023	0.0322472	DTX1
ENSG00000135205	281.646	1.26215	0.365016	3.45778	0.000544649	0.00706266	CCDC146
ENSG00000135253	201.162	3.90771	0.480178	8.13804	4.01727e-16	6.68787e-14	KCP
ENSG00000135298	264.784	3.40047	0.397856	8.54697	1.26364e-17	2.67383e-15	ADGRB3
ENSG00000135299	1053.96	0.992919	0.299403	3.31634	0.000912062	0.0106939	ANKRD6
ENSG00000135318	23400.1	-2.81538	0.722505	-3.89669	9.75156e-05	0.00169835	NT5E
ENSG00000135362	2664.49	-1.5334	0.51802	-2.96012	0.00307518	0.0276451	PRR5L
ENSG00000135365	7156.88	0.921879	0.299308	3.08003	0.00206977	0.0204458	PHF21A
ENSG00000135439	225.545	3.86957	0.988104	3.91616	8.99699e-05	0.00159017	AGAP2
ENSG00000135502	69.3455	2.26582	0.815841	2.77728	0.00548154	0.0431679	SLC26A10
ENSG00000135521	3671.7	-1.04217	0.322799	-3.22855	0.00124419	0.0137212	LTV1
ENSG00000135631	4938.05	-1.3445	0.432795	-3.10655	0.00189286	0.0190761	RAB11FIP5
ENSG00000135643	1552.52	0.957438	0.312295	3.06581	0.0021708	0.0211849	KCNMB4
ENSG00000135678	143.356	-4.77098	0.999701	-4.77241	1.82038e-06	5.41592e-05	CPM
ENSG00000135679	10337.1	-1.51189	0.287156	-5.26506	1.40143e-07	5.65594e-06	MDM2
ENSG00000135698	2817.79	-1.09128	0.372566	-2.9291	0.00339942	0.0299713	MPHOSPH6
ENSG00000135723	5556.51	-1.1133	0.28444	-3.91401	9.07755e-05	0.00160316	FHOD1
ENSG00000135828	308.171	-1.23282	0.384468	-3.20657	0.00134328	0.0145727	RNASEL
ENSG00000135835	377.393	1.69917	0.494599	3.43545	0.000591562	0.00755844	KIAA1614
ENSG00000135899	394.162	-2.27058	0.370726	-6.12468	9.0864e-10	5.97509e-08	SP110
ENSG00000135903	404.48	3.46087	0.681067	5.08154	3.74379e-07	1.34099e-05	PAX3
ENSG00000135914	27.426	3.30614	1.05068	3.14668	0.00165135	0.0171035	HTR2B
ENSG00000135932	9435.48	-1.17064	0.293863	-3.98364	6.78686e-05	0.0012554	CAB39
ENSG00000136040	2936.54	1.53609	0.427581	3.59252	0.000327499	0.00462564	PLXNC1
ENSG00000136044	6550	0.910812	0.287082	3.17265	0.00151052	0.0159194	APPL2
ENSG00000136052	785.534	-3.34638	0.454505	-7.36269	1.80245e-13	2.15923e-11	SLC41A2
ENSG00000136099	134.454	-2.92313	0.804383	-3.634	0.000279062	0.00404497	PCDH8
ENSG00000136114	320.326	-1.57384	0.449825	-3.49879	0.000467375	0.00622111	THSD1
ENSG00000136159	3390.97	-1.57138	0.356248	-4.41092	1.02933e-05	0.000245058	NUDT15
ENSG00000136160	335.804	-3.22585	0.867461	-3.71872	0.000200232	0.00310085	EDNRB
ENSG00000136161	2678.46	1.46956	0.407427	3.60693	0.000309837	0.0044203	RCBTB2
ENSG00000136237	425.542	3.41785	0.644911	5.29972	1.15981e-07	4.78183e-06	RAPGEF5
ENSG00000136244	20.2666	-3.64573	1.24193	-2.93554	0.00332969	0.0294523	IL6
ENSG00000136273	1693.3	-0.851637	0.313864	-2.7134	0.00665973	0.0497141	HUS1
ENSG00000136378	12894.1	0.931417	0.317655	2.93217	0.00336604	0.0297117	ADAMTS7
ENSG00000136457	63.287	2.71188	0.77315	3.50757	0.000452214	0.00605196	CHAD
ENSG00000136531	675.178	-4.12795	0.476916	-8.65553	4.90643e-18	1.09987e-15	SCN2A
ENSG00000136546	17.7892	3.06687	1.05387	2.9101	0.00361314	0.0314877	SCN7A
ENSG00000136574	25.7683	-6.83631	1.61204	-4.24079	2.22738e-05	0.000486776	GATA4
ENSG00000136718	4673.54	-1.15857	0.294839	-3.92951	8.51207e-05	0.00152109	IMP4
ENSG00000136826	429.815	-1.11262	0.391319	-2.84327	0.00446535	0.0371418	KLF4
ENSG00000136895	551.821	1.49635	0.349322	4.28358	1.83912e-05	0.000411864	GARNL3
ENSG00000136933	3310.6	-1.37199	0.356308	-3.85058	0.00011784	0.00198218	RABEPK
ENSG00000136944	61.6839	1.98411	0.603314	3.28869	0.00100656	0.011573	LMX1B
ENSG00000136997	6147.18	-1.7116	0.361658	-4.73265	2.21612e-06	6.38362e-05	MYC
ENSG00000137033	29.6366	-4.3395	1.0728	-4.04504	5.23145e-05	0.00100462	IL33
ENSG00000137070	3492.08	1.86707	0.352907	5.29053	1.21961e-07	5.00239e-06	IL11RA
ENSG00000137124	4422.84	-1.84382	0.282329	-6.53076	6.54389e-11	5.12665e-09	ALDH1B1
ENSG00000137142	343.204	-3.24638	0.849548	-3.82131	0.000132746	0.00218265	IGFBPL1
ENSG00000137218	676.941	1.28088	0.456947	2.80312	0.00506114	0.0407646	FRS3
ENSG00000137309	73361.4	-1.83867	0.493033	-3.72931	0.000192004	0.00298923	HMGA1
ENSG00000137310	88.8005	9.78957	1.61807	6.05015	1.44711e-09	9.09743e-08	TCF19
ENSG00000137449	1381.1	-2.13731	0.660785	-3.2345	0.00121854	0.013491	CPEB2
ENSG00000137473	12.8237	3.85198	1.36486	2.82225	0.00476875	0.0389913	TTC29
ENSG00000137474	133.894	2.95008	0.750966	3.92838	8.55207e-05	0.00152462	MYO7A
ENSG00000137496	699.506	0.888212	0.313123	2.83662	0.00455936	0.0376901	IL18BP
ENSG00000137547	7638.14	-1.45869	0.28144	-5.18294	2.18415e-07	8.2972e-06	MRPL15
ENSG00000137709	14.3796	7.16713	2.13153	3.36244	0.000772581	0.00935902	POU2F3
ENSG00000137727	700.652	3.46025	1.2562	2.75453	0.00587756	0.0454377	ARHGAP20
ENSG00000137731	27.7486	3.37557	0.908153	3.71696	0.000201633	0.00311615	FXYD2
ENSG00000137745	315.133	-5.38741	0.747004	-7.21202	5.51277e-13	6.24073e-11	MMP13
ENSG00000137760	1706.26	-0.976581	0.336818	-2.89943	0.00373841	0.0323429	ALKBH8
ENSG00000137842	320.55	-1.033	0.353137	-2.92521	0.00344227	0.0302548	TMEM62
ENSG00000137857	194.436	2.5923	0.578481	4.48122	7.42171e-06	0.000184857	DUOX1
ENSG00000137872	3896.99	2.7073	0.515359	5.25322	1.49461e-07	5.93675e-06	SEMA6D
ENSG00000137880	507.323	1.46076	0.382911	3.81488	0.000136249	0.00223862	GCHFR
ENSG00000137959	1160.33	2.72972	0.757271	3.60468	0.000312535	0.00445598	IFI44L
ENSG00000137965	238.237	2.50216	0.815206	3.06936	0.00214519	0.0209893	IFI44
ENSG00000137968	821.756	1.95196	0.615412	3.1718	0.00151497	0.0159537	SLC44A5
ENSG00000137975	38.7913	-3.7159	0.885601	-4.1959	2.71784e-05	0.000575091	CLCA2
ENSG00000138028	148.129	-2.26065	0.685516	-3.29774	0.000974673	0.0112705	CGREF1
ENSG00000138131	273.131	-1.26586	0.406026	-3.11767	0.00182286	0.018499	LOXL4
ENSG00000138134	492.641	-1.11629	0.333475	-3.34744	0.000815622	0.00980176	STAMBPL1
ENSG00000138162	7023.16	-2.00888	0.288696	-6.95846	3.44025e-12	3.4618e-10	TACC2
ENSG00000138166	1856.91	-2.93443	0.62573	-4.68961	2.73729e-06	7.71792e-05	DUSP5
ENSG00000138180	5689.95	-1.08579	0.378056	-2.87203	0.00407839	0.0346357	CEP55
ENSG00000138185	4717.83	1.61977	0.589066	2.74973	0.00596451	0.0459172	ENTPD1
ENSG00000138207	12.6648	-5.76623	1.81478	-3.17737	0.00148618	0.015753	RBP4
ENSG00000138311	660.742	-1.96156	0.509987	-3.8463	0.000119912	0.00200217	ZNF365
ENSG00000138379	119.623	3.13943	0.906189	3.46443	0.000531359	0.00691408	MSTN
ENSG00000138380	757.299	0.859978	0.30878	2.78508	0.00535147	0.0423794	CARF
ENSG00000138449	1370.98	1.12459	0.354694	3.17061	0.0015212	0.015997	SLC40A1
ENSG00000138463	1318.01	-0.836821	0.30193	-2.77158	0.00557857	0.0436737	SLC49A4
ENSG00000138496	146.841	-3.13823	0.688123	-4.56057	5.10154e-06	0.000133531	PARP9
ENSG00000138606	2380.32	1.81958	0.29434	6.18191	6.33289e-10	4.28009e-08	SHF
ENSG00000138615	240.1	2.21526	0.474011	4.67343	2.96218e-06	8.30032e-05	CILP
ENSG00000138623	4223.23	-2.16289	0.369752	-5.84957	4.92837e-09	2.76196e-07	SEMA7A
ENSG00000138641	1812.64	-1.17858	0.31731	-3.71428	0.000203787	0.00314278	HERC3
ENSG00000138653	141.792	6.16951	1.09994	5.60893	2.0358e-08	1.00639e-06	NDST4
ENSG00000138674	48268.9	-1.23447	0.455257	-2.7116	0.00669594	0.0498808	SEC31A
ENSG00000138675	42.7424	-7.6267	1.5351	-4.96822	6.75714e-07	2.24983e-05	FGF5
ENSG00000138678	459.948	-4.00503	1.35698	-2.95144	0.00316301	0.0282723	GPAT3
ENSG00000138722	1580.91	3.71954	0.523557	7.10437	1.20869e-12	1.30314e-10	MMRN1
ENSG00000138735	2082.01	2.18925	0.349909	6.25663	3.93382e-10	2.80081e-08	PDE5A
ENSG00000138744	348.101	-3.57616	0.42226	-8.46908	2.47332e-17	4.91215e-15	NAAA
ENSG00000138759	5393.17	1.30481	0.477393	2.73319	0.0062724	0.0476875	FRAS1
ENSG00000138764	8896.12	1.72366	0.409843	4.20565	2.6033e-05	0.000558157	CCNG2
ENSG00000138771	11460.1	1.12101	0.301613	3.71671	0.00020183	0.00311672	SHROOM3
ENSG00000138795	2558.17	-1.34653	0.295937	-4.55005	5.36324e-06	0.000138776	LEF1
ENSG00000138798	269.556	-2.44197	0.44824	-5.44791	5.09651e-08	2.29104e-06	EGF
ENSG00000138814	4953.28	-1.17109	0.294323	-3.97893	6.92262e-05	0.00127531	PPP3CA
ENSG00000139132	623.598	1.08865	0.358599	3.03585	0.00239858	0.0228082	FGD4
ENSG00000139178	1525.73	3.37629	0.496292	6.80303	1.0244e-11	9.39009e-10	C1RL
ENSG00000139182	5148.94	1.23141	0.283504	4.34353	1.4021e-05	0.000323268	CLSTN3
ENSG00000139194	70.8763	3.35396	0.697925	4.80562	1.54272e-06	4.65715e-05	RBP5
ENSG00000139219	37060.5	4.11334	0.710141	5.79229	6.94328e-09	3.72518e-07	COL2A1
ENSG00000139269	687.084	4.19366	1.39707	3.00176	0.00268424	0.0248462	INHBE
ENSG00000139289	19742.5	-1.35143	0.394401	-3.42655	0.000611305	0.00774227	PHLDA1
ENSG00000139318	18061.3	1.87688	0.595862	3.14986	0.00163351	0.0169498	DUSP6
ENSG00000139329	15623	2.15593	0.323786	6.6585	2.7664e-11	2.35466e-09	LUM
ENSG00000139364	633.964	-3.37241	0.71527	-4.71488	2.41852e-06	6.90514e-05	TMEM132B
ENSG00000139547	40.1848	2.61884	0.910715	2.87559	0.00403271	0.0342735	RDH16
ENSG00000139567	508.887	3.41301	0.42101	8.10671	5.20075e-16	8.29227e-14	ACVRL1
ENSG00000139597	73.4176	2.14829	0.671871	3.19748	0.00138635	0.0149291	N4BP2L1
ENSG00000139629	1147.4	-2.71532	0.880079	-3.08532	0.00203335	0.0201564	GALNT6
ENSG00000139631	915.785	1.41005	0.322305	4.3749	1.21486e-05	0.000285033	CSAD
ENSG00000139651	5212.9	0.913125	0.282702	3.22999	0.00123793	0.0136655	ZNF740
ENSG00000139714	36.9715	2.19738	0.729056	3.01401	0.00257823	0.024115	MORN3
ENSG00000139734	5948.05	-1.06876	0.290928	-3.67363	0.000239127	0.00356893	DIAPH3
ENSG00000139835	234.844	1.857	0.559319	3.32012	0.000899792	0.0105775	GRTP1
ENSG00000139880	2123.4	1.25243	0.302906	4.13472	3.55389e-05	0.000723848	CDH24
ENSG00000139890	83.7233	3.58221	0.854957	4.18993	2.79044e-05	0.000588948	REM2
ENSG00000139910	668.412	2.30632	0.770833	2.99198	0.00277175	0.0254688	NOVA1
ENSG00000139915	98.0536	5.91403	0.946021	6.25148	4.06576e-10	2.86769e-08	MDGA2
ENSG00000139921	5033.61	-0.783724	0.289015	-2.71171	0.00669375	0.0498808	TMX1
ENSG00000139926	21660	-1.88749	0.338807	-5.57099	2.53292e-08	1.21243e-06	FRMD6
ENSG00000139946	1727.64	2.00882	0.37107	5.41359	6.17725e-08	2.70448e-06	PELI2
ENSG00000140107	197.726	8.49424	2.10445	4.03633	5.42948e-05	0.00103737	SLC25A47
ENSG00000140181	2990.55	1.23683	0.327887	3.77211	0.000161871	0.00258639	NA
ENSG00000140280	36.0001	-3.96878	1.26899	-3.12752	0.00176289	0.0180523	LYSMD2
ENSG00000140285	78.5315	3.74387	1.22214	3.06337	0.00218858	0.0213401	FGF7
ENSG00000140443	31356.8	-0.843211	0.27999	-3.01158	0.00259894	0.0242148	IGF1R
ENSG00000140459	72.8711	-1.68869	0.541151	-3.12056	0.0018051	0.0183893	CYP11A1
ENSG00000140479	407.786	1.50344	0.411758	3.65127	0.000260951	0.003834	PCSK6
ENSG00000140497	5630.3	-1.04244	0.367526	-2.83637	0.00456292	0.0376901	SCAMP2
ENSG00000140563	78.8081	2.50136	0.72158	3.4665	0.000527281	0.00686891	MCTP2
ENSG00000140600	317.595	2.18833	0.667333	3.27923	0.00104092	0.0118133	SH3GL3
ENSG00000140853	293.934	-4.89547	0.437722	-11.184	4.88514e-29	2.83601e-26	NLRC5
ENSG00000140937	84002	-1.40657	0.343853	-4.09062	4.30225e-05	0.000847756	CDH11
ENSG00000140945	6263	-3.53784	0.747178	-4.73494	2.19123e-06	6.31995e-05	CDH13
ENSG00000141076	6723.61	-0.99382	0.321313	-3.09299	0.00198148	0.0198061	UTP4
ENSG00000141219	2791.47	0.788153	0.287918	2.73742	0.00619236	0.0472694	C17orf80
ENSG00000141295	1329.59	1.09367	0.313961	3.48347	0.000494962	0.00650595	SCRN2
ENSG00000141376	3456.1	1.45174	0.305838	4.74677	2.06691e-06	6.01503e-05	BCAS3
ENSG00000141480	1544.66	1.02752	0.351623	2.92223	0.00347538	0.0304985	ARRB2
ENSG00000141622	1462.42	1.33629	0.300389	4.44853	8.64613e-06	0.000210265	RNF165
ENSG00000141665	54.1793	1.72843	0.617637	2.79846	0.00513469	0.0411812	FBXO15
ENSG00000141668	158.435	7.22327	1.70716	4.23115	2.32497e-05	0.00050518	CBLN2
ENSG00000141750	148.535	2.94603	0.71621	4.11336	3.89945e-05	0.000783384	STAC2
ENSG00000141905	4303.82	-0.935429	0.328676	-2.84605	0.00442654	0.0369312	NFIC
ENSG00000142002	6089.98	-1.31961	0.342204	-3.8562	0.000115165	0.0019544	DPP9
ENSG00000142065	946.627	1.88347	0.516743	3.64488	0.000267517	0.00390302	ZFP14
ENSG00000142149	4265.27	1.53525	0.547785	2.80265	0.00506848	0.0407805	HUNK
ENSG00000142156	101255	-2.44351	0.347813	-7.02537	2.13494e-12	2.1872e-10	COL6A1
ENSG00000142173	137468	-1.62725	0.400657	-4.06144	4.87712e-05	0.000945843	COL6A2
ENSG00000142197	2624.55	-1.43859	0.290557	-4.95116	7.37739e-07	2.42778e-05	DOP1B
ENSG00000142207	5634.66	-1.19086	0.346846	-3.4334	0.000596073	0.00760431	URB1
ENSG00000142227	10037.1	-1.57649	0.507119	-3.10872	0.00187902	0.0189585	EMP3
ENSG00000142235	561.433	2.47703	0.499864	4.9554	7.218e-07	2.38226e-05
ENSG00000142303	3475.37	1.24596	0.290214	4.29325	1.76077e-05	0.000396279	ADAMTS10
ENSG00000142449	2678.93	5.81704	0.557396	10.4361	1.69635e-25	8.00148e-23	FBN3
ENSG00000142549	6374.87	1.52871	0.321827	4.7501	2.03316e-06	5.9424e-05	IGLON5
ENSG00000142552	916.598	2.4199	0.881795	2.74429	0.00606419	0.0465106	RCN3
ENSG00000142634	5247.31	-0.837993	0.285189	-2.93838	0.00329935	0.0292714	EFHD2
ENSG00000142661	30.1288	-3.72662	0.968119	-3.84934	0.000118437	0.00198778	MYOM3
ENSG00000142794	1601.71	1.18488	0.295137	4.01467	5.95286e-05	0.00112222	NBPF3
ENSG00000142920	1154.98	1.19291	0.40019	2.98086	0.00287437	0.0261992	AZIN2
ENSG00000143061	28913.5	1.65689	0.437553	3.78672	0.000152649	0.00246163	IGSF3
ENSG00000143195	88.3706	-2.75981	0.587806	-4.69511	2.66463e-06	7.53181e-05	ILDR2
ENSG00000143248	15015.1	3.92478	0.290053	13.5312	1.02288e-41	2.57322e-38	RGS5
ENSG00000143314	3145.59	-1.24932	0.427034	-2.92558	0.00343809	0.0302327	MRPL24
ENSG00000143320	16185.1	1.16491	0.37299	3.12317	0.00178914	0.0182767	CRABP2
ENSG00000143337	5100.48	-0.880688	0.285305	-3.08683	0.00202301	0.0200979	TOR1AIP1
ENSG00000143341	68435.9	2.40072	0.399687	6.0065	1.89568e-09	1.16949e-07	HMCN1
ENSG00000143363	2415.86	1.31078	0.317103	4.1336	3.57132e-05	0.000726488	PRUNE1
ENSG00000143387	2869.81	2.96929	0.675561	4.3953	1.10622e-05	0.00026281	CTSK
ENSG00000143390	5234.24	0.778929	0.28622	2.72143	0.00650001	0.0488926	RFX5
ENSG00000143409	933.954	1.33715	0.378622	3.53163	0.000413013	0.00561286	MINDY1
ENSG00000143412	170.787	1.59998	0.443267	3.60952	0.000306762	0.00438195	ANXA9
ENSG00000143416	2256.44	1.76362	0.300927	5.86062	4.61144e-09	2.60368e-07	SELENBP1
ENSG00000143429	4221.28	-1.39536	0.417776	-3.33997	0.000837884	0.00999502	LSP1P4
ENSG00000143434	2775.84	1.3621	0.299118	4.55372	5.27046e-06	0.000136845	SEMA6C
ENSG00000143437	6117.99	0.865983	0.283815	3.05123	0.00227909	0.0220047	ARNT
ENSG00000143479	1148.57	0.928431	0.308113	3.01328	0.00258441	0.0241334	DYRK3
ENSG00000143494	2256.05	1.15189	0.297173	3.87617	0.000106114	0.0018201	VASH2
ENSG00000143507	426.211	-2.10059	0.470484	-4.46474	8.01656e-06	0.000197501	DUSP10
ENSG00000143554	1004.66	2.05073	0.559035	3.66834	0.000244133	0.0036293	SLC27A3
ENSG00000143590	266.715	1.49451	0.432	3.45952	0.000541136	0.00702898	EFNA3
ENSG00000143641	32078	-1.54706	0.289293	-5.34772	8.90702e-08	3.77648e-06	GALNT2
ENSG00000143674	42.4973	-2.67184	0.983255	-2.71734	0.00658096	0.0493376	MAP3K21
ENSG00000143786	444.88	-1.8102	0.342453	-5.28597	1.25038e-07	5.11931e-06	CNIH3
ENSG00000143816	304.406	-1.41482	0.353204	-4.00569	6.1837e-05	0.00115898	WNT9A
ENSG00000143839	30.0511	-8.53214	1.73096	-4.92913	8.25986e-07	2.65641e-05	REN
ENSG00000143847	563.67	1.74369	0.43796	3.98138	6.85159e-05	0.00126531	PPFIA4
ENSG00000144043	9924.36	-0.954077	0.308901	-3.08862	0.00201088	0.0200108	TEX261
ENSG00000144057	43850.7	-1.8126	0.359178	-5.04653	4.49903e-07	1.58172e-05	ST6GAL2
ENSG00000144134	765.739	1.14681	0.414904	2.76404	0.00570911	0.0445263	RABL2A
ENSG00000144136	15365.6	-1.54145	0.400562	-3.84821	0.000118982	0.00199221	SLC20A1
ENSG00000144152	261.988	2.51372	0.417621	6.01913	1.75359e-09	1.09074e-07	FBLN7
ENSG00000144285	166.537	3.70089	0.698236	5.30035	1.15583e-07	4.78183e-06	SCN1A
ENSG00000144355	10884	1.17814	0.283376	4.1575	3.21743e-05	0.000665866	DLX1
ENSG00000144366	1786.4	1.89465	0.425039	4.45759	8.28858e-06	0.000202658	GULP1
ENSG00000144452	166.304	-2.36431	0.737701	-3.20497	0.00135076	0.0146328	ABCA12
ENSG00000144476	5065.81	-3.12079	0.797469	-3.91337	9.10172e-05	0.00160492	ACKR3
ENSG00000144485	1382.98	1.9429	0.375521	5.17388	2.29276e-07	8.66619e-06	HES6
ENSG00000144488	78.3589	-2.1025	0.630317	-3.33563	0.000851072	0.0101044	ESPNL
ENSG00000144619	1562.18	10.9115	1.01329	10.7684	4.85369e-27	2.55564e-24	CNTN4
ENSG00000144645	4599.97	-1.19662	0.388963	-3.07644	0.00209486	0.0205858	OSBPL10
ENSG00000144655	5301.24	-1.91034	0.620808	-3.07718	0.00208971	0.020553	CSRNP1
ENSG00000144668	2387.3	1.73901	0.56507	3.07752	0.00208732	0.0205474	ITGA9
ENSG00000144681	96.4356	-2.98235	0.643136	-4.6372	3.53168e-06	9.66879e-05	STAC
ENSG00000144730	13622.4	1.62971	0.492183	3.31119	0.000929014	0.0108422	IL17RD
ENSG00000144867	5970.52	-1.91221	0.306952	-6.22966	4.67434e-10	3.27652e-08	SRPRB
ENSG00000144959	825.976	-2.49524	0.400994	-6.22265	4.88839e-10	3.41599e-08	NCEH1
ENSG00000144962	8.1959	6.35511	2.19622	2.89365	0.00380789	0.0327927	SPATA16
ENSG00000145002	33.1099	2.28168	0.826676	2.76007	0.00577896	0.0449282	FAM86B2
ENSG00000145014	2080.33	0.85669	0.292125	2.93262	0.0033612	0.0296922	TMEM44
ENSG00000145022	2039.2	-2.10097	0.353034	-5.95119	2.66207e-09	1.5778e-07	TCTA
ENSG00000145040	49.0437	-3.8855	0.725477	-5.35579	8.51844e-08	3.64586e-06	UCN2
ENSG00000145147	5103.53	1.10205	0.344956	3.19476	0.00139948	0.0150311	SLIT2
ENSG00000145220	1734.1	-1.05731	0.301707	-3.50443	0.00045758	0.00611213	LYAR
ENSG00000145244	1282.1	6.42417	0.452306	14.2032	8.75682e-46	2.47829e-42	CORIN
ENSG00000145287	33.8763	2.84872	0.897271	3.17487	0.00149904	0.0158523	PLAC8
ENSG00000145335	1546.74	1.4991	0.54787	2.73623	0.00621471	0.0473921	SNCA
ENSG00000145365	774.033	1.67926	0.409212	4.10363	4.06722e-05	0.00080848	TIFA
ENSG00000145423	15016.2	-2.63609	0.772396	-3.41287	0.000642816	0.00807211	SFRP2
ENSG00000145428	578.083	2.78473	0.426966	6.52214	6.93126e-11	5.41141e-09	RNF175
ENSG00000145506	293.723	3.6501	0.431531	8.4585	2.70831e-17	5.33207e-15	NKD2
ENSG00000145536	137.878	-3.68157	0.477665	-7.70743	1.2838e-14	1.71991e-12	ADAMTS16
ENSG00000145555	29614.9	-1.79562	0.335434	-5.35313	8.64455e-08	3.6859e-06	MYO10
ENSG00000145604	6804.62	1.14503	0.3074	3.72489	0.000195404	0.00303648	SKP2
ENSG00000145623	2821.84	-2.54443	0.698821	-3.64103	0.000271553	0.00395384	OSMR
ENSG00000145632	21024.6	-1.9559	0.531615	-3.67916	0.000234008	0.0035064	PLK2
ENSG00000145687	5359.4	0.998916	0.305893	3.26558	0.00109242	0.0122807	SSBP2
ENSG00000145703	5471.53	2.41352	0.457609	5.27419	1.33346e-07	5.42027e-06	IQGAP2
ENSG00000145708	513.488	-3.55095	0.35328	-10.0514	9.05919e-24	3.53636e-21	CRHBP
ENSG00000145721	3303.28	6.5675	1.42451	4.61037	4.01949e-06	0.000108728	LIX1
ENSG00000145808	174.178	2.88286	0.952137	3.02778	0.00246358	0.0232408	ADAMTS19
ENSG00000145824	2271.5	3.81414	1.06643	3.57655	0.000348165	0.00486293	CXCL14
ENSG00000145965	34.699	2.33644	0.712422	3.27957	0.00103966	0.0118092	NA
ENSG00000146005	226.686	4.99759	0.941011	5.31087	1.09103e-07	4.54916e-06	PSD2
ENSG00000146067	3885.38	0.824113	0.293182	2.81092	0.00493995	0.0399765	FAM193B
ENSG00000146072	10552.8	-1.26219	0.298204	-4.23264	2.30963e-05	0.000502328	TNFRSF21
ENSG00000146083	4269.04	1.16432	0.311036	3.74338	0.000181563	0.00285867	RNF44
ENSG00000146197	8524.7	1.37454	0.463937	2.96278	0.00304878	0.0274354	SCUBE3
ENSG00000146233	288.974	3.07751	0.619371	4.96877	6.73798e-07	2.24676e-05	CYP39A1
ENSG00000146242	6173.25	-1.11423	0.318329	-3.50025	0.000464826	0.00619431	TPBG
ENSG00000146276	9.0395	6.49833	2.27849	2.85203	0.00434404	0.0363867	GABRR1
ENSG00000146374	1766.4	2.25878	0.446472	5.05917	4.21079e-07	1.49196e-05	RSPO3
ENSG00000146376	2136.45	-2.76482	0.497912	-5.55283	2.81075e-08	1.32856e-06	ARHGAP18
ENSG00000146409	1606.84	1.46064	0.391531	3.73059	0.00019103	0.00297873	SLC18B1
ENSG00000146411	302.328	2.53525	0.434288	5.83772	5.29201e-09	2.92949e-07	SLC2A12
ENSG00000146469	29.9269	-8.52473	1.68426	-5.06141	4.16158e-07	1.47684e-05	VIP
ENSG00000146556	793.522	0.963399	0.332838	2.8945	0.00379763	0.0327177	WASH2P
ENSG00000146648	17649	-1.9715	0.483396	-4.07844	4.53391e-05	0.000887227	EGFR
ENSG00000146700	575.769	2.70441	0.46158	5.85903	4.65583e-09	2.62221e-07	SSC4D
ENSG00000146707	596.814	1.94765	0.344549	5.65276	1.57888e-08	7.97934e-07	POMZP3
ENSG00000146731	30818.6	-0.908372	0.27757	-3.27258	0.00106569	0.0120341	CCT6A
ENSG00000146910	385.561	-3.99642	0.81665	-4.89368	9.89687e-07	3.10353e-05	CNPY1
ENSG00000147041	760.22	-2.13079	0.785759	-2.71176	0.00669264	0.0498808	SYTL5
ENSG00000147082	75.851	-2.26772	0.573556	-3.9538	7.69204e-05	0.00139462	CCNB3
ENSG00000147119	694.431	-3.04333	0.385116	-7.90237	2.73645e-15	3.97154e-13	CHST7
ENSG00000147145	992.594	1.66689	0.439169	3.79555	0.000147316	0.00240055	LPAR4
ENSG00000147162	24075.6	1.06972	0.34868	3.06791	0.00215563	0.0210642	OGT
ENSG00000147180	6770.88	1.74597	0.399464	4.37078	1.23805e-05	0.000289259	ZNF711
ENSG00000147257	27780.8	2.52241	0.693532	3.63706	0.000275772	0.00400241	GPC3
ENSG00000147382	3687.41	-1.31708	0.338553	-3.89032	0.000100114	0.00173825	NA
ENSG00000147509	728.373	-3.38084	0.662331	-5.10446	3.31746e-07	1.2233e-05	RGS20
ENSG00000147571	9.73128	-6.90515	2.05418	-3.36151	0.000775168	0.00938534	CRH
ENSG00000147573	100.102	-5.49476	0.78823	-6.97101	3.14676e-12	3.18062e-10	TRIM55
ENSG00000147649	15480.8	-1.03714	0.28182	-3.68014	0.000233109	0.00349525	MTDH
ENSG00000147655	22.7833	3.98874	1.29523	3.07957	0.002073	0.0204573	RSPO2
ENSG00000147854	8761.1	-1.02241	0.366513	-2.78956	0.00527794	0.0419438	UHRF2
ENSG00000147862	1826.5	1.04605	0.371672	2.81444	0.00488624	0.0396738	NFIB
ENSG00000147869	207.059	-4.41113	1.14932	-3.83804	0.000124018	0.00206299	CER1
ENSG00000147889	151.73	1.6247	0.458681	3.54212	0.000396926	0.00542682	CDKN2A
ENSG00000148053	395.225	-2.54477	0.784983	-3.24182	0.00118768	0.0132009	NTRK2
ENSG00000148057	114.207	1.29151	0.469077	2.75329	0.00589989	0.0455747	IDNK
ENSG00000148200	459.385	2.04926	0.693192	2.95627	0.00311386	0.0279544	NR6A1
ENSG00000148204	231.48	-3.31186	0.641364	-5.16378	2.42016e-07	9.11726e-06	CRB2
ENSG00000148225	451.495	1.4489	0.343002	4.22417	2.39821e-05	0.000518109	WDR31
ENSG00000148288	191.747	1.85242	0.419249	4.41843	9.94185e-06	0.000237772	GBGT1
ENSG00000148408	66.058	-5.25058	1.03092	-5.09313	3.52203e-07	1.2841e-05	CACNA1B
ENSG00000148541	413.446	1.31445	0.448242	2.93246	0.00336284	0.029695	FAM13C
ENSG00000148600	97.4143	-3.33279	0.542376	-6.14479	8.00718e-10	5.33207e-08	CDHR1
ENSG00000148734	18.6671	7.54202	1.86944	4.03438	5.47474e-05	0.00104255	NPFFR1
ENSG00000148798	2550.4	-3.93394	0.625853	-6.28573	3.26307e-10	2.36792e-08	INA
ENSG00000148840	7016.63	-1.11458	0.280986	-3.96668	7.28801e-05	0.00133718	PPRC1
ENSG00000148841	5730.51	-1.19046	0.438494	-2.71487	0.00663008	0.0496126	ITPRIP
ENSG00000148848	11289.8	-3.00659	0.493668	-6.09031	1.12689e-09	7.22775e-08	ADAM12
ENSG00000148935	1806.56	5.40996	0.457504	11.8249	2.90101e-32	2.52622e-29	GAS2
ENSG00000148943	1700.04	-1.08453	0.358721	-3.02331	0.00250024	0.023518	LIN7C
ENSG00000148948	361.611	2.77978	0.985859	2.81965	0.00480763	0.0392251	LRRC4C
ENSG00000149050	391.52	1.58635	0.508768	3.11803	0.00182067	0.0184851	ZNF214
ENSG00000149090	2844.01	2.28647	0.737466	3.10044	0.00193233	0.0193755	PAMR1
ENSG00000149131	3781.41	1.29156	0.37335	3.45937	0.000541431	0.00702898	SERPING1
ENSG00000149212	13304.2	1.03068	0.367136	2.80736	0.00499489	0.0403482	SESN3
ENSG00000149243	193.035	-2.33727	0.827807	-2.82345	0.00475101	0.0389174	KLHL35
ENSG00000149305	11.9882	6.90513	2.27636	3.03341	0.00241807	0.0229397	HTR3B
ENSG00000149380	329.701	-2.02638	0.537291	-3.77148	0.000162284	0.00258933	P4HA3
ENSG00000149527	592.302	-2.99919	1.10517	-2.71378	0.00665196	0.0496812	PLCH2
ENSG00000149573	97.6344	4.573	1.23882	3.69143	0.000222998	0.00337043	MPZL2
ENSG00000149599	736.175	1.30905	0.371978	3.51916	0.000432909	0.00582036	DUSP15
ENSG00000149809	1568.7	2.09872	0.303187	6.92218	4.44739e-12	4.43583e-10	TM7SF2
ENSG00000149925	65080.3	-1.03982	0.373306	-2.78544	0.00534556	0.0423537	ALDOA
ENSG00000150048	173.906	4.16037	1.30685	3.18352	0.00145498	0.0154586	CLEC1A
ENSG00000150275	52.2907	4.18558	0.913365	4.58259	4.59248e-06	0.000122328	PCDH15
ENSG00000150401	1664.75	0.994834	0.294074	3.38294	0.000717154	0.00882929	DCUN1D2
ENSG00000150471	2494.53	1.68449	0.490171	3.43653	0.000589214	0.00753694	ADGRL3
ENSG00000150551	1828.69	-3.75068	0.633042	-5.92486	3.12564e-09	1.80991e-07	LYPD1
ENSG00000150556	856.802	2.00887	0.459271	4.37404	1.21968e-05	0.000285868	LYPD6B
ENSG00000150594	92.0395	2.84937	0.542355	5.25371	1.49069e-07	5.93159e-06	ADRA2A
ENSG00000150687	99247.7	-2.68758	0.907945	-2.96006	0.00307575	0.0276451	PRSS23
ENSG00000150722	96.3462	1.40568	0.46985	2.99176	0.00277378	0.0254762	PPP1R1C
ENSG00000150764	7700.08	1.34761	0.284199	4.74178	2.11846e-06	6.14925e-05	DIXDC1
ENSG00000150893	8293.03	3.8061	0.296398	12.8412	9.63633e-38	1.5584e-34	FREM2
ENSG00000150990	3523.9	-1.74514	0.332249	-5.25252	1.50035e-07	5.94912e-06	DHX37
ENSG00000151014	1237.06	-1.64852	0.301742	-5.46335	4.67223e-08	2.11992e-06	NOCT
ENSG00000151067	3281.91	1.09997	0.292056	3.7663	0.000165684	0.0026343	CACNA1C
ENSG00000151131	945.562	-1.19641	0.307404	-3.89198	9.94278e-05	0.00172899	C12orf45
ENSG00000151136	2725.03	-3.1837	0.382441	-8.32468	8.45534e-17	1.54385e-14	BTBD11
ENSG00000151150	2536.34	1.84808	0.437856	4.22075	2.43492e-05	0.000525538	ANK3
ENSG00000151229	1253.38	-1.2567	0.367179	-3.42258	0.000620296	0.00784587	SLC2A13
ENSG00000151239	7594.33	-1.25744	0.383568	-3.27826	0.00104449	0.0118478	TWF1
ENSG00000151276	3450.75	1.55452	0.421288	3.68991	0.00022433	0.00338378	MAGI1
ENSG00000151304	1432.44	-1.00465	0.366186	-2.74356	0.00607762	0.0465505	SRFBP1
ENSG00000151322	315.878	-1.24962	0.410751	-3.04229	0.00234789	0.0224867	NPAS3
ENSG00000151388	33613.2	-2.77814	0.584903	-4.74975	2.0367e-06	5.9424e-05	ADAMTS12
ENSG00000151576	2630.72	-1.03439	0.376199	-2.74959	0.00596691	0.0459201	QTRT2
ENSG00000151690	113.068	-1.53936	0.523514	-2.94043	0.00327753	0.0291006	MFSD6
ENSG00000151702	12087.8	1.55397	0.492547	3.15496	0.00160519	0.0167299	FLI1
ENSG00000151789	551.014	2.05196	0.341182	6.01426	1.80706e-09	1.11786e-07	ZNF385D
ENSG00000151790	29.9201	-3.2999	0.89302	-3.69521	0.000219705	0.00332769	TDO2
ENSG00000151835	23448.8	-1.46654	0.39018	-3.75862	0.000170854	0.00271079	SACS
ENSG00000151892	1082.75	-2.04762	0.623623	-3.28342	0.00102554	0.0116856	GFRA1
ENSG00000151917	282.137	-3.16419	0.805798	-3.92678	8.6091e-05	0.00153117	BEND6
ENSG00000151929	8328.47	-0.856027	0.29308	-2.9208	0.00349137	0.0306032	BAG3
ENSG00000151952	156.19	-5.19809	0.678456	-7.66165	1.83556e-14	2.40225e-12	TMEM132D
ENSG00000152049	187.316	-2.3611	0.664073	-3.55548	0.000377286	0.0052118	KCNE4
ENSG00000152056	350.735	-3.52423	0.485213	-7.26327	3.77845e-13	4.36469e-11	AP1S3
ENSG00000152104	16689.6	-1.77251	0.290058	-6.11088	9.9083e-10	6.44637e-08	PTPN14
ENSG00000152332	4572.46	-0.938503	0.3153	-2.97654	0.00291518	0.0265108	UHMK1
ENSG00000152377	5607.09	-5.35065	0.397073	-13.4752	2.18856e-41	4.95512e-38	SPOCK1
ENSG00000152527	3376.18	3.41027	0.417695	8.16449	3.22785e-16	5.45386e-14	PLEKHH2
ENSG00000152582	1323.5	1.84761	0.552043	3.34686	0.000817318	0.00981309	SPEF2
ENSG00000152642	1623.52	-1.43215	0.33103	-4.32634	1.51604e-05	0.000346364	GPD1L
ENSG00000152726	436.384	-3.28442	0.422604	-7.77187	7.73387e-15	1.0677e-12	NA
ENSG00000152894	10637.8	-0.910799	0.287841	-3.16424	0.00155489	0.0163058	PTPRK
ENSG00000152926	4526.27	1.72901	0.455903	3.79249	0.000149146	0.0024224	ZNF117
ENSG00000152932	207.114	2.16536	0.650457	3.32898	0.000871659	0.0103002	RAB3C
ENSG00000152953	2907.6	-1.60645	0.479167	-3.3526	0.000800567	0.00963618	STK32B
ENSG00000153029	20.3405	4.10443	1.44445	2.84152	0.00448988	0.037266	MR1
ENSG00000153113	11108	-1.2296	0.322804	-3.80914	0.000139453	0.00228297	CAST
ENSG00000153157	426.465	2.04791	0.350569	5.84168	5.16777e-09	2.86773e-07	SYCP2L
ENSG00000153162	1928.3	3.87663	1.30338	2.97429	0.00293666	0.0266596	BMP6
ENSG00000153208	2852.89	3.15013	0.619774	5.08271	3.7208e-07	1.33718e-05	MERTK
ENSG00000153291	301.172	2.27815	0.43951	5.18339	2.17888e-07	8.29108e-06	SLC25A27
ENSG00000153294	69.7394	-8.33256	1.48279	-5.61951	1.91502e-08	9.52209e-07	ADGRF4
ENSG00000153822	411.323	6.28226	0.693722	9.05588	1.35466e-19	3.93216e-17	KCNJ16
ENSG00000153902	427.806	3.2391	0.645946	5.01451	5.31683e-07	1.82946e-05	LGI4
ENSG00000153944	7941.2	1.09636	0.380356	2.88245	0.00394601	0.0337419	MSI2
ENSG00000153956	3085.17	-1.92221	0.29984	-6.4108	1.44759e-10	1.08887e-08	CACNA2D1
ENSG00000153989	5039.25	-1.02548	0.293857	-3.48971	0.000483548	0.00639114	NUS1
ENSG00000154027	2400.54	-4.44779	1.15346	-3.85604	0.000115239	0.0019544	AK5
ENSG00000154080	70.5661	7.0471	1.90895	3.69161	0.000222841	0.00337031	CHST9
ENSG00000154102	140.035	-2.40155	0.566069	-4.2425	2.21045e-05	0.000483545	C16orf74
ENSG00000154127	4756.58	-2.05691	0.391273	-5.25697	1.46452e-07	5.84801e-06	UBASH3B
ENSG00000154175	274.098	-2.65128	0.793667	-3.34055	0.000836139	0.00998472	ABI3BP
ENSG00000154229	7805.85	-1.46431	0.411898	-3.55504	0.000377925	0.00521427	PRKCA
ENSG00000154237	777.259	-1.99865	0.40483	-4.937	7.93316e-07	2.57697e-05	LRRK1
ENSG00000154258	137.056	5.26146	0.846763	6.21362	5.17788e-10	3.58509e-08	ABCA9
ENSG00000154319	610.802	-1.49218	0.35091	-4.25233	2.1156e-05	0.000465041	FAM167A
ENSG00000154328	2099.55	-0.876813	0.317257	-2.76373	0.00571441	0.0445523	NEIL2
ENSG00000154358	3822.73	2.02315	0.361491	5.59668	2.18498e-08	1.07544e-06	OBSCN
ENSG00000154447	2289.04	-1.57323	0.349545	-4.50078	6.77061e-06	0.000169385	SH3RF1
ENSG00000154556	4203.92	-1.42332	0.488881	-2.91138	0.00359833	0.0313949	SORBS2
ENSG00000154645	95.6556	3.61481	0.738004	4.89809	9.67719e-07	3.04731e-05	CHODL
ENSG00000154654	5168.65	3.4171	0.337654	10.1201	4.49808e-24	1.78669e-21	NCAM2
ENSG00000154734	7934.47	-1.88313	0.495132	-3.80328	0.00014279	0.00233355	ADAMTS1
ENSG00000154760	755.55	3.96531	0.779306	5.08826	3.6136e-07	1.30905e-05	SLFN13
ENSG00000154768	11.0073	5.28312	1.85544	2.84737	0.00440821	0.0368153	NA
ENSG00000154783	3835.13	1.84402	0.317328	5.81109	6.20675e-09	3.39437e-07	FGD5
ENSG00000154898	93.7447	1.83969	0.558035	3.29673	0.000978161	0.0112993	CCDC144CP
ENSG00000155066	97.0059	1.33691	0.471183	2.83734	0.0045491	0.0376448	PROM2
ENSG00000155090	5942.59	-1.93396	0.292398	-6.61412	3.73774e-11	3.14596e-09	KLF10
ENSG00000155100	1713.84	-1.21007	0.328218	-3.6868	0.000227089	0.0034163	OTUD6B
ENSG00000155393	2777.31	-0.985584	0.286201	-3.44368	0.00057385	0.00737375	HEATR3
ENSG00000155438	4082.5	-1.19551	0.30084	-3.97389	7.07076e-05	0.00130048	NIFK
ENSG00000155511	1497.88	-3.12373	0.318933	-9.79429	1.19126e-22	4.21426e-20	GRIA1
ENSG00000155530	76.8254	1.9684	0.539791	3.64659	0.000265743	0.00388173	LRGUK
ENSG00000155816	340.962	-2.80752	0.385492	-7.28295	3.26607e-13	3.81171e-11	FMN2
ENSG00000155897	18.7514	-6.35882	1.69118	-3.75999	0.000169921	0.00269789	ADCY8
ENSG00000155974	1283.75	1.05762	0.312939	3.37964	0.000725802	0.00890312	GRIP1
ENSG00000156006	85.1576	2.39562	0.549485	4.35976	1.30206e-05	0.000302981	NAT2
ENSG00000156017	1414.61	-1.30346	0.332079	-3.92516	8.66715e-05	0.0015398	CARNMT1
ENSG00000156110	3829.3	-1.05726	0.299735	-3.52731	0.000419803	0.00568635	ADK
ENSG00000156113	18257.4	-4.12613	0.337126	-12.2391	1.9205e-34	2.28853e-31	KCNMA1
ENSG00000156150	462.496	10.7302	1.6064	6.67966	2.39504e-11	2.07258e-09	ALX3
ENSG00000156218	50.9555	3.25049	0.758994	4.28262	1.84703e-05	0.00041282	ADAMTSL3
ENSG00000156253	549.366	8.97189	0.826562	10.8545	1.89911e-27	1.04873e-24	RWDD2B
ENSG00000156298	336.4	2.64441	0.620091	4.26455	2.00303e-05	0.000444614	TSPAN7
ENSG00000156395	18.4414	-6.32192	1.77067	-3.57035	0.000356501	0.00496099	SORCS3
ENSG00000156463	455.993	-2.58124	0.462566	-5.58027	2.40141e-08	1.16176e-06	SH3RF2
ENSG00000156471	7748.93	-1.13393	0.353867	-3.20439	0.00135349	0.0146484	PTDSS1
ENSG00000156535	2969.4	-2.91448	0.841211	-3.46463	0.000530969	0.00691298	CD109
ENSG00000156587	3385.11	1.57577	0.331749	4.7499	2.03522e-06	5.9424e-05	UBE2L6
ENSG00000156869	128.87	1.53921	0.480254	3.20498	0.0013507	0.0146328	FRRS1
ENSG00000156920	161.95	-3.03225	0.442584	-6.85123	7.32167e-12	6.99451e-10	ADGRG4
ENSG00000157064	260.287	-1.66978	0.433275	-3.85387	0.000116267	0.00196861	NMNAT2
ENSG00000157168	349.833	-3.01032	0.439134	-6.85514	7.12407e-12	6.83458e-10	NRG1
ENSG00000157343	63.8036	2.18969	0.72221	3.03193	0.00242995	0.0230114	ARMC12
ENSG00000157388	70.0782	-3.24649	0.583353	-5.56522	2.61823e-08	1.24798e-06	CACNA1D
ENSG00000157445	117.469	-3.01201	0.50772	-5.93242	2.9851e-09	1.7464e-07	CACNA2D3
ENSG00000157510	766.324	-1.9874	0.342441	-5.80362	6.4897e-09	3.52358e-07	AFAP1L1
ENSG00000157514	17636.8	2.23794	0.404626	5.53089	3.18612e-08	1.4843e-06	TSC22D3
ENSG00000157554	2088.12	2.5863	0.831227	3.11143	0.00186184	0.0188019	ERG
ENSG00000157570	2887.96	1.71931	0.289232	5.9444	2.77466e-09	1.64024e-07	TSPAN18
ENSG00000157613	8778.85	-2.54357	0.921674	-2.75973	0.00578499	0.0449324	CREB3L1
ENSG00000157617	1411.03	-1.17803	0.301989	-3.9009	9.58353e-05	0.00167423	C2CD2
ENSG00000157833	1841.77	3.58157	0.616831	5.80641	6.3828e-09	3.47387e-07	GAREM2
ENSG00000157927	771.496	1.52501	0.392085	3.88949	0.000100454	0.00174282	RADIL
ENSG00000158006	1160.1	-0.978998	0.301139	-3.25099	0.00115005	0.0128458	PAFAH2
ENSG00000158089	56.4107	-1.91038	0.701963	-2.72149	0.0064989	0.0488926	GALNT14
ENSG00000158106	401.376	3.13093	0.501921	6.23789	4.43523e-10	3.11857e-08	RHPN1
ENSG00000158125	297.329	-4.49096	1.09278	-4.10968	3.96207e-05	0.000793851	XDH
ENSG00000158164	9318.95	2.14304	0.732122	2.92716	0.00342072	0.0301239	TMSB15A
ENSG00000158258	12875.3	-4.03994	0.596499	-6.77275	1.26356e-11	1.14433e-09	CLSTN2
ENSG00000158270	22855.4	-2.8009	0.338058	-8.28527	1.17846e-16	2.10091e-14	COLEC12
ENSG00000158417	19024.7	-0.825501	0.286806	-2.87826	0.00399876	0.0340488	EIF5B
ENSG00000158457	42.6275	-3.28249	0.724715	-4.52936	5.91629e-06	0.000150169	TSPAN33
ENSG00000158571	46.3089	2.78329	0.971465	2.86505	0.00416945	0.0352635	PFKFB1
ENSG00000158691	1659.83	0.963609	0.293411	3.28416	0.00102288	0.0116669	ZSCAN12
ENSG00000158710	47575.8	-2.16557	0.714588	-3.03052	0.00244136	0.0230889	TAGLN2
ENSG00000158716	725.539	-1.50426	0.383247	-3.92505	8.67121e-05	0.0015398	DUSP23
ENSG00000158859	810.089	3.18431	0.359569	8.8559	8.30116e-19	2.0883e-16	ADAMTS4
ENSG00000159023	9304.7	1.85018	0.585012	3.16263	0.00156351	0.0163583	EPB41
ENSG00000159167	15021	-4.91078	0.422416	-11.6255	3.0596e-31	2.3887e-28	STC1
ENSG00000159197	16.0667	7.32294	1.84213	3.97525	7.03064e-05	0.00129415	KCNE2
ENSG00000159199	3571.68	-0.95573	0.299889	-3.18695	0.00143783	0.0153484	ATP5MC1
ENSG00000159216	8616.39	-4.13471	0.833239	-4.96222	6.96921e-07	2.31025e-05	RUNX1
ENSG00000159231	370.545	-3.41733	0.572884	-5.96513	2.44442e-09	1.46413e-07	CBR3
ENSG00000159261	14.8913	-6.01191	1.75103	-3.43336	0.00059616	0.00760431	CLDN14
ENSG00000159307	953.952	5.09334	1.04858	4.85736	1.18959e-06	3.67944e-05	SCUBE1
ENSG00000159363	6444.87	-0.855465	0.286382	-2.98714	0.00281597	0.0257186	ATP13A2
ENSG00000159399	3040.76	-1.20461	0.442409	-2.72283	0.00647249	0.0487991	HK2
ENSG00000159403	482.232	3.33344	0.525881	6.33878	2.31586e-10	1.72478e-08	C1R
ENSG00000159496	117.25	1.7268	0.494196	3.49416	0.000475556	0.00630759	RGL4
ENSG00000159720	8830.99	-0.999567	0.315275	-3.17046	0.00152197	0.0159977	ATP6V0D1
ENSG00000159733	35.653	-2.72816	0.853242	-3.19741	0.00138668	0.0149291	ZFYVE28
ENSG00000159905	294.857	1.15971	0.410401	2.8258	0.00471623	0.0386885
ENSG00000159915	160.327	1.95718	0.473558	4.13293	3.58163e-05	0.00072728	ZNF233
ENSG00000159917	504.371	1.10397	0.398267	2.77195	0.00557223	0.0436392	ZNF235
ENSG00000160055	829.815	-1.13927	0.354939	-3.20976	0.00132847	0.0144605	TMEM234
ENSG00000160072	3592.6	-1.61784	0.302527	-5.34776	8.90486e-08	3.77648e-06	ATAD3B
ENSG00000160097	1521.21	3.38479	0.431069	7.85209	4.09175e-15	5.79009e-13	FNDC5
ENSG00000160111	630.779	1.95518	0.387581	5.04458	4.54511e-07	1.59544e-05	CPAMD8
ENSG00000160179	115.22	2.94891	0.589855	4.99939	5.75123e-07	1.96401e-05	ABCG1
ENSG00000160191	1547.98	2.03308	0.298008	6.82222	8.96441e-12	8.35239e-10	PDE9A
ENSG00000160211	12269.3	-1.30591	0.377967	-3.45509	0.000550115	0.00711316	G6PD
ENSG00000160214	3551.75	-0.999235	0.355831	-2.80817	0.00498233	0.0402731	RRP1
ENSG00000160223	999.622	-1.60412	0.44102	-3.6373	0.000275507	0.00400113	ICOSLG
ENSG00000160293	5345.24	-0.932083	0.33951	-2.74538	0.00604408	0.0464051	VAV2
ENSG00000160307	239.461	-2.3312	0.828311	-2.8144	0.00488688	0.0396738	S100B
ENSG00000160323	468.495	1.27342	0.33657	3.78352	0.000154626	0.00249173	ADAMTS13
ENSG00000160401	173.685	-1.19838	0.42509	-2.81913	0.00481547	0.0392749	CFAP157
ENSG00000160446	995.904	-1.48651	0.34167	-4.35072	1.35691e-05	0.000313807	ZDHHC12
ENSG00000160539	218.77	1.28725	0.405879	3.17151	0.00151649	0.0159623	PLPP7
ENSG00000160712	167.584	-1.97186	0.427925	-4.60794	4.06669e-06	0.000109873	IL6R
ENSG00000160752	18045.4	1.51045	0.386464	3.90839	9.29119e-05	0.00163324	FDPS
ENSG00000160781	621.334	2.41181	0.332434	7.255	4.01657e-13	4.60737e-11	PAQR6
ENSG00000160789	39775.9	-2.40736	0.691087	-3.48344	0.000495009	0.00650595	LMNA
ENSG00000160801	1684.64	2.43311	0.354562	6.86229	6.77673e-12	6.58506e-10	PTH1R
ENSG00000160808	149.464	2.19054	0.773783	2.83094	0.00464108	0.038225	MYL3
ENSG00000160818	3987.52	-1.54855	0.443452	-3.49204	0.000479353	0.00634309	GPATCH4
ENSG00000160828	511.281	1.1456	0.370487	3.09216	0.00198709	0.0198367	NA
ENSG00000160867	351.594	2.43053	0.666149	3.64863	0.000263637	0.00386344	FGFR4
ENSG00000160963	30178.2	2.35625	0.494405	4.76584	1.88071e-06	5.58041e-05	COL26A1
ENSG00000160999	215.28	1.30854	0.414767	3.15487	0.00160567	0.0167299	SH2B2
ENSG00000161149	97.827	1.66162	0.602637	2.75724	0.00582913	0.0451781	TUBA3FP
ENSG00000161551	647.404	0.930826	0.320924	2.90046	0.00372619	0.0322865	ZNF577
ENSG00000161642	1428.84	1.06109	0.332318	3.193	0.00140805	0.0151088	ZNF385A
ENSG00000161714	2474.81	-1.22782	0.381149	-3.22136	0.00127584	0.0139817	PLCD3
ENSG00000161835	1482.49	1.89051	0.347145	5.44587	5.15536e-08	2.31133e-06	GRASP
ENSG00000161996	335.793	1.86667	0.598171	3.12064	0.00180461	0.0183893	WDR90
ENSG00000162129	1948.87	-0.886279	0.326738	-2.7125	0.0066777	0.049799	CLPB
ENSG00000162367	72.8076	3.85623	0.723715	5.32838	9.90921e-08	4.17792e-06	TAL1
ENSG00000162377	1793.11	-0.883316	0.309885	-2.85046	0.00436554	0.0365263	COA7
ENSG00000162413	4748.8	-1.71306	0.467643	-3.66319	0.000249097	0.00368352	KLHL21
ENSG00000162433	1680.48	-2.13438	0.509996	-4.1851	2.85047e-05	0.000599234	AK4
ENSG00000162482	86.1108	2.0049	0.716563	2.79795	0.00514285	0.0412174	AKR7A3
ENSG00000162496	1072.92	2.92192	0.604775	4.83142	1.35564e-06	4.13653e-05	DHRS3
ENSG00000162542	164.517	-1.81586	0.422469	-4.2982	1.7219e-05	0.000387915	TMCO4
ENSG00000162545	1781.88	-1.93597	0.341929	-5.66192	1.49689e-08	7.5989e-07	CAMK2N1
ENSG00000162572	210.674	1.86183	0.470839	3.95429	7.67627e-05	0.00139462	SCNN1D
ENSG00000162576	12714.8	-1.17038	0.30131	-3.88429	0.000102628	0.0017751	MXRA8
ENSG00000162591	3430.85	1.50775	0.292444	5.15568	2.52715e-07	9.4574e-06	MEGF6
ENSG00000162624	4587.69	1.05292	0.361052	2.91625	0.00354266	0.0309809	LHX8
ENSG00000162643	210.447	-1.31756	0.388731	-3.38938	0.000700497	0.00867612	WDR63
ENSG00000162687	631.226	3.17248	0.603036	5.26085	1.4339e-07	5.74601e-06	KCNT2
ENSG00000162738	8637.89	1.24233	0.334778	3.71092	0.000206508	0.00317032	VANGL2
ENSG00000162836	781.372	1.00176	0.334006	2.99923	0.00270659	0.025002	ACP6
ENSG00000162851	1565.03	-0.963491	0.318498	-3.02511	0.00248546	0.0233985	TFB2M
ENSG00000162878	6648.58	2.55726	0.343983	7.43426	1.05155e-13	1.30814e-11	PKDCC
ENSG00000162881	644.421	2.99383	0.416044	7.19594	6.20321e-13	6.91857e-11	OXER1
ENSG00000162882	2135	2.36642	0.550112	4.3017	1.6949e-05	0.000382595	HAAO
ENSG00000162909	59148.7	-1.94851	0.423744	-4.59832	4.25906e-06	0.000114388	CAPN2
ENSG00000162913	101.969	2.64327	0.819705	3.22465	0.00126125	0.0138467	OBSCN-AS1
ENSG00000162944	2532.56	2.28283	0.447775	5.09815	3.42987e-07	1.25656e-05	RFTN2
ENSG00000162951	46.7234	-5.41152	0.908254	-5.95816	2.55099e-09	1.52393e-07	LRRTM1
ENSG00000162994	923.311	1.60244	0.416421	3.84812	0.000119026	0.00199221	CLHC1
ENSG00000162997	105.739	1.93392	0.663038	2.91676	0.00353686	0.0309566	PRORSD1P
ENSG00000162998	9922.9	4.9032	0.752367	6.51703	7.17129e-11	5.57956e-09	FRZB
ENSG00000163072	225.375	2.83302	0.934401	3.03191	0.00243012	0.0230114	NOSTRIN
ENSG00000163083	64.2204	-4.99851	0.952326	-5.24873	1.5315e-07	6.062e-06	INHBB
ENSG00000163132	4397.17	-2.00876	0.732718	-2.74151	0.00611568	0.0468262	MSX1
ENSG00000163171	9424.95	-3.62769	0.512933	-7.07244	1.5223e-12	1.60309e-10	CDC42EP3
ENSG00000163362	1901.39	1.76524	0.524296	3.36688	0.000760224	0.00923899	INAVA
ENSG00000163364	23.704	-3.74813	0.991287	-3.78107	0.000156153	0.00250743	LINC01116
ENSG00000163376	392.919	-1.51775	0.429373	-3.53481	0.000408063	0.00554892	KBTBD8
ENSG00000163428	5215.79	-1.14116	0.29684	-3.84438	0.000120856	0.00201643	LRRC58
ENSG00000163449	826.928	2.13795	0.535029	3.99595	6.44343e-05	0.0012007	TMEM169
ENSG00000163508	16.513	-4.05782	1.3998	-2.89886	0.00374527	0.032355	EOMES
ENSG00000163513	9558.9	-1.77039	0.401793	-4.40623	1.05185e-05	0.000250158	TGFBR2
ENSG00000163520	14238.8	2.16388	0.505228	4.28297	1.84413e-05	0.000412579	FBLN2
ENSG00000163521	477.627	1.13685	0.365535	3.1101	0.00187025	0.0188785	GLB1L
ENSG00000163629	16203.7	1.01517	0.306554	3.31155	0.000927798	0.0108336	PTPN13
ENSG00000163637	2661.87	-1.95804	0.29181	-6.70999	1.94643e-11	1.71475e-09	PRICKLE2
ENSG00000163682	3634.7	1.46233	0.37946	3.85372	0.000116335	0.00196861	RPL9
ENSG00000163811	6691.12	-1.29359	0.351821	-3.67683	0.000236149	0.00353615	WDR43
ENSG00000163814	33.8015	-6.35144	1.30131	-4.88079	1.0566e-06	3.29509e-05	CDCP1
ENSG00000163823	562.356	5.05529	0.805027	6.27965	3.3934e-10	2.43935e-08	CCR1
ENSG00000163840	321.249	-2.7683	0.632952	-4.37364	1.22194e-05	0.0002861	DTX3L
ENSG00000163884	145.347	3.01276	0.565758	5.32517	1.00856e-07	4.23653e-06	KLF15
ENSG00000163888	75.2532	-3.19697	0.81525	-3.92146	8.8013e-05	0.00155802	CAMK2N2
ENSG00000163898	23.2794	-8.16179	1.77685	-4.59341	4.36063e-06	0.000116701	LIPH
ENSG00000163956	12020.2	-0.881926	0.294608	-2.99355	0.00275749	0.0253611	LRPAP1
ENSG00000164010	584.764	-0.96873	0.345655	-2.80259	0.00506935	0.0407805	ERMAP
ENSG00000164023	1569.79	-3.50194	0.703142	-4.98041	6.34482e-07	2.12819e-05	SGMS2
ENSG00000164035	222.796	5.17647	1.26813	4.08198	4.46546e-05	0.000874589	EMCN
ENSG00000164039	3650.36	1.32892	0.398276	3.33669	0.000847814	0.010071	BDH2
ENSG00000164056	9100.57	1.44681	0.47008	3.0778	0.00208533	0.0205367	SPRY1
ENSG00000164093	106.997	-5.08901	1.11424	-4.56725	4.94162e-06	0.000129946	PITX2
ENSG00000164116	1957.04	-2.5987	0.29144	-8.91677	4.80085e-19	1.26391e-16	GUCY1A1
ENSG00000164125	8434.91	2.93073	0.745341	3.93207	8.42179e-05	0.00150733	GASK1B
ENSG00000164128	64.4652	2.05883	0.741808	2.77543	0.00551295	0.0433398	NPY1R
ENSG00000164134	8778.17	-1.10554	0.334772	-3.30237	0.00095872	0.0111332	NAA15
ENSG00000164163	10747.6	-1.50104	0.365772	-4.10375	4.065e-05	0.00080848	ABCE1
ENSG00000164171	1453.13	-1.03907	0.316191	-3.2862	0.00101549	0.0116179	ITGA2
ENSG00000164185	54.8059	-3.356	0.786686	-4.26599	1.99016e-05	0.000442191	ZNF474
ENSG00000164188	172.636	4.23288	0.63472	6.6689	2.57733e-11	2.20202e-09	RANBP3L
ENSG00000164199	520.271	-2.24628	0.646557	-3.47422	0.000512337	0.00669736	ADGRV1
ENSG00000164237	1632.72	-1.18321	0.361166	-3.27609	0.00105254	0.0119093	CMBL
ENSG00000164244	16434.9	-1.00677	0.362933	-2.77397	0.0055376	0.0434582	PRRC1
ENSG00000164251	9779.09	-2.86344	0.818875	-3.49679	0.000470889	0.00625668	F2RL1
ENSG00000164300	458.69	-1.40802	0.476814	-2.95297	0.00314733	0.0281615	SERINC5
ENSG00000164307	4338.58	-1.14524	0.311814	-3.67283	0.000239877	0.00357777	ERAP1
ENSG00000164308	917.316	-5.51522	0.506808	-10.8823	1.40035e-27	7.92635e-25	ERAP2
ENSG00000164338	2146.27	-0.998364	0.330075	-3.02466	0.00248913	0.0234233	UTP15
ENSG00000164379	7.4615	-6.52029	2.21191	-2.94781	0.0032003	0.0285323	FOXQ1
ENSG00000164465	3740.76	-1.72826	0.503544	-3.43219	0.000598722	0.0076327	DCBLD1
ENSG00000164483	85.7012	-1.5978	0.497143	-3.21396	0.00130916	0.0143043	SAMD3
ENSG00000164484	6599.57	-2.28853	0.461102	-4.96318	6.93482e-07	2.30222e-05	TMEM200A
ENSG00000164509	52.2832	-3.17437	0.789998	-4.0182	5.86433e-05	0.0011083	IL31RA
ENSG00000164530	56.5046	4.26945	0.95569	4.4674	7.9176e-06	0.000195659	PI16
ENSG00000164542	893.027	1.23453	0.356102	3.46678	0.000526732	0.00686571	KIAA0895
ENSG00000164591	573.379	1.64551	0.327197	5.02912	4.92726e-07	1.71364e-05	MYOZ3
ENSG00000164616	99.4884	-1.70739	0.592516	-2.88159	0.00395672	0.0337671	FBXL21P
ENSG00000164626	547.077	2.48421	0.59543	4.17213	3.01763e-05	0.000632027	KCNK5
ENSG00000164638	2867.51	1.02055	0.30565	3.33896	0.000840919	0.0100104	SLC29A4
ENSG00000164647	74.2204	1.87113	0.569256	3.28698	0.00101269	0.0116001	STEAP1
ENSG00000164659	4153.16	1.01157	0.313536	3.22633	0.00125388	0.0137878	KIAA1324L
ENSG00000164663	2044.88	1.93158	0.582034	3.31868	0.000904447	0.0106212	USP49
ENSG00000164669	45.9908	3.98674	0.764104	5.21753	1.81326e-07	7.05397e-06	INTS4P1
ENSG00000164687	532.168	-2.02395	0.366456	-5.52305	3.33159e-08	1.54888e-06	FABP5
ENSG00000164692	422946	-1.6356	0.292655	-5.58882	2.28611e-08	1.11418e-06	COL1A2
ENSG00000164733	37506.1	-1.6721	0.479636	-3.48618	0.000489973	0.00646473	CTSB
ENSG00000164736	42.3572	-3.97544	0.766901	-5.18377	2.17442e-07	8.28805e-06	SOX17
ENSG00000164756	305.134	-2.35618	0.594967	-3.96018	7.48935e-05	0.00136527	SLC30A8
ENSG00000164761	142.592	-2.43606	0.891177	-2.73353	0.00626599	0.0476708	TNFRSF11B
ENSG00000164778	587.745	-3.93655	0.827457	-4.75742	1.96088e-06	5.77324e-05	EN2
ENSG00000164796	215.329	-3.77081	0.776106	-4.85863	1.18199e-06	3.66095e-05	CSMD3
ENSG00000164830	4943.23	0.954639	0.341755	2.79334	0.00521668	0.041603	OXR1
ENSG00000164877	1639.71	-1.37671	0.436373	-3.15489	0.00160559	0.0167299	MICALL2
ENSG00000164920	57.7989	3.31976	0.784197	4.23332	2.30265e-05	0.000501291	OSR2
ENSG00000164930	1808.81	-1.74237	0.443271	-3.93072	8.46932e-05	0.00151464	FZD6
ENSG00000164933	3829.36	-1.51596	0.46214	-3.28031	0.00103693	0.0117858	SLC25A32
ENSG00000164934	7903.83	-1.00023	0.281904	-3.54814	0.000387968	0.00533009	DCAF13
ENSG00000164946	901.876	2.9216	1.05386	2.77227	0.00556661	0.0436329	FREM1
ENSG00000164949	3764.24	-2.60614	0.356521	-7.30992	2.67296e-13	3.15201e-11	GEM
ENSG00000165023	51.487	-2.8998	0.872934	-3.3219	0.00089408	0.0105322	DIRAS2
ENSG00000165028	103.282	2.60216	0.526245	4.94476	7.62376e-07	2.49797e-05	NIPSNAP3B
ENSG00000165092	29.7112	8.21195	2.03669	4.03201	5.53019e-05	0.00105129	ALDH1A1
ENSG00000165105	28.1914	-3.38959	0.867215	-3.9086	9.28344e-05	0.00163315	RASEF
ENSG00000165115	536.751	1.15684	0.334595	3.45742	0.000545378	0.00706588	KIF27
ENSG00000165124	2265.02	2.49702	0.531178	4.7009	2.59015e-06	7.33045e-05	SVEP1
ENSG00000165169	2545.16	-2.88008	0.935654	-3.07815	0.00208294	0.0205221	DYNLT3
ENSG00000165185	1595.56	1.79052	0.408825	4.37967	1.18857e-05	0.000280609	KIAA1958
ENSG00000165197	2315.94	10.3132	2.85241	3.61562	0.00029963	0.00429634	VEGFD
ENSG00000165271	6084.73	-1.50642	0.282746	-5.32781	9.94023e-08	4.18321e-06	NOL6
ENSG00000165272	191.559	-1.66486	0.487151	-3.41755	0.000631865	0.00795664	AQP3
ENSG00000165300	567.742	3.71144	0.394923	9.39789	5.56658e-21	1.72024e-18	SLITRK5
ENSG00000165323	8783.15	-1.15769	0.27991	-4.13593	3.53518e-05	0.000721682	FAT3
ENSG00000165349	1203	4.18042	0.564762	7.4021	1.34052e-13	1.63176e-11	SLC7A3
ENSG00000165379	917.077	2.28024	0.639334	3.56659	0.000361657	0.00501733	LRFN5
ENSG00000165443	2088.26	5.34016	0.43692	12.2223	2.36378e-34	2.61624e-31	PHYHIPL
ENSG00000165449	1432.74	1.58745	0.349417	4.54315	5.54209e-06	0.000142105	SLC16A9
ENSG00000165509	7.29039	6.18412	2.217	2.78941	0.00528038	0.0419477	MAGEC3
ENSG00000165527	8228.49	-0.939193	0.281445	-3.33704	0.000846771	0.0100639	ARF6
ENSG00000165548	248.096	-3.61258	0.464169	-7.78289	7.08865e-15	9.84627e-13	TMEM63C
ENSG00000165606	17.9099	-7.7849	1.80417	-4.31495	1.59639e-05	0.000362526	DRGX
ENSG00000165623	17.6534	7.46064	2.56853	2.90463	0.00367689	0.0319477	UCMA
ENSG00000165633	1020.78	-1.08137	0.330459	-3.27232	0.00106669	0.0120393	VSTM4
ENSG00000165646	619.468	-1.13048	0.346437	-3.26317	0.00110173	0.0123608	SLC18A2
ENSG00000165650	4838.16	-0.908649	0.305974	-2.96969	0.00298096	0.026986	PDZD8
ENSG00000165694	176.893	-2.10621	0.435369	-4.83775	1.31314e-06	4.01225e-05	FRMD7
ENSG00000165704	3718.41	-2.15928	0.505571	-4.27096	1.94634e-05	0.000434159	HPRT1
ENSG00000165731	222.229	1.6239	0.41229	3.93873	8.19156e-05	0.0014735	RET
ENSG00000165732	22662.3	-1.54472	0.397958	-3.88161	0.000103769	0.0017921	DDX21
ENSG00000165795	2292.13	2.43312	0.371063	6.55714	5.4849e-11	4.46704e-09	NDRG2
ENSG00000165804	2572.64	2.09642	0.471769	4.44374	8.84103e-06	0.000214315	ZNF219
ENSG00000165868	998.566	-2.36152	0.319407	-7.39344	1.43075e-13	1.73228e-11	HSPA12A
ENSG00000165879	456.963	1.25144	0.408858	3.06082	0.00220735	0.0214584	FRAT1
ENSG00000165886	4880.12	-1.41621	0.439027	-3.2258	0.00125621	0.0138067	UBTD1
ENSG00000165949	157.273	2.0679	0.446872	4.62749	3.70126e-06	0.000100721	IFI27
ENSG00000165959	1357.6	-1.53448	0.433676	-3.5383	0.00040271	0.00549263	CLMN
ENSG00000165966	210.752	4.96291	0.745744	6.65499	2.83324e-11	2.39356e-09	PDZRN4
ENSG00000165973	24.5358	-3.29431	1.09337	-3.01299	0.0025869	0.0241426	NELL1
ENSG00000165985	83.1539	-3.09349	0.555141	-5.57243	2.51205e-08	1.20499e-06	C1QL3
ENSG00000166106	2097.73	-2.42461	0.739876	-3.27705	0.00104897	0.0118749	ADAMTS15
ENSG00000166145	201.869	-1.2096	0.429851	-2.814	0.00489293	0.039678	SPINT1
ENSG00000166166	1597.06	-1.66893	0.327541	-5.09532	3.48161e-07	1.2714e-05	TRMT61A
ENSG00000166206	430.604	-3.32148	0.495307	-6.7059	2.00172e-11	1.75662e-09	GABRB3
ENSG00000166257	120.117	-2.87859	0.51488	-5.5908	2.26028e-08	1.10769e-06	SCN3B
ENSG00000166265	2104.39	1.50071	0.33618	4.464	8.04417e-06	0.00019775	CYYR1
ENSG00000166292	1210.24	1.54685	0.342072	4.52201	6.12544e-06	0.000154784	TMEM100
ENSG00000166341	25760.5	1.87091	0.457673	4.08787	4.35351e-05	0.000856366	DCHS1
ENSG00000166347	1796	0.976765	0.318521	3.06656	0.00216534	0.0211499	CYB5A
ENSG00000166352	1715.89	1.00073	0.292599	3.42014	0.000625888	0.00790336	C11orf74
ENSG00000166387	3396.28	2.92923	0.443889	6.59901	4.13915e-11	3.43276e-09	PPFIBP2
ENSG00000166396	339.124	-6.38125	0.560041	-11.3943	4.46564e-30	3.2615e-27	SERPINB7
ENSG00000166402	4366.73	1.0805	0.31148	3.46893	0.000522542	0.00681502	TUB
ENSG00000166411	1544.42	-1.00066	0.361621	-2.76715	0.0056549	0.0441935	IDH3A
ENSG00000166426	7842.28	6.86133	1.19929	5.72115	1.05808e-08	5.49449e-07	CRABP1
ENSG00000166436	625.613	1.01732	0.349395	2.91167	0.00359501	0.031378	TRIM66
ENSG00000166482	4012.23	3.39951	0.867768	3.91753	8.94617e-05	0.00158242	MFAP4
ENSG00000166546	222.992	1.25094	0.427399	2.92687	0.00342393	0.0301404	BEAN1
ENSG00000166562	1808.95	-1.8526	0.403505	-4.59127	4.40563e-06	0.000117627	SEC11C
ENSG00000166592	89.5496	-3.53324	0.72016	-4.90619	9.28632e-07	2.94058e-05	RRAD
ENSG00000166670	1465.03	3.03789	1.12055	2.71106	0.00670689	0.0499344	MMP10
ENSG00000166770	1759.49	4.89972	0.466762	10.4973	8.89269e-26	4.28382e-23	ZNF667-AS1
ENSG00000166780	5194.3	-1.36592	0.336323	-4.06133	4.8794e-05	0.000945843	C16orf45
ENSG00000166793	289.199	2.16202	0.605421	3.57111	0.000355473	0.00495278	YPEL4
ENSG00000166825	734.145	-1.97387	0.378486	-5.21518	1.83642e-07	7.12463e-06	ANPEP
ENSG00000166839	725.283	0.866851	0.310684	2.79014	0.0052686	0.0419137	ANKDD1A
ENSG00000166863	156.504	5.54369	1.21093	4.57804	4.69346e-06	0.00012458	TAC3
ENSG00000166887	8493.14	1.06723	0.281472	3.7916	0.000149678	0.00242581	VPS39
ENSG00000166897	344.694	-3.53785	0.591074	-5.98547	2.15764e-09	1.30968e-07	ELFN2
ENSG00000166922	635.895	-3.10106	0.380297	-8.15433	3.51121e-16	5.88869e-14	SCG5
ENSG00000166960	189.44	2.47323	0.442722	5.58642	2.31799e-08	1.12621e-06	CCDC178
ENSG00000166979	44.1349	-2.84029	0.749204	-3.79108	0.000149994	0.00242746	EVA1C
ENSG00000167004	48852.2	-1.06503	0.277506	-3.83788	0.000124102	0.00206299	PDIA3
ENSG00000167034	123.254	-4.91556	0.697385	-7.04856	1.80773e-12	1.8689e-10	NKX3-1
ENSG00000167083	85.9231	1.81396	0.571196	3.17572	0.00149467	0.0158208	GNGT2
ENSG00000167105	266.689	-1.57471	0.471741	-3.33808	0.000843598	0.0100361	TMEM92
ENSG00000167107	4128.89	0.867929	0.311109	2.78979	0.00527422	0.0419437	ACSF2
ENSG00000167114	3569.81	-1.18662	0.283418	-4.1868	2.82911e-05	0.000596405	SLC27A4
ENSG00000167157	4491.85	3.6732	0.323928	11.3396	8.35684e-30	5.73355e-27	PRRX2
ENSG00000167173	2827.78	-1.55169	0.307361	-5.04842	4.45481e-07	1.5735e-05	C15orf39
ENSG00000167216	416.379	0.95962	0.332222	2.88849	0.00387093	0.0332606	KATNAL2
ENSG00000167244	5390.96	-2.18244	0.393988	-5.53935	3.03596e-08	1.42019e-06	IGF2
ENSG00000167371	958.297	2.71787	0.40839	6.65509	2.83119e-11	2.39356e-09	PRRT2
ENSG00000167383	1483.49	1.25051	0.316682	3.94879	7.85482e-05	0.00141932	NA
ENSG00000167397	1541.78	-0.967998	0.344268	-2.81176	0.00492713	0.0399124	VKORC1
ENSG00000167414	163.146	4.23421	0.607176	6.97362	3.08886e-12	3.13609e-10	GNG8
ENSG00000167525	263.401	1.17738	0.433131	2.71831	0.00656156	0.0492574	PROCA1
ENSG00000167549	354.479	2.26586	0.403053	5.62174	1.89039e-08	9.43465e-07	CORO6
ENSG00000167553	20789.2	-1.59085	0.381611	-4.16878	3.06238e-05	0.000639035	TUBA1C
ENSG00000167554	461.984	1.001	0.363096	2.75684	0.00583627	0.0452066	ZNF610
ENSG00000167555	676.324	1.16115	0.322347	3.60217	0.000315572	0.00448798	ZNF528
ENSG00000167600	278.268	1.64784	0.440906	3.73739	0.000185941	0.00291342	CYP2S1
ENSG00000167601	17744.4	-2.01862	0.480596	-4.20024	2.66634e-05	0.000568642	AXL
ENSG00000167612	16.3474	5.87331	1.77783	3.30364	0.000954376	0.0110981	ANKRD33
ENSG00000167617	4895.66	1.17218	0.394508	2.97124	0.00296604	0.0268939	CDC42EP5
ENSG00000167676	93.0499	2.60752	0.690216	3.77783	0.000158201	0.00253491	PLIN4
ENSG00000167680	1841.58	1.33025	0.340107	3.91125	9.18181e-05	0.00161778	SEMA6B
ENSG00000167695	3745.73	-1.31775	0.292881	-4.49928	6.81848e-06	0.000170394	FAM57A
ENSG00000167703	1171.92	-1.62863	0.371973	-4.37836	1.19575e-05	0.000281425	SLC43A2
ENSG00000167721	6069.16	-1.0354	0.348909	-2.96755	0.00300179	0.0271095	TSR1
ENSG00000167733	827.024	1.55766	0.43837	3.5533	0.000380425	0.00523962	HSD11B1L
ENSG00000167766	2792.6	1.21296	0.358186	3.3864	0.000708165	0.00875483	ZNF83
ENSG00000167771	2457.68	2.50374	0.572623	4.3724	1.2289e-05	0.000287433	RCOR2
ENSG00000167772	16905	-5.17419	0.390634	-13.2456	4.78295e-40	9.84462e-37	ANGPTL4
ENSG00000167775	4125.43	-1.37823	0.477338	-2.88733	0.00388531	0.0333589	CD320
ENSG00000167778	2951.98	-1.59388	0.561853	-2.83684	0.00455631	0.0376901	SPRYD3
ENSG00000167840	1170.72	1.45431	0.385342	3.77408	0.0001606	0.00256971	ZNF232
ENSG00000167912	459.851	1.08434	0.357472	3.03336	0.00241849	0.0229397
ENSG00000167920	759.879	-0.936932	0.308488	-3.03718	0.00238806	0.0227368	TMEM99
ENSG00000167941	37.5587	5.4702	1.91343	2.85884	0.00425194	0.0358273	SOST
ENSG00000167969	2152.58	1.41743	0.513108	2.76244	0.00573715	0.0446681	ECI1
ENSG00000167971	306.446	1.33584	0.481654	2.77345	0.00554648	0.0435127	CASKIN1
ENSG00000167972	484.464	-1.83101	0.420773	-4.35154	1.35185e-05	0.000312958	ABCA3
ENSG00000167994	1488.84	1.74187	0.319675	5.44887	5.06903e-08	2.28622e-06	RAB3IL1
ENSG00000167995	137.43	3.17517	0.89374	3.55267	0.000381339	0.00524857	BEST1
ENSG00000168026	291.369	1.35974	0.35449	3.83577	0.000125172	0.00207773	TTC21A
ENSG00000168032	30.3022	-7.07415	1.59256	-4.44201	8.91234e-06	0.000215812	ENTPD3
ENSG00000168135	86.0596	2.82633	0.778531	3.63034	0.000283046	0.00409485	KCNJ4
ENSG00000168209	1861.82	2.18072	0.551796	3.95204	7.74868e-05	0.0014035	DDIT4
ENSG00000168273	904.866	-1.13147	0.302786	-3.73688	0.000186315	0.00291727	SMIM4
ENSG00000168300	2317.89	1.24912	0.29524	4.23085	2.32807e-05	0.000505367	PCMTD1
ENSG00000168356	58.6012	3.10003	0.846012	3.66429	0.00024803	0.00367516	SCN11A
ENSG00000168389	1324.05	-1.76644	0.358282	-4.9303	8.21046e-07	2.65146e-05	MFSD2A
ENSG00000168398	273.834	2.4319	0.579005	4.20015	2.66742e-05	0.000568642	BDKRB2
ENSG00000168404	451.654	-3.63038	0.464757	-7.81135	5.65769e-15	7.95626e-13	MLKL
ENSG00000168487	16912.9	-1.84161	0.309867	-5.94323	2.79463e-09	1.64774e-07	BMP1
ENSG00000168497	118.792	-3.15111	0.705836	-4.46437	8.03041e-06	0.000197627	CAVIN2
ENSG00000168502	4091.15	-1.49724	0.45207	-3.31197	0.000926429	0.0108287	MTCL1
ENSG00000168505	1271.88	-2.36116	0.867034	-2.72327	0.00646399	0.0487512	GBX2
ENSG00000168528	3342.87	0.928033	0.29503	3.14556	0.0016577	0.0171379	SERINC2
ENSG00000168546	223.239	-3.0099	0.548857	-5.48394	4.15961e-08	1.89492e-06	GFRA2
ENSG00000168671	70.7076	3.77764	0.828079	4.56193	5.06847e-06	0.000132818	UGT3A2
ENSG00000168679	972.085	1.79543	0.319907	5.61235	1.99602e-08	9.88883e-07	SLC16A4
ENSG00000168702	1356.59	3.37852	0.313136	10.7893	3.86696e-27	2.08457e-24	LRP1B
ENSG00000168765	740.814	1.47814	0.417997	3.53624	0.00040587	0.0055324	GSTM4
ENSG00000168779	101.041	5.87709	1.13094	5.19663	2.02932e-07	7.78742e-06	SHOX2
ENSG00000168785	2562.31	-1.47641	0.446336	-3.30785	0.000940163	0.0109385	TSPAN5
ENSG00000168824	201.148	-3.70953	0.523713	-7.08312	1.40942e-12	1.49815e-10	NSG1
ENSG00000168843	87.7482	4.73312	0.993187	4.76559	1.88306e-06	5.58041e-05	FSTL5
ENSG00000168874	1570.66	1.43502	0.396351	3.62059	0.000293933	0.00422804	ATOH8
ENSG00000168887	2640.56	1.38103	0.301874	4.57484	4.76575e-06	0.000126053	C2orf68
ENSG00000168924	5438.38	-0.855609	0.287519	-2.97583	0.00292194	0.0265579	LETM1
ENSG00000168970	124.683	1.90349	0.501525	3.7954	0.000147408	0.00240055	JMJD7-PLA2G4B
ENSG00000169047	7161.01	-1.51428	0.381955	-3.96455	7.35349e-05	0.00134592	IRS1
ENSG00000169067	155.65	-9.4697	1.43518	-6.59825	4.16028e-11	3.4377e-09	ACTBL2
ENSG00000169071	3583.73	2.80132	0.650127	4.30889	1.64078e-05	0.000371119	ROR2
ENSG00000169122	1536.96	1.10581	0.328373	3.36753	0.000758446	0.00923224	FAM110B
ENSG00000169174	464.021	2.5101	0.863195	2.90792	0.00363842	0.0316836	PCSK9
ENSG00000169242	742.255	1.86596	0.438573	4.25463	2.09395e-05	0.000461627	EFNA1
ENSG00000169247	394.881	-3.35723	0.383607	-8.75176	2.10055e-18	5.00616e-16	SH3TC2
ENSG00000169258	1450.96	-2.0415	0.531631	-3.84006	0.000123002	0.00204922	GPRIN1
ENSG00000169299	3860.18	-0.850102	0.290494	-2.9264	0.0034291	0.0301743	PGM2
ENSG00000169418	618.441	6.23094	0.953637	6.53387	6.40931e-11	5.07389e-09	NPR1
ENSG00000169446	6266.68	-1.47492	0.330064	-4.46859	7.87355e-06	0.000194828	MMGT1
ENSG00000169551	15.4477	7.26981	2.29943	3.16157	0.00156919	0.0164026	CT55
ENSG00000169715	217.573	-4.27882	0.628261	-6.81057	9.721e-12	9.02021e-10	MT1E
ENSG00000169744	2650.43	3.21237	0.849681	3.78068	0.000156401	0.00250962	LDB2
ENSG00000169756	14096.1	-1.70902	0.415902	-4.10917	3.97076e-05	0.000794888	LIMS1
ENSG00000169758	127.175	2.49414	0.835476	2.9853	0.00283304	0.025864	TMEM266
ENSG00000169862	908.835	1.31279	0.323538	4.0576	4.95801e-05	0.000957112	CTNND2
ENSG00000169933	8.28955	-5.2575	1.92102	-2.73682	0.00620356	0.0473231	FRMPD4
ENSG00000169991	5856.62	-0.942698	0.321042	-2.93637	0.00332077	0.0294268	IFFO2
ENSG00000170049	163.379	1.83291	0.509129	3.60009	0.000318108	0.00451554	KCNAB3
ENSG00000170190	963.277	2.19084	0.395357	5.54142	3.00026e-08	1.40639e-06	SLC16A5
ENSG00000170271	1334.81	3.06423	0.449031	6.82411	8.84718e-12	8.27723e-10	FAXDC2
ENSG00000170373	42.5561	-9.03353	1.62934	-5.5443	2.95127e-08	1.3863e-06	CST1
ENSG00000170379	233.542	-1.3054	0.453037	-2.88145	0.00395854	0.0337699	TCAF2
ENSG00000170382	239.958	-2.55967	0.69729	-3.67088	0.000241715	0.00359571	LRRN2
ENSG00000170385	1967.55	-1.94275	0.317148	-6.12569	9.02899e-10	5.95992e-08	SLC30A1
ENSG00000170390	3773.64	1.21887	0.309416	3.93927	8.17312e-05	0.00147214	DCLK2
ENSG00000170396	261.673	3.56531	1.00858	3.535	0.000407782	0.00554844	ZNF804A
ENSG00000170425	274.455	-1.97645	0.673293	-2.9355	0.00333015	0.0294523	ADORA2B
ENSG00000170448	2199.59	0.961575	0.289603	3.32032	0.000899138	0.0105774	NFXL1
ENSG00000170485	1704.39	-1.85742	0.644396	-2.88242	0.00394631	0.0337419	NPAS2
ENSG00000170498	7.40222	-6.50937	2.19374	-2.96724	0.00300484	0.0271154	KISS1
ENSG00000170500	217.796	-2.95688	0.697369	-4.24005	2.23472e-05	0.00048791	LONRF2
ENSG00000170542	1755.36	2.78562	0.329663	8.4499	2.91545e-17	5.64177e-15	SERPINB9
ENSG00000170545	1820.69	-1.959	0.359335	-5.45174	4.98797e-08	2.25865e-06	SMAGP
ENSG00000170577	8668.86	3.72689	0.840425	4.43453	9.22748e-06	0.000222966	SIX2
ENSG00000170579	876.22	1.19267	0.305918	3.89868	9.67201e-05	0.00168839	DLGAP1
ENSG00000170681	482.14	2.28623	0.517438	4.41836	9.94523e-06	0.000237772	CAVIN4
ENSG00000170954	882.372	1.07468	0.345983	3.10615	0.00189539	0.0190897	ZNF415
ENSG00000170955	4152.98	-3.18641	0.632901	-5.03461	4.78829e-07	1.67044e-05	CAVIN3
ENSG00000170961	9334.1	-3.39146	0.836727	-4.05325	5.05112e-05	0.000974127	HAS2
ENSG00000171004	2610.95	-1.98611	0.316756	-6.27014	3.60722e-10	2.58453e-08	HS6ST2
ENSG00000171094	154.983	-3.09874	0.953799	-3.24883	0.00115879	0.0129242	ALK
ENSG00000171100	1760.17	-0.966391	0.296105	-3.26368	0.00109975	0.0123448	MTM1
ENSG00000171119	92.8409	2.18386	0.594126	3.67576	0.000237143	0.00354634	NRTN
ENSG00000171160	1460.78	1.6306	0.403431	4.04184	5.30345e-05	0.00101759	MORN4
ENSG00000171234	9.93078	-6.9349	2.07697	-3.33896	0.000840939	0.0100104	UGT2B7
ENSG00000171236	106.121	10.046	1.86166	5.39627	6.80394e-08	2.95111e-06	LRG1
ENSG00000171241	4494.89	-2.12708	0.391416	-5.43432	5.50071e-08	2.45161e-06	SHCBP1
ENSG00000171243	378.913	2.92648	0.447144	6.54484	5.95604e-11	4.79896e-09	SOSTDC1
ENSG00000171246	1475.61	-6.48194	0.787093	-8.23529	1.79116e-16	3.11952e-14
ENSG00000171303	1089.27	-6.91077	0.469936	-14.7058	5.91935e-49	2.6804e-45	KCNK3
ENSG00000171310	5600.89	-2.7846	0.305381	-9.11846	7.62003e-20	2.24059e-17	CHST11
ENSG00000171314	7447.75	-0.9811	0.342844	-2.86165	0.00421441	0.0355641	PGAM1
ENSG00000171345	1556.76	-4.95704	0.98026	-5.05687	4.26203e-07	1.50776e-05	KRT19
ENSG00000171346	34.6271	-5.73911	1.1294	-5.08154	3.74379e-07	1.34099e-05	KRT15
ENSG00000171368	177.904	-1.86686	0.481175	-3.8798	0.000104542	0.00179994	TPPP
ENSG00000171435	149.682	-4.31422	0.496774	-8.68447	3.80511e-18	8.70216e-16	KSR2
ENSG00000171476	17.7701	-6.36096	1.68669	-3.77127	0.000162419	0.00258967	HOPX
ENSG00000171497	3098.36	-0.907744	0.286123	-3.17256	0.00151101	0.0159194	PPID
ENSG00000171502	1826.76	2.31646	0.653184	3.54642	0.00039051	0.00535502	COL24A1
ENSG00000171517	27.8773	-2.55829	0.892094	-2.86774	0.00413418	0.0350438	LPAR3
ENSG00000171522	319.72	-1.56587	0.380384	-4.11656	3.84567e-05	0.00077382	PTGER4
ENSG00000171533	540.017	-2.82665	0.476039	-5.93785	2.88777e-09	1.69824e-07	MAP6
ENSG00000171587	133.284	-5.19026	0.881309	-5.88926	3.87917e-09	2.20674e-07	DSCAM
ENSG00000171724	214.878	-3.79627	0.808836	-4.69349	2.6858e-06	7.58219e-05	VAT1L
ENSG00000171791	2620.22	1.96092	0.565049	3.47035	0.000519777	0.0067907	BCL2
ENSG00000171812	548.079	2.9333	0.539613	5.43593	5.45115e-08	2.43431e-06	COL8A2
ENSG00000171817	140.449	2.73944	0.689818	3.97124	7.14981e-05	0.00131395	ZNF540
ENSG00000171847	41.2809	3.67118	0.790453	4.6444	3.41062e-06	9.38272e-05	FAM90A1
ENSG00000171860	51.64	-3.3883	0.74016	-4.57779	4.69905e-06	0.00012458	C3AR1
ENSG00000171864	68.8324	-3.29276	0.767405	-4.29078	1.78049e-05	0.000399921	PRND
ENSG00000171877	2118.46	-6.29148	0.390416	-16.1148	2.00782e-58	4.5459e-54	FRMD5
ENSG00000171889	10.9443	-7.07368	1.98438	-3.56469	0.000364286	0.00504761	MIR31HG
ENSG00000171951	17313	-7.24564	0.611659	-11.8459	2.26017e-32	2.0469e-29	SCG2
ENSG00000171992	28639.2	1.69599	0.510929	3.31942	0.00090206	0.0105986	SYNPO
ENSG00000172006	633.847	1.38683	0.398159	3.48311	0.000495617	0.00650886	ZNF554
ENSG00000172061	2822.71	-5.33343	1.09474	-4.87185	1.10557e-06	3.44309e-05	LRRC15
ENSG00000172115	13484	-1.03552	0.30796	-3.3625	0.000772388	0.00935902	CYCS
ENSG00000172137	100.485	-5.45068	0.707817	-7.70069	1.35329e-14	1.80234e-12	CALB2
ENSG00000172247	171.541	4.96976	1.14036	4.35807	1.31214e-05	0.000304699	C1QTNF4
ENSG00000172260	1020.73	-2.00302	0.59088	-3.3899	0.000699179	0.00866928	NEGR1
ENSG00000172270	35180.2	-0.851012	0.282808	-3.00915	0.00261978	0.0243591	BSG
ENSG00000172318	423.236	-1.61884	0.579088	-2.79551	0.00518181	0.0414124	B3GALT1
ENSG00000172382	144.562	2.67336	0.605948	4.41186	1.02485e-05	0.000244249	PRSS27
ENSG00000172548	1750.94	2.0468	0.548046	3.73472	0.000187926	0.00294046	NIPAL4
ENSG00000172568	40.9205	3.17637	0.819971	3.87376	0.000107167	0.0018326	FNDC9
ENSG00000172594	2093.89	-1.96405	0.2992	-6.56433	5.22678e-11	4.27218e-09	SMPDL3A
ENSG00000172667	11414.2	-1.38597	0.462069	-2.99948	0.00270443	0.0249923	ZMAT3
ENSG00000172673	32.9126	5.88295	1.49456	3.93624	8.27669e-05	0.00148488	THEMIS
ENSG00000172716	102.296	-3.41074	0.526659	-6.47619	9.40681e-11	7.19526e-09	SLFN11
ENSG00000172733	763.671	2.21385	0.338535	6.53948	6.17327e-11	4.93884e-09	PURG
ENSG00000172771	42.6637	4.07064	1.31595	3.0933	0.00197947	0.0197956	EFCAB12
ENSG00000172819	6094.15	2.13201	0.408862	5.21449	1.84327e-07	7.13394e-06	RARG
ENSG00000172828	44.6101	4.71739	0.977086	4.82802	1.37898e-06	4.20208e-05	CES3
ENSG00000172927	106.632	-4.05117	0.543615	-7.45226	9.17526e-14	1.14772e-11	MYEOV
ENSG00000172986	2112.04	-1.6145	0.405132	-3.98514	6.74414e-05	0.00124852	GXYLT2
ENSG00000173077	94.6564	-4.08909	0.653909	-6.25329	4.01886e-10	2.84347e-08	DEC1
ENSG00000173085	1133.21	-1.1921	0.309792	-3.84807	0.000119052	0.00199221	COQ2
ENSG00000173093	11.314	-5.70858	1.80289	-3.16636	0.00154361	0.0162101	CCDC63
ENSG00000173157	209.349	3.23841	1.10996	2.91759	0.00352748	0.0308959	ADAMTS20
ENSG00000173198	19.6886	7.61054	1.79702	4.23508	2.2847e-05	0.000498074	CYSLTR1
ENSG00000173210	2218.82	-4.76685	0.3695	-12.9008	4.45401e-38	7.75717e-35	ABLIM3
ENSG00000173218	3438.16	-1.05074	0.296169	-3.54777	0.000388505	0.00533423	VANGL1
ENSG00000173258	117.45	2.74132	0.884159	3.10049	0.00193203	0.0193755	ZNF483
ENSG00000173262	88.1744	-4.17772	0.684791	-6.10073	1.05585e-09	6.81068e-08	SLC2A14
ENSG00000173267	490.263	0.996166	0.333327	2.98856	0.00280295	0.0256514	SNCG
ENSG00000173269	181.252	1.11096	0.392397	2.83123	0.00463697	0.0382183	MMRN2
ENSG00000173334	3793.06	-3.18369	0.321301	-9.90874	3.8143e-23	1.41573e-20	TRIB1
ENSG00000173376	287.282	2.60541	0.589561	4.41924	9.90481e-06	0.000237558	NDNF
ENSG00000173402	15528.9	-0.864709	0.281473	-3.07209	0.00212567	0.0208163	DAG1
ENSG00000173530	32808.8	-1.96249	0.528448	-3.71369	0.00020426	0.00314602	TNFRSF10D
ENSG00000173531	220.983	1.533	0.458189	3.34579	0.000820489	0.00984456	MST1
ENSG00000173705	2181.16	-1.95182	0.397223	-4.91367	8.93872e-07	2.85044e-05	SUSD5
ENSG00000173894	7822.49	1.36158	0.461904	2.94775	0.00320092	0.0285323	CBX2
ENSG00000173930	28.3738	2.9269	1.04712	2.79519	0.00518694	0.0414388	SLCO4C1
ENSG00000173991	55.0851	2.25584	0.589617	3.82595	0.000130271	0.00214819	TCAP
ENSG00000174130	299.455	-3.02531	0.585547	-5.16664	2.38334e-07	8.99352e-06	TLR6
ENSG00000174136	6293.34	-2.22385	0.425033	-5.23218	1.67524e-07	6.58491e-06	RGMB
ENSG00000174145	141.485	9.0006	1.97797	4.55042	5.35393e-06	0.000138694	NWD2
ENSG00000174171	189.621	-1.34643	0.394877	-3.40974	0.00065024	0.0081608
ENSG00000174177	2164.43	-0.916579	0.334044	-2.74389	0.00607161	0.0465299	CTU2
ENSG00000174348	207.977	1.62339	0.543127	2.98897	0.00279922	0.0256321	PODN
ENSG00000174370	40.6399	-3.33642	0.801898	-4.16065	3.17336e-05	0.000659762	C11orf45
ENSG00000174437	37052.7	-0.939627	0.335278	-2.80253	0.00507032	0.0407805	ATP2A2
ENSG00000174498	4523.11	4.40046	0.922892	4.76813	1.85948e-06	5.52499e-05	IGDCC3
ENSG00000174586	321.657	0.937032	0.344544	2.71963	0.00653546	0.049094	ZNF497
ENSG00000174669	935.999	1.66004	0.448519	3.70116	0.000214616	0.00326774	SLC29A2
ENSG00000174721	1548.04	1.43498	0.331982	4.32246	1.54302e-05	0.000351463	FGFBP3
ENSG00000174744	5083.75	-1.02242	0.28832	-3.54612	0.000390944	0.00535502	BRMS1
ENSG00000174749	914.103	1.93224	0.5777	3.34471	0.000823688	0.00987248	FAM241A
ENSG00000174775	3802.2	-1.02823	0.363286	-2.83037	0.00464947	0.0382795	HRAS
ENSG00000174791	1715.56	-2.41574	0.630692	-3.8303	0.000127989	0.00211673	RIN1
ENSG00000174792	57.1904	-4.68317	0.882341	-5.30767	1.11038e-07	4.62133e-06	ODAPH
ENSG00000174804	6680.03	1.24833	0.306947	4.06692	4.76378e-05	0.000926672	FZD4
ENSG00000174938	1955.7	-2.03577	0.617894	-3.29469	0.000985291	0.0113642	SEZ6L2
ENSG00000174939	226.376	-3.05695	1.09303	-2.79676	0.0051618	0.0413401	ASPHD1
ENSG00000174944	25.5904	-6.82254	1.63951	-4.16133	3.16394e-05	0.000658407	P2RY14
ENSG00000175073	2185.08	-0.881335	0.312896	-2.8167	0.00485192	0.0394727	VCPIP1
ENSG00000175166	45011	-1.09628	0.309112	-3.54654	0.000390321	0.00535502	PSMD2
ENSG00000175175	668.698	1.96035	0.422116	4.64409	3.41582e-06	9.38564e-05	PPM1E
ENSG00000175198	2345.05	0.872239	0.310306	2.8109	0.00494034	0.0399765	PCCA
ENSG00000175229	269.33	3.91719	0.572905	6.83742	8.06348e-12	7.60688e-10	GAL3ST3
ENSG00000175294	14.5635	-4.33696	1.3188	-3.28857	0.00100697	0.011573	CATSPER1
ENSG00000175352	948.015	-2.93119	0.755539	-3.8796	0.000104627	0.00180005	NRIP3
ENSG00000175356	131.396	-1.53622	0.487754	-3.14957	0.00163509	0.0169584	SCUBE2
ENSG00000175426	65.4379	-2.65024	0.893673	-2.96556	0.00302136	0.0272319	PCSK1
ENSG00000175445	3201.78	2.14672	0.370325	5.79686	6.75683e-09	3.63376e-07	LPL
ENSG00000175463	91.8366	1.65979	0.586812	2.82849	0.00467682	0.0384431	TBC1D10C
ENSG00000175564	85.0323	1.96056	0.676017	2.90016	0.00372968	0.0322933	UCP3
ENSG00000175567	1756.75	1.80511	0.581459	3.10444	0.00190639	0.0191749	UCP2
ENSG00000175592	4011.42	-5.52551	0.447602	-12.3447	5.20313e-35	6.92966e-32	FOSL1
ENSG00000175701	509.641	-1.09656	0.340635	-3.21918	0.00128559	0.0140682	MTLN
ENSG00000175787	264.218	1.251	0.436588	2.86539	0.00416493	0.0352385	ZNF169
ENSG00000175832	10168.3	0.866128	0.288054	3.00683	0.00263987	0.0244957	ETV4
ENSG00000175866	2758.12	-0.898529	0.313123	-2.86957	0.00411024	0.0348539	BAIAP2
ENSG00000175874	12.4974	-5.85192	1.77235	-3.30178	0.000960719	0.011149	CREG2
ENSG00000175879	27.2114	-3.02736	0.814558	-3.71657	0.000201945	0.00311672	HOXD8
ENSG00000175895	1495.16	-1.16543	0.326006	-3.57488	0.000350389	0.00489097	PLEKHF2
ENSG00000176046	460.119	4.03731	1.40653	2.87041	0.00409938	0.0347749	NUPR1
ENSG00000176155	3039.55	1.40522	0.351091	4.00244	6.26931e-05	0.00117018	CCDC57
ENSG00000176170	5784.45	-1.77866	0.391041	-4.54852	5.40235e-06	0.000139487
ENSG00000176244	160.629	2.18057	0.724275	3.01069	0.00260657	0.0242662	ACBD7
ENSG00000176293	475.282	-1.81818	0.522582	-3.47923	0.000502862	0.00659252	ZNF135
ENSG00000176371	3466.08	0.900763	0.283913	3.17268	0.00151041	0.0159194	ZSCAN2
ENSG00000176381	18.0251	-4.28052	1.17356	-3.64748	0.000264827	0.00387335	PRR18
ENSG00000176399	134.451	2.94015	0.58903	4.99152	5.99065e-07	2.02712e-05	DMRTA1
ENSG00000176428	864.451	0.950506	0.349028	2.72329	0.0064635	0.0487512	VPS37D
ENSG00000176435	14.2733	5.67219	1.97214	2.87616	0.00402551	0.0342252	CLEC14A
ENSG00000176463	1577.73	-1.01718	0.298839	-3.40378	0.000664597	0.00830875	SLCO3A1
ENSG00000176533	1185.01	1.14363	0.349811	3.26929	0.00107817	0.0121568	GNG7
ENSG00000176593	846.379	0.982385	0.311819	3.1505	0.00162991	0.0169201
ENSG00000176716	17.4356	4.98334	1.47787	3.37197	0.000746328	0.00910923	OR10AB1P
ENSG00000176907	2555.43	4.55195	1.20686	3.77174	0.000162113	0.00258843	TCIM
ENSG00000177000	2611.59	1.4966	0.296543	5.04682	4.49217e-07	1.58172e-05	MTHFR
ENSG00000177096	10.7476	4.22587	1.49683	2.8232	0.00475466	0.0389332	PHETA2
ENSG00000177133	38.5514	-2.06873	0.762939	-2.71152	0.00669748	0.0498808	LINC00982
ENSG00000177192	1480.45	-1.14568	0.370701	-3.09057	0.00199774	0.0198991	PUS1
ENSG00000177234	15.3306	-3.39177	1.15521	-2.93605	0.00332417	0.0294329	LINC01561
ENSG00000177311	6372.93	-2.07001	0.473149	-4.37497	1.21451e-05	0.000285033	ZBTB38
ENSG00000177359	141.942	2.58106	0.888609	2.9046	0.0036772	0.0319477
ENSG00000177363	74.9709	4.68361	1.62269	2.88632	0.0038977	0.0334399	LRRN4CL
ENSG00000177383	6335.32	0.87435	0.280774	3.11407	0.00184525	0.0186928	MAGEF1
ENSG00000177425	4063.48	-1.29648	0.46396	-2.79437	0.00520002	0.0414993	PAWR
ENSG00000177432	609.413	1.50649	0.325413	4.62947	3.66602e-06	9.98954e-05	NAP1L5
ENSG00000177464	831.728	6.00703	0.470112	12.7779	2.17996e-37	3.29044e-34	GPR4
ENSG00000177508	157.502	1.64103	0.455793	3.60038	0.000317747	0.00451325	IRX3
ENSG00000177511	6.99521	-6.42923	2.25684	-2.84877	0.00438885	0.0366943	ST8SIA3
ENSG00000177606	12266.9	-1.88344	0.28984	-6.4982	8.12843e-11	6.2385e-09	JUN
ENSG00000177614	713.318	-3.11007	0.451636	-6.88623	5.72905e-12	5.63962e-10	PGBD5
ENSG00000177628	3118.77	-1.02016	0.342897	-2.97513	0.00292869	0.0266085	GBA
ENSG00000177679	156.745	2.1265	0.64666	3.28843	0.00100748	0.011573	SRRM3
ENSG00000177697	16074.9	-1.7725	0.627737	-2.82363	0.0047483	0.0389174	CD151
ENSG00000177700	7644.23	-0.880831	0.307643	-2.86316	0.00419439	0.035448	POLR2L
ENSG00000177707	5004.28	-0.936178	0.340149	-2.75226	0.00591856	0.0456566	NECTIN3
ENSG00000177732	8063.58	1.04411	0.36915	2.82842	0.00467783	0.0384431	SOX12
ENSG00000177868	2980.8	0.877958	0.286864	3.06053	0.00220945	0.021466	SVBP
ENSG00000177873	328.292	1.83926	0.395913	4.64561	3.39066e-06	9.33915e-05	ZNF619
ENSG00000177932	1336.9	1.448	0.415591	3.4842	0.000493601	0.00650137	ZNF354C
ENSG00000177943	432.115	1.08509	0.38898	2.78959	0.00527755	0.0419438	MAMDC4
ENSG00000178026	1540.84	1.65268	0.512446	3.22509	0.00125935	0.0138345	LRRC75B
ENSG00000178075	906.874	2.23283	0.588566	3.79368	0.000148434	0.00241429	GRAMD1C
ENSG00000178078	205.301	1.92578	0.600087	3.20917	0.0013312	0.0144833	STAP2
ENSG00000178104	9749.8	-1.14241	0.348731	-3.27589	0.00105329	0.0119118	PDE4DIP
ENSG00000178187	188.388	7.10054	0.815152	8.71069	3.02025e-18	7.04965e-16	ZNF454
ENSG00000178209	46509.7	-1.59673	0.318734	-5.00959	5.45472e-07	1.87122e-05	PLEC
ENSG00000178233	249.399	3.27434	0.489431	6.6901	2.23026e-11	1.94962e-09	TMEM151B
ENSG00000178343	493.285	1.71823	0.520621	3.30034	0.000965678	0.0111722	SHISA3
ENSG00000178445	153.461	-2.6964	0.609416	-4.42457	9.6636e-06	0.000232265	GLDC
ENSG00000178662	1279.19	2.149	0.64479	3.33287	0.000859545	0.0101927	CSRNP3
ENSG00000178665	396.623	1.87466	0.670999	2.79383	0.00520883	0.041555	ZNF713
ENSG00000178715	1086.58	-1.30552	0.360171	-3.62472	0.000289271	0.00416892
ENSG00000178718	452.451	-1.345	0.348512	-3.85927	0.000113727	0.0019331	RPP25
ENSG00000178752	778.907	-1.2211	0.337455	-3.61856	0.00029625	0.00425057	ERFE
ENSG00000178772	23.8779	-8.19898	1.72995	-4.73944	2.14307e-06	6.20478e-05	CPN2
ENSG00000178803	39.4531	4.50184	1.04342	4.3145	1.59967e-05	0.000362906	ADORA2A-AS1
ENSG00000178814	411.196	3.61617	0.931566	3.88182	0.000103678	0.00179189	OPLAH
ENSG00000178917	342.259	1.34904	0.440449	3.06288	0.00219215	0.0213657	ZNF852
ENSG00000178947	771.248	1.57822	0.318321	4.95795	7.12424e-07	2.35474e-05	SMIM10L2A
ENSG00000178977	82.8784	2.0869	0.523298	3.98797	6.66398e-05	0.00123637	LINC00324
ENSG00000179023	8.81513	-5.3468	1.9595	-2.72865	0.0063594	0.0482356	KLHDC7A
ENSG00000179041	2631.95	-2.475	0.346288	-7.14722	8.85505e-13	9.6388e-11	RRS1
ENSG00000179046	2257.34	-8.06327	0.715422	-11.2706	1.83236e-29	1.1524e-26	TRIML2
ENSG00000179057	26.2508	2.78979	0.900273	3.09883	0.00194288	0.0194727	IGSF22
ENSG00000179059	51.1205	-7.88446	1.50999	-5.22152	1.77465e-07	6.94728e-06	ZFP42
ENSG00000179218	123933	-1.17242	0.292582	-4.00717	6.14518e-05	0.00115272	CALR
ENSG00000179240	607.453	1.48462	0.4332	3.42709	0.000610078	0.00773728	GVQW3
ENSG00000179292	52.6109	-3.82984	0.767548	-4.9897	6.04723e-07	2.04047e-05	TMEM151A
ENSG00000179294	1293.65	2.16858	0.299574	7.23888	4.52406e-13	5.1472e-11	NA
ENSG00000179300	69.1701	-9.734	1.57033	-6.19868	5.69387e-10	3.88298e-08	RTL3
ENSG00000179348	1657.93	4.96931	0.531617	9.34755	8.97025e-21	2.70794e-18	GATA2
ENSG00000179361	3010.64	1.42705	0.386192	3.69518	0.000219729	0.00332769	ARID3B
ENSG00000179431	2987.98	-1.83431	0.3158	-5.80845	6.30542e-09	3.44002e-07	FJX1
ENSG00000179520	69.166	2.05275	0.732816	2.80118	0.00509157	0.0408933	SLC17A8
ENSG00000179532	1177.51	1.71228	0.378255	4.52678	5.98895e-06	0.000151843	DNHD1
ENSG00000179542	661.549	5.37898	0.438931	12.2547	1.58491e-34	1.99355e-31	SLITRK4
ENSG00000179546	47.0429	-4.79614	0.918693	-5.22062	1.78329e-07	6.94932e-06	HTR1D
ENSG00000179630	873.416	-2.39386	0.818257	-2.92556	0.00343842	0.0302327	LACC1
ENSG00000179750	285.813	-7.8696	0.7912	-9.9464	2.6146e-23	9.86619e-21	APOBEC3B
ENSG00000179796	157.828	10.618	1.90869	5.56297	2.65228e-08	1.26156e-06	LRRC3B
ENSG00000179818	1028.88	1.32337	0.310792	4.25805	2.06215e-05	0.000455948	PCBP1-AS1
ENSG00000179899	3601.4	0.911154	0.327853	2.77916	0.00545004	0.0430096	PHC1P1
ENSG00000179915	222.195	4.71408	1.52752	3.0861	0.00202802	0.0201212	NRXN1
ENSG00000179954	4194.26	-1.52694	0.522704	-2.92123	0.00348651	0.0305725	SSC5D
ENSG00000179978	59.0844	1.86748	0.644191	2.89895	0.00374412	0.032355
ENSG00000180035	3854.68	1.21403	0.422944	2.87042	0.00409928	0.0347749	ZNF48
ENSG00000180044	69.8933	-4.12081	0.643577	-6.40298	1.52373e-10	1.13857e-08	C3orf80
ENSG00000180229	618.751	1.99115	0.398376	4.99818	5.7873e-07	1.97335e-05	HERC2P3
ENSG00000180318	2021.32	3.07382	0.325197	9.45215	3.3194e-21	1.04381e-18	ALX1
ENSG00000180340	18258.9	0.986122	0.302147	3.26372	0.00109959	0.0123448	FZD2
ENSG00000180440	118.657	4.18305	1.11764	3.74277	0.000182004	0.00286362	SERTM1
ENSG00000180447	3398.19	2.17897	0.663691	3.2831	0.00102671	0.0116872	GAS1
ENSG00000180458	43.6572	8.76375	1.61888	5.41345	6.18208e-08	2.70448e-06
ENSG00000180537	1258.83	-1.67544	0.334191	-5.01343	5.34673e-07	1.83696e-05	RNF182
ENSG00000180543	61.6659	9.25905	2.20262	4.20365	2.62648e-05	0.000561532	TSPYL5
ENSG00000180573	441.674	-1.90103	0.460978	-4.12392	3.72484e-05	0.000752983	HIST1H2AC
ENSG00000180596	82.884	-2.29938	0.567814	-4.04954	5.13182e-05	0.000986329	HIST1H2BC
ENSG00000180626	1156.13	1.27633	0.432435	2.9515	0.00316239	0.0282723	ZNF594
ENSG00000180739	561.378	1.77182	0.32245	5.49485	3.91037e-08	1.7922e-06	S1PR5
ENSG00000180787	93.8936	3.7524	0.765907	4.89928	9.61882e-07	3.03314e-05	ZFP3
ENSG00000180806	12.2281	-5.69976	1.92225	-2.96515	0.00302535	0.0272362
ENSG00000180867	15991.7	-1.09291	0.281725	-3.87935	0.000104735	0.00180054	PDIA3P1
ENSG00000180884	735.398	1.14605	0.345717	3.31501	0.000916413	0.0107283	ZNF792
ENSG00000180902	873.406	0.955071	0.308797	3.09288	0.00198227	0.0198061	D2HGDH
ENSG00000180921	258.243	-2.87084	0.610243	-4.70442	2.54587e-06	7.22318e-05	FAM83H
ENSG00000180938	167.458	2.68972	0.531004	5.06536	4.07633e-07	1.45342e-05	ZNF572
ENSG00000180998	660.569	1.379	0.460481	2.9947	0.00274716	0.0252839	GPR137C
ENSG00000181026	8899.22	-1.20702	0.428931	-2.81401	0.0048927	0.039678	AEN
ENSG00000181085	199.489	2.00597	0.486008	4.12745	3.66807e-05	0.000742169	MAPK15
ENSG00000181315	941.837	1.31287	0.328793	3.99299	6.52457e-05	0.00121383	ZNF322
ENSG00000181381	412.965	-1.10801	0.37903	-2.92328	0.00346365	0.0304074	DDX60L
ENSG00000181444	633.192	3.10728	0.358664	8.6635	4.57509e-18	1.03585e-15	ZNF467
ENSG00000181449	278.443	-2.25479	0.663757	-3.39701	0.000681256	0.00847955	SOX2
ENSG00000181467	5837.13	-1.44418	0.369576	-3.90766	9.31939e-05	0.00163693	RAP2B
ENSG00000181652	136.773	2.83655	0.544517	5.20929	1.89563e-07	7.31158e-06	ATG9B
ENSG00000181722	54.1917	2.01755	0.648064	3.1132	0.00185072	0.018723	ZBTB20
ENSG00000181751	1645.22	-0.909562	0.315799	-2.88019	0.00397434	0.0338792	C5orf30
ENSG00000181830	3308.9	-1.23627	0.423081	-2.92206	0.00347723	0.0305029	SLC35C1
ENSG00000181856	115.803	5.23808	0.672546	7.78842	6.78497e-15	9.48262e-13	SLC2A4
ENSG00000181982	2226.14	-1.29043	0.44469	-2.90187	0.00370944	0.0321756	CCDC149
ENSG00000182013	3467.11	1.00477	0.314133	3.19855	0.0013812	0.0148902	PNMA8A
ENSG00000182050	93.3355	5.79472	1.04074	5.56786	2.57884e-08	1.23181e-06	MGAT4C
ENSG00000182103	69.3989	2.94753	0.729937	4.03806	5.38947e-05	0.00103147	FAM181B
ENSG00000182118	1715.29	1.19811	0.333769	3.58965	0.000331117	0.0046622	FAM89A
ENSG00000182132	892.365	2.96203	0.922005	3.21259	0.00131543	0.0143462	KCNIP1
ENSG00000182220	22405.1	-1.18488	0.287577	-4.12021	3.78531e-05	0.000763163	ATP6AP2
ENSG00000182255	21.9432	4.72188	1.32923	3.55233	0.000381829	0.00525212	KCNA4
ENSG00000182272	7804.06	0.898915	0.326856	2.75019	0.00595612	0.0458682	B4GALNT4
ENSG00000182310	744.022	1.67058	0.365602	4.56939	4.89153e-06	0.000128928	SPACA6
ENSG00000182463	253.721	3.44903	0.504158	6.84115	7.85586e-12	7.4733e-10	TSHZ2
ENSG00000182492	139105	-1.65993	0.510181	-3.25361	0.00113949	0.0127403	BGN
ENSG00000182551	4745.04	-1.00492	0.355273	-2.82858	0.00467546	0.0384431	ADI1
ENSG00000182568	9557.21	2.09152	0.319611	6.54396	5.99124e-11	4.8102e-09	SATB1
ENSG00000182575	313.102	2.98279	0.644308	4.62944	3.66649e-06	9.98954e-05	NXPH3
ENSG00000182578	106.726	-3.57496	0.616378	-5.79995	6.63345e-09	3.58444e-07	CSF1R
ENSG00000182580	7725.33	2.49492	0.745895	3.34486	0.00082323	0.00987222	EPHB3
ENSG00000182674	1793.38	2.91024	0.36959	7.87425	3.42806e-15	4.91232e-13	KCNB2
ENSG00000182685	348.88	1.82746	0.359646	5.08127	3.74915e-07	1.34099e-05	BRICD5
ENSG00000182742	9.92952	-3.8733	1.39854	-2.76953	0.00561365	0.0439028	HOXB4
ENSG00000182771	1469.92	-2.49741	0.495285	-5.04238	4.59788e-07	1.60897e-05	GRID1
ENSG00000182796	1112.67	1.54336	0.300644	5.13353	2.84357e-07	1.06065e-05	TMEM198B
ENSG00000182798	76.0652	5.53425	1.0084	5.48814	4.06188e-08	1.85413e-06	MAGEB17
ENSG00000182853	201.914	4.19009	0.540252	7.75581	8.77806e-15	1.20451e-12	VMO1
ENSG00000182873	329.093	1.80961	0.47909	3.77718	0.000158613	0.00253972	PRKCZ-AS1
ENSG00000182983	9.37993	6.53634	2.32962	2.80576	0.0050198	0.0405037	ZNF662
ENSG00000182986	3048.09	0.926149	0.321629	2.87956	0.00398234	0.0339345	ZNF320
ENSG00000183049	2934.28	-0.921967	0.29319	-3.1446	0.00166313	0.0171861	CAMK1D
ENSG00000183087	2461.03	-2.63749	0.324252	-8.13409	4.15043e-16	6.76042e-14	GAS6
ENSG00000183160	11195.9	1.65455	0.396721	4.17057	3.03838e-05	0.000635198	TMEM119
ENSG00000183248	195.392	1.70715	0.521598	3.27293	0.0010644	0.0120255	PRR36
ENSG00000183250	209.813	1.63299	0.413023	3.95376	7.69311e-05	0.00139462	LINC01547
ENSG00000183287	109.613	-2.8301	0.684735	-4.13314	3.57846e-05	0.00072728	CCBE1
ENSG00000183379	18.6548	4.0063	1.12155	3.57212	0.000354105	0.00493882	SYNDIG1L
ENSG00000183421	434.86	-4.85828	0.923458	-5.26097	1.433e-07	5.74601e-06	RIPK4
ENSG00000183454	27.1877	4.98863	1.34804	3.70065	0.000215051	0.00327216	GRIN2A
[truncated: 1,043 more rows]

## Sheet: cardiomyocytes_control_mutant
Differentially regulated genes iPS derived cardiomyocytes (comparison between control and mutant cells) cells
Ensembl Gene ID	baseMean	log2FoldChange	lfcSE	stat	pvalue	padj	Gene_name
ENSG00000001460	577.35	-0.524148	0.209214	-2.50532	0.0122341	0.0493731	STPG1
ENSG00000001561	1028.97	-1.00635	0.224725	-4.47812	7.5302e-06	9.48607e-05	ENPP4
ENSG00000001626	301.305	0.798625	0.31126	2.56578	0.0102945	0.0432193	CFTR
ENSG00000001630	328.854	-1.17286	0.267703	-4.38121	1.1802e-05	0.000141031	CYP51A1
ENSG00000002549	8516.95	-0.580427	0.162566	-3.57041	0.000356418	0.0027473	LAP3
ENSG00000002587	219.87	1.36318	0.290369	4.69466	2.67051e-06	3.77566e-05	HS3ST1
ENSG00000002834	24037.2	0.855561	0.144936	5.90302	3.56911e-09	9.22863e-08	LASP1
ENSG00000002919	1460.87	-0.558617	0.174509	-3.20108	0.00136913	0.00842795	SNX11
ENSG00000003137	163.067	1.35291	0.329866	4.10138	4.107e-05	0.000424156	CYP26B1
ENSG00000003436	2426.1	0.565625	0.224084	2.52416	0.0115974	0.0474369	TFPI
ENSG00000003987	415.43	1.19749	0.236657	5.06005	4.19149e-07	7.20181e-06	MTMR7
ENSG00000003989	22612.4	1.70888	0.154216	11.0811	1.55004e-28	4.89326e-26	SLC7A2
ENSG00000004777	1032.79	0.727869	0.233702	3.11451	0.00184249	0.010715	ARHGAP33
ENSG00000004779	8181.79	-0.526074	0.165367	-3.18125	0.00146641	0.00893574	NDUFAB1
ENSG00000004799	2582.21	1.74936	0.212695	8.22472	1.95653e-16	1.48858e-14	PDK4
ENSG00000004897	7898.61	-0.608237	0.163296	-3.72475	0.000195512	0.00164782	CDC27
ENSG00000004948	157.033	1.27975	0.346926	3.68881	0.000225305	0.00187026	CALCR
ENSG00000005001	632.78	2.0813	0.257919	8.06959	7.0537e-16	5.05738e-14	PRSS22
ENSG00000005059	596.303	0.977007	0.22902	4.26603	1.98982e-05	0.000224463	MCUB
ENSG00000005102	223.111	0.874188	0.319081	2.73971	0.00614937	0.028801	MEOX1
ENSG00000005187	295.994	1.39714	0.263024	5.31185	1.08519e-07	2.10192e-06	ACSM3
ENSG00000005194	8146.23	-0.546801	0.166397	-3.28613	0.00101575	0.00661256	CIAPIN1
ENSG00000005238	2359.24	-1.32278	0.191305	-6.91449	4.69542e-12	1.9435e-10	FAM214B
ENSG00000005243	364.071	-0.649113	0.245673	-2.64218	0.00823737	0.0362976	COPZ2
ENSG00000005249	6345.35	-0.875904	0.196492	-4.45771	8.28403e-06	0.000103372	PRKAR2B
ENSG00000005379	3161.45	0.697535	0.185123	3.76796	0.00016459	0.00142266	TSPOAP1
ENSG00000005469	679.303	-0.945204	0.202844	-4.65975	3.16592e-06	4.39385e-05	CROT
ENSG00000005471	1018.54	1.16421	0.217659	5.34877	8.85528e-08	1.74555e-06	ABCB4
ENSG00000005483	6188.98	-0.560089	0.153868	-3.64005	0.000272587	0.0021947	KMT2E
ENSG00000005513	571.986	1.16309	0.249358	4.66436	3.09574e-06	4.3106e-05	SOX8
ENSG00000006007	7581.23	-0.924887	0.15503	-5.96585	2.43364e-09	6.45847e-08	GDE1
ENSG00000006062	1506.9	1.78432	0.173919	10.2595	1.07274e-24	2.3635e-22	MAP3K14
ENSG00000006194	3396.63	0.50657	0.164397	3.08139	0.00206037	0.0117274	ZNF263
ENSG00000006210	836.8	1.54368	0.201439	7.66325	1.81281e-14	1.06507e-12	CX3CL1
ENSG00000006283	2228.52	-1.5047	0.168156	-8.94824	3.61211e-19	4.08555e-17	CACNA1G
ENSG00000006327	17133.1	1.44115	0.165407	8.71277	2.96534e-18	2.9037e-16	TNFRSF12A
ENSG00000006459	4932.74	1.03779	0.15733	6.59629	4.21581e-11	1.5139e-09	KDM7A
ENSG00000006468	6352.67	-0.830831	0.179513	-4.62826	3.68751e-06	5.03841e-05	ETV1
ENSG00000006652	6786.55	0.873346	0.186565	4.68119	2.85211e-06	4.00033e-05	IFRD1
ENSG00000006747	53.3194	2.58479	0.655014	3.94616	7.94159e-05	0.000760745	SCIN
ENSG00000007129	585.103	-1.5968	0.215251	-7.4183	1.18629e-13	6.22611e-12	CEACAM21
ENSG00000007237	6218.04	1.30788	0.199577	6.55324	5.63017e-11	1.98473e-09	GAS7
ENSG00000007384	4574.15	0.852489	0.160432	5.31372	1.07409e-07	2.08232e-06	RHBDF1
ENSG00000007516	393.045	0.735208	0.241173	3.04847	0.00230009	0.0128411	BAIAP3
ENSG00000007923	5491.73	-0.501429	0.160043	-3.13308	0.00172979	0.0101772	DNAJC11
ENSG00000007944	4509.9	1.13734	0.155475	7.31524	2.56926e-13	1.29079e-11	MYLIP
ENSG00000007952	110.137	-1.08758	0.391052	-2.78117	0.0054164	0.0260784	NOX1
ENSG00000007968	199.061	1.22465	0.327772	3.73627	0.000186771	0.00158332	E2F2
ENSG00000008083	3885.98	-0.500946	0.154316	-3.24624	0.0011694	0.00741427	JARID2
ENSG00000008086	1382.85	0.699247	0.19362	3.61143	0.00030451	0.00240773	CDKL5
ENSG00000008118	919.79	0.544707	0.191721	2.84114	0.00449523	0.0222928	CAMK1G
ENSG00000008196	897.727	0.67574	0.243423	2.77599	0.00550342	0.0264012	TFAP2B
ENSG00000008323	310.626	1.79728	0.276235	6.50635	7.69995e-11	2.63957e-09	PLEKHG6
ENSG00000008513	15795.2	1.06389	0.152181	6.99096	2.73017e-12	1.15723e-10	ST3GAL1
ENSG00000008517	440.585	-2.48392	0.312937	-7.93745	2.06384e-15	1.39464e-13	IL32
ENSG00000008988	54845.4	0.541629	0.169572	3.1941	0.00140269	0.00860201	RPS20
ENSG00000009830	4281.93	-0.55888	0.162517	-3.4389	0.00058408	0.00418679	POMT2
ENSG00000010219	1502.25	-0.57698	0.177408	-3.25227	0.00114488	0.0072841	DYRK4
ENSG00000010256	24331.8	-0.631853	0.147209	-4.29223	1.76886e-05	0.000202452	UQCRC1
ENSG00000010278	4437.73	1.43094	0.196079	7.29777	2.92567e-13	1.45946e-11	CD9
ENSG00000010310	1539.17	1.29978	0.240099	5.41354	6.17916e-08	1.25307e-06	GIPR
ENSG00000010319	195.179	1.10717	0.30631	3.61453	0.000300891	0.00238653	SEMA3G
ENSG00000010818	5577.9	1.08526	0.15484	7.00894	2.40131e-12	1.03023e-10	HIVEP2
ENSG00000011028	4114.69	-0.556411	0.189471	-2.93665	0.00331774	0.0173998
ENSG00000011105	12348.6	-0.760424	0.155077	-4.90352	9.41347e-07	1.48919e-05	TSPAN9
ENSG00000011347	3458.24	0.983308	0.175541	5.60158	2.12412e-08	4.74418e-07	SYT7
ENSG00000011376	4981.59	-0.725357	0.169782	-4.27229	1.93473e-05	0.000218715	LARS2
ENSG00000011426	6915.2	0.805883	0.179285	4.495	6.95713e-06	8.8538e-05	ANLN
ENSG00000011465	1820.87	3.0412	0.696788	4.36459	1.2736e-05	0.000150997	DCN
ENSG00000011478	876.342	-0.633288	0.191332	-3.30989	0.000933336	0.00617485	QPCTL
ENSG00000011485	7806.43	-0.532651	0.157131	-3.38986	0.000699273	0.00486684	PPP5C
ENSG00000011590	40.4692	2.14973	0.698023	3.07974	0.00207181	0.0117871	ZBTB32
ENSG00000011600	51.0511	-3.65523	0.653396	-5.5942	2.21646e-08	4.92441e-07	TYROBP
ENSG00000012048	1621.25	0.574966	0.19059	3.01677	0.00255483	0.0140502	BRCA1
ENSG00000012171	689.585	0.968518	0.229895	4.21288	2.52138e-05	0.000277469	SEMA3B
ENSG00000012174	5144.9	-0.85388	0.154652	-5.5213	3.36505e-08	7.18205e-07	MBTPS2
ENSG00000012232	12124.2	-0.76586	0.170924	-4.48069	7.44007e-06	9.39954e-05	EXTL3
ENSG00000012660	6319.77	-0.56703	0.184527	-3.07289	0.00211997	0.0120245	ELOVL5
ENSG00000012779	130.832	2.76113	0.405798	6.80421	1.01606e-11	3.99455e-10	ALOX5
ENSG00000013016	6466.86	-0.790725	0.16334	-4.84097	1.29207e-06	1.96467e-05	EHD3
ENSG00000013275	8561.07	-0.618796	0.151956	-4.07221	4.65695e-05	0.000473326	PSMC4
ENSG00000013392	2090.09	-0.553042	0.181357	-3.04947	0.00229248	0.0128073	RWDD2A
ENSG00000013561	6668.78	-0.965226	0.174537	-5.53023	3.1982e-08	6.8536e-07	RNF14
ENSG00000013588	3680.9	1.72766	0.171258	10.088	6.24021e-24	1.3332e-21	GPRC5A
ENSG00000013619	372.812	0.905215	0.247502	3.65741	0.000254774	0.00207396	MAMLD1
ENSG00000013810	3646.92	0.516288	0.184511	2.79814	0.00513979	0.0249224	TACC3
ENSG00000014257	982.694	1.04705	0.207405	5.04831	4.45744e-07	7.57264e-06	ACPP
ENSG00000014641	56556.3	-0.831157	0.170584	-4.87241	1.10243e-06	1.70699e-05	MDH1
ENSG00000014914	1574.55	1.1255	0.175808	6.40186	1.53493e-10	4.99466e-09	MTMR11
ENSG00000015133	1947.03	0.949763	0.189209	5.01965	5.17651e-07	8.71722e-06	CCDC88C
ENSG00000015475	1427.2	0.532765	0.185383	2.87386	0.00405483	0.0205159	BID
ENSG00000015532	2718.35	-0.652948	0.188954	-3.45558	0.000549101	0.00397061	XYLT2
ENSG00000016082	2327.12	0.51534	0.190324	2.7077	0.00677522	0.0310582	ISL1
ENSG00000016864	3526.66	-0.528982	0.157177	-3.36551	0.000764027	0.00523482	GLT8D1
ENSG00000018236	782.507	2.10746	0.25239	8.35002	6.82518e-17	5.59533e-15	CNTN1
ENSG00000019102	136.323	1.66151	0.369493	4.49672	6.9009e-06	8.78753e-05	VSIG2
ENSG00000019505	831.509	1.75266	0.24438	7.17186	7.39849e-13	3.41671e-11	SYT13
ENSG00000019549	1930.42	1.29852	0.19139	6.78467	1.16355e-11	4.52395e-10	SNAI2
ENSG00000019582	2735.49	-0.844013	0.165018	-5.11468	3.14275e-07	5.5486e-06	CD74
ENSG00000020256	1410.89	-1.04159	0.175981	-5.91875	3.24393e-09	8.4602e-08	ZFP64
ENSG00000020577	20164.6	1.07001	0.175966	6.08082	1.1957e-09	3.32767e-08	SAMD4A
ENSG00000020633	58.5117	-2.43221	0.693339	-3.50796	0.000451551	0.00336058	RUNX3
ENSG00000020922	2250.86	0.595225	0.171397	3.4728	0.000515066	0.0037592	MRE11
ENSG00000021300	222.292	1.25962	0.292983	4.29929	1.71349e-05	0.000197174	PLEKHB1
ENSG00000021574	4768.32	-0.730162	0.203252	-3.5924	0.000327651	0.00255066	SPAST
ENSG00000022267	4788.76	0.678503	0.215052	3.15507	0.00160461	0.00960361	FHL1
ENSG00000022556	47.2537	-5.20676	0.864825	-6.02059	1.7378e-09	4.74887e-08	NLRP2
ENSG00000023171	2208.72	-1.32876	0.184635	-7.19668	6.16981e-13	2.88711e-11	GRAMD1B
ENSG00000023228	17768.6	-0.630861	0.156045	-4.0428	5.28167e-05	0.000528692	NDUFS1
ENSG00000025039	6368.51	-0.854203	0.149651	-5.70797	1.14331e-08	2.64627e-07	RRAGD
ENSG00000025156	4149.59	-0.520388	0.173533	-2.99878	0.00271066	0.0147234	HSF2
ENSG00000025708	347.554	-1.20426	0.267954	-4.4943	6.98004e-06	8.87761e-05	TYMP
ENSG00000026297	832.096	0.543077	0.191959	2.82913	0.00466742	0.0229855	RNASET2
ENSG00000026508	1512.93	-0.73131	0.206055	-3.54909	0.000386562	0.00294956	CD44
ENSG00000026559	913.863	-1.13718	0.215804	-5.2695	1.36796e-07	2.59496e-06	KCNG1
ENSG00000027001	2082.32	-0.717135	0.169275	-4.23652	2.27013e-05	0.000252979	MIPEP
ENSG00000027075	6029.02	0.566753	0.158549	3.57463	0.000350719	0.00271029	PRKCH
ENSG00000028137	206.266	1.29479	0.342375	3.78179	0.000155708	0.0013553	TNFRSF1B
ENSG00000028277	101.317	-1.11898	0.412327	-2.71382	0.00665125	0.0306427	POU2F2
ENSG00000030110	3699.35	-0.724849	0.156882	-4.62036	3.83083e-06	5.20398e-05	BAK1
ENSG00000033327	4388.71	1.1821	0.159913	7.39219	1.44433e-13	7.48752e-12	GAB2
ENSG00000034063	1355.75	0.53922	0.203048	2.65563	0.00791614	0.0351458	NA
ENSG00000034677	8788.17	0.822199	0.160921	5.10935	3.23273e-07	5.69322e-06	RNF19A
ENSG00000035403	74015.4	0.723563	0.154152	4.69383	2.68141e-06	3.78854e-05	VCL
ENSG00000035499	610.748	0.682469	0.226453	3.01373	0.00258059	0.0141551	DEPDC1B
ENSG00000036448	1257.06	-0.866418	0.178249	-4.86071	1.16964e-06	1.79398e-05	MYOM2
ENSG00000036672	4502.84	-0.54791	0.159544	-3.43422	0.000594258	0.00424347	USP2
ENSG00000037965	13.8241	3.39479	1.22982	2.76039	0.00577326	0.0273742
ENSG00000038427	240007	-0.637229	0.146101	-4.36157	1.29134e-05	0.000152929	VCAN
ENSG00000039068	24315.1	1.01038	0.151926	6.65044	2.92221e-11	1.07679e-09	CDH1
ENSG00000039523	5585.46	0.745549	0.165409	4.5073	6.56582e-06	8.42169e-05	RIPOR1
ENSG00000040199	2791.47	1.04438	0.1595	6.54784	5.83739e-11	2.04415e-09	PHLPP2
ENSG00000040608	378.437	0.72474	0.264211	2.74304	0.00608741	0.0285868	RTN4R
ENSG00000041880	851.928	-0.625932	0.194417	-3.21954	0.00128396	0.00801092	PARP3
ENSG00000041982	84441.1	-0.717773	0.167532	-4.28438	1.83248e-05	0.00020883	TNC
ENSG00000041988	804.458	-0.53463	0.200658	-2.66438	0.00771309	0.0344394	THAP3
ENSG00000042062	250.299	0.909176	0.291695	3.11687	0.00182782	0.010659	RIPOR3
ENSG00000042286	959.426	-0.660712	0.188927	-3.49718	0.000470212	0.00347865	AIFM2
ENSG00000042317	1173.08	-0.506647	0.18821	-2.69192	0.00710425	0.0322797	SPATA7
ENSG00000042445	802.718	-0.536057	0.204829	-2.61709	0.00886829	0.0384771	RETSAT
ENSG00000042493	3759.81	0.676476	0.159534	4.24033	2.2319e-05	0.000249113	CAPG
ENSG00000042980	2898.74	0.922766	0.190346	4.84782	1.24825e-06	1.90351e-05	ADAM28
ENSG00000043143	1332.98	0.762424	0.190646	3.99916	6.35666e-05	0.000623607	JADE2
ENSG00000044524	156.054	-1.72404	0.359059	-4.80155	1.5744e-06	2.34673e-05	EPHA3
ENSG00000044574	76812.8	-0.636805	0.145378	-4.38035	1.1849e-05	0.000141512	HSPA5
ENSG00000046889	537.285	-2.18632	0.232874	-9.38842	6.09053e-21	8.25775e-19	PREX2
ENSG00000047365	2689.49	3.00063	0.196242	15.2905	8.85085e-53	1.1012e-49	ARAP2
ENSG00000047597	962.86	-1.33425	0.199641	-6.68325	2.33705e-11	8.70265e-10	XK
ENSG00000047617	198.588	1.44561	0.303707	4.75987	1.93714e-06	2.83351e-05	ANO2
ENSG00000047644	14542.4	0.511173	0.158091	3.23341	0.00122324	0.00769791	WWC3
ENSG00000048052	4133.56	-0.697686	0.180135	-3.87313	0.000107445	0.000986361	HDAC9
ENSG00000048540	1379.38	-2.12414	0.215924	-9.83744	7.76602e-23	1.42834e-20	LMO3
ENSG00000048544	3065.38	-0.573411	0.168421	-3.40463	0.000662541	0.00466037	MRPS10
ENSG00000048545	425.726	1.64625	0.263172	6.25542	3.9644e-10	1.20303e-08	GUCA1A
ENSG00000048740	10350.4	-0.522792	0.161014	-3.24687	0.00116683	0.00740238	CELF2
ENSG00000048828	7186.97	-0.517041	0.15576	-3.31947	0.000901885	0.00602139	FAM120A
ENSG00000048991	5111.87	-0.504258	0.154619	-3.26129	0.00110905	0.00709973	R3HDM1
ENSG00000049130	624.089	1.67527	0.279646	5.99068	2.08962e-09	5.60171e-08	KITLG
ENSG00000049283	637.315	0.926167	0.236728	3.91237	9.13944e-05	0.000855725	EPN3
ENSG00000049540	134.818	-1.3082	0.409208	-3.19691	0.00138909	0.00853229	ELN
ENSG00000050130	4881.7	-0.61605	0.172976	-3.56147	0.000368777	0.00282814	JKAMP
ENSG00000050327	550.034	1.09942	0.215185	5.10917	3.23572e-07	5.69373e-06	ARHGEF5
ENSG00000050405	8784.05	1.43447	0.19212	7.46654	8.23308e-14	4.49686e-12	LIMA1
ENSG00000050438	2317.91	1.32366	0.206502	6.40991	1.45602e-10	4.77463e-09	SLC4A8
ENSG00000050767	1473.33	0.567871	0.198916	2.85482	0.00430609	0.0215314	COL23A1
ENSG00000050820	22427.8	0.948663	0.154136	6.1547	7.52203e-10	2.17645e-08	BCAR1
ENSG00000051180	1281.28	0.937961	0.199046	4.71229	2.44951e-06	3.49356e-05	RAD51
ENSG00000051341	1047.75	0.851255	0.207908	4.09438	4.23304e-05	0.000435049	POLQ
ENSG00000051825	2885.14	-0.552877	0.160868	-3.43682	0.000588578	0.00421276	MPHOSPH9
ENSG00000052344	5142.11	0.691568	0.180623	3.8288	0.00012877	0.00115066	PRSS8
ENSG00000052723	9911.02	-0.54209	0.166547	-3.25488	0.00113439	0.00723569	SIKE1
ENSG00000052802	7085.19	-1.23366	0.198421	-6.21739	5.05505e-10	1.50379e-08	MSMO1
ENSG00000053328	1180.18	2.69024	0.238743	11.2683	1.88065e-29	6.41576e-27	METTL24
ENSG00000053770	6558.89	-0.772575	0.168994	-4.5716	4.84008e-06	6.4063e-05	AP5M1
ENSG00000054148	7372.96	-0.629745	0.160476	-3.92423	8.70094e-05	0.000823048	PHPT1
ENSG00000054179	46.9513	2.08127	0.592287	3.51396	0.000441482	0.00329957	ENTPD2
ENSG00000054356	273.325	-1.38565	0.285127	-4.85977	1.17523e-06	1.80126e-05	PTPRN
ENSG00000054392	1043.01	0.695859	0.192455	3.61571	0.00029953	0.00237903	HHAT
ENSG00000054523	19713	0.75657	0.146427	5.16687	2.38045e-07	4.29232e-06	KIF1B
ENSG00000054598	361.164	0.909871	0.314425	2.89376	0.00380654	0.0194756	FOXC1
ENSG00000054793	7546.99	0.70396	0.150497	4.67757	2.90289e-06	4.06886e-05	ATP9A
ENSG00000054965	6767.95	-0.545818	0.167289	-3.26272	0.00110348	0.0070705	FAM168A
ENSG00000054967	811.839	0.578087	0.22147	2.61022	0.00904839	0.0390736	RELT
ENSG00000055118	9207.66	-0.92272	0.165287	-5.58252	2.37063e-08	5.22303e-07	KCNH2
ENSG00000055732	1936.85	1.69742	0.171963	9.87084	5.56975e-23	1.04253e-20	MCOLN3
ENSG00000056050	2203.44	-0.648671	0.201886	-3.21305	0.00131332	0.00815322	HPF1
ENSG00000056291	344.836	-5.4146	1.27852	-4.23507	2.28485e-05	0.000254486	NPFFR2
ENSG00000057704	2485.68	0.940817	0.185981	5.05867	4.22186e-07	7.24223e-06	TMCC3
ENSG00000058056	7331.43	-0.712061	0.154581	-4.60638	4.09733e-06	5.51991e-05	USP13
ENSG00000058063	8408.83	0.627013	0.157715	3.97561	7.01991e-05	0.000681405	ATP11B
ENSG00000058335	357.703	1.92325	0.257591	7.46628	8.24918e-14	4.49686e-12	RASGRF1
ENSG00000058453	1689.74	0.534531	0.202805	2.63569	0.0083967	0.0368844	CROCC
ENSG00000059804	136416	0.811313	0.153029	5.30168	1.1474e-07	2.21429e-06	SLC2A3
ENSG00000060140	239.061	1.08089	0.295332	3.65992	0.000252294	0.00205842	STYK1
ENSG00000060718	575.692	0.829536	0.226923	3.65559	0.000256594	0.00208508	COL11A1
ENSG00000060762	3951.98	-0.834193	0.195567	-4.2655	1.99451e-05	0.000224872	MPC1
ENSG00000061273	9182.23	0.79461	0.173448	4.58126	4.62186e-06	6.15986e-05	HDAC7
ENSG00000061337	595.651	-0.886981	0.208039	-4.26353	2.01222e-05	0.000226386	LZTS1
ENSG00000061656	467.552	-1.61444	0.291947	-5.5299	3.20407e-08	6.85924e-07	SPAG4
ENSG00000061794	5971.9	-0.517848	0.180377	-2.87092	0.00409278	0.0206504	MRPS35
ENSG00000062038	37390.5	0.706517	0.170061	4.1545	3.26001e-05	0.000346669	CDH3
ENSG00000062282	537.543	-0.975134	0.214263	-4.55111	5.33648e-06	6.99764e-05	DGAT2
ENSG00000062485	30726.4	-0.654213	0.157933	-4.14234	3.43786e-05	0.000362846	CS
ENSG00000062524	181.464	1.28014	0.351714	3.6397	0.000272952	0.00219681	LTK
ENSG00000062716	21192.3	1.18753	0.220901	5.37583	7.62315e-08	1.5083e-06	VMP1
ENSG00000063046	27499	0.51729	0.161179	3.20942	0.00133005	0.00823772	EIF4B
ENSG00000063176	731.49	-0.647265	0.203706	-3.17744	0.00148581	0.00903315	SPHK2
ENSG00000063180	639.187	0.716903	0.221709	3.23353	0.00122273	0.00769791	CA11
ENSG00000063241	3439.42	-0.973033	0.157287	-6.18634	6.15771e-10	1.8064e-08	ISOC2
ENSG00000064042	1360.65	1.02591	0.213478	4.80567	1.54235e-06	2.30546e-05	LIMCH1
ENSG00000064195	605.415	1.17463	0.214657	5.47214	4.44637e-08	9.31141e-07
ENSG00000064218	1100.5	0.750201	0.239136	3.13713	0.00170608	0.01006	DMRT3
ENSG00000064300	5004.34	-1.36334	0.189024	-7.2125	5.49318e-13	2.60863e-11	NGFR
ENSG00000064309	4076	0.808583	0.177555	4.55398	5.26395e-06	6.91539e-05	CDON
ENSG00000064547	1586.09	0.628201	0.19157	3.27923	0.00104092	0.00674318	LPAR2
ENSG00000064651	3160.12	0.583802	0.167259	3.49041	0.000482285	0.00355801	SLC12A2
ENSG00000064655	500.619	1.25715	0.220864	5.69198	1.25578e-08	2.88393e-07	EYA2
ENSG00000064666	27410.3	0.830658	0.14439	5.75286	8.77468e-09	2.09237e-07	CNN2
ENSG00000064687	1708.33	0.574052	0.215363	2.66551	0.00768717	0.0343454	ABCA7
ENSG00000064932	3422.9	0.522505	0.184401	2.83353	0.00460371	0.0227348	SBNO2
ENSG00000064933	3212.83	-0.588567	0.177747	-3.31127	0.000928728	0.00615399	PMS1
ENSG00000064999	22620.2	0.598402	0.146995	4.0709	4.68323e-05	0.00047554	ANKS1A
ENSG00000065308	6923.07	0.581458	0.159667	3.64168	0.000270861	0.00218247	TRAM2
ENSG00000065328	1398.11	0.921909	0.186294	4.94868	7.47167e-07	1.21284e-05	MCM10
ENSG00000065361	4856.16	0.802736	0.201648	3.98088	6.86606e-05	0.000668619	ERBB3
ENSG00000065485	2880.29	0.615869	0.181605	3.39125	0.000695737	0.00484861	PDIA5
ENSG00000065534	2744.71	0.566287	0.172439	3.28398	0.00102353	0.00665497	MYLK
ENSG00000065609	717.874	-1.13219	0.235595	-4.80567	1.54235e-06	2.30546e-05	SNAP91
ENSG00000065621	670.673	0.893205	0.208501	4.28393	1.83619e-05	0.000209139	GSTO2
ENSG00000065665	3227.27	-0.587055	0.157604	-3.72488	0.00019541	0.00164782	SEC61A2
ENSG00000065717	1675.27	-0.549051	0.210054	-2.61386	0.00895263	0.0387312	TLE2
ENSG00000065809	7805.02	0.712513	0.170905	4.16906	3.05852e-05	0.000328377	FAM107B
ENSG00000065833	1418.7	-1.23226	0.18702	-6.58892	4.43039e-11	1.58557e-09	ME1
ENSG00000065882	13823.7	1.1479	0.163013	7.04175	1.89842e-12	8.33062e-11	TBC1D1
ENSG00000065911	9228.37	1.37767	0.212428	6.48536	8.852e-11	3.00528e-09	MTHFD2
ENSG00000065970	5063.85	-0.512679	0.165043	-3.10634	0.00189417	0.0109613	FOXJ2
ENSG00000065989	369.521	2.45502	0.308305	7.96298	1.67948e-15	1.15334e-13
ENSG00000066027	8151.19	-0.582056	0.153874	-3.78268	0.000155149	0.00135154	PPP2R5A
ENSG00000066136	7407.19	-0.688794	0.152572	-4.51454	6.34546e-06	8.16286e-05	NFYC
ENSG00000066230	300.361	1.17399	0.35277	3.32793	0.000874946	0.00587374	SLC9A3
ENSG00000066248	151.043	1.341	0.349305	3.83905	0.000123509	0.00111069	NGEF
ENSG00000066279	3396.45	0.544472	0.185401	2.93672	0.00331702	0.0173998	ASPM
ENSG00000066405	292.965	-1.06673	0.298379	-3.5751	0.000350088	0.0027064	CLDN18
ENSG00000066468	8851.02	1.5565	0.16035	9.7069	2.81782e-22	4.73013e-20	FGFR2
ENSG00000066583	9333.44	-0.531956	0.17566	-3.02833	0.00245909	0.0135802	ISOC1
ENSG00000066923	800.122	0.586794	0.231376	2.5361	0.0112095	0.0462257	STAG3
ENSG00000067057	40969.4	-0.669636	0.166256	-4.02773	5.63171e-05	0.000559231	PFKP
ENSG00000067064	6081.15	-1.50869	0.20058	-7.52161	5.41043e-14	2.9801e-12	IDI1
ENSG00000067082	16826.8	0.657972	0.156352	4.20827	2.57338e-05	0.000282458	KLF6
ENSG00000067182	4407.96	0.703834	0.159535	4.41179	1.02519e-05	0.000124477	TNFRSF1A
ENSG00000067191	901.808	0.575209	0.209785	2.74189	0.00610859	0.0286544	CACNB1
ENSG00000067208	2969.13	-0.511087	0.162973	-3.13602	0.00171258	0.0100955	EVI5
ENSG00000067225	100498	-1.20656	0.155141	-7.77715	7.41744e-15	4.65538e-13	PKM
ENSG00000067248	6061.7	-0.640738	0.163596	-3.9166	8.98075e-05	0.000844982	DHX29
ENSG00000067715	193.902	0.837257	0.3114	2.68869	0.0071733	0.0325305	SYT1
ENSG00000067798	432.245	0.688682	0.243396	2.82947	0.00466253	0.0229716	NAV3
ENSG00000067836	5739.68	-0.615573	0.153445	-4.01169	6.02863e-05	0.000594182	ROGDI
ENSG00000068078	4078.63	1.1279	0.182766	6.17125	6.77542e-10	1.97665e-08	FGFR3
ENSG00000068079	122.009	1.49432	0.374089	3.99455	6.48171e-05	0.000634697	IFI35
ENSG00000068383	6724.88	-0.532118	0.159244	-3.34153	0.000833171	0.00563376	INPP5A
ENSG00000068489	1631.38	0.587603	0.207849	2.82707	0.00469764	0.0230962	PRR11
ENSG00000068615	6148.42	-1.0708	0.153787	-6.96284	3.33479e-12	1.39672e-10	REEP1
ENSG00000068793	11515.8	0.576403	0.147287	3.91347	9.09798e-05	0.000853554	NA
ENSG00000068903	2133.19	0.717921	0.172814	4.15429	3.26293e-05	0.000346805	SIRT2
ENSG00000068971	766.105	-1.01034	0.196824	-5.13323	2.84809e-07	5.06643e-06	PPP2R5B
ENSG00000068976	12543.2	-1.13938	0.153167	-7.43881	1.01594e-13	5.39903e-12	PYGM
ENSG00000069424	649.725	0.579442	0.218386	2.65329	0.00797116	0.0353455	KCNAB2
ENSG00000069702	945.641	1.12942	0.205997	5.4827	4.18888e-08	8.79831e-07	TGFBR3
ENSG00000069812	55.5825	-1.85903	0.556421	-3.34105	0.000834619	0.00564175	HES2
ENSG00000069869	3426.8	0.605477	0.164883	3.67216	0.000240508	0.00197886	NEDD4
ENSG00000069998	4392.18	-0.675498	0.165665	-4.07751	4.55215e-05	0.000464684	HDHD5
ENSG00000070193	1463.55	-1.4848	0.17892	-8.29872	1.05243e-16	8.24444e-15	FGF10
ENSG00000070540	2797.76	-0.715917	0.167192	-4.28202	1.85206e-05	0.00021072	WIPI1
ENSG00000070614	25397.5	0.519629	0.164164	3.16529	0.00154927	0.00934641	NDST1
ENSG00000070669	11810.2	1.40738	0.206387	6.8191	9.16111e-12	3.6354e-10	ASNS
ENSG00000070756	67031.8	0.625174	0.147804	4.22975	2.33956e-05	0.000259759	PABPC1
ENSG00000070759	609.08	0.525698	0.207318	2.53572	0.0112218	0.0462494	TESK2
ENSG00000070778	9104.89	0.582405	0.165625	3.51641	0.000437419	0.00327499
ENSG00000070785	2707.19	-0.72489	0.16164	-4.48459	7.30537e-06	9.24692e-05	EIF2B3
ENSG00000070961	25940.2	1.35623	0.161865	8.37876	5.34871e-17	4.50719e-15	ATP2B1
ENSG00000071282	4312.87	1.2589	0.210264	5.98722	2.13459e-09	5.71504e-08	LMCD1
ENSG00000071539	1942.07	0.562351	0.172072	3.26811	0.00108266	0.00695397	TRIP13
ENSG00000071553	11881.3	-0.682994	0.150899	-4.52617	6.00625e-06	7.76992e-05	ATP6AP1
ENSG00000071575	10668.3	-0.811365	0.153433	-5.28807	1.23614e-07	2.36612e-06	TRIB2
ENSG00000071794	10866.8	-1.14936	0.157884	-7.27978	3.34362e-13	1.64467e-11	HLTF
ENSG00000071967	369.607	0.811931	0.245458	3.30782	0.000940261	0.00621289	CYBRD1
ENSG00000072041	487.791	1.70224	0.246625	6.90215	5.12217e-12	2.09662e-10	SLC6A15
ENSG00000072042	5372.59	-0.808176	0.156338	-5.16941	2.34829e-07	4.23793e-06	RDH11
ENSG00000072062	13281	-0.686743	0.159777	-4.29814	1.72238e-05	0.000197882	PRKACA
ENSG00000072110	42109.4	0.515475	0.15115	3.41035	0.000648791	0.00458183	ACTN1
ENSG00000072134	3241.9	0.641902	0.17318	3.70656	0.000210095	0.00175919	EPN2
ENSG00000072210	6911.71	-0.515949	0.153078	-3.3705	0.000750307	0.00516257	ALDH3A2
ENSG00000072274	16569.8	-0.801119	0.159067	-5.03635	4.74494e-07	8.01599e-06	TFRC
ENSG00000072364	20084.1	0.559949	0.148393	3.77342	0.000161024	0.00139526	AFF4
ENSG00000072422	1892.91	-0.892244	0.18209	-4.90003	9.58239e-07	1.51365e-05	RHOBTB1
ENSG00000072506	14400.8	-0.705214	0.153693	-4.58846	4.46528e-06	5.97375e-05	HSD17B10
ENSG00000072682	1859.02	-0.672385	0.182494	-3.68442	0.000229226	0.00189686	P4HA2
ENSG00000072864	1417.71	0.59579	0.188539	3.16003	0.00157751	0.00947898	NDE1
ENSG00000073067	24.3016	3.15697	0.856506	3.68587	0.000227926	0.00188758	CYP2W1
ENSG00000073464	3811.24	-0.613935	0.179086	-3.42816	0.000607693	0.00432772	CLCN4
ENSG00000073584	10500.8	-0.558028	0.196786	-2.83571	0.00457234	0.0226063	SMARCE1
ENSG00000073605	1268.49	0.722123	0.225559	3.20148	0.00136726	0.00841888	GSDMB
ENSG00000073712	32818.2	0.785584	0.177394	4.42848	9.48993e-06	0.00011636	FERMT2
ENSG00000073849	6467.8	-0.895686	0.149731	-5.98197	2.20459e-09	5.88753e-08	ST6GAL1
ENSG00000073861	73.5104	1.16914	0.460473	2.53899	0.0111173	0.0459711	TBX21
ENSG00000073905	2366.51	-0.634422	0.166011	-3.82157	0.000132607	0.00117897	VDAC1P1
ENSG00000073969	3280.75	-0.560783	0.160823	-3.48696	0.000488548	0.00359419	NSF
ENSG00000074047	2025.79	0.877069	0.211917	4.13874	3.49213e-05	0.000367473	GLI2
ENSG00000074317	42.3693	-2.14967	0.646102	-3.32713	0.000877457	0.00588617	SNCB
ENSG00000074410	79.9864	1.85795	0.525144	3.53799	0.00040319	0.00306024	CA12
ENSG00000074527	481.272	2.17121	0.24711	8.7864	1.54426e-18	1.57791e-16	NTN4
ENSG00000074582	2114.25	-0.527814	0.170221	-3.10075	0.00193029	0.0111277	BCS1L
ENSG00000074590	6236.96	0.5875	0.162648	3.61209	0.000303743	0.00240257	NUAK1
ENSG00000074621	1012.81	0.601298	0.210117	2.86173	0.00421333	0.0211226	SLC24A1
ENSG00000074706	77.0706	-1.17555	0.463256	-2.53758	0.0111623	0.0460691	IPCEF1
ENSG00000074800	128115	-1.27547	0.177701	-7.17762	7.09374e-13	3.29035e-11	ENO1
ENSG00000075073	256.181	-1.14449	0.275809	-4.14958	3.33089e-05	0.000352964	TACR2
ENSG00000075223	7522.79	0.651824	0.187773	3.47134	0.000517868	0.00377444	SEMA3C
ENSG00000075239	3977.91	-0.545034	0.167588	-3.25222	0.00114508	0.0072841	ACAT1
ENSG00000075240	2376.85	-0.566025	0.205436	-2.75524	0.00586488	0.0277451	GRAMD4
ENSG00000075336	3384.48	-0.639964	0.163316	-3.91855	8.90826e-05	0.000838908	TIMM21
ENSG00000075340	1915.56	-1.53729	0.173515	-8.85969	8.02348e-19	8.74766e-17	ADD2
ENSG00000075426	6072.14	1.6938	0.159706	10.6057	2.80225e-26	7.22809e-24	FOSL2
ENSG00000075461	5781.65	0.885154	0.171642	5.15697	2.50972e-07	4.5062e-06	CACNG4
ENSG00000075624	230656	0.578014	0.146491	3.94572	7.95589e-05	0.00076177	ACTB
ENSG00000075643	223.867	-1.02517	0.289203	-3.54481	0.000392897	0.00299034	MOCOS
ENSG00000075945	12797.3	-0.57876	0.154301	-3.75086	0.000176229	0.00150725	KIFAP3
ENSG00000076003	7262.03	0.510042	0.153707	3.31826	0.00090579	0.00604555	MCM6
ENSG00000076344	60.2437	1.47019	0.57995	2.53503	0.0112437	0.0463127	RGS11
ENSG00000076356	11499.3	0.687343	0.168654	4.07546	4.59239e-05	0.000468114	PLXNA2
ENSG00000076604	5563.29	0.81265	0.153939	5.27905	1.29857e-07	2.47219e-06	TRAF4
ENSG00000076641	1395.32	0.859483	0.194949	4.40877	1.03961e-05	0.000125939	PAG1
ENSG00000076662	919.944	-0.618674	0.187197	-3.30493	0.00095001	0.00626557	ICAM3
ENSG00000076826	1597.37	0.983352	0.208909	4.70707	2.51298e-06	3.57445e-05	CAMSAP3
ENSG00000076928	5027.22	0.553316	0.194575	2.84372	0.004459	0.0221703	ARHGEF1
ENSG00000077044	4589.57	0.586303	0.188631	3.1082	0.00188233	0.0109017	DGKD
ENSG00000077235	14686.5	-0.544689	0.168998	-3.22306	0.0012683	0.007939	GTF3C1
ENSG00000077238	11469.5	0.659128	0.158927	4.14737	3.36323e-05	0.000356213	IL4R
ENSG00000077274	5703.85	0.742914	0.156604	4.74391	2.09633e-06	3.02979e-05	CAPN6
ENSG00000077312	5173.93	-0.575981	0.151682	-3.79728	0.000146292	0.00128604	SNRPA
ENSG00000077522	108051	-0.727152	0.149465	-4.86502	1.14447e-06	1.76048e-05	ACTN2
ENSG00000077585	607.44	0.824382	0.217734	3.78618	0.00015298	0.0013365	GPR137B
ENSG00000077616	2877.42	-0.795151	0.163312	-4.86891	1.12218e-06	1.72871e-05	NAALAD2
ENSG00000077684	2885.5	1.36992	0.168879	8.11188	4.98415e-16	3.63516e-14	JADE1
ENSG00000077942	47472.5	0.526438	0.167886	3.13569	0.00171449	0.0101012	FBLN1
ENSG00000078081	71.9421	1.55826	0.505252	3.08412	0.00204158	0.0116486	LAMP3
ENSG00000078269	9663.01	2.23254	0.165554	13.4853	1.9087e-41	1.30229e-38	SYNJ2
ENSG00000078328	1353.18	-0.510546	0.182941	-2.79077	0.00525826	0.0253979	RBFOX1
ENSG00000078549	265.697	1.34285	0.279273	4.80837	1.52168e-06	2.28101e-05	ADCYAP1R1
ENSG00000078596	2343.43	-0.528523	0.190823	-2.7697	0.00561083	0.0268001	ITM2A
ENSG00000078668	16061.9	-0.758264	0.160501	-4.72435	2.30849e-06	3.31255e-05	VDAC3
ENSG00000078804	13760.9	-0.881594	0.152252	-5.79035	7.02405e-09	1.71159e-07	TP53INP2
ENSG00000078900	82.2855	1.79217	0.524253	3.41852	0.000629627	0.00446887	TP73
ENSG00000078967	1182.91	-0.624467	0.179299	-3.48282	0.000496158	0.00363752	UBE2D4
ENSG00000079156	877.563	0.686987	0.202022	3.40056	0.000672485	0.00471453	OSBPL6
ENSG00000079308	4587.91	0.516759	0.187081	2.76222	0.00574101	0.0272688	TNS1
ENSG00000079335	1652.33	0.898055	0.17637	5.09188	3.54533e-07	6.17351e-06	CDC14A
ENSG00000079385	240.897	-0.804807	0.297344	-2.70665	0.00679658	0.0311292	CEACAM1
ENSG00000079435	712.299	-1.31303	0.201659	-6.51113	7.45871e-11	2.56519e-09	LIPE
ENSG00000079459	15922.6	-0.812329	0.160982	-5.04607	4.50984e-07	7.64937e-06	FDFT1
ENSG00000079739	15457	-1.04887	0.153678	-6.82514	8.78416e-12	3.49894e-10	PGM1
ENSG00000080200	971.07	-0.620544	0.190011	-3.26584	0.00109142	0.00700168	CRYBG3
ENSG00000080546	2219.61	-0.931809	0.175831	-5.29945	1.16154e-07	2.23953e-06	SESN1
ENSG00000080644	163.175	1.39833	0.333848	4.18853	2.80764e-05	0.000305004	CHRNA3
ENSG00000080839	954.427	0.711654	0.190152	3.74256	0.000182158	0.00154919	RBL1
ENSG00000081059	1843.75	0.979867	0.167141	5.86253	4.55858e-09	1.1398e-07	TCF7
ENSG00000081148	130.162	-1.36236	0.383849	-3.54919	0.000386415	0.0029495	IMPG2
ENSG00000081177	3194.39	-0.62049	0.161472	-3.84271	0.000121686	0.00109709	EXD2
ENSG00000081277	55.3461	-1.77668	0.535069	-3.32047	0.000898673	0.00600374	PKP1
ENSG00000081479	10295.8	2.60759	0.500271	5.21235	1.86461e-07	3.45648e-06	LRP2
ENSG00000081803	1687.69	0.677262	0.195344	3.46701	0.00052628	0.00382915	CADPS2
ENSG00000081913	2229.91	0.654926	0.167354	3.91341	9.10011e-05	0.000853554	PHLPP1
ENSG00000081923	848.699	0.770554	0.195568	3.94008	8.14557e-05	0.000776418	ATP8B1
ENSG00000081985	111.52	1.29175	0.386963	3.33818	0.000843301	0.00569498	IL12RB2
ENSG00000082014	11370.4	-0.560227	0.160543	-3.48958	0.000483779	0.0035653	SMARCD3
ENSG00000082175	70.5657	3.46441	0.540815	6.4059	1.49483e-10	4.8792e-09	PGR
ENSG00000082213	4739.38	-0.587904	0.166557	-3.52976	0.000415944	0.00313753	C5orf22
ENSG00000082438	2231.25	0.879151	0.183764	4.78412	1.71737e-06	2.5313e-05	COBLL1
ENSG00000082458	13356.5	0.678066	0.148613	4.56264	5.05154e-06	6.66117e-05	DLG3
ENSG00000082497	3063.38	0.777624	0.190115	4.09029	4.30839e-05	0.000441321	SERTAD4
ENSG00000082701	9332.31	-0.511401	0.147271	-3.47253	0.000515587	0.0037617	GSK3B
ENSG00000083307	5950.1	1.54868	0.179301	8.63733	5.7541e-18	5.5828e-16	GRHL2
ENSG00000083535	1959.44	-0.637562	0.19054	-3.34608	0.000819637	0.00556002	PIBF1
ENSG00000083720	9338.25	-0.775782	0.15557	-4.98669	6.14212e-07	1.01494e-05	OXCT1
ENSG00000083857	23529.3	0.580946	0.166555	3.48802	0.000486614	0.00358369	FAT1
ENSG00000084070	2111.77	-0.888355	0.163923	-5.41936	5.9813e-08	1.21528e-06	SMAP2
ENSG00000084628	300.599	-0.859274	0.257031	-3.34308	0.000828539	0.0056098	NKAIN1
ENSG00000084674	252.109	1.17639	0.274937	4.27877	1.87927e-05	0.000213358	APOB
ENSG00000085276	1782.02	0.525008	0.202683	2.59029	0.00958948	0.0408752	MECOM
ENSG00000085563	35.5055	2.83848	0.721482	3.93423	8.34625e-05	0.000793757	ABCB1
ENSG00000085741	2469.35	-1.21601	0.171185	-7.10352	1.21621e-12	5.48489e-11	WNT11
ENSG00000085871	2764.8	-0.599504	0.175897	-3.40826	0.000653789	0.00460848	MGST2
ENSG00000085982	3078.31	0.525004	0.170018	3.08794	0.00201551	0.0115323	USP40
ENSG00000085999	1208.64	0.640708	0.211494	3.02943	0.00245014	0.0135511	RAD54L
ENSG00000086289	767.926	-1.51541	0.204637	-7.40534	1.3081e-13	6.81469e-12	EPDR1
ENSG00000086544	3392.63	0.722845	0.161962	4.46305	8.08016e-06	0.000101126	ITPKC
ENSG00000086570	418.042	1.56948	0.295088	5.3187	1.04513e-07	2.03515e-06	FAT2
ENSG00000086666	8334.33	-0.563595	0.191709	-2.93984	0.00328384	0.0172605	ZFAND6
ENSG00000087074	7790.3	1.00429	0.15317	6.55674	5.4997e-11	1.94848e-09	PPP1R15A
ENSG00000087077	5064.49	0.634139	0.154414	4.10674	4.0129e-05	0.000415452	TRIP6
ENSG00000087085	2209.78	0.558332	0.179393	3.11234	0.00185609	0.0107793	ACHE
ENSG00000087116	6211.41	0.868087	0.197816	4.38835	1.14213e-05	0.000137023	ADAMTS2
ENSG00000087191	7388.69	-0.507519	0.149016	-3.4058	0.000659715	0.00464656	PSMC5
ENSG00000087245	41835.5	-0.511277	0.161205	-3.17159	0.00151607	0.00919596	MMP2
ENSG00000087253	6214.63	1.17693	0.18347	6.41482	1.40985e-10	4.63759e-09	LPCAT2
ENSG00000087263	3918.18	-0.61473	0.159462	-3.85503	0.000115716	0.00105224	OGFOD1
ENSG00000087301	1725.6	0.798652	0.192015	4.15933	3.19183e-05	0.000340445	TXNDC16
ENSG00000087470	13386.7	-0.529585	0.148969	-3.55501	0.000377969	0.00289234	DNM1L
ENSG00000087495	383.125	-6.7602	0.46538	-14.5262	8.27001e-48	7.28829e-45	PHACTR3
ENSG00000087510	1503	1.24709	0.180465	6.91041	4.83269e-12	1.99252e-10	TFAP2C
ENSG00000087842	462.174	-1.17587	0.237234	-4.95658	7.17448e-07	1.16999e-05	PIR
ENSG00000088179	2613.83	-0.521544	0.16883	-3.08917	0.00200714	0.0114986	PTPN4
ENSG00000088386	602.616	3.13591	0.2546	12.317	7.33719e-35	3.7851e-32	SLC15A1
ENSG00000088538	1481.25	1.01211	0.199409	5.07553	3.86421e-07	6.69397e-06	DOCK3
ENSG00000088543	1021.29	-0.691856	0.196377	-3.5231	0.000426537	0.00320486	C3orf18
ENSG00000088682	4597.46	-0.573005	0.155213	-3.69172	0.000222739	0.00185114	COQ9
ENSG00000088726	537.358	1.3355	0.278561	4.79426	1.63276e-06	2.42347e-05	TMEM40
ENSG00000088756	1775.62	-0.556308	0.180459	-3.08274	0.00205103	0.0116899	ARHGAP28
ENSG00000088832	16082.4	-0.501078	0.163455	-3.06555	0.00217273	0.0122646	FKBP1A
ENSG00000088836	30.9216	2.06382	0.769678	2.68141	0.00733124	0.0330798	SLC4A11
ENSG00000088881	821.333	0.872189	0.222529	3.91943	8.87587e-05	0.000836229	EBF4
ENSG00000088970	1670.64	0.526557	0.181877	2.89512	0.0037901	0.0194103	KIZ
ENSG00000088992	817.063	0.740286	0.23697	3.12396	0.00178436	0.0104459	TESC
ENSG00000089050	2305.65	-0.857995	0.178032	-4.81933	1.44039e-06	2.16838e-05	RBBP9
ENSG00000089057	7032.91	0.774153	0.163331	4.73978	2.1395e-06	3.0868e-05	SLC23A2
ENSG00000089159	13792.7	0.541321	0.158828	3.40822	0.000653873	0.00460848	PXN
ENSG00000089163	216.741	-1.14938	0.325972	-3.52601	0.000421876	0.00317435	SIRT4
ENSG00000089225	5258.27	-1.26328	0.156542	-8.06987	7.03721e-16	5.05738e-14	TBX5
ENSG00000089289	9578.11	0.511658	0.1697	3.01507	0.00256916	0.0141091	IGBP1
ENSG00000089356	114.389	2.47331	0.439431	5.62844	1.81844e-08	4.08734e-07	FXYD3
ENSG00000089685	953.56	0.647392	0.20776	3.11605	0.0018329	0.0106798	BIRC5
ENSG00000089818	4812.04	-0.513226	0.15617	-3.28633	0.00101501	0.00660976	NECAP1
ENSG00000089902	8113.05	0.556611	0.151261	3.67981	0.000233409	0.00192785	RCOR1
ENSG00000090006	4885.37	0.506095	0.201501	2.51163	0.0120176	0.0487317	LTBP4
ENSG00000090238	2495.4	0.851319	0.185053	4.6004	4.21687e-06	5.67012e-05	YPEL3
ENSG00000090266	6046.08	-0.686299	0.156935	-4.37314	1.2247e-05	0.000145853	NDUFB2
ENSG00000090339	319.523	0.841712	0.271932	3.0953	0.00196613	0.0113066	ICAM1
ENSG00000090621	10803	0.544666	0.150014	3.63077	0.000282578	0.00226394	PABPC4
ENSG00000090924	8746.1	0.933589	0.187465	4.98007	6.35622e-07	1.04704e-05	PLEKHG2
ENSG00000091128	64.6242	2.25554	0.518576	4.34948	1.36462e-05	0.000160797	LAMB4
ENSG00000091129	407.949	-1.18889	0.248342	-4.78734	1.69009e-06	2.49457e-05	NRCAM
ENSG00000091136	50252	0.633141	0.151412	4.18157	2.89505e-05	0.000313213	LAMB1
ENSG00000091157	2063.38	-0.550314	0.168476	-3.26643	0.00108914	0.0069913	WDR7
ENSG00000091436	25868.4	-0.700023	0.147465	-4.74704	2.06416e-06	2.9883e-05	MAP3K20
ENSG00000091482	38557.7	-1.01312	0.177459	-5.70905	1.1361e-08	2.63484e-07	SMPX
ENSG00000091483	19920.9	-0.586213	0.156201	-3.75295	0.000174766	0.00149595	FH
ENSG00000091490	1538.69	0.656259	0.172822	3.79732	0.000146268	0.00128604	SEL1L3
ENSG00000091513	100.047	1.10949	0.426529	2.60121	0.00928963	0.0398711	TF
ENSG00000091527	30268.8	0.640552	0.158656	4.03737	5.40548e-05	0.000539044	CDV3
ENSG00000091542	11390	-0.909745	0.155395	-5.85442	4.78692e-09	1.18836e-07	ALKBH5
ENSG00000091651	3929.81	0.819614	0.180336	4.54494	5.49509e-06	7.18336e-05	ORC6
ENSG00000092020	1829.39	-0.557989	0.198676	-2.80854	0.00497668	0.0242874	PPP2R3C
ENSG00000092036	765.76	0.688349	0.207133	3.32322	0.000889841	0.00595602	HAUS4
ENSG00000092054	4719.47	-0.820197	0.152326	-5.38449	7.26505e-08	1.4442e-06	MYH7
ENSG00000092068	1894.01	0.992938	0.170813	5.813	6.13619e-09	1.50739e-07	SLC7A8
ENSG00000092295	766.561	1.3194	0.216857	6.08418	1.17091e-09	3.26728e-08	TGM1
ENSG00000092445	7712.26	1.04561	0.177043	5.90598	3.5055e-09	9.09754e-08	TYRO3
ENSG00000092470	819.415	0.546053	0.201605	2.70853	0.00675819	0.0309936	WDR76
ENSG00000092621	13557.9	0.874429	0.168954	5.17553	2.27268e-07	4.11553e-06	PHGDH
ENSG00000092758	3184.48	0.837468	0.199938	4.18864	2.80634e-05	0.000305004	COL9A3
ENSG00000092841	91975.5	-0.708701	0.15427	-4.59389	4.35066e-06	5.83889e-05	MYL6
ENSG00000092853	1309.52	0.809799	0.182105	4.44689	8.71233e-06	0.000108142	CLSPN
ENSG00000092929	552.038	-0.716204	0.215487	-3.32365	0.000888482	0.00594881	UNC13D
ENSG00000092964	3824.6	-0.990623	0.165253	-5.9946	2.03983e-09	5.48213e-08	DPYSL2
ENSG00000093009	783.789	0.848745	0.215592	3.93681	8.25713e-05	0.000785988	CDC45
ENSG00000093144	5950.33	-0.528191	0.194156	-2.72045	0.00651925	0.0301594	ECHDC1
ENSG00000093183	3858.04	-0.558059	0.155288	-3.59371	0.000326002	0.0025397	SEC22C
ENSG00000093217	156.239	1.05058	0.335519	3.13121	0.00174086	0.0102366	XYLB
ENSG00000094755	122341	1.22177	0.19792	6.17305	6.6986e-10	1.95694e-08	GABRP
ENSG00000094804	1994.23	0.507868	0.175829	2.88842	0.00387187	0.019762	CDC6
ENSG00000094841	1232.32	-0.704679	0.206253	-3.41658	0.000634135	0.0044973	UPRT
ENSG00000094975	30589.7	1.00774	0.161724	6.23124	4.62772e-10	1.38569e-08	SUCO
ENSG00000095015	7114.62	0.748496	0.163969	4.56485	4.99853e-06	6.60361e-05	MAP3K1
ENSG00000095066	2184.02	0.571516	0.196454	2.90916	0.00362399	0.0187228	HOOK2
ENSG00000095261	3027.19	-0.584824	0.159794	-3.65986	0.000252351	0.00205842	PSMD5
ENSG00000095321	3697.25	-0.835254	0.156432	-5.33941	9.32491e-08	1.8296e-06	CRAT
ENSG00000095370	97.42	-1.42828	0.435148	-3.28228	0.00102972	0.00668704	SH2D3C
ENSG00000095397	1065.42	0.663572	0.231356	2.86819	0.00412829	0.020775	WHRN
ENSG00000095596	83.0594	3.0541	0.505823	6.03787	1.56163e-09	4.31202e-08	CYP26A1
ENSG00000095637	7924.34	0.804043	0.154735	5.19626	2.03343e-07	3.7173e-06	SORBS1
ENSG00000095752	1136.1	0.718131	0.197488	3.63632	0.000276557	0.0022216	IL11
ENSG00000095777	291.543	1.62735	0.272919	5.96278	2.47988e-09	6.55956e-08	MYO3A
ENSG00000095951	5733.71	1.31655	0.156995	8.38595	5.03177e-17	4.29141e-15	HIVEP1
ENSG00000096696	76594	0.573316	0.145104	3.95106	7.78059e-05	0.000746337	DSP
ENSG00000097021	1671.88	-0.856458	0.1709	-5.01145	5.40217e-07	9.03251e-06	ACOT7
ENSG00000097096	4222.65	0.687859	0.155825	4.4143	1.01337e-05	0.000123253	SYDE2
ENSG00000099139	2198.3	1.32333	0.182774	7.24028	4.47769e-13	2.16227e-11	PCSK5
ENSG00000099194	19838.6	-1.41642	0.152089	-9.31313	1.24115e-20	1.64073e-18	SCD
ENSG00000099282	4199.12	0.607902	0.164895	3.6866	0.000227268	0.00188508	TSPAN15
ENSG00000099337	309.24	0.978676	0.270931	3.61227	0.000303526	0.00240186	KCNK6
ENSG00000099338	196.202	1.40558	0.353457	3.97667	6.98876e-05	0.000678693	CATSPERG
ENSG00000099365	457.33	0.948725	0.259656	3.65378	0.000258409	0.00209892	STX1B
ENSG00000099625	871.333	1.39497	0.267537	5.21413	1.84685e-07	3.43257e-06	CBARP
ENSG00000099795	7934.3	-0.728329	0.173742	-4.19201	2.76488e-05	0.000300823	NDUFB7
ENSG00000099814	7724.34	0.965748	0.19725	4.89605	9.7781e-07	1.53996e-05	CEP170B
ENSG00000099821	4193.52	-0.537037	0.181951	-2.95154	0.00316193	0.016753	POLRMT
ENSG00000099849	2351.39	1.04193	0.173598	6.00196	1.94949e-09	5.25615e-08	RASSF7
ENSG00000099864	3062.42	0.895736	0.190642	4.69853	2.62034e-06	3.7097e-05	PALM
ENSG00000099869	274.165	1.62344	0.298625	5.43638	5.43753e-08	1.11443e-06	IGF2-AS
ENSG00000099960	510.7	1.31315	0.223207	5.88311	4.02631e-09	1.02603e-07	SLC7A4
ENSG00000099992	1307.56	0.802205	0.175295	4.57631	4.7324e-06	6.2854e-05	TBC1D10A
ENSG00000100036	279.402	-0.7893	0.269085	-2.93327	0.00335407	0.0175525	SLC35E4
ENSG00000100065	1834.27	1.49367	0.178175	8.38314	5.15334e-17	4.37744e-15	CARD10
ENSG00000100092	1441.39	0.629804	0.185667	3.39211	0.000693557	0.00483661	SH3BP1
ENSG00000100097	1067.54	-1.24992	0.203913	-6.12969	8.80494e-10	2.51667e-08	LGALS1
ENSG00000100100	259.034	-0.789735	0.293932	-2.68679	0.00721414	0.0326703	PIK3IP1
ENSG00000100116	1728.15	-0.783219	0.179826	-4.35544	1.32801e-05	0.00015692	GCAT
ENSG00000100124	1615.22	-0.730125	0.169514	-4.30716	1.65366e-05	0.000190816	ANKRD54
ENSG00000100129	42406.5	0.568313	0.166127	3.42096	0.000624009	0.00443346	EIF3L
ENSG00000100139	6861.41	0.502981	0.158238	3.17863	0.00147975	0.00900218	MICALL1
ENSG00000100146	33.9403	1.84928	0.669871	2.76064	0.00576874	0.0273637	SOX10
ENSG00000100156	151.022	1.09484	0.405522	2.69983	0.00693756	0.0316447	SLC16A8
ENSG00000100162	299.903	0.84019	0.261589	3.21186	0.00131877	0.0081791	CENPM
ENSG00000100170	798.334	-1.11791	0.235235	-4.75229	2.01123e-06	2.92771e-05	SLC5A1
ENSG00000100206	128.627	1.65405	0.375585	4.40395	1.063e-05	0.000128184	DMC1
ENSG00000100209	683.892	-0.676079	0.215444	-3.13807	0.00170063	0.0100419	HSCB
ENSG00000100234	36315.6	0.623385	0.162029	3.84738	0.00011939	0.00108041	TIMP3
ENSG00000100243	15078.1	-0.636163	0.147391	-4.31616	1.58767e-05	0.000184307	CYB5R3
ENSG00000100249	124.003	4.95273	0.517232	9.57546	1.0141e-21	1.57714e-19	C22orf31
ENSG00000100280	10087	-0.620274	0.155949	-3.97742	6.96661e-05	0.000676852	AP1B1
ENSG00000100285	419.412	-0.8537	0.232481	-3.67213	0.000240539	0.00197886	NEFH
ENSG00000100290	307.274	1.08933	0.257902	4.22379	2.40223e-05	0.000265324	BIK
ENSG00000100294	1318.5	-0.507169	0.18181	-2.78956	0.005278	0.0254816	MCAT
ENSG00000100297	5339.38	0.774721	0.179542	4.31499	1.59609e-05	0.000184778	MCM5
ENSG00000100311	4899.01	0.947622	0.163692	5.78905	7.07842e-09	1.71901e-07	PDGFB
ENSG00000100319	722.26	-0.81462	0.205251	-3.96891	7.22031e-05	0.000699573	ZMAT5
ENSG00000100346	73.8935	1.54212	0.465521	3.31268	0.000924082	0.00612704	CACNA1I
ENSG00000100354	4994.05	-0.517761	0.160759	-3.22073	0.00127864	0.0079848	TNRC6B
ENSG00000100364	3610.87	0.510167	0.162242	3.14448	0.00166384	0.00987979	KIAA0930
ENSG00000100412	18517.2	-0.784495	0.151472	-5.17915	2.229e-07	4.05031e-06	ACO2
ENSG00000100442	7383.05	-0.599177	0.162556	-3.68598	0.000227822	0.00188745	FKBP3
ENSG00000100558	386.485	-0.696276	0.239479	-2.90746	0.00364378	0.0188066	PLEK2
ENSG00000100578	1724.22	-0.553029	0.176274	-3.13732	0.00170502	0.0100567	KIAA0586
ENSG00000100629	573.127	1.00192	0.212019	4.72561	2.29423e-06	3.29656e-05	CEP128
ENSG00000100764	1606.25	-0.570051	0.17064	-3.34066	0.0008358	0.00564793	PSMC1
ENSG00000100784	573.791	0.695629	0.216864	3.20768	0.00133811	0.00827313	RPS6KA5
ENSG00000100842	1681.96	0.618724	0.210313	2.94192	0.00326182	0.0171662	EFS
ENSG00000100867	137.426	-1.14356	0.383037	-2.9855	0.00283116	0.0152916	DHRS2
ENSG00000100889	1904.38	1.29993	0.23437	5.54651	2.91435e-08	6.30925e-07	PCK2
ENSG00000100908	651.13	-0.674744	0.214067	-3.15202	0.00162145	0.00967153	EMC9
ENSG00000100968	1857.71	0.606724	0.199412	3.04257	0.0023457	0.0130492	NFATC4
ENSG00000100985	13718.4	-2.88161	0.16025	-17.9819	2.70017e-72	7.1389e-69	MMP9
ENSG00000101017	361.188	-1.97105	0.258563	-7.62309	2.47682e-14	1.41587e-12	CD40
ENSG00000101049	63.002	1.60326	0.497695	3.22137	0.00127578	0.00796983	SGK2
ENSG00000101057	5115.82	0.974104	0.180453	5.39809	6.73543e-08	1.34779e-06	MYBL2
ENSG00000101079	3930.61	-0.513842	0.155588	-3.30258	0.000957991	0.00631033	NDRG3
ENSG00000101096	5282.28	1.13111	0.151452	7.46844	8.11538e-14	4.44685e-12	NFATC2
ENSG00000101104	3888.43	0.93949	0.215766	4.3542	1.33553e-05	0.000157721	PABPC1L
ENSG00000101134	889.583	1.62521	0.21272	7.64016	2.16957e-14	1.25037e-12	DOK5
ENSG00000101162	71.1462	1.40525	0.467814	3.00387	0.00266569	0.0145389	TUBB1
ENSG00000101197	282.594	-0.76219	0.262752	-2.9008	0.00372212	0.0191223	BIRC7
ENSG00000101198	1409.13	-0.609053	0.184018	-3.30974	0.000933838	0.00617494	NKAIN4
ENSG00000101210	19291.4	-0.816827	0.161125	-5.06952	3.98812e-07	6.88032e-06	EEF1A2
ENSG00000101224	1791.48	0.680088	0.181074	3.75587	0.000172741	0.00148281	CDC25B
ENSG00000101247	2911.86	-0.612127	0.165663	-3.69501	0.000219875	0.00183093	NDUFAF5
ENSG00000101255	828.735	1.27362	0.224341	5.67714	1.36965e-08	3.12508e-07	TRIB3
ENSG00000101265	954.407	0.943346	0.190813	4.94383	7.66026e-07	1.2387e-05	RASSF2
ENSG00000101266	12315.9	-0.519744	0.146626	-3.54468	0.00039309	0.00299074	CSNK2A1
ENSG00000101276	68.8287	-1.60509	0.491694	-3.2644	0.00109695	0.00703505	SLC52A3
ENSG00000101282	306.364	0.95439	0.305196	3.12714	0.00176518	0.0103479	RSPO4
ENSG00000101294	13404.9	-0.522732	0.150305	-3.4778	0.000505552	0.00369997	HM13
ENSG00000101298	974.784	-0.811348	0.233879	-3.4691	0.000522209	0.00380215	SNPH
ENSG00000101331	59.7093	1.39361	0.515675	2.70251	0.0068819	0.0314246	CCM2L
ENSG00000101335	38357.3	-0.966757	0.152371	-6.34477	2.22754e-10	7.0849e-09	MYL9
ENSG00000101347	810.878	-0.666792	0.199834	-3.33674	0.000847684	0.00572092	SAMHD1
ENSG00000101384	24191.9	1.13066	0.146908	7.69642	1.39935e-14	8.33739e-13	JAG1
ENSG00000101400	28581.1	-0.823561	0.151901	-5.42171	5.90322e-08	1.20172e-06	SNTA1
ENSG00000101412	2059.11	0.957373	0.231298	4.13914	3.48614e-05	0.000367025	E2F1
ENSG00000101417	678.406	-0.997936	0.213113	-4.68267	2.83164e-06	3.97426e-05	PXMP4
ENSG00000101443	1536	0.957445	0.198469	4.82414	1.40608e-06	2.12125e-05	WFDC2
ENSG00000101445	167.175	0.875145	0.334112	2.61931	0.0088107	0.0382895	PPP1R16B
ENSG00000101447	1632.74	0.635913	0.21705	2.9298	0.00339182	0.017718	FAM83D
ENSG00000101464	3168.73	-0.700145	0.157143	-4.45548	8.37066e-06	0.00010433	PIGU
ENSG00000101470	405.637	-1.42844	0.241916	-5.90471	3.53262e-09	9.15667e-08	TNNC2
ENSG00000101542	79.1348	2.11044	0.460459	4.58335	4.57587e-06	6.10242e-05	CDH20
ENSG00000101605	47565.3	-0.639209	0.152276	-4.1977	2.69638e-05	0.000294037	MYOM1
ENSG00000101638	71.6429	-1.70816	0.487028	-3.50732	0.000452648	0.00336756	ST8SIA5
ENSG00000101670	535.936	-1.04856	0.235612	-4.45036	8.57275e-06	0.000106723	LIPG
ENSG00000101746	173.644	1.57551	0.372057	4.2346	2.28958e-05	0.000254764	NOL4
ENSG00000101844	2932.45	-0.93066	0.16353	-5.69105	1.26257e-08	2.89638e-07	ATG4A
ENSG00000101849	10994.2	0.888603	0.147198	6.0368	1.57198e-09	4.33494e-08	TBL1X
ENSG00000101850	923.404	0.986606	0.191177	5.1607	2.46026e-07	4.42867e-06	GPR143
ENSG00000101892	2617.65	1.57496	0.188197	8.36868	5.82668e-17	4.83294e-15	ATP1B4
ENSG00000101898	204.835	-1.30365	0.306323	-4.2558	2.08299e-05	0.000233974	MCTS2P
ENSG00000101928	5549.61	0.556473	0.201796	2.75761	0.00582265	0.0275823	MOSPD1
ENSG00000101935	3018.83	-0.848424	0.174435	-4.86384	1.15132e-06	1.76845e-05	AMMECR1
ENSG00000101955	895.994	-0.528872	0.204807	-2.58229	0.00981473	0.0415931	SRPX
ENSG00000101986	5138.56	-0.572616	0.177242	-3.23069	0.0012349	0.00776333	ABCD1
ENSG00000102001	138.53	1.59779	0.370906	4.30782	1.64873e-05	0.000190351	CACNA1F
ENSG00000102007	1957.56	-0.541219	0.206207	-2.62464	0.00867408	0.037867	PLP2
ENSG00000102032	792.812	0.849297	0.217261	3.90911	9.26371e-05	0.000865079	RENBP
ENSG00000102034	5532.69	0.896366	0.152297	5.88564	3.96509e-09	1.01165e-07	ELF4
ENSG00000102144	67252.8	-1.74527	0.187457	-9.31027	1.27505e-20	1.66473e-18	PGK1
ENSG00000102181	8182.77	-0.602378	0.150279	-4.00839	6.11349e-05	0.000601986	CD99L2
ENSG00000102195	1119.57	3.87091	0.202657	19.1008	2.4863e-81	1.05176e-77	GPR50
ENSG00000102221	6432.51	0.626319	0.157768	3.96988	7.19082e-05	0.000697355	JADE3
ENSG00000102225	21532.5	-0.500688	0.152937	-3.27381	0.00106109	0.00684798	CDK16
ENSG00000102230	2358.2	-1.25345	0.171578	-7.30545	2.76349e-13	1.38509e-11	PCYT1B
ENSG00000102241	18539.6	-0.682046	0.147093	-4.63682	3.53807e-06	4.84989e-05	HTATSF1
ENSG00000102243	2862.25	2.2921	0.200623	11.4249	3.14004e-30	1.16517e-27	VGLL1
ENSG00000102290	248.343	2.41638	0.295094	8.18853	2.64438e-16	1.97637e-14	PCDH11X
ENSG00000102359	164.569	-1.18671	0.331036	-3.58485	0.000337276	0.00261788	SRPX2
ENSG00000102385	264.597	-0.859277	0.285636	-3.00829	0.00262721	0.0143624	DRP2
ENSG00000102445	400.308	1.79465	0.254092	7.063	1.62949e-12	7.2438e-11	RUBCNL
ENSG00000102452	97.6456	3.4442	0.479655	7.18058	6.94146e-13	3.22679e-11	NALCN
ENSG00000102543	726.854	-1.04084	0.20001	-5.20396	1.95088e-07	3.59999e-06	CDADC1
ENSG00000102554	1352.74	1.10459	0.243566	4.53506	5.75859e-06	7.46781e-05	KLF5
ENSG00000102575	54.2687	1.94466	0.54137	3.5921	0.000328021	0.0025526	ACP5
ENSG00000102753	9169.2	-0.578895	0.178524	-3.24267	0.00118414	0.00749198	KPNA3
ENSG00000102760	249.62	3.46132	0.335746	10.3093	6.39329e-25	1.43856e-22	RGCC
ENSG00000102780	2564.48	0.874617	0.189789	4.60836	4.05855e-06	5.474e-05	DGKH
ENSG00000102781	1571.85	-0.830919	0.176424	-4.70978	2.4799e-06	3.53215e-05	KATNAL1
ENSG00000102871	311.23	0.64157	0.253007	2.53578	0.0112198	0.0462494	TRADD
ENSG00000102890	326.144	1.02939	0.25623	4.01745	5.88315e-05	0.000581742	ELMO3
ENSG00000102908	12111.4	0.9054	0.146455	6.1821	6.32538e-10	1.85302e-08	NFAT5
ENSG00000102931	6807.9	-0.728801	0.183947	-3.96202	7.43186e-05	0.000717113	ARL2BP
ENSG00000102934	120.491	-0.946713	0.374872	-2.52543	0.0115557	0.0472938	PLLP
ENSG00000102996	52203.5	-0.866736	0.186404	-4.64976	3.32316e-06	4.58801e-05	MMP15
ENSG00000103018	7088.38	-0.614	0.17833	-3.44306	0.000575181	0.00413376	CYB5B
ENSG00000103024	879.947	0.626908	0.191208	3.27867	0.00104296	0.00675434	NME3
ENSG00000103034	3763.4	-0.74519	0.184439	-4.0403	5.33836e-05	0.000533072	NDRG4
ENSG00000103044	277.66	2.18224	0.297395	7.33785	2.17057e-13	1.1036e-11	HAS3
ENSG00000103047	666.118	-0.693215	0.203326	-3.40938	0.000651113	0.00459516	TANGO6
ENSG00000103064	1950.57	0.518333	0.169333	3.06103	0.00220574	0.0124178	SLC7A6
ENSG00000103067	2361.92	1.56152	0.175939	8.87531	6.97413e-19	7.643e-17	ESRP2
ENSG00000103126	4186.56	0.610706	0.18434	3.31294	0.000923201	0.00612312	AXIN1
ENSG00000103145	1725.11	0.844969	0.171887	4.91583	8.84057e-07	1.40592e-05	HCFC1R1
ENSG00000103150	2474.54	-0.70575	0.186147	-3.79136	0.000149827	0.00131493	MLYCD
ENSG00000103154	308.1	-1.47716	0.313814	-4.70712	2.51236e-06	3.57445e-05	NECAB2
ENSG00000103160	8738.39	-0.679128	0.153093	-4.43605	9.16241e-06	0.000112934	HSDL1
ENSG00000103175	837.256	-1.65248	0.196152	-8.42452	3.62245e-17	3.12728e-15	WFDC1
ENSG00000103187	8857.44	0.860749	0.154559	5.56906	2.56125e-08	5.59637e-07	COTL1
ENSG00000103202	5470.78	-1.00652	0.151225	-6.65575	2.81854e-11	1.04404e-09	NME4
ENSG00000103257	27398.1	1.1574	0.162033	7.14295	9.13489e-13	4.17305e-11	SLC7A5
ENSG00000103319	2504.28	-0.567695	0.175862	-3.22806	0.00124631	0.00781753	EEF2K
ENSG00000103335	10973.1	0.676055	0.176429	3.83188	0.000127167	0.00113826	PIEZO1
ENSG00000103343	991.532	-0.867272	0.185754	-4.66894	3.02759e-06	4.22684e-05	ZNF174
ENSG00000103365	12364.1	-0.594817	0.157397	-3.77909	0.000157405	0.00136726	GGA2
ENSG00000103460	194.535	0.868596	0.308034	2.8198	0.00480532	0.0235653	TOX3
ENSG00000103489	2361.67	-0.63025	0.184713	-3.41205	0.000644754	0.00455789	XYLT1
ENSG00000103647	320.894	-0.931871	0.26046	-3.57779	0.000346512	0.0026817	CORO2B
ENSG00000103723	215.946	0.981167	0.299739	3.2734	0.00106263	0.0068544	AP3B2
ENSG00000103852	1862.8	-0.527497	0.183939	-2.86778	0.00413364	0.020797	TTC23
ENSG00000103876	1742.93	-0.636581	0.173964	-3.65926	0.000252945	0.00206167	FAH
ENSG00000103888	5390.86	2.43204	0.198163	12.2729	1.26615e-34	6.30872e-32	CEMIP
ENSG00000103932	2742.09	-0.725681	0.170192	-4.26389	2.00894e-05	0.000226257	RPAP1
ENSG00000104112	2213.29	0.858002	0.215118	3.98852	6.64875e-05	0.000649851	SCG3
ENSG00000104154	498.217	-0.865785	0.221479	-3.9091	9.26388e-05	0.000865079	SLC30A4
ENSG00000104267	1851.12	0.959194	0.170192	5.63595	1.74094e-08	3.92566e-07	CA2
ENSG00000104299	1431.59	-0.606192	0.183319	-3.30676	0.000943818	0.0062325	INTS9
ENSG00000104313	1054.07	0.680373	0.223821	3.03981	0.00236727	0.0131487	EYA1
ENSG00000104324	603.074	0.533322	0.206857	2.57822	0.00993105	0.0420019	CPQ
ENSG00000104341	67610	-0.635847	0.15111	-4.20785	2.57814e-05	0.000282834	LAPTM4B
ENSG00000104368	2726.08	-1.32281	0.16711	-7.91581	2.45644e-15	1.63384e-13	PLAT
ENSG00000104369	5473.59	0.785531	0.16633	4.72272	2.32707e-06	3.33693e-05	JPH1
ENSG00000104408	41314.6	0.777493	0.175251	4.43645	9.14558e-06	0.000112858	EIF3E
ENSG00000104413	3400.72	0.735513	0.176922	4.15727	3.22071e-05	0.000342835	ESRP1
ENSG00000104415	436.025	1.1086	0.281207	3.94228	8.07116e-05	0.000770713	CCN4
ENSG00000104442	4985.48	-0.614951	0.209113	-2.94076	0.00327408	0.0172221	ARMC1
ENSG00000104447	763.18	-0.878532	0.214011	-4.10508	4.04168e-05	0.000418023	TRPS1
ENSG00000104450	820.401	1.442	0.240524	5.99526	2.03161e-09	5.46699e-08	SPAG1
ENSG00000104518	1061.54	1.21993	0.197073	6.19023	6.00775e-10	1.76977e-08	GSDMD
ENSG00000104549	11486.7	-1.28942	0.153508	-8.3997	4.47615e-17	3.833e-15	SQLE
ENSG00000104611	2111.32	1.29422	0.184125	7.02902	2.07986e-12	9.05166e-11	SH2D4A
ENSG00000104660	6695.69	-0.557869	0.183359	-3.04249	0.00234628	0.0130492	LEPROTL1
ENSG00000104687	5825.14	-0.65982	0.153476	-4.29918	1.71435e-05	0.000197174	GSR
ENSG00000104689	55.6017	-1.39671	0.523096	-2.67009	0.00758307	0.033988	TNFRSF10A
ENSG00000104725	514.24	-3.24014	0.294745	-10.993	4.12938e-28	1.21306e-25	NA
ENSG00000104728	4640.06	0.614552	0.164492	3.73606	0.000186928	0.00158402	ARHGEF10
ENSG00000104763	11931	-0.578098	0.172167	-3.35777	0.000785729	0.00536441	ASAH1
ENSG00000104765	8235.5	-0.621286	0.191933	-3.23699	0.00120799	0.00761781	BNIP3L
ENSG00000104774	2990.16	0.634121	0.172366	3.67893	0.000234215	0.0019336	MAN2B1
ENSG00000104783	34.8661	-1.86058	0.661604	-2.81222	0.00492009	0.0240613	KCNN4
ENSG00000104812	10372.2	-1.08023	0.169982	-6.35498	2.08451e-10	6.66003e-09	GYS1
ENSG00000104833	178.307	-1.20027	0.34047	-3.52533	0.000422952	0.00318131	TUBB4A
ENSG00000104848	822.369	-1.03248	0.211638	-4.8785	1.06893e-06	1.66365e-05	KCNA7
ENSG00000104856	997.547	1.43464	0.186278	7.7016	1.34369e-14	8.05108e-13	RELB
ENSG00000104879	34423	-0.989377	0.156674	-6.31488	2.70368e-10	8.42203e-09	CKM
ENSG00000104881	4910.76	1.05878	0.171435	6.17601	6.57434e-10	1.92329e-08	PPP1R13L
ENSG00000104885	13633.6	0.665706	0.198854	3.34771	0.000814836	0.00553278	DOT1L
ENSG00000104892	120.645	1.90401	0.3986	4.77674	1.7816e-06	2.62232e-05	KLC3
ENSG00000104903	95.4444	-1.42569	0.419922	-3.39514	0.000685936	0.00479194	LYL1
ENSG00000104998	499.858	1.22865	0.22731	5.40519	6.47394e-08	1.3041e-06	IL27RA
ENSG00000105011	1083.63	0.593091	0.206118	2.87744	0.00400919	0.0203256	ASF1B
ENSG00000105088	1239.59	1.4388	0.188307	7.64071	2.16026e-14	1.24841e-12
ENSG00000105220	31638	-1.36095	0.161246	-8.44022	3.16749e-17	2.75702e-15	GPI
ENSG00000105255	342.49	1.05505	0.287387	3.67117	0.000241442	0.00198397	FSD1
ENSG00000105258	1372.22	-0.584545	0.177989	-3.28416	0.00102287	0.00665277	POLR2I
ENSG00000105270	1013.37	0.553838	0.207899	2.66398	0.00772221	0.0344656	CLIP3
ENSG00000105289	454.139	2.05209	0.26419	7.76749	8.00597e-15	4.98042e-13	TJP3
ENSG00000105290	648.205	-1.4295	0.214835	-6.65396	2.85302e-11	1.05497e-09	APLP1
ENSG00000105329	4091.73	0.588479	0.169169	3.47864	0.00050397	0.00368968
ENSG00000105339	1165.91	0.695767	0.185558	3.74958	0.00017713	0.00151434	DENND3
ENSG00000105357	2665.08	1.14707	0.175519	6.53529	6.34848e-11	2.21579e-09	MYH14
ENSG00000105373	14630.8	0.909998	0.154129	5.90414	3.54501e-09	9.17754e-08	NOP53
ENSG00000105379	3545.92	-0.65576	0.157077	-4.17477	2.98286e-05	0.000321726	ETFB
ENSG00000105409	1845.41	-0.66832	0.240953	-2.77365	0.0055431	0.0265434	ATP1A3
ENSG00000105483	2798.74	-0.535613	0.158838	-3.37207	0.000746063	0.00513709	CARD8
ENSG00000105486	4383.99	0.628301	0.172804	3.63592	0.000276986	0.0022242	LIG1
ENSG00000105492	215.233	1.32095	0.389075	3.39511	0.000686019	0.00479194	SIGLEC6
ENSG00000105499	130.208	-0.981784	0.385578	-2.54626	0.0108883	0.0452098	PLA2G4C
ENSG00000105514	600.204	-1.10918	0.233518	-4.74989	2.03528e-06	2.95865e-05	RAB3D
ENSG00000105516	479.737	-2.49619	0.267949	-9.3159	1.20919e-20	1.60853e-18	DBP
ENSG00000105552	3137.6	-0.632284	0.16147	-3.91579	9.01078e-05	0.000847054	BCAT2
ENSG00000105568	31447.2	-0.503464	0.148196	-3.39728	0.000680594	0.00476506	PPP2R1A
ENSG00000105609	185.023	-1.12831	0.362907	-3.10909	0.00187662	0.010873	LILRB5
ENSG00000105619	951.733	-0.502258	0.197148	-2.54763	0.0108459	0.0450778	TFPT
ENSG00000105643	306.731	0.989649	0.272622	3.63011	0.000283299	0.002268	ARRDC2
ENSG00000105649	234.195	-2.90193	0.31301	-9.27105	1.84316e-20	2.3917e-18	RAB3A
ENSG00000105650	221.39	-0.89318	0.313667	-2.84754	0.0044058	0.0219574	PDE4C
ENSG00000105669	7959.06	-0.514074	0.156938	-3.27565	0.0010542	0.00681879	COPE
ENSG00000105672	251.932	1.37384	0.300041	4.57883	4.67594e-06	6.2241e-05	ETV2
ENSG00000105697	89.3458	-1.65827	0.434666	-3.81505	0.000136156	0.00120596	HAMP
ENSG00000105707	1757.77	1.43493	0.2122	6.76219	1.35925e-11	5.23669e-10	HPN
ENSG00000105711	274.099	1.62896	0.275379	5.91533	3.31206e-09	8.62727e-08	SCN1B
ENSG00000105737	729.781	0.640825	0.233581	2.74348	0.00607921	0.0285546	GRIK5
ENSG00000105852	164.251	1.18147	0.382057	3.09239	0.00198553	0.0114026	PON3
ENSG00000105855	305.569	1.00913	0.291152	3.46599	0.000528283	0.00384124	ITGB8
ENSG00000105887	14456.9	-0.584031	0.160932	-3.62905	0.000284465	0.00227561	MTPN
ENSG00000105894	4865.56	1.20794	0.205899	5.86666	4.44672e-09	1.11437e-07	PTN
ENSG00000105928	1510.72	0.808809	0.178203	4.53869	5.66057e-06	7.35422e-05	GSDME
ENSG00000105929	80.7856	2.51731	0.515386	4.88432	1.03784e-06	1.62123e-05	ATP6V0A4
ENSG00000105939	4636.63	-0.786076	0.156815	-5.01277	5.36517e-07	8.98084e-06	ZC3HAV1
ENSG00000105953	15861.7	-0.712167	0.154376	-4.61319	3.96529e-06	5.36595e-05	OGDH
ENSG00000105971	3857.46	0.939364	0.229626	4.09085	4.29804e-05	0.000440872	CAV2
ENSG00000105974	3172.32	1.40625	0.244168	5.75935	8.44374e-09	2.02947e-07	CAV1
ENSG00000105976	1833.45	1.78731	0.179953	9.93211	3.018e-23	5.8563e-21	MET
ENSG00000105989	2998.61	-2.06179	0.16801	-12.2719	1.28256e-34	6.30872e-32	WNT2
ENSG00000105991	41.424	2.86341	0.731277	3.91562	9.01716e-05	0.000847277	HOXA1
ENSG00000106003	778.792	2.52945	0.204723	12.3555	4.5499e-35	2.40587e-32	LFNG
ENSG00000106069	2481.34	0.522372	0.178557	2.92553	0.00343875	0.0179322	CHN2
ENSG00000106078	1098.8	1.34871	0.184121	7.32513	2.38669e-13	1.20768e-11	COBL
ENSG00000106080	2523.18	-1.24049	0.167216	-7.41849	1.1846e-13	6.22611e-12	FKBP14
ENSG00000106105	17893.3	0.539153	0.156497	3.44513	0.000570793	0.00410501	GARS
ENSG00000106113	118.306	1.11015	0.383601	2.89401	0.00380354	0.019465	CRHR2
ENSG00000106123	2207.49	0.643184	0.182993	3.51481	0.000440074	0.00329021	EPHB6
ENSG00000106153	9284.58	-0.502937	0.179503	-2.80183	0.00508141	0.0246847	CHCHD2
ENSG00000106211	53857.5	-0.582591	0.149709	-3.89148	9.9633e-05	0.000922652	HSPB1
ENSG00000106236	101.973	1.76006	0.471197	3.73529	0.000187503	0.00158762	NPTX2
ENSG00000106305	2478.56	-0.57799	0.170655	-3.38688	0.000706918	0.00491358	AIMP2
ENSG00000106333	2239.53	0.898044	0.19026	4.7201	2.35727e-06	3.37567e-05	PCOLCE
ENSG00000106366	15968.4	2.74961	0.165334	16.6307	4.18009e-62	7.36776e-59	SERPINE1
ENSG00000106384	27.9258	3.95196	0.885712	4.4619	8.12357e-06	0.000101549	MOGAT3
ENSG00000106404	424.866	0.932071	0.276411	3.37205	0.000746119	0.00513709	CLDN15
ENSG00000106415	1950.71	-0.724721	0.18511	-3.91509	9.03722e-05	0.000848785	GLCCI1
ENSG00000106484	34064.4	0.609119	0.164219	3.70919	0.00020792	0.00174236	MEST
ENSG00000106511	17.6029	-3.71512	1.08436	-3.4261	0.000612315	0.00435477	MEOX2
ENSG00000106537	7136.09	-0.941014	0.193075	-4.87383	1.09457e-06	1.69856e-05	TSPAN13
ENSG00000106538	2469.06	2.07111	0.171866	12.0507	1.92258e-33	8.47177e-31	RARRES2
ENSG00000106546	728.768	0.963508	0.252041	3.82283	0.00013193	0.00117394	AHR
ENSG00000106565	1767.2	-0.668035	0.180672	-3.6975	0.000217732	0.00181523	TMEM176B
ENSG00000106605	1946.66	-0.581264	0.171686	-3.38563	0.000710157	0.00493123	BLVRA
ENSG00000106610	1578.11	-0.523332	0.189828	-2.75687	0.00583579	0.027626	STAG3L4
ENSG00000106631	482873	-1.38141	0.143936	-9.59741	8.19799e-22	1.294e-19	MYL7
ENSG00000106633	1071.11	-0.988754	0.183593	-5.38556	7.22181e-08	1.43696e-06	GCK
ENSG00000106665	2690.82	1.58675	0.163214	9.72192	2.43162e-22	4.1814e-20	CLIP2
ENSG00000106686	167.117	0.955628	0.353034	2.7069	0.00679148	0.0311125	SPATA6L
ENSG00000106701	812.079	-0.789312	0.237589	-3.32218	0.000893183	0.00597083	FSD1L
ENSG00000106804	2851.83	2.5225	0.21788	11.5775	5.35917e-31	2.02414e-28	C5
ENSG00000106952	40.4789	3.79893	0.730386	5.20126	1.97938e-07	3.64685e-06	TNFSF8
ENSG00000106976	914.439	0.906672	0.239361	3.78789	0.000151932	0.00132936	DNM1
ENSG00000106991	779.165	-1.25861	0.210324	-5.98413	2.17545e-09	5.81705e-08	ENG
ENSG00000106992	724.786	-1.17332	0.23201	-5.05718	4.25494e-07	7.26949e-06	AK1
ENSG00000107014	93.6711	1.19678	0.46616	2.56733	0.0102486	0.0430695	RLN2
ENSG00000107165	33.9324	2.12518	0.718407	2.95818	0.00309458	0.0164538	TYRP1
ENSG00000107249	192.606	-0.866152	0.329476	-2.62888	0.00856677	0.0374836	GLIS3
ENSG00000107262	7641.48	-1.13105	0.152173	-7.43264	1.06455e-13	5.62908e-12	BAG1
ENSG00000107281	2784.51	0.658001	0.204486	3.21783	0.00129167	0.0080493	NPDC1
ENSG00000107362	2085.92	-0.528156	0.169099	-3.12336	0.00178796	0.0104641	ABHD17B
ENSG00000107485	2779	1.25245	0.161651	7.74783	9.34746e-15	5.78094e-13	GATA3
ENSG00000107518	343.523	1.15904	0.255475	4.53679	5.71166e-06	7.41149e-05	ATRNL1
ENSG00000107551	5377.29	-0.76092	0.152608	-4.9861	6.1611e-07	1.01649e-05	RASSF4
ENSG00000107554	6913.74	0.701444	0.149675	4.68644	2.77992e-06	3.91726e-05	DNMBP
ENSG00000107562	3895.9	-0.951481	0.16384	-5.80738	6.34572e-09	1.55706e-07	CXCL12
ENSG00000107623	96.6589	-1.93219	0.41745	-4.62855	3.68236e-06	5.03462e-05	NA
ENSG00000107738	363.024	2.01068	0.252696	7.95691	1.76386e-15	1.20453e-13	VSIR
ENSG00000107789	3070.59	-0.547617	0.162297	-3.37416	0.000740424	0.00510953	MINPP1
ENSG00000107796	53747.4	-0.875692	0.165728	-5.2839	1.26466e-07	2.41633e-06	ACTA2
ENSG00000107821	1045.15	-1.47971	0.214461	-6.89968	5.21213e-12	2.12822e-10	KAZALD1
ENSG00000107864	616.073	-1.34888	0.21451	-6.28818	3.21202e-10	9.93238e-09	CPEB3
ENSG00000107882	3126.32	-0.597732	0.176572	-3.3852	0.000711263	0.00493729	SUFU
ENSG00000107897	3061.95	-0.596542	0.162993	-3.65991	0.0002523	0.00205842	ACBD5
ENSG00000107954	271.919	1.14566	0.272086	4.21067	2.54613e-05	0.000279902	NEURL1
ENSG00000107984	3388.27	-0.6321	0.175568	-3.6003	0.000317845	0.00248806	DKK1
ENSG00000108018	3286.29	-0.952934	0.202501	-4.70582	2.52844e-06	3.59402e-05	SORCS1
ENSG00000108179	10631.3	-0.869339	0.149986	-5.79612	6.78652e-09	1.65944e-07	PPIF
ENSG00000108231	245.417	1.60988	0.345191	4.66375	3.10503e-06	4.32069e-05	LGI1
ENSG00000108370	703.681	-0.828607	0.221826	-3.73539	0.000187426	0.0015876	RGS9
ENSG00000108375	525.755	-0.615968	0.224999	-2.73765	0.00618807	0.028931	RNF43
ENSG00000108379	1186.16	0.672054	0.179156	3.75122	0.000175977	0.0015057	WNT3
ENSG00000108384	742.296	-0.739988	0.212799	-3.47741	0.000506291	0.0037041	RAD51C
ENSG00000108389	3857.73	-0.554398	0.176409	-3.14269	0.00167406	0.00992376	MTMR4
ENSG00000108405	65.0927	-1.69769	0.50546	-3.3587	0.000783102	0.00534821	P2RX1
ENSG00000108439	446.127	-3.77935	0.260338	-14.5171	9.44403e-48	7.99003e-45	PNPO
ENSG00000108465	6548.91	0.730842	0.176373	4.14374	3.41688e-05	0.000361172	CDK5RAP3
ENSG00000108506	2325.37	-0.592951	0.164283	-3.60933	0.000306987	0.00241708	INTS2
ENSG00000108509	2171.92	0.8081	0.1861	4.34229	1.41002e-05	0.000165502	CAMTA2
ENSG00000108515	35843.1	-0.825938	0.147978	-5.5815	2.38457e-08	5.24828e-07	ENO3
ENSG00000108518	40161.8	-0.561095	0.145402	-3.85893	0.000113884	0.00103871	PFN1
ENSG00000108528	9115.5	-0.639485	0.153204	-4.17408	2.99194e-05	0.000322376	SLC25A11
ENSG00000108561	10646.2	-0.508271	0.149105	-3.40882	0.000652453	0.00460303	C1QBP
ENSG00000108576	217.572	0.869481	0.303068	2.86893	0.00411858	0.020741	SLC6A4
ENSG00000108590	432.387	-0.662441	0.23345	-2.83761	0.00454527	0.0224882	MED31
ENSG00000108679	2473.19	0.607927	0.162601	3.73875	0.000184934	0.00157027	LGALS3BP
ENSG00000108829	11781.3	-0.512919	0.14919	-3.43803	0.000585965	0.00419558	LRRC59
ENSG00000108839	280.197	-1.09715	0.267786	-4.09712	4.18328e-05	0.000430562	ALOX12
ENSG00000108852	1573.27	-1.23629	0.199322	-6.20249	5.55756e-10	1.64403e-08	MPP2
ENSG00000108932	393.765	2.06486	0.26491	7.79459	6.46191e-15	4.11674e-13	SLC16A6
ENSG00000108950	1601.83	0.835456	0.171631	4.86774	1.12884e-06	1.7377e-05	FAM20A
ENSG00000108960	4617.33	-0.719517	0.203384	-3.53772	0.000403599	0.00306188	MMD
ENSG00000108961	139.211	-1.22625	0.376794	-3.25442	0.00113623	0.0072452	RANGRF
ENSG00000109046	36465	0.539062	0.14669	3.67484	0.000237997	0.00196225	WSB1
ENSG00000109079	8291.49	0.524125	0.148597	3.52714	0.000420068	0.00316412	TNFAIP1
ENSG00000109084	9478.78	0.708689	0.189293	3.74386	0.000181212	0.001543	TMEM97
ENSG00000109089	1217.52	-0.817832	0.196605	-4.15976	3.18577e-05	0.000340143	CDR2L
ENSG00000109107	2373.25	-2.08124	0.221372	-9.40154	5.37707e-21	7.48226e-19	ALDOC
ENSG00000109113	8316.99	0.54619	0.151949	3.59455	0.00032495	0.00253372	RAB34
ENSG00000109205	536.356	-0.690466	0.25473	-2.71058	0.00671663	0.0308498	ODAM
ENSG00000109255	107.787	2.34161	0.408536	5.7317	9.94275e-09	2.32889e-07	NMU
ENSG00000109265	1189.96	0.556809	0.199501	2.79101	0.00525436	0.0253907	KIAA1211
ENSG00000109321	15.77	7.45175	1.71926	4.33428	1.46236e-05	0.000170886	AREG
ENSG00000109339	1053.1	0.509401	0.200993	2.53442	0.0112634	0.0463666	MAPK10
ENSG00000109390	4590.05	-0.622968	0.162173	-3.84137	0.000122349	0.0011026	NDUFC1
ENSG00000109472	31799.3	0.599901	0.149875	4.00268	6.26286e-05	0.000615833	CPE
ENSG00000109501	3605.98	-0.591523	0.159759	-3.70259	0.00021341	0.00178131	WFS1
ENSG00000109625	237.446	2.55981	0.324941	7.87777	3.33286e-15	2.20292e-13	CPZ
ENSG00000109654	5449.63	-0.515626	0.173265	-2.97593	0.00292097	0.0157005	TRIM2
ENSG00000109819	12881.3	0.63855	0.17432	3.66309	0.000249194	0.0020366	PPARGC1A
ENSG00000109832	736.593	0.516121	0.198268	2.60314	0.00923733	0.0396869	DDX25
ENSG00000109846	8146.76	-1.49539	0.16276	-9.1877	4.01347e-20	5.05291e-18	CRYAB
ENSG00000109861	6146.71	-0.637714	0.157726	-4.04319	5.27287e-05	0.000528061	CTSC
ENSG00000109906	184.396	-1.09409	0.326748	-3.34843	0.000812718	0.00552371	ZBTB16
ENSG00000109919	11113.6	-0.666279	0.162574	-4.09831	4.16175e-05	0.000428555	MTCH2
ENSG00000109929	20668.5	-0.994263	0.190465	-5.22018	1.78747e-07	3.331e-06	SC5D
ENSG00000109956	912.872	1.34091	0.215224	6.23029	4.65581e-10	1.38951e-08	B3GAT1
ENSG00000110042	2035.52	1.08785	0.171494	6.34339	2.24762e-10	7.13806e-09	DTX4
ENSG00000110057	631.404	0.698421	0.224372	3.11279	0.0018533	0.010766	UNC93B1
ENSG00000110108	4050.69	-0.731396	0.154932	-4.72075	2.34981e-06	3.36727e-05	TMEM109
ENSG00000110237	14664.9	0.604989	0.195191	3.09947	0.00193865	0.0111667	ARHGEF17
ENSG00000110328	305.6	-0.89185	0.26668	-3.34426	0.000825009	0.00559108	GALNT18
ENSG00000110375	141.815	1.56984	0.355969	4.41003	1.03355e-05	0.000125347	UPK2
ENSG00000110395	10260.6	0.511179	0.15366	3.32668	0.000878872	0.00589379	CBL
ENSG00000110427	381.733	-1.96884	0.261458	-7.53022	5.06535e-14	2.80464e-12	KIAA1549L
ENSG00000110435	6922.05	-0.616186	0.163964	-3.75806	0.000171239	0.00147171	PDHX
ENSG00000110583	7507.9	-0.62535	0.168732	-3.70616	0.000210424	0.00176055	NAA40
ENSG00000110619	5784.24	0.739874	0.166002	4.45702	8.31071e-06	0.000103644	CARS
ENSG00000110660	6532.38	0.848992	0.175265	4.84406	1.27212e-06	1.93573e-05	SLC35F2
ENSG00000110675	557.267	1.98761	0.258351	7.69346	1.43213e-14	8.50871e-13	ELMOD1
ENSG00000110717	6649.02	-0.773904	0.151144	-5.12029	3.05067e-07	5.40407e-06	NDUFS8
ENSG00000110719	1307.4	0.629741	0.208443	3.02116	0.00251809	0.0138734	TCIRG1
ENSG00000110786	391.193	0.658859	0.234992	2.80376	0.00505113	0.0245601	PTPN5
ENSG00000110799	169.619	2.24527	0.357803	6.27517	3.49261e-10	1.07678e-08	VWF
ENSG00000110811	1279.19	0.75827	0.240067	3.15857	0.00158545	0.00951318	P3H3
ENSG00000110841	12152.5	0.589232	0.148132	3.97775	6.95712e-05	0.000676241	PPFIBP1
ENSG00000110881	641.291	-1.36925	0.213737	-6.40622	1.49174e-10	4.87662e-09	ASIC1
ENSG00000110911	6990.58	-0.595374	0.154824	-3.84549	0.000120313	0.00108796	SLC11A2
ENSG00000110921	1959.42	-1.35194	0.171789	-7.86977	3.553e-15	2.32661e-13	MVK
ENSG00000110955	153230	-0.776086	0.150108	-5.1702	2.33849e-07	4.22386e-06	ATP5F1B
ENSG00000111057	54522.5	1.21872	0.151262	8.05704	7.81625e-16	5.58518e-14	KRT18
ENSG00000111077	451.33	0.798127	0.277323	2.87797	0.0040024	0.0203155	TNS2
ENSG00000111145	4846.89	-0.765733	0.154154	-4.96732	6.78842e-07	1.11131e-05	ELK3
ENSG00000111186	4151.17	-0.60493	0.156957	-3.8541	0.000116154	0.00105577	WNT5B
ENSG00000111206	2273.1	0.874432	0.198661	4.40164	1.07435e-05	0.000129479	FOXM1
ENSG00000111245	345.752	-2.10686	0.252544	-8.34255	7.27083e-17	5.91482e-15	MYL2
ENSG00000111247	1417.32	0.698096	0.219462	3.18095	0.00146793	0.00893988	RAD51AP1
ENSG00000111249	556.004	-0.715673	0.258556	-2.76796	0.00564076	0.0269135	CUX2
ENSG00000111252	2675.46	1.5356	0.170388	9.01235	2.01692e-19	2.39662e-17	SH2B3
ENSG00000111262	690.954	5.11703	0.288438	17.7405	2.04227e-70	4.31961e-67	KCNA1
ENSG00000111319	582.717	2.13435	0.239549	8.90989	5.10838e-19	5.62746e-17	SCNN1A
ENSG00000111321	1025.73	0.503849	0.195779	2.57356	0.0100658	0.0424867	LTBR
ENSG00000111339	129.328	2.6292	0.414907	6.33684	2.34526e-10	7.39265e-09	ART4
ENSG00000111344	76.8428	2.37053	0.483917	4.89863	9.65088e-07	1.52219e-05	RASAL1
ENSG00000111348	3430.3	0.704913	0.176169	4.00136	6.29805e-05	0.000618718	ARHGDIB
ENSG00000111371	70781.9	1.25268	0.150217	8.33912	7.48427e-17	6.06513e-15	SLC38A1
ENSG00000111554	1664.89	-0.731161	0.170254	-4.29452	1.75071e-05	0.0002007	MDM1
ENSG00000111602	4026.43	0.686189	0.191072	3.59125	0.000329095	0.00256002	TIMELESS
ENSG00000111640	167628	-0.656824	0.162413	-4.04417	5.25097e-05	0.000526367	GAPDH
ENSG00000111644	56.8951	1.39838	0.527805	2.64943	0.00806273	0.0356693	ACRBP
ENSG00000111652	4727.2	-0.517903	0.154539	-3.35127	0.000804407	0.00547299	COPS7A
ENSG00000111667	9828.48	-0.829426	0.147676	-5.61655	1.94813e-08	4.3742e-07	USP5
ENSG00000111669	51901.5	-1.28461	0.172597	-7.44286	9.85277e-14	5.27585e-12	TPI1
ENSG00000111674	1918.48	-1.14144	0.210933	-5.4114	6.25336e-08	1.26569e-06	ENO2
ENSG00000111696	1191.41	0.528806	0.177973	2.97127	0.00296568	0.0158803	NT5DC3
ENSG00000111728	249.857	-1.53848	0.284025	-5.41671	6.07052e-08	1.23222e-06	ST8SIA1
ENSG00000111775	6075.11	-0.562538	0.177753	-3.16471	0.00155237	0.0093571	COX6A1
ENSG00000111788	655.53	0.900525	0.239825	3.75492	0.000173396	0.00148663
ENSG00000111799	19006.8	2.36392	0.173234	13.6458	2.1374e-42	1.61457e-39	COL12A1
ENSG00000111802	5192.87	-0.832692	0.179954	-4.62726	3.70538e-06	5.05629e-05	TDP2
ENSG00000111817	3905.2	0.503082	0.161357	3.11781	0.00182198	0.0106279	DSE
ENSG00000111859	5737.14	0.630867	0.154236	4.09027	4.30868e-05	0.000441321	NEDD9
ENSG00000111860	3128.97	0.709733	0.175007	4.05546	5.00365e-05	0.000503963	CEP85L
ENSG00000111875	2404.39	-0.797139	0.181827	-4.38406	1.16488e-05	0.000139358	ASF1A
ENSG00000111880	2901.51	-0.909921	0.180519	-5.0406	4.64084e-07	7.85896e-06	RNGTT
ENSG00000111885	6787.56	0.85749	0.178146	4.81342	1.48369e-06	2.2288e-05	MAN1A1
ENSG00000111906	6235.9	-0.53657	0.188711	-2.84334	0.00446434	0.0221916	HDDC2
ENSG00000111907	2098.68	0.65452	0.169917	3.85199	0.00011716	0.00106354	TPD52L1
ENSG00000111911	4053.02	-0.688918	0.190623	-3.61402	0.000301481	0.00239004	HINT3
ENSG00000111981	171.949	2.84252	0.366975	7.74581	9.49734e-15	5.85651e-13	ULBP1
ENSG00000112033	2947.52	-0.576533	0.169628	-3.39881	0.000676809	0.0047417	PPARD
ENSG00000112041	201.076	1.26489	0.330571	3.82639	0.000130034	0.00115915	TULP1
ENSG00000112079	4907.85	-0.508526	0.158525	-3.20785	0.00133732	0.00827065	STK38
ENSG00000112096	15565.4	-1.06918	0.160876	-6.64598	3.01206e-11	1.10797e-09	SOD2
ENSG00000112130	2906.32	-0.568231	0.1606	-3.53819	0.000402885	0.00305976	RNF8
ENSG00000112139	190.444	0.829926	0.312671	2.65431	0.00794713	0.0352611	MDGA1
ENSG00000112144	4360.49	-0.559159	0.16861	-3.31629	0.000912221	0.00607536	ICK
ENSG00000112146	9018.23	-0.582443	0.148119	-3.93226	8.41525e-05	0.0007996	FBXO9
ENSG00000112182	4091.53	0.768672	0.157372	4.88442	1.03735e-06	1.62123e-05	BACH2
ENSG00000112186	21409.7	-0.763808	0.18062	-4.2288	2.34936e-05	0.00026071	CAP2
ENSG00000112218	368.708	0.742701	0.245629	3.02367	0.00249728	0.0137695	GPR63
ENSG00000112245	10474.8	0.619608	0.205506	3.01503	0.00256954	0.0141091	PTP4A1
ENSG00000112249	7692.13	-0.544286	0.150493	-3.61669	0.000298399	0.00237183	ASCC3
ENSG00000112276	16097	-0.694186	0.170631	-4.06835	4.73479e-05	0.000479854	BVES
ENSG00000112320	1851.62	-0.973683	0.177951	-5.47163	4.45906e-08	9.32875e-07	SOBP
ENSG00000112379	218.237	0.938357	0.348392	2.69339	0.0070729	0.032158	ARFGEF3
ENSG00000112414	4940.35	0.870868	0.192069	4.53415	5.7837e-06	7.49578e-05	ADGRG6
ENSG00000112425	1944.55	-0.675116	0.169419	-3.98488	6.75153e-05	0.000658375	EPM2A
ENSG00000112541	1750.24	0.638926	0.204085	3.13069	0.00174395	0.0102462	PDE10A
ENSG00000112561	2629.82	-0.959738	0.165439	-5.80115	6.58635e-09	1.61423e-07	TFEB
ENSG00000112562	674.146	1.27843	0.259182	4.93255	8.11614e-07	1.30049e-05	SMOC2
ENSG00000112619	456.006	-2.00196	0.236093	-8.47957	2.26032e-17	2.02576e-15	PRPH2
ENSG00000112651	3791.11	-0.791391	0.156073	-5.07064	3.96486e-07	6.84577e-06	MRPL2
ENSG00000112658	21813.9	0.831386	0.151134	5.50097	3.7771e-08	7.98096e-07	SRF
ENSG00000112659	2453.04	0.530616	0.186791	2.8407	0.00450147	0.0223185	CUL9
ENSG00000112695	13052.7	-0.586216	0.183792	-3.18956	0.0014249	0.00871044	COX7A2
ENSG00000112697	17245.6	0.557363	0.164584	3.38649	0.000707927	0.00491898	TMEM30A
ENSG00000112769	16781.8	-0.896348	0.164741	-5.44095	5.29985e-08	1.09044e-06	LAMA4
ENSG00000112787	3356.85	0.684224	0.20656	3.31246	0.000924784	0.00612977	FBRSL1
ENSG00000112812	865.679	0.670696	0.211325	3.17377	0.00150473	0.00913242	PRSS16
ENSG00000112902	5568.55	1.07169	0.164486	6.51539	7.25005e-11	2.50565e-09	SEMA5A
ENSG00000112936	167.41	0.976778	0.327402	2.98342	0.0028505	0.0153843	C7
ENSG00000112941	3884.43	0.585527	0.158284	3.69921	0.000216268	0.00180374	TENT4A
ENSG00000112964	298.015	-0.961371	0.279279	-3.44233	0.000576733	0.00414069	GHR
ENSG00000112972	14671.8	-1.61842	0.166917	-9.69594	3.1372e-22	5.2248e-20	HMGCS1
ENSG00000112992	17976.2	-0.525276	0.151691	-3.46279	0.000534596	0.00388032	NNT
ENSG00000113070	2050.32	1.55454	0.214912	7.2334	4.71042e-13	2.26432e-11	HBEGF
ENSG00000113083	656.379	-1.82279	0.219351	-8.30993	9.57589e-17	7.61427e-15	LOX
ENSG00000113108	1747.94	0.513567	0.198477	2.58754	0.00966636	0.0411044	APBB3
ENSG00000113161	12574.5	-0.689833	0.163076	-4.23012	2.33566e-05	0.000259462	HMGCR
ENSG00000113196	30751.2	1.01827	0.166109	6.13015	8.77958e-10	2.51281e-08	HAND1
ENSG00000113209	3331.27	-0.786598	0.157047	-5.00867	5.48083e-07	9.14958e-06	PCDHB5
ENSG00000113263	75.978	4.02151	0.550769	7.30162	2.84324e-13	1.42169e-11	ITK
ENSG00000113273	3542.79	-0.529625	0.163947	-3.23046	0.00123593	0.00776392	ARSB
ENSG00000113327	688.558	-1.34143	0.219197	-6.11976	9.37181e-10	2.67147e-08	GABRG2
ENSG00000113389	37.2867	-2.45862	0.741637	-3.31512	0.000916031	0.00608893	NPR3
ENSG00000113430	3530.44	-0.696972	0.214772	-3.24517	0.00117381	0.00743554	IRX4
ENSG00000113441	4839.81	-0.674659	0.152253	-4.43118	9.37209e-06	0.000115183	LNPEP
ENSG00000113494	867.877	0.937054	0.200993	4.66212	3.12974e-06	4.35221e-05	PRLR
ENSG00000113594	8524.05	0.754295	0.163542	4.61222	3.98382e-06	5.38759e-05	LIFR
ENSG00000113621	4734.04	-0.653017	0.158957	-4.10815	3.9884e-05	0.00041332	TXNDC15
ENSG00000113645	2692.52	1.14549	0.15965	7.175	7.23077e-13	3.34657e-11	WWC1
ENSG00000113657	63637	-1.09731	0.161879	-6.77862	1.21327e-11	4.70859e-10	DPYSL3
ENSG00000113721	6150.63	1.44284	0.238239	6.05625	1.39328e-09	3.86022e-08	PDGFRB
ENSG00000113722	62.1387	2.91055	0.56218	5.17726	2.25162e-07	4.08791e-06	CDX1
ENSG00000113739	4814.2	1.05308	0.225272	4.6747	2.94383e-06	4.1235e-05	STC2
ENSG00000113749	808.001	-1.31904	0.229283	-5.7529	8.77231e-09	2.09237e-07	HRH2
ENSG00000113790	1017.73	-0.901683	0.207804	-4.33911	1.4306e-05	0.000167731	EHHADH
ENSG00000113916	919.789	0.755012	0.191044	3.95202	7.74935e-05	0.000743677	BCL6
ENSG00000113966	401.678	-0.851959	0.235686	-3.6148	0.000300578	0.00238556	ARL6
ENSG00000114019	15075.2	0.957236	0.147114	6.50674	7.67971e-11	2.63691e-09	AMOTL2
ENSG00000114023	9436.89	-1.69226	0.217259	-7.78915	6.74608e-15	4.28488e-13	FAM162A
ENSG00000114054	5709.58	-0.567028	0.151348	-3.74652	0.000179308	0.00152987	PCCB
ENSG00000114115	2102.13	-0.635233	0.183016	-3.47092	0.000518679	0.00377775	RBP1
ENSG00000114200	196.811	-0.923292	0.301377	-3.06358	0.00218703	0.0123259	BCHE
ENSG00000114268	1245.09	-1.32082	0.195537	-6.75484	1.42994e-11	5.48905e-10	PFKFB4
ENSG00000114302	8986.9	-0.661247	0.147491	-4.4833	7.34978e-06	9.29236e-05	PRKAR2A
ENSG00000114315	1767.1	0.749981	0.168412	4.45324	8.45838e-06	0.000105361	HES1
ENSG00000114353	18583	-0.531903	0.148415	-3.58389	0.000338518	0.00262656	GNAI2
ENSG00000114383	2707.28	-0.53122	0.160504	-3.30971	0.000933934	0.00617494	TUSC2
ENSG00000114473	690.619	-0.638506	0.201709	-3.16549	0.00154824	0.00934286	IQCG
ENSG00000114480	6763.23	-1.39998	0.192542	-7.27105	3.56706e-13	1.74242e-11	GBE1
ENSG00000114573	7143.87	-0.542346	0.159055	-3.4098	0.000650097	0.00458952	ATP6V1A
ENSG00000114626	669.392	1.253	0.246547	5.0822	3.73095e-07	6.47892e-06	ABTB1
ENSG00000114638	91.9399	1.19647	0.42659	2.80473	0.00503583	0.0245069	UPK1B
ENSG00000114646	83.2794	-1.88631	0.456968	-4.12788	3.66121e-05	0.000383738	CSPG5
ENSG00000114670	630.954	1.12505	0.212127	5.30363	1.1352e-07	2.19274e-06	NEK11
ENSG00000114737	673.391	-1.21463	0.219056	-5.54485	2.942e-08	6.36261e-07	CISH
ENSG00000114757	116.004	-0.995215	0.393902	-2.52656	0.0115187	0.0471789	PEX5L
ENSG00000114790	1062.34	1.22955	0.184009	6.682	2.35706e-11	8.7617e-10	ARHGEF26
ENSG00000114805	161.532	-1.04254	0.347551	-2.99968	0.00270261	0.0146873	PLCH1
ENSG00000114841	811.579	0.777805	0.221633	3.50942	0.000449083	0.00334692	DNAH1
ENSG00000114854	78534.2	-1.64842	0.155893	-10.5741	3.9296e-26	9.66452e-24	TNNC1
ENSG00000114948	1366.14	-0.562179	0.177883	-3.16038	0.00157563	0.00947037	ADAM23
ENSG00000115041	105.71	1.5839	0.407497	3.8869	0.000101534	0.000938232	KCNIP3
ENSG00000115107	209.343	-1.09303	0.307266	-3.55728	0.000374716	0.00286849	STEAP3
ENSG00000115112	272.145	2.0231	0.288955	7.00142	2.53388e-12	1.08271e-10	TFCP2L1
ENSG00000115129	5424.16	-0.923055	0.151076	-6.10987	9.97144e-10	2.81208e-08	TP53I3
ENSG00000115194	7740.97	0.880869	0.172499	5.10652	3.28147e-07	5.76943e-06	SLC30A3
ENSG00000115221	10512.5	1.53563	0.197401	7.77923	7.29647e-15	4.60679e-13	ITGB6
ENSG00000115226	1506.98	1.01535	0.177746	5.71234	1.11434e-08	2.59004e-07	FNDC4
ENSG00000115233	9602.34	-0.751363	0.157325	-4.77587	1.78933e-06	2.63003e-05	PSMD14
ENSG00000115257	250.567	1.44001	0.361443	3.98405	6.7751e-05	0.000660369	PCSK4
ENSG00000115286	4354.61	-0.768263	0.157664	-4.87278	1.10041e-06	1.70512e-05	NDUFS7
ENSG00000115295	1341.42	1.17472	0.235386	4.99059	6.01942e-07	9.97106e-06	CLIP4
ENSG00000115325	421.929	-1.01294	0.231359	-4.37823	1.19645e-05	0.000142811	DOK1
ENSG00000115339	734.574	0.760678	0.214451	3.54709	0.000389514	0.00296994	GALNT3
ENSG00000115355	7760.62	-0.654778	0.151244	-4.32929	1.49589e-05	0.000174419	CCDC88A
ENSG00000115361	969.744	1.08545	0.209832	5.17296	2.30419e-07	4.16902e-06	ACADL
ENSG00000115380	1830.43	1.61245	0.223575	7.21212	5.50876e-13	2.60863e-11	EFEMP1
ENSG00000115414	487333	0.781024	0.151227	5.16458	2.40977e-07	4.34148e-06	FN1
ENSG00000115425	515.848	-0.597835	0.220317	-2.71352	0.00665727	0.0306638	PECR
ENSG00000115461	27599.6	-0.574384	0.169165	-3.39541	0.000685268	0.00478985	IGFBP5
ENSG00000115523	40.9093	2.07117	0.696513	2.97363	0.00294303	0.0157875	GNLY
ENSG00000115541	4378.91	-0.74845	0.178193	-4.20021	2.66668e-05	0.000291187	HSPE1
ENSG00000115593	58658.4	-0.656513	0.143057	-4.58916	4.45026e-06	5.96121e-05	SMYD1
ENSG00000115594	1829.21	1.09695	0.179428	6.11358	9.74228e-10	2.76028e-08	IL1R1
ENSG00000115596	2071.77	2.38081	0.253139	9.40515	5.19583e-21	7.37563e-19	WNT6
ENSG00000115616	129.2	1.79615	0.39304	4.56989	4.87981e-06	6.45484e-05	SLC9A2
ENSG00000115641	36003.1	-1.12516	0.155995	-7.2128	5.48128e-13	2.60863e-11	FHL2
ENSG00000115648	380.869	0.947095	0.265099	3.5726	0.000353449	0.00272666	MLPH
ENSG00000115649	3007.84	-0.650553	0.160645	-4.04964	5.12966e-05	0.000515917	CNPPD1
ENSG00000115756	1296.45	0.522451	0.185487	2.81664	0.00485287	0.023766	HPCAL1
ENSG00000115828	970.902	-0.615206	0.208677	-2.94813	0.00319702	0.0168881	QPCT
ENSG00000115840	7900.26	-0.783772	0.150832	-5.19632	2.03271e-07	3.7173e-06	SLC25A12
ENSG00000115844	841.346	1.77129	0.206133	8.59296	8.47589e-18	7.96771e-16	DLX2
ENSG00000115884	777.646	-0.711491	0.199355	-3.56896	0.000358403	0.00275858	SDC1
ENSG00000115963	4531.35	1.40914	0.219768	6.41194	1.43681e-10	4.71894e-09	RND3
ENSG00000116005	10671.5	-0.656135	0.150308	-4.36528	1.26962e-05	0.00015061	PCYOX1
ENSG00000116014	22.0737	4.11209	1.02423	4.01483	5.94899e-05	0.000587173	KISS1R
ENSG00000116016	47357.8	1.38162	0.172637	8.00302	1.21408e-15	8.58828e-14	EPAS1
ENSG00000116032	152.295	1.41004	0.386122	3.6518	0.000260406	0.00211191	GRIN3B
ENSG00000116039	43.8869	2.82536	0.639249	4.41981	9.87879e-06	0.000120639	ATP6V1B1
ENSG00000116096	571.285	0.814433	0.227943	3.57298	0.000352947	0.00272452	SPR
ENSG00000116106	9807.32	-1.04378	0.147236	-7.08915	1.34934e-12	6.05941e-11	EPHA4
ENSG00000116133	9087.97	-1.43885	0.148044	-9.71911	2.49968e-22	4.26376e-20	DHCR24
ENSG00000116171	10028.9	-0.515122	0.185498	-2.77696	0.00548698	0.0263402	SCP2
ENSG00000116183	4617.64	1.02906	0.158728	6.48317	8.98136e-11	3.03944e-09	PAPPA2
ENSG00000116205	613.269	-1.11751	0.244152	-4.57712	4.71422e-06	6.2711e-05	TCEANC2
ENSG00000116254	38.8324	2.19768	0.714144	3.07736	0.0020884	0.0118677	CHD5
ENSG00000116273	4735.74	0.511621	0.155949	3.2807	0.0010355	0.0067124	PHF13
ENSG00000116285	14640.9	1.05055	0.163222	6.4363	1.22423e-10	4.05223e-09	ERRFI1
ENSG00000116329	121.116	2.59361	0.424047	6.11631	9.57671e-10	2.72254e-08	OPRD1
ENSG00000116337	2565.95	-0.605559	0.183507	-3.29993	0.000967098	0.00636437	AMPD2
ENSG00000116406	6214.37	-0.515745	0.149894	-3.44074	0.000580115	0.00416356	EDEM3
ENSG00000116459	24195.9	-0.637862	0.175336	-3.63795	0.000274817	0.0022093	ATP5PB
ENSG00000116521	3821.64	-0.787494	0.165002	-4.77264	1.81825e-06	2.66883e-05	SCAMP3
ENSG00000116544	131.529	2.47594	0.395589	6.25887	3.87778e-10	1.18156e-08	DLGAP3
ENSG00000116574	6824.09	1.01406	0.154108	6.58022	4.6974e-11	1.67264e-09	RHOU
ENSG00000116649	4366.46	-0.523405	0.163555	-3.20017	0.00137345	0.00844474	SRM
ENSG00000116661	1135.33	0.682579	0.193555	3.52654	0.000421031	0.00316912	FBXO2
ENSG00000116670	3003.15	0.611378	0.167847	3.64247	0.000270039	0.0021775	MAD2L2
ENSG00000116678	1987.75	0.5385	0.194083	2.77458	0.00552722	0.0264853	LEPR
ENSG00000116679	31321.1	0.863809	0.146956	5.878	4.15259e-09	1.05062e-07	IVNS1ABP
ENSG00000116717	6725.24	1.59502	0.16208	9.84095	7.49991e-23	1.3915e-20	GADD45A
ENSG00000116761	838.688	1.10137	0.193733	5.68501	1.30807e-08	2.98876e-07	CTH
ENSG00000116791	972.785	-6.86611	0.314308	-21.8452	8.64122e-106	6.09235e-102	CRYZ
ENSG00000116793	3550.28	-0.943288	0.161096	-5.85546	4.75692e-09	1.1823e-07	PHTF1
ENSG00000116819	115.797	1.1481	0.387677	2.96149	0.00306156	0.0163029	TFAP2E
ENSG00000116984	11882.9	0.52294	0.149775	3.49151	0.000480293	0.00354572	MTR
ENSG00000116991	24520.3	-0.602708	0.189668	-3.1777	0.00148449	0.00902772	SIPA1L2
ENSG00000117010	481.025	-0.887587	0.266703	-3.328	0.000874714	0.00587374	ZNF684
ENSG00000117115	419.636	3.54012	0.31781	11.1391	8.09295e-29	2.67459e-26	PADI2
ENSG00000117118	6743.21	-0.574834	0.174655	-3.29125	0.000997427	0.00651733	SDHB
ENSG00000117122	4290.28	0.692948	0.171429	4.04218	5.29575e-05	0.000529487	MFAP2
ENSG00000117152	2004.32	4.06626	0.256581	15.8479	1.45464e-56	2.05114e-53	RGS4
ENSG00000117266	2291.08	0.70785	0.182915	3.86984	0.000108908	0.000998921	CDK18
ENSG00000117318	15146.3	0.520645	0.149757	3.47661	0.000507805	0.00371186	ID3
ENSG00000117394	29276.7	0.541784	0.154192	3.51369	0.000441924	0.0033017	SLC2A1
ENSG00000117399	2995.63	0.725283	0.188316	3.85142	0.000117436	0.00106559	CDC20
ENSG00000117408	3541.3	-0.502979	0.170022	-2.95832	0.00309326	0.016451	IPO13
ENSG00000117450	59794.7	-0.545939	0.153672	-3.55263	0.000381403	0.00291579	PRDX1
ENSG00000117461	1425.61	-1.94861	0.179815	-10.8368	2.30502e-27	6.33163e-25	PIK3R3
ENSG00000117525	4158.05	2.13616	0.181758	11.7528	6.83151e-32	2.6758e-29	F3
ENSG00000117533	1138.88	-0.828534	0.243582	-3.40145	0.000670283	0.00470377	VAMP4
ENSG00000117598	127.485	-1.70594	0.412352	-4.13709	3.51732e-05	0.000369755	PLPPR5
ENSG00000117640	10694.4	-0.694205	0.148239	-4.68302	2.82681e-06	3.97134e-05	MTFR1L
ENSG00000117643	3667.69	-0.501596	0.184007	-2.72597	0.00641129	0.0297445	MAN1C1
ENSG00000117650	810.002	0.808607	0.240076	3.36813	0.000756798	0.00520216	NEK2
ENSG00000117724	6404.9	0.569491	0.19449	2.92812	0.00341018	0.0177964	CENPF
ENSG00000118271	32.6227	-2.47417	0.790844	-3.12852	0.00175691	0.010308	TTR
ENSG00000118432	56.062	1.52295	0.522779	2.91319	0.00357755	0.0185384	CNR1
ENSG00000118503	3742.1	0.969502	0.175679	5.5186	3.4172e-08	7.28601e-07	TNFAIP3
ENSG00000118507	1075.43	-0.682525	0.189842	-3.59523	0.000324099	0.0025286	AKAP7
ENSG00000118523	31430.7	2.4413	0.175534	13.9079	5.67347e-44	4.61537e-41	CCN2
ENSG00000118620	1640.69	0.691754	0.193406	3.57668	0.00034798	0.00269207	ZNF430
ENSG00000118640	2554.92	0.65358	0.192246	3.39971	0.000674575	0.00472761	VAMP8
ENSG00000118689	3931.41	0.532685	0.15871	3.35635	0.000789787	0.00538864	FOXO3
ENSG00000118762	9142.43	0.755304	0.151346	4.99057	6.02007e-07	9.97106e-06	PKD2
ENSG00000118777	4431.94	2.82965	0.697708	4.05564	4.99979e-05	0.000503814	ABCG2
ENSG00000118898	8038.52	2.34466	0.159517	14.6985	6.58997e-49	6.63735e-46	PPL
ENSG00000118946	654.986	1.2258	0.235871	5.19694	2.02601e-07	3.71336e-06	PCDH17
ENSG00000118971	6042.52	0.539546	0.161816	3.33431	0.000855115	0.00576371	CCND2
ENSG00000118972	47.6435	-1.8677	0.584453	-3.19563	0.00139524	0.00855877	FGF23
ENSG00000118985	9925.86	1.36204	0.194156	7.01518	2.29657e-12	9.89302e-11	ELL2
ENSG00000119013	4491.1	-0.709623	0.170928	-4.15159	3.3018e-05	0.000350232	NDUFB3
ENSG00000119125	30.8896	-2.74336	0.743472	-3.68993	0.000224316	0.00186278	GDA
ENSG00000119139	23873.8	1.01472	0.156551	6.48174	9.06692e-11	3.06349e-09	TJP2
ENSG00000119314	9861.69	0.706308	0.1866	3.78515	0.000153614	0.00134038	PTBP3
ENSG00000119326	7597.21	0.521408	0.154835	3.3675	0.000758518	0.00520721	CTNNAL1
ENSG00000119328	2259.59	-0.517123	0.167403	-3.08908	0.00200778	0.0114992	FAM206A
ENSG00000119411	225.714	1.30568	0.302567	4.31534	1.59359e-05	0.000184755	BSPRY
ENSG00000119421	6777.86	-0.761374	0.172814	-4.40574	1.05424e-05	0.000127491	NDUFA8
ENSG00000119508	2974.36	4.3625	0.209619	20.8116	3.4007e-96	1.79821e-92	NR4A3
ENSG00000119514	595.48	0.812242	0.221405	3.66858	0.0002439	0.00199951	GALNT12
ENSG00000119535	274.019	0.919833	0.280146	3.28341	0.00102561	0.00666646	CSF3R
ENSG00000119630	606.482	-0.702946	0.237653	-2.95786	0.0030978	0.0164636	PGF
ENSG00000119655	11187.7	0.55391	0.176191	3.1438	0.00166771	0.00989448	NPC2
ENSG00000119661	2127	-0.759356	0.182593	-4.15874	3.20003e-05	0.000341148	DNAL1
ENSG00000119681	2244.99	-0.622557	0.185662	-3.35317	0.000798912	0.00544563	LTBP2
ENSG00000119703	253.125	-0.866467	0.284696	-3.04348	0.00233862	0.0130135	ZC2HC1C
ENSG00000119705	5024.2	-0.65428	0.200115	-3.26951	0.00107732	0.00692807	SLIRP
ENSG00000119714	222.335	1.25173	0.318783	3.9266	8.61566e-05	0.000815346	GPR68
ENSG00000119715	634.466	-0.951704	0.220549	-4.31517	1.59483e-05	0.000184755	ESRRB
ENSG00000119729	11984.1	-0.866659	0.160684	-5.39356	6.90765e-08	1.37574e-06	RHOQ
ENSG00000119771	2082.34	1.18518	0.218624	5.42107	5.92433e-08	1.20486e-06	KLHL29
ENSG00000119812	4860.6	-0.822575	0.176257	-4.6669	3.05774e-06	4.26611e-05	FAM98A
ENSG00000119888	10486.7	0.962976	0.163498	5.88983	3.8659e-09	9.92326e-08	EPCAM
ENSG00000119900	3306.26	0.546068	0.184985	2.95196	0.00315763	0.0167344	OGFRL1
ENSG00000119912	8918.7	-0.692159	0.162016	-4.27216	1.93587e-05	0.000218726	IDE
ENSG00000119919	510.607	1.27696	0.279581	4.56739	4.93828e-06	6.5281e-05	NKX2-3
ENSG00000119927	4364.5	-0.951033	0.153716	-6.18695	6.13393e-10	1.80193e-08	GPAM
ENSG00000119969	2145.08	0.911769	0.188718	4.83139	1.35586e-06	2.05429e-05	HELLS
ENSG00000120053	19744.7	-0.644662	0.153797	-4.19164	2.76943e-05	0.000301163	GOT1
ENSG00000120129	2651.9	1.11272	0.210674	5.28169	1.27998e-07	2.439e-06	DUSP1
ENSG00000120156	733.962	0.604077	0.217324	2.77961	0.00544241	0.0261698	TEK
ENSG00000120162	1815.77	0.851134	0.177146	4.8047	1.5498e-06	2.31496e-05	MOB3B
ENSG00000120217	153.805	2.01824	0.41535	4.85914	1.17898e-06	1.80569e-05	CD274
ENSG00000120278	773.647	-0.610453	0.231823	-2.63327	0.00845663	0.0371091	PLEKHG1
ENSG00000120306	1546.65	-0.661221	0.209752	-3.1524	0.00161934	0.00966671	CYSTM1
ENSG00000120318	793.162	-0.670548	0.235473	-2.84767	0.00440407	0.0219539	ARAP3
ENSG00000120322	45.3478	-2.45011	0.605337	-4.04752	5.17633e-05	0.000520117	PCDHB8
ENSG00000120324	772.803	-0.979663	0.196903	-4.97535	6.51298e-07	1.0712e-05	PCDHB10
ENSG00000120327	1200.85	-0.832505	0.178996	-4.65097	3.30378e-06	4.57019e-05	PCDHB14
ENSG00000120437	3171.83	-1.41809	0.175577	-8.07674	6.65213e-16	4.80202e-14	ACAT2
ENSG00000120509	3454.65	-0.898233	0.177861	-5.0502	4.41351e-07	7.51611e-06	PDZD11
ENSG00000120645	48.4112	1.53721	0.583932	2.63251	0.00847563	0.0371694	IQSEC3
ENSG00000120656	2231.83	-0.548207	0.176145	-3.11224	0.00185671	0.0107799	TAF12
ENSG00000120658	447.383	-0.746372	0.242904	-3.0727	0.0021213	0.0120289	ENOX1
ENSG00000120690	6215.76	0.507182	0.161877	3.13314	0.00172947	0.0101772	ELF1
ENSG00000120696	1704.93	-0.980473	0.1887	-5.19595	2.03679e-07	3.72021e-06	KBTBD7
ENSG00000120738	3101.67	1.68714	0.19337	8.7249	2.66413e-18	2.63987e-16	EGR1
ENSG00000120756	1048.86	0.997223	0.219423	4.54476	5.49987e-06	7.18517e-05	PLS1
ENSG00000120820	250.124	1.01361	0.330877	3.0634	0.00218836	0.0123298	GLT8D2
ENSG00000120833	1936.92	-0.725993	0.171926	-4.22271	2.41383e-05	0.000266466	SOCS2
ENSG00000120875	1855.74	1.32719	0.172189	7.70772	1.28086e-14	7.74041e-13	DUSP4
ENSG00000120899	1684.03	1.42753	0.171936	8.3027	1.0177e-16	8.03186e-15	PTK2B
ENSG00000120913	3066.15	1.4633	0.163786	8.93419	4.10169e-19	4.61462e-17	PDLIM2
ENSG00000120963	6606.96	0.724876	0.176191	4.11415	3.88611e-05	0.000404338	ZNF706
ENSG00000121005	3731.04	-0.690315	0.167419	-4.12328	3.73509e-05	0.00039032	CRISPLD1
ENSG00000121039	5299.67	1.22071	0.157529	7.74911	9.25386e-15	5.73984e-13	RDH10
ENSG00000121057	4893.5	-0.640196	0.163571	-3.91386	9.08327e-05	0.000852731	AKAP1
ENSG00000121060	1988.86	0.739747	0.171429	4.31519	1.59466e-05	0.000184755	TRIM25
ENSG00000121064	2134.76	0.544388	0.164738	3.30457	0.00095121	0.00627152	SCPEP1
ENSG00000121073	7117.27	-0.528084	0.157566	-3.35152	0.000803702	0.0054722	SLC35B1
ENSG00000121089	1900.19	0.580119	0.187384	3.09589	0.00196224	0.0112934	NACA3P
ENSG00000121152	1118.37	0.593524	0.18809	3.15553	0.00160205	0.00959096	NCAPH
ENSG00000121211	424.928	0.75051	0.234256	3.2038	0.00135626	0.00837068	MND1
ENSG00000121274	2319.52	-0.643785	0.178535	-3.60593	0.000311033	0.00244287	TENT4B
ENSG00000121297	531.982	0.787389	0.227578	3.45986	0.000540448	0.00391463	TSHZ3
ENSG00000121390	4959.61	0.580578	0.158173	3.67052	0.000242061	0.00198751	PSPC1
ENSG00000121440	5132.42	-0.756086	0.182627	-4.14006	3.47221e-05	0.000366105	PDZRN3
ENSG00000121454	355.066	0.666817	0.257006	2.59456	0.00947124	0.0404945	LHX4
ENSG00000121486	2350.94	-1.00564	0.16546	-6.07786	1.21794e-09	3.3851e-08	TRMT1L
ENSG00000121690	437.242	-1.26238	0.233437	-5.40778	6.38113e-08	1.29032e-06	DEPDC7
ENSG00000121691	542.294	-8.48914	0.628374	-13.5097	1.37083e-41	9.66479e-39	CAT
ENSG00000121716	551.32	0.732905	0.275558	2.65971	0.00782078	0.0348027	PILRB
ENSG00000121742	134.227	1.51568	0.368778	4.11002	3.95626e-05	0.000410392	GJB6
ENSG00000121743	3541.36	-0.547902	0.173726	-3.15384	0.00161139	0.0096387	GJA3
ENSG00000121769	12686.4	-0.751328	0.187651	-4.00386	6.23185e-05	0.000613069	FABP3
ENSG00000121797	1173.95	0.61396	0.201065	3.05354	0.00226158	0.012658	CCRL2
ENSG00000121851	2029.96	-0.743744	0.16657	-4.46505	8.00494e-06	0.000100244	POLR3GL
ENSG00000121879	4238.72	0.603595	0.171467	3.52019	0.000431239	0.00323215	PIK3CA
ENSG00000121900	1709.48	1.21778	0.211612	5.75479	8.67479e-09	2.07557e-07	TMEM54
ENSG00000121964	1398.61	-0.746351	0.175819	-4.24499	2.18606e-05	0.000244513	GTDC1
ENSG00000122012	36.5702	6.19153	1.19147	5.19654	2.03028e-07	3.7173e-06	SV2C
ENSG00000122034	5714.06	-0.538885	0.151382	-3.55976	0.000371192	0.00284357	GTF3A
ENSG00000122035	299.826	1.59718	0.301758	5.29294	1.20368e-07	2.31292e-06	RASL11A
ENSG00000122483	745.392	0.533831	0.206157	2.58944	0.00961332	0.0409364	CCDC18
ENSG00000122547	502.86	0.708171	0.238834	2.96511	0.00302573	0.016165	EEPD1
ENSG00000122550	5198.53	-0.805799	0.165222	-4.87706	1.07677e-06	1.67383e-05	KLHL7
ENSG00000122574	593.353	1.24606	0.209472	5.9486	2.70439e-09	7.14114e-08	WIPF3
ENSG00000122691	84.9566	-1.27558	0.434563	-2.93531	0.00333218	0.0174626	TWIST1
ENSG00000122729	6700.8	-0.772309	0.150869	-5.11908	3.07024e-07	5.4342e-06	ACO1
ENSG00000122786	58271.5	0.906521	0.170313	5.32267	1.02253e-07	1.99516e-06	CALD1
ENSG00000122863	2777.03	0.754894	0.17086	4.41821	9.95211e-06	0.000121464	CHST3
ENSG00000122870	1877.36	-0.634678	0.168594	-3.76454	0.000166858	0.00143932	BICC1
ENSG00000122873	5529.34	-0.836154	0.19702	-4.244	2.19574e-05	0.000245465	CISD1
ENSG00000122877	176.326	3.61496	0.373814	9.67049	4.02455e-22	6.5987e-20	EGR2
ENSG00000122884	4502.16	-0.645069	0.177677	-3.63056	0.000282804	0.0022649	P4HA1
ENSG00000122952	3532.42	0.60159	0.165816	3.62806	0.000285564	0.00228268	ZWINT
ENSG00000122966	1558.38	0.791628	0.213723	3.70399	0.000212236	0.00177361	CIT
ENSG00000122970	5264.39	-0.515515	0.162907	-3.16447	0.00155366	0.00936223	IFT81
ENSG00000123066	15505	0.581789	0.153575	3.7883	0.000151683	0.00132792	MED13L
ENSG00000123094	9008.64	-0.526302	0.174592	-3.01447	0.00257426	0.0141314	RASSF8
ENSG00000123124	8947.4	-0.508086	0.164388	-3.09077	0.00199641	0.0114494	WWP1
ENSG00000123146	1254.51	0.883444	0.1784	4.95205	7.34339e-07	1.19385e-05	ADGRE5
ENSG00000123191	1583.47	0.62794	0.1791	3.50609	0.000454745	0.00338197	ATP7B
ENSG00000123219	1091.13	0.670184	0.223756	2.99515	0.00274312	0.0148616	CENPK
ENSG00000123240	3917.69	0.687382	0.167173	4.11181	3.92575e-05	0.000407734	OPTN
ENSG00000123297	2270.54	-0.540561	0.162288	-3.33087	0.000865736	0.00582243	TSFM
ENSG00000123342	192.695	1.04703	0.309966	3.37788	0.000730474	0.00504911	MMP19
ENSG00000123358	5495.09	2.77162	0.182007	15.2281	2.30083e-52	2.7036e-49	NR4A1
ENSG00000123364	432.886	3.0653	0.281223	10.8999	1.15401e-27	3.25446e-25	HOXC13
ENSG00000123384	25633.7	0.647012	0.204351	3.16618	0.00154453	0.00932316	LRP1
ENSG00000123405	261.715	-0.800998	0.281147	-2.84904	0.00438518	0.0218752	NFE2
ENSG00000123411	2043.93	-1.36018	0.199564	-6.81574	9.37794e-12	3.71447e-10	IKZF4
ENSG00000123595	5065.59	0.584149	0.188508	3.0988	0.00194308	0.0111892	RAB9A
ENSG00000123685	70.0583	1.63922	0.479218	3.42061	0.000624806	0.00443763	BATF3
ENSG00000123689	771.336	0.717296	0.215379	3.3304	0.000867224	0.00582862	G0S2
ENSG00000123700	1049.73	0.759027	0.191936	3.95459	7.66668e-05	0.000737416	KCNJ2
ENSG00000123908	2273.54	0.715549	0.197339	3.62599	0.000287853	0.00229845	AGO2
ENSG00000123999	2452.82	-1.77021	0.177781	-9.95726	2.34428e-23	4.59111e-21	INHA
ENSG00000124067	5977.26	0.504095	0.190065	2.65222	0.00799636	0.035435	SLC12A4
ENSG00000124104	1679.94	-0.590358	0.189848	-3.10964	0.00187316	0.0108575	SNX21
ENSG00000124145	19625.4	1.36251	0.167319	8.14318	3.85016e-16	2.83745e-14	SDC4
ENSG00000124171	1738.68	0.865053	0.229998	3.76113	0.000169145	0.00145689	PARD6B
ENSG00000124205	23.842	3.18736	1.0493	3.03761	0.00238463	0.0132242	EDN3
ENSG00000124212	2478.55	1.62957	0.206873	7.87713	3.34982e-15	2.20723e-13	PTGIS
ENSG00000124216	918.327	0.93013	0.190717	4.87701	1.07706e-06	1.67383e-05	SNAI1
ENSG00000124370	1029.05	-0.514046	0.199509	-2.57656	0.00997881	0.0421725	MCEE
ENSG00000124444	663.054	-0.553615	0.201948	-2.74138	0.00611821	0.0286932	ZNF576
ENSG00000124493	50.1269	2.87651	0.630233	4.5642	5.014e-06	6.61992e-05	GRM4
ENSG00000124496	1118.85	-1.06331	0.213935	-4.97025	6.68661e-07	1.09805e-05	TRERF1
ENSG00000124532	7228.04	-0.525011	0.166478	-3.15363	0.00161251	0.00964065	MRS2
ENSG00000124593	1138.19	0.996447	0.238077	4.1854	2.8466e-05	0.000308445
ENSG00000124615	1740.16	-0.542361	0.171366	-3.16493	0.00155123	0.00935558	MOCS1
ENSG00000124701	12717.1	-0.552649	0.158118	-3.49518	0.00047374	0.00350107	APOBEC2
ENSG00000124743	3112.39	-0.841909	0.164985	-5.10293	3.34431e-07	5.87017e-06	KLHL31
ENSG00000124783	11076.6	-0.621102	0.187867	-3.30607	0.000946153	0.00624597	SSR1
ENSG00000124813	476.305	1.19388	0.248762	4.79929	1.59229e-06	2.36673e-05	RUNX2
ENSG00000124839	1004.94	1.36116	0.206644	6.58694	4.4898e-11	1.60412e-09	RAB17
ENSG00000124920	8007.62	0.515694	0.185839	2.77495	0.00552109	0.0264619	MYRF
ENSG00000124942	166993	2.08552	0.188494	11.0641	1.87241e-28	5.73962e-26	AHNAK
ENSG00000125084	18.0006	3.07504	1.04272	2.94906	0.00318741	0.0168542	WNT1
ENSG00000125089	518.529	1.02227	0.282194	3.62259	0.000291671	0.00232447	SH3TC1
ENSG00000125148	702.839	1.35363	0.28681	4.7196	2.36303e-06	3.38163e-05	MT2A
ENSG00000125166	14807	-0.826357	0.148816	-5.55288	2.80994e-08	6.10196e-07	GOT2
ENSG00000125257	713.402	-0.580531	0.201266	-2.88439	0.00392171	0.0199731	ABCC4
ENSG00000125266	12686.6	0.846898	0.160922	5.26279	1.41887e-07	2.68911e-06	EFNB2
ENSG00000125347	675.068	0.745528	0.203603	3.66168	0.000250568	0.00204633	IRF1
ENSG00000125352	1209.09	-1.13238	0.188456	-6.00873	1.86979e-09	5.05727e-08	RNF113A
ENSG00000125356	9563.67	-0.674801	0.171132	-3.94317	8.04129e-05	0.000768555	NDUFA1
ENSG00000125378	1473.54	0.635427	0.180744	3.51561	0.000438745	0.00328143	BMP4
ENSG00000125434	264.18	-1.11196	0.288443	-3.85503	0.000115716	0.00105224	SLC25A35
ENSG00000125449	963.582	-0.502981	0.188945	-2.66205	0.00776665	0.0345982	ARMC7
ENSG00000125454	390.586	-0.624828	0.237652	-2.62917	0.00855931	0.0374587	SLC25A19
ENSG00000125462	340.193	0.93862	0.259042	3.62343	0.000290726	0.00231781	C1orf61
ENSG00000125520	3115.71	0.677898	0.17324	3.91307	9.11311e-05	0.000854016	SLC2A4RG
ENSG00000125534	8702.91	0.576189	0.160221	3.59622	0.000322878	0.00252093	PPDPF
ENSG00000125629	2355.4	-0.615663	0.185777	-3.31399	0.000919739	0.00610782	INSIG2
ENSG00000125637	2015.08	1.65647	0.198206	8.35732	6.41616e-17	5.28048e-15	PSD4
ENSG00000125656	2869.85	-0.533982	0.158692	-3.3649	0.00076572	0.00523965	CLPP
ENSG00000125703	1089.36	-0.910719	0.208341	-4.3713	1.23508e-05	0.000146842	ATG4C
ENSG00000125731	1931.63	1.27273	0.178613	7.12564	1.03597e-12	4.7021e-11	SH2D3A
ENSG00000125740	609.05	1.33452	0.25613	5.21032	1.88512e-07	3.4901e-06	FOSB
ENSG00000125741	4926.66	-0.662456	0.168074	-3.94146	8.09865e-05	0.000772641	OPA3
ENSG00000125810	209.857	-1.01458	0.307207	-3.3026	0.000957927	0.00631033	CD93
ENSG00000125841	5186.71	-0.735036	0.15443	-4.75966	1.93918e-06	2.83453e-05	NRSN2
ENSG00000125845	20234.5	1.12872	0.169993	6.63979	3.14136e-11	1.15352e-09	BMP2
ENSG00000125848	3825.14	2.12189	0.241064	8.80216	1.34202e-18	1.39828e-16	FLRT3
ENSG00000125863	4710.5	-0.941285	0.152652	-6.16621	6.99449e-10	2.03775e-08	MKKS
ENSG00000125962	1456.14	-1.05043	0.176803	-5.94122	2.82916e-09	7.44274e-08	ARMCX5
ENSG00000125966	1571.22	0.635609	0.184139	3.45179	0.000556886	0.00402003	MMP24
ENSG00000125968	19768.5	1.34967	0.170248	7.92765	2.23337e-15	1.49962e-13	ID1
ENSG00000126010	186.837	1.23278	0.327142	3.76833	0.000164344	0.00142111	GRPR
ENSG00000126016	27684.9	1.23584	0.166169	7.43722	1.0283e-13	5.45101e-12	AMOT
ENSG00000126091	1446.73	-0.743361	0.172367	-4.31266	1.61304e-05	0.000186536	ST3GAL3
ENSG00000126106	970.262	-0.75866	0.188025	-4.03489	5.46278e-05	0.000544245	TMEM53
ENSG00000126267	19669.9	-0.817375	0.180347	-4.53223	5.83647e-06	7.55954e-05	COX6B1
ENSG00000126351	5444.61	-1.22114	0.15319	-7.97144	1.56837e-15	1.08407e-13	THRA
ENSG00000126353	139.184	1.49455	0.426573	3.50363	0.00045897	0.00340979	CCR7
ENSG00000126368	234.093	-0.919729	0.309107	-2.97544	0.00292567	0.0157178	NR1D1
ENSG00000126432	19743.6	-0.529826	0.150684	-3.51614	0.000437877	0.0032761	PRDX5
ENSG00000126460	41.3364	2.02862	0.638474	3.17729	0.0014866	0.0090354	PRRG2
ENSG00000126500	82.5001	2.59838	0.520607	4.99105	6.00513e-07	9.96192e-06	FLRT1
ENSG00000126709	659.138	0.720473	0.251029	2.87007	0.00410375	0.0206984	IFI6
ENSG00000126785	77.9622	-1.80763	0.461128	-3.92001	8.85437e-05	0.000834818	RHOJ
ENSG00000126787	2321.52	0.573417	0.206713	2.77397	0.00553764	0.0265232	DLGAP5
ENSG00000126803	2869.18	1.25208	0.168817	7.41682	1.1997e-13	6.28089e-12	HSPA2
ENSG00000126822	10381.1	1.31658	0.165259	7.9668	1.62834e-15	1.12186e-13	PLEKHG3
ENSG00000126858	5711.34	-0.885296	0.158946	-5.56981	2.55023e-08	5.57808e-07	RHOT1
ENSG00000126870	2623.7	-0.555156	0.179747	-3.08854	0.00201142	0.0115138	WDR60
ENSG00000126878	4341.59	1.38084	0.166982	8.26939	1.34651e-16	1.04323e-14	AIF1L
ENSG00000126903	5568.93	0.547618	0.15123	3.62109	0.000293369	0.00233712	SLC10A3
ENSG00000126945	11418.3	-0.580524	0.178449	-3.25317	0.00114125	0.00726884	HNRNPH2
ENSG00000126970	5801.54	-0.502973	0.154854	-3.24805	0.00116197	0.00737824	ZC4H2
ENSG00000127022	78972.2	-0.509995	0.155758	-3.27428	0.00105933	0.00684094	CANX
ENSG00000127080	812.852	0.539274	0.197718	2.72749	0.00638186	0.029647	IPPK
ENSG00000127084	177.856	2.63765	0.334602	7.88295	3.19742e-15	2.12002e-13	FGD3
ENSG00000127124	1558.38	2.4264	0.197983	12.2556	1.56813e-34	7.53808e-32	HIVEP3
ENSG00000127241	21381.2	-1.21642	0.171952	-7.07414	1.50379e-12	6.72446e-11	MASP1
ENSG00000127252	984.926	-0.8505	0.186356	-4.56385	5.0223e-06	6.62675e-05	HRASLS
ENSG00000127325	116.393	1.12682	0.378748	2.97511	0.00292885	0.0157269	BEST3
ENSG00000127364	32.5857	2.00957	0.727156	2.7636	0.00571678	0.0271892	TAS2R4
ENSG00000127377	47.7378	2.00344	0.580568	3.45082	0.000558893	0.0040328	CRYGN
ENSG00000127399	224.558	-6.99148	0.617985	-11.3134	1.12696e-29	3.97271e-27	LRRC61
ENSG00000127415	472.503	0.740358	0.292693	2.52947	0.0114234	0.0468887	IDUA
ENSG00000127418	2330.88	0.755011	0.171411	4.40468	1.0594e-05	0.000127845	FGFRL1
ENSG00000127423	625.585	1.01085	0.216967	4.65898	3.17779e-06	4.40456e-05	AUNIP
ENSG00000127507	82.1338	-1.55767	0.456449	-3.41259	0.000643498	0.00455205	ADGRE2
ENSG00000127533	151.203	1.5225	0.355539	4.28222	1.85038e-05	0.000210642	F2RL3
ENSG00000127540	3023.44	-0.687402	0.171635	-4.00503	6.20084e-05	0.000610302	UQCR11
ENSG00000127564	1851.55	1.14974	0.211036	5.44806	5.09208e-08	1.05076e-06	PKMYT1
ENSG00000127585	58.1584	1.95924	0.541413	3.61874	0.000296038	0.00235499	FBXL16
ENSG00000127586	2734.84	1.1799	0.222893	5.29359	1.19939e-07	2.30831e-06	CHTF18
ENSG00000127838	6851.7	-0.705552	0.152615	-4.62309	3.78069e-06	5.14247e-05	PNKD
ENSG00000127920	7228.28	-1.02886	0.19957	-5.1554	2.53087e-07	4.54032e-06	GNG11
ENSG00000127951	84.6959	-2.73978	0.461529	-5.93632	2.91494e-09	7.65888e-08	FGL2
ENSG00000128011	679.253	-1.69206	0.240507	-7.03538	1.98718e-12	8.70202e-11	LRFN1
ENSG00000128016	2527.51	1.48924	0.161814	9.20339	3.46816e-20	4.41764e-18
ENSG00000128039	899.403	-0.534581	0.213222	-2.50716	0.0121706	0.0491765	SRD5A3
ENSG00000128045	5633.92	0.695379	0.165268	4.20759	2.58104e-05	0.000282858	RASL11B
ENSG00000128052	12545.7	1.06604	0.193297	5.51503	3.48711e-08	7.4201e-07	KDR
ENSG00000128159	4009.04	0.53836	0.207192	2.59837	0.00936687	0.0401131	TUBGCP6
ENSG00000128165	510.076	1.94277	0.330446	5.87923	4.1219e-09	1.04441e-07	ADM2
ENSG00000128203	613.721	1.2274	0.223335	5.4958	3.88949e-08	8.19388e-07	ASPHD2
ENSG00000128228	1038.08	-0.841607	0.18827	-4.47021	7.81437e-06	9.82067e-05	SDF2L1
ENSG00000128242	31.9618	2.40381	0.726646	3.30809	0.000939356	0.00620885	GAL3ST1
ENSG00000128254	215.814	1.11842	0.29187	3.83191	0.00012715	0.00113826	C22orf24
ENSG00000128266	572.21	1.86225	0.218179	8.53543	1.39639e-17	1.2676e-15	GNAZ
ENSG00000128272	39242.4	0.857849	0.15741	5.44977	5.04362e-08	1.04177e-06	ATF4
ENSG00000128274	413.423	-0.877439	0.290532	-3.02011	0.00252683	0.0139144	A4GALT
ENSG00000128283	7069.29	1.3367	0.149952	8.91423	4.91209e-19	5.43956e-17	CDC42EP1
ENSG00000128298	165.571	1.05743	0.359173	2.94406	0.00323935	0.0170776	BAIAP2L2
ENSG00000128342	641.325	1.59796	0.224488	7.11822	1.09326e-12	4.94094e-11	LIF
ENSG00000128394	263.077	-1.59468	0.283147	-5.63199	1.78137e-08	4.01254e-07	APOBEC3F
ENSG00000128422	296.025	-1.17372	0.303822	-3.86318	0.000111922	0.00102346	KRT17
ENSG00000128487	8180.21	1.22976	0.153769	7.99747	1.27e-15	8.92417e-14	SPECC1
ENSG00000128512	1043.46	1.13846	0.183601	6.20074	5.61989e-10	1.66014e-08	DOCK4
ENSG00000128536	305.806	-0.776201	0.265532	-2.9232	0.00346459	0.0180438	CDHR3
ENSG00000128564	1325.65	1.0395	0.218901	4.7487	2.04729e-06	2.97201e-05	VGF
ENSG00000128567	25671.6	0.518217	0.154864	3.34628	0.000819032	0.0055577	PODXL
ENSG00000128590	6767.95	-0.692687	0.203641	-3.40151	0.000670156	0.00470377	DNAJB9
ENSG00000128591	156576	1.0509	0.161931	6.48983	8.59352e-11	2.92221e-09	FLNC
ENSG00000128594	4088.18	0.873082	0.167695	5.20636	1.92579e-07	3.55741e-06	LRRC4
ENSG00000128596	1157.42	0.991864	0.200845	4.93844	7.87493e-07	1.2676e-05	CCDC136
ENSG00000128607	4393.03	-0.557251	0.154323	-3.61095	0.00030508	0.00241044	KLHDC10
ENSG00000128617	272.977	-1.08545	0.274032	-3.96103	7.46271e-05	0.000719762	OPN1SW
ENSG00000128626	2724.1	-0.664981	0.16121	-4.12493	3.7085e-05	0.000387925	MRPS12
ENSG00000128694	691.509	-0.646765	0.202688	-3.19093	0.00141814	0.00868164	OSGEPL1
ENSG00000128739	2886.22	-0.539703	0.165901	-3.25316	0.00114131	0.00726884	SNRPN
ENSG00000128802	1167.62	-2.47194	0.185657	-13.3146	1.90447e-40	1.1509e-37	NA
ENSG00000128833	1558	0.84839	0.174928	4.84993	1.23502e-06	1.88606e-05	MYO5C
ENSG00000128872	2400.45	0.639203	0.170987	3.7383	0.000185267	0.00157246	TMOD2
ENSG00000128891	807.043	-0.617164	0.217323	-2.83985	0.00451353	0.0223678	CCDC32
ENSG00000128965	3531.8	3.05309	0.774471	3.94217	8.07479e-05	0.000770713	CHAC1
ENSG00000129009	84.0617	1.68142	0.558224	3.01208	0.00259467	0.0142286	ISLR
ENSG00000129028	435.227	-0.728352	0.253694	-2.87098	0.00409198	0.0206504	THAP10
ENSG00000129038	2697.68	-1.06786	0.204955	-5.21023	1.88605e-07	3.4901e-06	LOXL1
ENSG00000129167	67.7312	1.58457	0.496539	3.19123	0.00141666	0.00867762	TPH1
ENSG00000129173	1765.42	0.541048	0.206353	2.62195	0.0087429	0.0380574	E2F8
ENSG00000129194	1379.39	1.43377	0.18674	7.67793	1.61682e-14	9.52575e-13	SOX15
ENSG00000129219	3318.87	0.792762	0.171133	4.63244	3.61375e-06	4.94722e-05	PLD2
ENSG00000129221	35.0378	2.92133	0.752803	3.8806	0.000104199	0.000960526	AIPL1
ENSG00000129235	3765.59	-0.685737	0.169194	-4.05297	5.05709e-05	0.000508861	TXNDC17
ENSG00000129244	7502.14	-0.812177	0.157717	-5.1496	2.61047e-07	4.6673e-06	ATP1B2
ENSG00000129270	421.51	-0.824225	0.243937	-3.37884	0.000727928	0.00503644	NA
ENSG00000129277	101.24	7.68653	1.09445	7.02321	2.16834e-12	9.39808e-11	NA
ENSG00000129317	899.212	-0.80101	0.237671	-3.37025	0.000751008	0.00516571	PUS7L
ENSG00000129354	3325.94	0.990623	0.166633	5.94494	2.76566e-09	7.28473e-08	AP1M2
ENSG00000129474	11529.5	1.05399	0.160803	6.55456	5.58049e-11	1.9705e-09	AJUBA
ENSG00000129480	905.073	-0.864994	0.224831	-3.8473	0.000119427	0.00108041	DTD2
ENSG00000129538	75.8861	-1.75863	0.465406	-3.77871	0.000157645	0.00136878	RNASE1
ENSG00000129566	3117.6	0.572318	0.184523	3.10161	0.00192471	0.0111016	TEP1
ENSG00000129680	5156.25	0.750627	0.171947	4.36546	1.26858e-05	0.000150571	MAP7D3
ENSG00000129682	4663.36	-1.29122	0.193877	-6.66	2.73828e-11	1.01609e-09	FGF13
ENSG00000129757	2274.86	-0.52632	0.163649	-3.21616	0.00129917	0.00808439	CDKN1C
ENSG00000129911	1733.93	1.1858	0.175028	6.77493	1.24463e-11	4.82145e-10	KLF16
ENSG00000129946	3509.96	0.597073	0.186308	3.20475	0.00135178	0.00834786	SHC2
ENSG00000129951	812.011	0.979428	0.241493	4.05572	4.99809e-05	0.000503814	PLPPR3
ENSG00000129991	6847.66	-0.891459	0.181672	-4.90696	9.24966e-07	1.46766e-05
ENSG00000129993	204.819	2.0431	0.350125	5.83534	5.36814e-09	1.32333e-07	CBFA2T3
ENSG00000130032	1277.87	-0.543485	0.187106	-2.90469	0.00367612	0.0189366	PRRG3
ENSG00000130037	3191.93	-1.1722	0.207091	-5.66035	1.51068e-08	3.42838e-07	KCNA5
ENSG00000130066	11014.1	0.76502	0.183703	4.16443	3.12131e-05	0.000334442	SAT1
ENSG00000130147	17157.6	0.851407	0.147278	5.78096	7.42761e-09	1.79956e-07	SH3BP4
ENSG00000130150	4186.12	0.556704	0.180107	3.09096	0.00199509	0.0114451	MOSPD2
ENSG00000130158	1949	1.05478	0.201488	5.23494	1.65038e-07	3.09461e-06	DOCK6
ENSG00000130159	2901.57	-0.520342	0.161685	-3.21825	0.00128977	0.00804005	ECSIT
ENSG00000130182	90.3131	1.54258	0.45752	3.37161	0.000747295	0.00514352	ZSCAN10
ENSG00000130193	517.013	-6.13637	0.35742	-17.1685	4.57085e-66	8.78892e-63	THEM6
ENSG00000130201	325.267	1.63601	0.255485	6.40353	1.5183e-10	4.94815e-09	NA
ENSG00000130203	24997.8	0.52754	0.152478	3.45978	0.000540619	0.00391463	APOE
ENSG00000130204	7234.15	-0.529022	0.167227	-3.16351	0.00155881	0.00938527
ENSG00000130222	1222.87	0.931398	0.180676	5.15506	2.53549e-07	4.54475e-06	GADD45G
ENSG00000130300	454.54	-0.950979	0.266705	-3.56566	0.000362942	0.00278642	PLVAP
ENSG00000130303	889.529	0.772854	0.200354	3.85743	0.000114583	0.00104329	BST2
ENSG00000130312	4156.57	-0.79729	0.161786	-4.92805	8.30534e-07	1.32779e-05	MRPL34
ENSG00000130347	830.189	-0.545609	0.194213	-2.80934	0.00496439	0.0242382	RTN4IP1
ENSG00000130449	3138.53	0.827045	0.168988	4.89411	9.87539e-07	1.55297e-05	ZSWIM6
ENSG00000130487	15.6113	-2.56136	1.01835	-2.5152	0.0118965	0.0483577	KLHDC7B
ENSG00000130508	22000.2	0.594399	0.181055	3.28298	0.00102717	0.00667252	PXDN
ENSG00000130517	2247.85	-0.708294	0.177687	-3.98618	6.71442e-05	0.000655105	PGPEP1
ENSG00000130522	6819.79	0.554451	0.151351	3.66333	0.000248953	0.00203541	JUND
ENSG00000130528	19041.6	-0.811057	0.14716	-5.5114	3.55998e-08	7.55995e-07	HRC
ENSG00000130540	340.205	0.927597	0.283288	3.27439	0.00105889	0.00684071	SULT4A1
ENSG00000130545	478.885	1.65685	0.236791	6.9971	2.61313e-12	1.11432e-10	CRB3
ENSG00000130589	824.421	0.95117	0.193892	4.90566	9.3114e-07	1.47635e-05	HELZ2
ENSG00000130600	363.508	-1.16551	0.292257	-3.98797	6.66421e-05	0.000651061	H19
ENSG00000130649	128.098	1.10214	0.388436	2.83737	0.00454867	0.0224998	CYP2E1
ENSG00000130653	322.166	1.38231	0.327484	4.221	2.43217e-05	0.00026821	PNPLA7
ENSG00000130700	1882.47	-1.12449	0.196903	-5.71091	1.12372e-08	2.60898e-07	GATA5
ENSG00000130702	33886.2	1.10272	0.208409	5.29113	1.21564e-07	2.3332e-06	LAMA5
ENSG00000130725	4594.52	-0.629998	0.153002	-4.11759	3.82857e-05	0.0003993	UBE2M
ENSG00000130748	978.105	1.06013	0.252746	4.19446	2.73518e-05	0.000297745	TMEM160
ENSG00000130751	683.329	2.06656	0.22687	9.10903	8.31253e-20	1.01629e-17	NPAS1
ENSG00000130762	1665.8	0.804567	0.175385	4.58743	4.48745e-06	5.99205e-05	ARHGEF16
ENSG00000130766	5869.48	1.39412	0.213599	6.5268	6.71901e-11	2.33356e-09	SESN2
ENSG00000130787	1941.39	0.774226	0.214818	3.6041	0.000313238	0.00245746	HIP1R
ENSG00000130813	97.9246	2.51433	0.445198	5.64767	1.62641e-08	3.67916e-07	C19orf66
ENSG00000130821	6379.29	0.565561	0.172144	3.2854	0.00101839	0.0066277	SLC6A8
ENSG00000130827	7971.53	0.663087	0.188306	3.52132	0.000429406	0.00322224	PLXNA3
ENSG00000130844	3226.14	0.804836	0.166591	4.8312	1.35714e-06	2.05475e-05	ZNF331
ENSG00000130940	4992.09	-0.730358	0.198478	-3.67979	0.000233427	0.00192785	CASZ1
ENSG00000130948	193.264	1.1505	0.340347	3.38037	0.00072389	0.00501835	HSD17B3
ENSG00000130956	4250.45	0.579468	0.174745	3.31608	0.000912901	0.00607536	HABP4
ENSG00000130958	3648.61	0.658821	0.155415	4.2391	2.2442e-05	0.000250354	SLC35D2
ENSG00000130962	2122.74	0.514211	0.200233	2.56806	0.010227	0.043004	PRRG1
ENSG00000130988	909.332	-2.20348	0.194954	-11.3026	1.27433e-29	4.4186e-27	RGN
ENSG00000131016	13601.9	0.603735	0.178219	3.3876	0.000705082	0.00490243	AKAP12
ENSG00000131037	565.884	1.57072	0.245133	6.4076	1.4783e-10	4.84017e-09	EPS8L1
ENSG00000131069	6474.92	-0.521751	0.149778	-3.48351	0.000494888	0.00363145	ACSS2
ENSG00000131095	91.5447	-1.5258	0.422395	-3.61226	0.00030354	0.00240186	GFAP
ENSG00000131153	1818.27	1.00789	0.172107	5.85618	4.73626e-09	1.17994e-07	GINS2
ENSG00000131174	22418.8	-1.0417	0.205242	-5.07548	3.86528e-07	6.69397e-06	COX7B
ENSG00000131196	1307.87	1.20949	0.210945	5.73367	9.82782e-09	2.30708e-07	NFATC1
ENSG00000131242	3848.81	1.62382	0.17856	9.09394	9.55142e-20	1.15441e-17	RAB11FIP4
ENSG00000131370	1178.39	0.703196	0.18368	3.82837	0.000128995	0.00115219	SH3BP5
ENSG00000131398	3118.71	0.670307	0.203828	3.28859	0.00100691	0.00656509	KCNC3
ENSG00000131409	1430.44	-0.888902	0.181842	-4.88833	1.01697e-06	1.59569e-05	LRRC4B
ENSG00000131435	2319.54	1.09933	0.163193	6.73636	1.62402e-11	6.20029e-10	PDLIM4
ENSG00000131462	3848.2	-0.98508	0.155375	-6.34001	2.29753e-10	7.26384e-09	TUBG1
ENSG00000131473	13965.5	-0.656792	0.14945	-4.39472	1.10915e-05	0.000133445	ACLY
ENSG00000131477	583.433	-0.675577	0.217716	-3.10302	0.00191555	0.0110669	RAMP2
ENSG00000131495	3459.89	-0.627379	0.181044	-3.46534	0.000529558	0.00384771	NDUFA2
ENSG00000131504	15670.8	0.676972	0.145287	4.65953	3.16925e-06	4.3956e-05	DIAPH1
ENSG00000131634	165.149	-1.92548	0.339447	-5.67239	1.40815e-08	3.20946e-07	TMEM204
ENSG00000131650	325.344	1.90399	0.295038	6.45335	1.09401e-10	3.64401e-09	KREMEN2
ENSG00000131697	1578.48	0.576113	0.20188	2.85374	0.00432077	0.0215946	NPHP4
ENSG00000131711	8522.14	-0.628848	0.158305	-3.97239	7.11564e-05	0.000690381	MAP1B
ENSG00000131725	5119.87	-0.540421	0.159305	-3.39237	0.000692913	0.00483371	WDR44
ENSG00000131730	2253.48	-0.530224	0.163057	-3.25176	0.00114691	0.00729137	CKMT2
ENSG00000131791	6559.13	-0.545371	0.152936	-3.56601	0.000362455	0.00278369	PRKAB2
ENSG00000131795	10197.3	-0.568387	0.157478	-3.60931	0.000307016	0.00241708	NA
ENSG00000131828	46615.3	-0.631045	0.150233	-4.20044	2.66398e-05	0.000291043	PDHA1
ENSG00000131914	10089.2	1.36909	0.168619	8.11943	4.68369e-16	3.42784e-14	LIN28A
ENSG00000131979	751.043	0.593788	0.215379	2.75695	0.00583435	0.027626	GCH1
ENSG00000131981	5034	1.67225	0.190773	8.76562	1.85754e-18	1.87175e-16	LGALS3
ENSG00000132130	135.564	1.71077	0.376788	4.5404	5.61488e-06	7.30833e-05	NA
ENSG00000132142	7269.56	-0.577739	0.163637	-3.53062	0.000414584	0.0031291	NA
ENSG00000132164	42.2988	2.38286	0.641458	3.71475	0.000203407	0.0017084	SLC6A11
ENSG00000132170	723.615	1.70076	0.253251	6.71571	1.87146e-11	7.03078e-10	PPARG
ENSG00000132196	891.517	-1.04271	0.194811	-5.35243	8.678e-08	1.71221e-06	HSD17B7
ENSG00000132305	17228.6	-0.564778	0.154445	-3.65683	0.000255354	0.00207731	IMMT
ENSG00000132313	5141.05	-0.703014	0.174343	-4.03235	5.52214e-05	0.000549383	MRPL35
ENSG00000132326	1465.97	0.511007	0.186	2.74735	0.00600792	0.0283073	PER2
ENSG00000132359	2911.85	0.77084	0.188694	4.08514	4.40502e-05	0.000450317	RAP1GAP2
ENSG00000132388	10550.9	-0.540824	0.163199	-3.31389	0.000920062	0.00610804	UBE2G1
ENSG00000132394	1803.34	-0.544718	0.168465	-3.23341	0.0012232	0.00769791	EEFSEC
ENSG00000132423	752.533	-1.15208	0.200328	-5.75097	8.87317e-09	2.1111e-07	COQ3
ENSG00000132471	7125.76	-0.636918	0.149013	-4.27423	1.91795e-05	0.00021705	WBP2
ENSG00000132475	40061.1	0.514674	0.165132	3.11674	0.00182866	0.0106609	H3F3B
ENSG00000132481	544.227	-1.99385	0.221767	-8.99071	2.45628e-19	2.85455e-17
ENSG00000132561	5881.78	0.715195	0.152555	4.6881	2.75753e-06	3.8909e-05	MATN2
ENSG00000132635	2888.53	0.807525	0.197575	4.08717	4.3666e-05	0.000446605	PCED1A
ENSG00000132639	2706.66	0.755463	0.184209	4.10112	4.11159e-05	0.000424423	SNAP25
ENSG00000132681	117.388	1.03357	0.396182	2.60882	0.0090856	0.0391943	ATP1A4
ENSG00000132692	59.1269	-2.46841	0.560374	-4.40493	1.05818e-05	0.000127822	BCAN
ENSG00000132698	2175.55	1.47345	0.188524	7.81572	5.4649e-15	3.52403e-13	RAB25
ENSG00000132749	453.45	1.52276	0.273788	5.56182	2.66974e-08	5.82141e-07	TESMIN
ENSG00000132763	726.582	-0.809658	0.205863	-3.93299	8.3895e-05	0.000797512	MMACHC
ENSG00000132825	757.896	-0.581222	0.207523	-2.80076	0.00509831	0.024761	PPP1R3D
ENSG00000132846	2125.44	-0.566009	0.168143	-3.36623	0.000762019	0.00522785	ZBED3
ENSG00000132849	5430.56	0.892017	0.151374	5.8928	3.79699e-09	9.75821e-08	PATJ
ENSG00000132854	7518.36	1.602	0.159539	10.0415	1.00169e-23	2.05697e-21	KANK4
ENSG00000132872	47.6244	2.90092	0.662901	4.3761	1.2082e-05	0.000144051	SYT4
ENSG00000132879	1741.41	0.537377	0.191354	2.80829	0.00498048	0.0243004	FBXO44
ENSG00000132938	2732.47	-0.730903	0.169076	-4.32291	1.53981e-05	0.000179244	MTUS2
ENSG00000132964	3272.23	-0.756646	0.174527	-4.3354	1.45493e-05	0.000170111	CDK8
ENSG00000132965	60.5154	-1.63007	0.511422	-3.18732	0.00143598	0.00877057	ALOX5AP
ENSG00000133019	342.298	-1.37075	0.248758	-5.5104	3.5802e-08	7.59527e-07	CHRM3
ENSG00000133026	49653.4	0.700172	0.153909	4.54927	5.38322e-06	7.05456e-05	MYH10
ENSG00000133056	2014.62	-0.680029	0.19459	-3.49468	0.000474625	0.00350639	PIK3C2B
ENSG00000133083	188.067	1.99495	0.407749	4.89258	9.95215e-07	1.56388e-05	DCLK1
ENSG00000133101	52.5501	2.5239	0.569544	4.43144	9.36051e-06	0.000115107	CCNA1
ENSG00000133106	2936.97	-0.526059	0.173649	-3.02943	0.00245013	0.0135511	EPSTI1
ENSG00000133107	69.3966	1.4914	0.478713	3.11544	0.00183669	0.0106944	TRPC4
ENSG00000133119	3417.86	0.678285	0.214918	3.15602	0.00159938	0.00958042	RFC3
ENSG00000133124	89.5862	1.3592	0.421854	3.22197	0.00127314	0.00795985	IRS4
ENSG00000133131	3228.24	0.931759	0.157363	5.9211	3.19791e-09	8.35049e-08	MORC4
ENSG00000133135	143.739	1.28688	0.390203	3.29798	0.000973841	0.0063968	RNF128
ENSG00000133136	244.937	-1.21558	0.344028	-3.53336	0.000410311	0.00310723	GNG5P2
ENSG00000133138	567.579	-0.780221	0.216747	-3.59968	0.000318609	0.0024922	TBC1D8B
ENSG00000133169	28347.8	-1.01897	0.16881	-6.0362	1.57784e-09	4.33978e-08	BEX1
ENSG00000133256	1234.26	0.525152	0.17885	2.93627	0.0033219	0.0174173	PDE6B
ENSG00000133265	3440.38	-0.53346	0.15841	-3.36759	0.000758294	0.00520721	HSPBP1
ENSG00000133466	2240.89	1.1808	0.17125	6.89522	5.3782e-12	2.18339e-10	C1QTNF6
ENSG00000133477	512.228	0.552135	0.218192	2.5305	0.0113899	0.0467783	FAM83F
ENSG00000133519	768.923	1.97972	0.225852	8.76557	1.85839e-18	1.87175e-16	ZDHHC8P1
ENSG00000133606	11674	-0.703823	0.147725	-4.76442	1.89401e-06	2.77271e-05	MKRN1
ENSG00000133627	1322.93	-0.508209	0.176047	-2.88677	0.00389212	0.0198511	ACTR3B
ENSG00000133636	296.38	-0.918667	0.278554	-3.29799	0.000973802	0.0063968	NTS
ENSG00000133657	36052.9	0.563147	0.17115	3.29036	0.00100058	0.00653039	ATP13A3
ENSG00000133731	4904.68	-0.653593	0.213963	-3.0547	0.00225285	0.0126326	IMPA1
ENSG00000133789	5349.07	0.815112	0.159816	5.10031	3.39101e-07	5.93736e-06	SWAP70
ENSG00000133805	609.486	-1.27944	0.243574	-5.25277	1.49825e-07	2.83195e-06	AMPD3
ENSG00000133808	360.318	1.40457	0.244037	5.75557	8.63515e-09	2.06843e-07	NA
ENSG00000133818	5606.63	0.850909	0.22459	3.78872	0.000151428	0.00132678	RRAS2
ENSG00000133878	2345.39	-0.93897	0.169552	-5.53794	3.06043e-08	6.59178e-07	DUSP26
ENSG00000133935	3474.7	-0.571885	0.183637	-3.11421	0.00184435	0.01072	ERG28
ENSG00000133958	734.268	0.97251	0.214873	4.52598	6.0116e-06	7.77209e-05	UNC79
ENSG00000133983	1523.66	-0.548237	0.218711	-2.50667	0.0121874	0.0492127	COX16
ENSG00000134013	29107.8	0.966508	0.15765	6.13072	8.74827e-10	2.50725e-08	LOXL2
ENSG00000134014	4173.72	-0.541022	0.153327	-3.52855	0.000417836	0.0031486	ELP3
ENSG00000134049	2799.03	-0.684224	0.254814	-2.68519	0.00724893	0.0327751	IER3IP1
ENSG00000134056	2392.63	-0.580782	0.193135	-3.00714	0.00263721	0.0144022	MRPS36
ENSG00000134138	16254.3	-0.862028	0.154057	-5.5955	2.19989e-08	4.89788e-07	MEIS2
ENSG00000134202	1127.42	-0.552307	0.197	-2.80359	0.00505371	0.024567	GSTM3
ENSG00000134215	106.962	-1.07103	0.396537	-2.70096	0.00691389	0.0315571	VAV3
ENSG00000134240	99.6932	1.39461	0.467476	2.98329	0.00285171	0.0153869	HMGCS2
ENSG00000134248	5993.33	-0.532954	0.190425	-2.79876	0.00513	0.0248807	LAMTOR5
ENSG00000134250	20017.9	0.518831	0.1676	3.09564	0.00196386	0.0112997	NOTCH2
ENSG00000134253	1883.54	0.824193	0.185689	4.43857	9.05591e-06	0.000111882	TRIM45
ENSG00000134258	18789.4	1.90176	0.17947	10.5965	3.09188e-26	7.78527e-24	VTCN1
ENSG00000134259	215.931	2.42718	0.381437	6.36326	1.97522e-10	6.34922e-09	NGF
ENSG00000134291	5906.82	0.528937	0.164267	3.21998	0.00128198	0.00800091	TMEM106C
ENSG00000134294	46545	0.97968	0.15889	6.16578	7.01383e-10	2.04057e-08	SLC38A2
ENSG00000134317	918.795	1.26158	0.209794	6.01344	1.81626e-09	4.92508e-08	GRHL1
ENSG00000134318	11400.7	0.545074	0.157005	3.4717	0.000517171	0.00377196	ROCK2
ENSG00000134333	75431.4	-2.43349	0.206885	-11.7626	6.08591e-32	2.42874e-29	LDHA
ENSG00000134363	1698.6	2.06596	0.172283	11.9917	3.92974e-33	1.69629e-30	FST
ENSG00000134369	37459.2	-1.03636	0.175842	-5.89371	3.77616e-09	9.7165e-08	NAV1
ENSG00000134463	404.621	-6.31635	0.399386	-15.8151	2.44685e-56	3.23458e-53	ECHDC3
ENSG00000134508	590.873	-0.683189	0.236811	-2.88496	0.00391464	0.0199419	CABLES1
ENSG00000134531	1220.04	-0.901053	0.222607	-4.04773	5.17157e-05	0.000519885	EMP1
ENSG00000134533	1133.03	-0.949327	0.238155	-3.98617	6.7149e-05	0.000655105	RERG
ENSG00000134548	52.0379	1.86796	0.550074	3.39584	0.000684195	0.00478408	SPX
ENSG00000134571	75106.7	-0.721671	0.189129	-3.81575	0.000135768	0.00120353	MYBPC3
ENSG00000134575	3839.77	-0.546153	0.156211	-3.49626	0.00047183	0.00348818	ACP2
ENSG00000134590	15105.6	-0.859036	0.146348	-5.86982	4.36258e-09	1.09588e-07	RTL8C
ENSG00000134612	50.0704	1.73623	0.630179	2.75513	0.0058668	0.0277479	FOLH1B
ENSG00000134627	538.343	1.11572	0.215511	5.17709	2.25377e-07	4.08829e-06	PIWIL4
ENSG00000134709	3314.14	0.674465	0.187081	3.60521	0.000311904	0.00244789	HOOK1
ENSG00000134762	128.327	2.02625	0.379808	5.33493	9.55824e-08	1.87191e-06	DSC3
ENSG00000134769	2661.9	-0.824414	0.171594	-4.80445	1.55176e-06	2.31508e-05	DTNA
ENSG00000134775	31117.5	-0.811822	0.163749	-4.95771	7.13292e-07	1.16411e-05	FHOD3
ENSG00000134817	641.151	-1.81406	0.211232	-8.58797	8.85185e-18	8.24782e-16	APLNR
ENSG00000134824	5626.96	-1.88077	0.154816	-12.1484	5.8518e-34	2.69068e-31	FADS2
ENSG00000134853	8963.42	1.40586	0.163186	8.61504	6.99165e-18	6.63141e-16	PDGFRA
ENSG00000134873	313.099	1.49662	0.293717	5.09545	3.47911e-07	6.07151e-06	CLDN10
ENSG00000134897	1793.62	-0.544691	0.168191	-3.23854	0.00120144	0.00758332	BIVM
ENSG00000134899	1254.79	-0.521262	0.180939	-2.88087	0.00396578	0.0201587	ERCC5
ENSG00000134909	5701.64	0.611357	0.156712	3.90114	9.5742e-05	0.000890911	ARHGAP32
ENSG00000134917	149.591	0.987209	0.381459	2.58798	0.00965408	0.0410604	ADAMTS8
ENSG00000134954	9181.4	0.907952	0.152037	5.97191	2.34497e-09	6.23097e-08	ETS1
ENSG00000134982	4157.93	-0.512596	0.157387	-3.25692	0.00112628	0.00719183	APC
ENSG00000135002	2374.37	-0.692722	0.231175	-2.99653	0.00273074	0.0148097	RFK
ENSG00000135046	35037.6	1.35447	0.188159	7.19853	6.08654e-13	2.86081e-11	ANXA1
ENSG00000135047	22222.7	0.851102	0.153694	5.53762	3.06609e-08	6.59723e-07	CTSL
ENSG00000135069	8350.67	1.42065	0.203506	6.98087	2.93361e-12	1.24098e-10	PSAT1
ENSG00000135083	1489.49	-1.56384	0.204567	-7.6446	2.09596e-14	1.22126e-12	CCNJL
ENSG00000135090	1590.01	-0.518598	0.171286	-3.02767	0.00246447	0.0136064	TAOK3
ENSG00000135097	3651.37	0.574446	0.165218	3.4769	0.000507242	0.00370978	MSI1
ENSG00000135111	7976.03	0.53195	0.156374	3.40179	0.000669465	0.00470115	TBX3
ENSG00000135116	82.4445	2.45601	0.5392	4.55492	5.24062e-06	6.89759e-05	HRK
ENSG00000135127	330.762	0.844558	0.273792	3.08467	0.00203778	0.0116364	BICDL1
ENSG00000135253	150.842	2.9417	0.374005	7.86542	3.67872e-15	2.4015e-13	KCP
ENSG00000135272	2659.33	0.9056	0.237712	3.80965	0.000139163	0.00122951	MDFIC
ENSG00000135298	43.9861	-2.27912	0.604777	-3.76854	0.000164208	0.001421	ADGRB3
ENSG00000135318	82.8248	-1.2515	0.445009	-2.81231	0.00491866	0.0240598	NT5E
ENSG00000135324	1111.17	-0.885966	0.181277	-4.88737	1.02194e-06	1.60231e-05	MRAP2
ENSG00000135333	5024.93	-0.523877	0.189785	-2.76037	0.00577354	0.0273742	EPHA7
ENSG00000135346	739.442	0.683888	0.250121	2.73423	0.00625267	0.0291771	CGA
ENSG00000135362	886.498	0.957262	0.210179	4.55451	5.25079e-06	6.90432e-05	PRR5L
ENSG00000135378	1056.76	1.66515	0.262608	6.34083	2.28523e-10	7.23742e-09	PRRG4
ENSG00000135414	3155.42	-1.02262	0.170041	-6.01394	1.81068e-09	4.91625e-08	GDF11
ENSG00000135424	7359.25	-0.653963	0.188389	-3.47135	0.000517854	0.00377444	ITGA7
ENSG00000135469	2960.31	-1.05976	0.160618	-6.598	4.16741e-11	1.50418e-09	COQ10A
ENSG00000135480	7447.19	1.53718	0.170883	8.99549	2.35181e-19	2.771e-17	KRT7
ENSG00000135525	2158.61	0.636844	0.169105	3.76597	0.000165903	0.00143225	MAP7
ENSG00000135547	3207.52	-0.916967	0.159303	-5.75612	8.60668e-09	2.06629e-07	HEY2
ENSG00000135549	648.001	-1.96602	0.278272	-7.06509	1.60507e-12	7.16218e-11	PKIB
ENSG00000135596	1311.62	0.584647	0.20166	2.89917	0.0037415	0.0191846	MICAL1
ENSG00000135617	3511.82	-0.627951	0.156274	-4.01826	5.86288e-05	0.000580008	PRADC1
ENSG00000135622	700.73	0.759058	0.226425	3.35236	0.000801256	0.00545809	SEMA4F
ENSG00000135625	100.657	5.34044	0.607794	8.78659	1.54169e-18	1.57791e-16	EGR4
ENSG00000135631	1260.94	0.589628	0.187483	3.14497	0.00166104	0.00986764	RAB11FIP5
ENSG00000135636	7356.24	-1.27536	0.160286	-7.9568	1.76542e-15	1.20453e-13	DYSF
ENSG00000135678	410.309	0.782717	0.247391	3.16388	0.0015568	0.00937579	CPM
ENSG00000135686	4267.1	0.5013	0.18031	2.78021	0.00543237	0.0261425	KLHL36
ENSG00000135744	545.873	-0.71715	0.221155	-3.24275	0.00118382	0.00749198	AGT
ENSG00000135750	824.762	0.864253	0.218881	3.94851	7.86407e-05	0.000754002	KCNK1
ENSG00000135828	427.39	-0.581225	0.228255	-2.54638	0.0108847	0.0452035	RNASEL
ENSG00000135899	206.493	0.855842	0.326359	2.62239	0.00873147	0.0380155	SP110
ENSG00000135900	4280.1	-0.509871	0.159797	-3.19075	0.00141904	0.00868464	MRPL44
ENSG00000135917	491.217	2.31631	0.277602	8.34402	7.18096e-17	5.86426e-15	SLC19A3
ENSG00000135951	553.155	0.65277	0.221307	2.94962	0.0031817	0.0168409	TSGA10
ENSG00000135976	1099.89	1.01211	0.197194	5.13257	2.85813e-07	5.08002e-06	ANKRD36
ENSG00000136048	314.745	0.8044	0.258509	3.11169	0.0018602	0.0107913	DRAM1
ENSG00000136052	1025.89	1.12272	0.212306	5.28823	1.23506e-07	2.36612e-06	SLC41A2
ENSG00000136068	40601.9	0.505509	0.155424	3.25245	0.00114415	0.0072841	FLNB
ENSG00000136099	299.111	1.82678	0.264828	6.898	5.27381e-12	2.14926e-10	PCDH8
ENSG00000136110	86.317	1.60167	0.482878	3.31692	0.000910171	0.00606522	CNMD
ENSG00000136141	4616.11	0.510585	0.157333	3.24526	0.00117345	0.00743551	LRCH1
ENSG00000136143	9839.72	-0.67831	0.184191	-3.68265	0.00023082	0.0019093	SUCLA2
ENSG00000136158	8196.69	0.954934	0.153105	6.2371	4.45762e-10	1.33925e-08	SPRY2
ENSG00000136167	26501.7	1.58181	0.168217	9.4034	5.28279e-21	7.39976e-19	LCP1
ENSG00000136205	7905.96	0.5164	0.171317	3.0143	0.00257571	0.0141357	TNS3
ENSG00000136213	1044.54	-0.649963	0.197391	-3.29276	0.000992083	0.00649043	CHST12
ENSG00000136240	15271	-0.63834	0.163147	-3.91267	9.12795e-05	0.000855028	KDELR2
ENSG00000136274	300.984	1.02323	0.266581	3.83836	0.000123857	0.00111334	NACAD
ENSG00000136327	21.583	7.90419	1.6506	4.78867	1.67894e-06	2.48157e-05	NKX2-8
ENSG00000136367	834.404	0.556883	0.220017	2.5311	0.0113707	0.0467084	ZFHX2
ENSG00000136379	1153.14	0.638589	0.184505	3.4611	0.000537975	0.00389949	ABHD17C
ENSG00000136383	40547.3	-0.725827	0.180787	-4.01482	5.94918e-05	0.000587173	ALPK3
ENSG00000136463	2468.95	-0.583958	0.166693	-3.50319	0.000459718	0.00341415	TACO1
ENSG00000136490	3313.29	-0.517715	0.167362	-3.09338	0.00197891	0.0113677	LIMD2
ENSG00000136492	2182.63	0.78335	0.170252	4.60113	4.20202e-06	5.65375e-05	BRIP1
ENSG00000136546	182.386	2.75857	0.345327	7.98827	1.36851e-15	9.55292e-14	SCN7A
ENSG00000136653	8345.71	-0.687507	0.151283	-4.54452	5.50606e-06	7.1888e-05	NA
ENSG00000136682	3823.97	-0.633038	0.180195	-3.51307	0.000442966	0.00330833	CBWD2
ENSG00000136715	4767.48	-0.566365	0.156866	-3.61051	0.000305599	0.00241364	SAP130
ENSG00000136720	2854.51	0.874522	0.179568	4.87013	1.11522e-06	1.72301e-05	HS6ST1
ENSG00000136770	4671.86	0.864363	0.163423	5.2891	1.22921e-07	2.35712e-06	DNAJC1
ENSG00000136802	9455.2	0.642748	0.148735	4.32143	1.55019e-05	0.000180353	LRRC8A
ENSG00000136830	10213.9	0.545898	0.159326	3.42629	0.000611885	0.00435464	FAM129B
ENSG00000136840	1960.24	-0.899338	0.179762	-5.00294	5.6462e-07	9.39597e-06	ST6GALNAC4
ENSG00000136842	12957.5	-0.630868	0.152137	-4.14671	3.37291e-05	0.000357059	TMOD1
ENSG00000136856	4486.57	0.72952	0.162198	4.49772	6.86847e-06	8.7515e-05	SLC2A8
ENSG00000136859	647.085	-0.687634	0.203213	-3.38381	0.000714868	0.00496069	ANGPTL2
ENSG00000136866	790.032	-0.748636	0.197507	-3.79043	0.000150384	0.00131873	ZFP37
ENSG00000136868	9816.03	-0.542195	0.15399	-3.52098	0.000429963	0.00322487	SLC31A1
ENSG00000136943	22646.1	1.44484	0.153767	9.39633	5.65016e-21	7.7101e-19	CTSV
ENSG00000136982	781.455	0.910251	0.199953	4.55234	5.30536e-06	6.96114e-05	DSCC1
ENSG00000136997	1980.55	1.36734	0.189742	7.20633	5.7482e-13	2.71385e-11	MYC
ENSG00000137094	5393.71	0.514849	0.180891	2.84618	0.00442473	0.0220154	DNAJB5
ENSG00000137101	117.85	1.2747	0.382908	3.32899	0.000871608	0.00585622	CD72
ENSG00000137133	1521.69	-0.557767	0.177143	-3.14868	0.00164011	0.00976905	HINT2
ENSG00000137142	2351.67	2.13454	0.240962	8.85841	8.11647e-19	8.80367e-17	IGFBPL1
ENSG00000137168	6689.42	-0.606901	0.167376	-3.62598	0.00028787	0.00229845	PPIL1
ENSG00000137193	3198.9	1.26574	0.165628	7.64208	2.13739e-14	1.23858e-12	PIM1
ENSG00000137203	5660.93	0.623097	0.191902	3.24695	0.00116651	0.00740238	TFAP2A
ENSG00000137210	7056.74	-0.5157	0.194467	-2.65187	0.00800485	0.0354652	TMEM14B
ENSG00000137221	3457.15	0.633606	0.175646	3.60728	0.000309421	0.00243292	TJAP1
ENSG00000137261	327.995	-0.736262	0.281451	-2.61596	0.00889779	0.0385729	KIAA0319
ENSG00000137269	2801.56	0.926406	0.161677	5.72997	1.0045e-08	2.34764e-07	LRRC1
ENSG00000137285	1129.25	-0.770744	0.224127	-3.43887	0.000584143	0.00418679	TUBB2B
ENSG00000137393	292.433	1.32526	0.313914	4.22174	2.42422e-05	0.000267474	RNF144B
ENSG00000137414	5237.49	-0.587864	0.166403	-3.53277	0.000411232	0.00310975	FAM8A1
ENSG00000137474	951.724	1.49713	0.209523	7.14542	8.97239e-13	4.11659e-11	MYO7A
ENSG00000137494	851.97	-0.93519	0.193537	-4.8321	1.35099e-06	2.04837e-05	ANKRD42
ENSG00000137502	1247.26	-0.953489	0.19068	-5.00045	5.71954e-07	9.51054e-06	RAB30
ENSG00000137507	3923.2	1.05393	0.196559	5.36192	8.23423e-08	1.62616e-06	LRRC32
ENSG00000137513	2793.61	-0.502707	0.159824	-3.14538	0.00165872	0.0098605	NARS2
ENSG00000137573	3254.61	2.59068	0.546115	4.74383	2.09712e-06	3.02979e-05	SULF1
ENSG00000137642	5830.68	1.28055	0.210345	6.08786	1.1443e-09	3.19725e-08	SORL1
ENSG00000137709	78.5458	1.23484	0.46952	2.63	0.00853853	0.0373987	POU2F3
ENSG00000137720	1488.35	0.646286	0.198377	3.25786	0.00112255	0.0071738	C11orf1
ENSG00000137727	142.392	3.23565	0.389433	8.30861	9.68315e-17	7.67073e-15	ARHGAP20
ENSG00000137747	549.704	2.2689	0.247989	9.14922	5.73452e-20	7.09303e-18	TMPRSS13
ENSG00000137801	103995	2.94784	0.156034	18.8923	1.31905e-79	4.64988e-76	THBS1
ENSG00000137804	2802.01	0.640777	0.209698	3.05571	0.0022453	0.0126002	NUSAP1
ENSG00000137806	984.929	-0.585022	0.186213	-3.14167	0.00167985	0.00994971	NDUFAF1
ENSG00000137807	5076.88	0.773503	0.175161	4.41595	1.00566e-05	0.000122393	KIF23
ENSG00000137809	225.987	-1.15106	0.375109	-3.0686	0.00215062	0.0121658	ITGA11
ENSG00000137817	5385.54	0.545401	0.164155	3.32248	0.000892201	0.00596742	PARP6
ENSG00000137819	327.161	1.13358	0.264222	4.29028	1.78451e-05	0.000203912	PAQR5
ENSG00000137841	1346.16	1.02366	0.226217	4.52513	6.03592e-06	7.79401e-05	PLCB2
ENSG00000137843	736.624	1.9503	0.223172	8.739	2.35184e-18	2.3464e-16	PAK6
ENSG00000137872	8871.52	-1.18526	0.156897	-7.55441	4.20778e-14	2.35446e-12	SEMA6D
ENSG00000137962	17563.7	1.2632	0.185873	6.79601	1.07554e-11	4.19718e-10	ARHGAP29
ENSG00000137970	27342.2	0.533833	0.182744	2.92121	0.00348671	0.0181331	RPL7P9
ENSG00000137992	3427.19	-0.616393	0.156974	-3.92672	8.61106e-05	0.000815275	DBT
ENSG00000138030	264.259	-0.689753	0.270644	-2.54856	0.0108169	0.0449749	KHK
ENSG00000138031	920.961	1.23937	0.263584	4.70199	2.57637e-06	3.64989e-05	ADCY3
ENSG00000138061	1147.29	-1.51383	0.210201	-7.20182	5.94162e-13	2.79891e-11	CYP1B1
ENSG00000138107	13096.5	-0.741127	0.145742	-5.0852	3.67237e-07	6.38244e-06	ACTR1A
ENSG00000138131	2077.6	0.70017	0.169274	4.13632	3.52923e-05	0.000370639	LOXL4
ENSG00000138166	14031.2	1.56737	0.149908	10.4556	1.38188e-25	3.28406e-23	DUSP5
ENSG00000138175	4434.09	-0.601138	0.186084	-3.23047	0.00123588	0.00776392	ARL3
ENSG00000138180	1213.19	0.550121	0.204593	2.68885	0.0071698	0.0325217	CEP55
ENSG00000138185	2042.53	-0.631818	0.174196	-3.62705	0.00028668	0.00229073	ENTPD1
ENSG00000138315	734.409	-0.89899	0.215275	-4.17601	2.96664e-05	0.00032014	OIT3
ENSG00000138347	1928.16	0.546118	0.183799	2.97128	0.00296559	0.0158803	MYPN
ENSG00000138356	52.6501	1.74377	0.611994	2.84933	0.00438113	0.0218602	AOX1
ENSG00000138378	526.949	1.02733	0.304393	3.375	0.00073816	0.00509557	STAT4
ENSG00000138386	9833.22	1.58087	0.199504	7.924	2.29998e-15	1.5346e-13	NAB1
ENSG00000138399	7831.05	-0.946966	0.15717	-6.02509	1.69011e-09	4.64252e-08	FASTKD1
ENSG00000138411	738.519	-0.56657	0.212695	-2.66376	0.00772718	0.0344805	HECW2
ENSG00000138413	11743.7	-0.964181	0.167847	-5.74441	9.22413e-09	2.18476e-07	IDH1
ENSG00000138434	22489	0.543397	0.171544	3.16767	0.00153664	0.00928877	ITPRID2
ENSG00000138439	957.936	-1.06398	0.190053	-5.5983	2.16459e-08	4.82438e-07	FAM117B
ENSG00000138442	5530.82	-0.750386	0.15474	-4.84933	1.2388e-06	1.89047e-05	WDR12
ENSG00000138449	2620.04	-0.698257	0.217092	-3.21642	0.00129802	0.00807961	SLC40A1
ENSG00000138496	434.57	1.20386	0.263067	4.57625	4.73388e-06	6.2854e-05	PARP9
ENSG00000138606	977.764	0.631091	0.21241	2.9711	0.00296737	0.0158853	SHF
ENSG00000138623	2887.29	0.504173	0.171474	2.94023	0.00327969	0.0172431	SEMA7A
ENSG00000138642	689.546	0.904612	0.216969	4.16931	3.0552e-05	0.000328189	HERC6
ENSG00000138646	754.818	0.765577	0.205872	3.71871	0.000200244	0.00168466	HERC5
ENSG00000138650	432.999	1.73611	0.251741	6.89639	5.33415e-12	2.16967e-10	PCDH10
ENSG00000138658	1698.78	0.570982	0.185868	3.07197	0.00212651	0.012052	ZGRF1
ENSG00000138660	2556.72	-0.557313	0.178337	-3.12506	0.0017777	0.0104127	AP1AR
ENSG00000138670	1012.09	1.30558	0.208371	6.26563	3.71316e-10	1.13493e-08	RASGEF1B
ENSG00000138675	23.3344	2.47004	0.899987	2.74452	0.00605989	0.0284765	FGF5
ENSG00000138678	1217.88	0.727952	0.198462	3.66796	0.000244494	0.0020036	GPAT3
ENSG00000138698	3748.53	-0.606338	0.171235	-3.54097	0.000398653	0.00303036	RAP1GDS1
ENSG00000138722	205.708	-2.52482	0.346452	-7.28763	3.15457e-13	1.5553e-11	MMRN1
ENSG00000138738	2469.45	0.54471	0.172784	3.15255	0.00161849	0.00966481	PRDM5
ENSG00000138741	1220.5	-0.652754	0.181817	-3.59017	0.000330467	0.00256975	TRPC3
ENSG00000138744	849.644	-0.788581	0.204696	-3.85246	0.000116938	0.00106198	NAAA
ENSG00000138756	1890.44	0.760638	0.171535	4.43431	9.23689e-06	0.000113719	BMP2K
ENSG00000138759	13259	0.608436	0.160924	3.78088	0.000156275	0.00135967	FRAS1
ENSG00000138764	4441.44	1.06282	0.196865	5.39872	6.71183e-08	1.34616e-06	CCNG2
ENSG00000138772	26782.6	0.770752	0.178738	4.3122	1.61637e-05	0.000186819	ANXA3
ENSG00000138792	4867.24	1.10147	0.187552	5.87288	4.28287e-09	1.08099e-07	ENPEP
ENSG00000138795	1011.44	-0.804336	0.201706	-3.98766	6.67277e-05	0.000651597	LEF1
ENSG00000138829	170002	-0.882574	0.16097	-5.48285	4.18537e-08	8.79831e-07	FBN2
ENSG00000138867	8488.29	-0.582444	0.155581	-3.74366	0.00018136	0.00154364	GUCD1
ENSG00000139055	864.984	2.31591	0.238468	9.71162	2.6903e-22	4.55221e-20	ERP27
ENSG00000139132	977.693	0.917579	0.189767	4.83528	1.32955e-06	2.01732e-05	FGD4
ENSG00000139144	100.878	1.52939	0.417058	3.6671	0.00024532	0.00200959	PIK3C2G
ENSG00000139160	251.613	-0.80047	0.295235	-2.7113	0.00670195	0.0308225	ETFBKMT
ENSG00000139163	6150.2	-0.558419	0.202073	-2.76346	0.00571926	0.0271899	ETNK1
ENSG00000139173	1558.74	-0.76116	0.177539	-4.28727	1.80879e-05	0.000206352	TMEM117
ENSG00000139178	1447.35	0.741383	0.192166	3.85803	0.000114305	0.00104194	C1RL
ENSG00000139182	4909.89	0.566272	0.173656	3.26089	0.00111064	0.00710776	CLSTN3
ENSG00000139194	109.897	1.26611	0.435916	2.90449	0.00367856	0.0189446	RBP5
ENSG00000139233	1714.03	-0.553995	0.210549	-2.63119	0.00850872	0.0372836	LLPH
ENSG00000139269	733.704	1.83182	0.61325	2.98707	0.00281662	0.0152247	INHBE
ENSG00000139289	6283.39	2.24736	0.167149	13.4452	3.28523e-41	2.10563e-38	PHLDA1
ENSG00000139291	1654.19	-0.788459	0.170706	-4.61882	3.85924e-06	5.23584e-05	TMEM19
ENSG00000139318	6471.74	0.774789	0.159885	4.84591	1.2603e-06	1.9205e-05	DUSP6
ENSG00000139329	43137.4	1.85071	0.498768	3.71056	0.0002068	0.00173435	LUM
ENSG00000139354	439.701	0.854097	0.268886	3.17642	0.00149103	0.00905708	GAS2L3
ENSG00000139364	465.005	-0.940136	0.239218	-3.93003	8.49346e-05	0.000805222	TMEM132B
ENSG00000139428	2787.56	-1.05933	0.161915	-6.5425	6.04999e-11	2.1151e-09	MMAB
ENSG00000139433	1973.2	-0.540397	0.171137	-3.15769	0.00159026	0.00953657	GLTP
ENSG00000139438	2259.51	-1.25211	0.218799	-5.72266	1.04871e-08	2.44813e-07	FAM222A
ENSG00000139508	1079.23	-1.20988	0.193399	-6.2559	3.95239e-10	1.20111e-08	SLC46A3
ENSG00000139514	28902	1.37517	0.153247	8.97357	2.87055e-19	3.29973e-17	SLC7A1
ENSG00000139531	2502.83	-1.0143	0.168551	-6.01775	1.76863e-09	4.81446e-08	SUOX
ENSG00000139597	879.325	1.65701	0.222418	7.44999	9.33452e-14	5.04947e-12	N4BP2L1
ENSG00000139618	1660.75	1.28761	0.186341	6.90994	4.84867e-12	1.99522e-10	BRCA2
ENSG00000139629	4286.88	1.40459	0.183958	7.63534	2.25217e-14	1.29445e-12	GALNT6
ENSG00000139631	1245.2	0.632869	0.210774	3.00259	0.00267689	0.014585	CSAD
ENSG00000139637	2488.73	-0.512201	0.16269	-3.14832	0.00164212	0.00977552	C12orf10
ENSG00000139679	221.098	-1.07814	0.329412	-3.27292	0.00106442	0.006863	LPAR6
ENSG00000139714	95.5007	1.08832	0.430514	2.52796	0.0114727	0.0470124	MORN3
ENSG00000139737	945.488	-0.657612	0.197137	-3.33582	0.000850485	0.00573799	SLAIN1
ENSG00000139767	202.509	-2.06909	0.324841	-6.36954	1.89592e-10	6.12224e-09	SRRM4
ENSG00000139832	925.808	1.68169	0.190746	8.81639	1.18214e-18	1.24396e-16	RAB20
ENSG00000139835	576.968	0.719484	0.221219	3.25236	0.00114451	0.0072841	GRTP1
ENSG00000139880	2129.18	0.86481	0.208256	4.15262	3.28686e-05	0.000348823	CDH24
ENSG00000139910	936.688	-1.21827	0.18983	-6.41771	1.38337e-10	4.55758e-09	NOVA1
ENSG00000139914	1828.85	-0.838647	0.224143	-3.74158	0.00018287	0.00155461	FITM1
ENSG00000139946	371.962	0.93124	0.252217	3.69222	0.000222304	0.00184948	PELI2
ENSG00000139970	112.178	-1.36416	0.428871	-3.18082	0.00146861	0.00894143	RTN1
ENSG00000139973	133.67	1.65377	0.367195	4.50379	6.67527e-06	8.5432e-05	SYT16
ENSG00000139988	14.2512	3.73445	1.32586	2.81663	0.00485299	0.023766	RDH12
ENSG00000139990	9718.02	-0.535277	0.157948	-3.38895	0.000701618	0.00488155	DCAF5
ENSG00000139998	2912.48	0.776274	0.161984	4.79229	1.64889e-06	2.44399e-05	RAB15
ENSG00000140022	568.581	0.623136	0.210747	2.95679	0.00310856	0.0165157	STON2
ENSG00000140044	3039.2	1.25813	0.168976	7.4456	9.65066e-14	5.18074e-12	JDP2
ENSG00000140254	25.9752	3.00857	0.870343	3.45676	0.000546719	0.00395505	DUOXA1
ENSG00000140263	4180.06	-1.07047	0.157094	-6.81424	9.47624e-12	3.7394e-10	SORD
ENSG00000140280	331.075	1.56182	0.25472	6.13153	8.70353e-10	2.49781e-08	LYSMD2
ENSG00000140284	18.5544	3.28876	0.989869	3.32242	0.00089239	0.00596742	SLC27A2
ENSG00000140319	34606.1	-0.553202	0.175071	-3.15987	0.00157838	0.0094815	SRP14
ENSG00000140320	4275.31	0.815391	0.163524	4.98637	6.15235e-07	1.01583e-05	BAHD1
ENSG00000140332	2994.6	1.06199	0.158078	6.71817	1.84024e-11	6.93812e-10	TLE3
ENSG00000140350	17610.3	-0.51157	0.153747	-3.32735	0.000876772	0.00588344	ANP32A
ENSG00000140398	850.116	0.819299	0.217019	3.77524	0.000159854	0.00138625	NEIL1
ENSG00000140403	1840.89	-2.06158	0.173865	-11.8573	1.97133e-32	8.01839e-30	DNAJA4
ENSG00000140463	2209.5	-0.543271	0.165228	-3.28802	0.00100896	0.00657439	BBS4
ENSG00000140471	1420.46	-0.571079	0.17407	-3.28074	0.00103537	0.0067124	LINS1
ENSG00000140511	875.888	1.25615	0.224799	5.58787	2.29878e-08	5.08593e-07	HAPLN3
ENSG00000140525	5244.78	0.59356	0.155408	3.81938	0.00013379	0.00118799	FANCI
ENSG00000140534	1422.53	0.594997	0.224152	2.65444	0.00794409	0.035255	TICRR
ENSG00000140548	2997.65	-0.55439	0.161709	-3.42833	0.000607311	0.00432645	ZNF710
ENSG00000140557	460.823	-0.691629	0.230325	-3.00284	0.00267473	0.014577	ST8SIA2
ENSG00000140563	236.97	1.39063	0.344036	4.04212	5.29712e-05	0.000529487	MCTP2
ENSG00000140575	20340.3	0.860242	0.155792	5.52173	3.35674e-08	7.17155e-07	IQGAP1
ENSG00000140600	3043.5	-0.986402	0.181804	-5.42564	5.77473e-08	1.1767e-06	SH3GL3
ENSG00000140682	2635.28	1.06174	0.170103	6.24175	4.32706e-10	1.30373e-08	TGFB1I1
ENSG00000140795	17062.2	-0.665228	0.162738	-4.08772	4.3563e-05	0.000445983	MYLK3
ENSG00000140832	983.229	1.64072	0.226245	7.25198	4.1071e-13	2.0016e-11	MARVELD3
ENSG00000140854	2613.53	-0.542944	0.167813	-3.23542	0.00121466	0.00765533	KATNB1
ENSG00000140873	6515.59	2.48416	0.234221	10.6061	2.79222e-26	7.22809e-24	ADAMTS18
ENSG00000140937	5675.26	-0.927993	0.167908	-5.52679	3.26151e-08	6.97514e-07	CDH11
ENSG00000140990	7450.38	-0.560847	0.173748	-3.22794	0.00124686	0.00781866	NDUFB10
ENSG00000141013	287.997	-0.892545	0.272433	-3.2762	0.00105214	0.00680754	GAS8
ENSG00000141034	1585.25	-0.672742	0.170209	-3.95245	7.7355e-05	0.000743022	GID4
ENSG00000141052	37926.3	-0.827945	0.144349	-5.73572	9.7098e-09	2.28445e-07	MYOCD
ENSG00000141150	7115.65	-0.541862	0.155982	-3.47389	0.00051298	0.00374656	NA
ENSG00000141161	35548.7	-0.572808	0.147709	-3.87794	0.000105345	0.000969188	UNC45B
ENSG00000141232	1944.42	-0.942784	0.187525	-5.02752	4.96857e-07	8.3804e-06	TOB1
ENSG00000141338	451.209	0.840705	0.277302	3.03173	0.00243155	0.0134668	ABCA8
ENSG00000141349	3825.16	-0.659237	0.155421	-4.24161	2.21921e-05	0.000247827	G6PC3
ENSG00000141367	46962.5	-0.612112	0.144276	-4.24264	2.20901e-05	0.000246819	CLTC
ENSG00000141449	4095.69	0.759988	0.166212	4.5724	4.82174e-06	6.38602e-05	GREB1L
ENSG00000141480	906.757	0.693506	0.194268	3.56985	0.000357188	0.00275123	ARRB2
ENSG00000141526	5653.86	-1.35	0.170179	-7.93281	2.14237e-15	1.4431e-13	SLC16A3
ENSG00000141569	1393.51	-0.9831	0.200838	-4.89498	9.83154e-07	1.54722e-05	TRIM65
ENSG00000141570	973.792	-0.608559	0.222832	-2.73102	0.00631392	0.0293821	CBX8
ENSG00000141622	202.353	-0.771312	0.299994	-2.57109	0.0101378	0.0427054	RNF165
ENSG00000141682	804.592	0.780929	0.262793	2.97165	0.00296202	0.0158687	PMAIP1
ENSG00000141696	4501.54	-0.766566	0.162939	-4.70463	2.54333e-06	3.61033e-05	P3H4
ENSG00000141744	540.383	-1.03573	0.221731	-4.67114	2.99534e-06	4.18734e-05	PNMT
ENSG00000141753	3365.64	-0.72474	0.182673	-3.96743	7.26529e-05	0.000703112	IGFBP4
ENSG00000142046	352.371	0.93451	0.249995	3.73812	0.000185403	0.00157299	TMEM91
ENSG00000142065	1009.72	-0.629897	0.183822	-3.42667	0.000611038	0.00435007	ZFP14
ENSG00000142102	4409.03	1.34108	0.242054	5.54039	3.018e-08	6.50701e-07	PGGHG
ENSG00000142149	3027.52	0.677069	0.172882	3.91638	8.98899e-05	0.000845381	HUNK
ENSG00000142178	5735.36	1.3889	0.165886	8.3726	5.63591e-17	4.71166e-15	SIK1
ENSG00000142188	3385.8	-0.612716	0.155838	-3.93174	8.43317e-05	0.000800583	TMEM50B
ENSG00000142197	3842.43	0.886629	0.166764	5.31666	1.05687e-07	2.05081e-06	DOP1B
ENSG00000142235	419.513	1.27813	0.27693	4.61536	3.92415e-06	5.31368e-05
ENSG00000142273	95.0639	3.14741	0.493999	6.3713	1.87435e-10	6.06182e-09	CBLC
ENSG00000142279	2737.04	1.0179	0.170711	5.9627	2.48104e-09	6.55956e-08	WTIP
ENSG00000142347	79.2023	1.74995	0.492778	3.55119	0.00038349	0.00292929	MYO1F
ENSG00000142408	318.956	0.820259	0.303351	2.70399	0.00685115	0.0313232	CACNG8
ENSG00000142449	6080.78	1.18055	0.21707	5.43855	5.37166e-08	1.102e-06	FBN3
ENSG00000142459	2482.14	-0.594135	0.197807	-3.00361	0.00266794	0.0145475	EVI5L
ENSG00000142541	27194.4	0.579445	0.177233	3.2694	0.00107775	0.0069284	RPL13A
ENSG00000142546	4775.05	-0.501573	0.154885	-3.23836	0.00120218	0.00758574	NOSIP
ENSG00000142552	320.749	-1.33449	0.280413	-4.759	1.94552e-06	2.83986e-05	RCN3
ENSG00000142611	720.694	-0.846241	0.241474	-3.50448	0.000457508	0.00340012	PRDM16
ENSG00000142627	7661.55	1.44905	0.154897	9.35496	8.36292e-21	1.12665e-18	EPHA2
ENSG00000142655	2184.4	-0.555474	0.167545	-3.31536	0.000915239	0.00608557	PEX14
ENSG00000142686	898.904	0.665549	0.19674	3.38289	0.000717274	0.00497575	C1orf216
ENSG00000142694	407.041	0.782781	0.256429	3.05262	0.00226851	0.0126901	EVA1B
ENSG00000142731	1919.81	0.617439	0.189541	3.25754	0.00112382	0.00717905	PLK4
ENSG00000142733	1305.22	1.14678	0.20156	5.68954	1.27384e-08	2.91907e-07	MAP3K6
ENSG00000142871	32960.5	1.51213	0.159054	9.50703	1.96178e-21	2.9428e-19	CCN1
ENSG00000142910	2929.58	1.19661	0.219454	5.45269	4.96129e-08	1.02577e-06	TINAGL1
ENSG00000142949	36360	0.787617	0.171426	4.59449	4.33812e-06	5.82596e-05	PTPRF
ENSG00000143036	836.419	0.95763	0.213303	4.48953	7.13794e-06	9.0621e-05	SLC44A3
ENSG00000143127	301.631	1.38562	0.281066	4.92988	8.22805e-07	1.31643e-05	ITGA10
ENSG00000143153	58889.2	-0.751939	0.162491	-4.62756	3.70003e-06	5.05225e-05	ATP1B1
ENSG00000143171	4470.44	-1.31986	0.16531	-7.98411	1.41544e-15	9.84799e-14	RXRG
ENSG00000143179	4545.96	0.564233	0.167631	3.36592	0.000762883	0.00523208	UCK2
ENSG00000143195	5894.62	0.763494	0.154652	4.93686	7.93921e-07	1.27601e-05	ILDR2
ENSG00000143198	16339.9	-0.50826	0.1632	-3.11435	0.00184352	0.010718	MGST3
ENSG00000143199	448.501	0.848789	0.242649	3.49802	0.000468729	0.0034701	ADCY10
ENSG00000143217	1170.89	1.17361	0.180726	6.49384	8.36775e-11	2.85462e-09	NECTIN4
ENSG00000143228	1180.84	0.735007	0.200443	3.66692	0.000245491	0.00201021	NUF2
ENSG00000143248	16851.5	-1.3334	0.19686	-6.77336	1.25827e-11	4.86538e-10	RGS5
ENSG00000143318	2282.89	-1.63897	0.17018	-9.63084	5.9245e-22	9.49311e-20	CASQ1
ENSG00000143320	15843.7	-0.66642	0.151034	-4.41239	1.02235e-05	0.000124203	CRABP2
ENSG00000143322	4978.1	0.569308	0.157593	3.61254	0.000303218	0.00240111	ABL2
ENSG00000143333	4425.44	0.641086	0.175547	3.65195	0.00026026	0.00211153	RGS16
ENSG00000143341	6711.23	1.02787	0.223927	4.59021	4.42797e-06	5.93887e-05	HMCN1
ENSG00000143363	4181.66	-0.680117	0.158742	-4.28442	1.83216e-05	0.00020883	PRUNE1
ENSG00000143367	3774.59	1.20537	0.160238	7.52242	5.37708e-14	2.96947e-12	TUFT1
ENSG00000143374	3032.27	-0.563849	0.180711	-3.12017	0.00180745	0.0105665	TARS2
ENSG00000143375	9161.21	1.44332	0.185816	7.76749	8.00596e-15	4.98042e-13	CGN
ENSG00000143382	6544.17	1.04427	0.19122	5.46109	4.73232e-08	9.8227e-07	ADAMTSL4
ENSG00000143384	26093.4	0.626065	0.155211	4.03365	5.4917e-05	0.000546612	MCL1
ENSG00000143409	1457.91	-0.76094	0.17442	-4.3627	1.28466e-05	0.000152223	MINDY1
ENSG00000143434	1589.13	-0.773824	0.221962	-3.48629	0.000489762	0.00359936	SEMA6C
ENSG00000143450	59.7873	-1.42188	0.511455	-2.78007	0.00543467	0.0261425	OAZ3
ENSG00000143457	2007.3	-0.539129	0.182845	-2.94855	0.00319268	0.0168736	GOLPH3L
ENSG00000143476	1821.66	0.680433	0.184292	3.69215	0.000222365	0.00184948	DTL
ENSG00000143502	1041.86	-0.803455	0.193819	-4.14539	3.39237e-05	0.00035894	SUSD4
ENSG00000143507	1917.93	-0.74011	0.204124	-3.62579	0.000288081	0.00229845	DUSP10
ENSG00000143578	1283.53	0.661698	0.182229	3.63113	0.000282188	0.00226167	CREB3L4
ENSG00000143590	116.587	-1.34594	0.391473	-3.43815	0.000585694	0.00419506	EFNA3
ENSG00000143595	660.148	-1.25138	0.205234	-6.09735	1.07842e-09	3.02916e-08	AQP10
ENSG00000143674	212.432	1.21057	0.296414	4.08404	4.42589e-05	0.000452232	MAP3K21
ENSG00000143761	40606.9	-0.596233	0.145766	-4.09033	4.30761e-05	0.000441321	ARF1
ENSG00000143768	2405.34	-3.10143	0.187229	-16.5649	1.24916e-61	2.03239e-58	LEFTY2
ENSG00000143816	776.404	0.518068	0.206374	2.51034	0.0120617	0.0488261	WNT9A
ENSG00000143845	1002.4	0.560236	0.185615	3.01827	0.00254218	0.0139882	ETNK2
ENSG00000143847	4141.31	-1.07718	0.22261	-4.83884	1.30598e-06	1.98439e-05	PPFIA4
ENSG00000143850	5000.18	1.02099	0.161395	6.32602	2.51563e-10	7.90386e-09	PLEKHA6
ENSG00000143867	613.164	1.69995	0.235077	7.23147	4.77777e-13	2.29149e-11	OSR1
ENSG00000143891	2512.66	-0.740792	0.162923	-4.54687	5.44483e-06	7.12647e-05	GALM
ENSG00000143942	272.511	-0.7708	0.291404	-2.64512	0.00816609	0.0360662	CHAC2
ENSG00000144026	2404.08	0.589819	0.198802	2.96687	0.00300846	0.0160931	ZNF514
ENSG00000144120	1182.02	-0.579023	0.180148	-3.21415	0.0013083	0.00812447	TMEM177
ENSG00000144152	149.676	1.25986	0.380625	3.30998	0.000933035	0.00617479	FBLN7
ENSG00000144218	1994.54	-0.834244	0.168605	-4.94791	7.50165e-07	1.21601e-05	AFF3
ENSG00000144227	950.287	0.857197	0.207234	4.13637	3.52839e-05	0.000370639	NXPH2
ENSG00000144228	4123.07	1.16767	0.196852	5.93169	2.99828e-09	7.85832e-08	SPOPL
ENSG00000144230	215.552	1.34563	0.372853	3.60903	0.000307348	0.00241842	GPR17
ENSG00000144320	4230.97	-0.775059	0.174542	-4.44053	8.97363e-06	0.000110995	LNPK
ENSG00000144331	209.783	-0.843349	0.298583	-2.8245	0.00473538	0.0232601	ZNF385B
ENSG00000144357	11699.9	-0.598447	0.146803	-4.07653	4.57135e-05	0.000466194	UBR3
ENSG00000144381	58617.1	-0.591622	0.154264	-3.83512	0.000125502	0.00112478	HSPD1
ENSG00000144395	947.148	0.832203	0.231294	3.59803	0.000320637	0.00250713	CCDC150
ENSG00000144406	450.24	1.23773	0.235293	5.26035	1.43779e-07	2.72253e-06	UNC80
ENSG00000144455	1502.04	0.519963	0.177257	2.93339	0.00335278	0.0175525	SUMF1
ENSG00000144476	4513.85	0.832242	0.164814	5.04957	4.42805e-07	7.53481e-06	ACKR3
ENSG00000144488	146.752	-1.64215	0.429352	-3.82472	0.000130923	0.00116645	ESPNL
ENSG00000144554	2081.59	0.744897	0.182712	4.07689	4.56428e-05	0.000465698	FANCD2
ENSG00000144559	1816.11	-0.543281	0.184493	-2.94473	0.00323235	0.0170493	TAMM41
ENSG00000144619	353.138	1.21856	0.274661	4.43658	9.13974e-06	0.000112852	CNTN4
ENSG00000144645	669.071	-0.556419	0.202279	-2.75075	0.00594594	0.028047	OSBPL10
ENSG00000144655	3573.17	1.77215	0.159749	11.0934	1.35086e-28	4.3291e-26	CSRNP1
ENSG00000144668	1873.22	-0.608679	0.194013	-3.13731	0.00170504	0.0100567	ITGA9
ENSG00000144677	3985.38	0.774086	0.155935	4.96416	6.90003e-07	1.12784e-05	CTDSPL
ENSG00000144712	2343.24	-0.801775	0.17698	-4.5303	5.88995e-06	7.62413e-05	CAND2
ENSG00000144724	4492.98	0.672576	0.158173	4.25215	2.11725e-05	0.000237318	PTPRG
ENSG00000144736	2777.09	-0.762262	0.164183	-4.64275	3.43806e-06	4.7312e-05	SHQ1
ENSG00000144746	9884.34	-0.890978	0.207482	-4.29424	1.75294e-05	0.000200848	ARL6IP5
ENSG00000144802	2733.47	0.50665	0.168768	3.00206	0.00268161	0.0145994	NFKBIZ
ENSG00000144815	1588.92	-0.749772	0.180061	-4.16398	3.12748e-05	0.000334933	NXPE3
ENSG00000144824	10163.8	0.671667	0.216232	3.10624	0.00189485	0.0109613	PHLDB2
ENSG00000144827	2528.94	-0.659528	0.18457	-3.57332	0.000352483	0.00272193	ABHD10
ENSG00000144834	19.6669	2.78964	0.969389	2.87773	0.00400543	0.0203212	TAGLN3
ENSG00000144847	179.154	1.00596	0.34748	2.89503	0.00379119	0.0194111	IGSF11
ENSG00000144893	724.78	0.931563	0.231306	4.02741	5.63942e-05	0.000559734	MED12L
ENSG00000144959	772.215	-0.791537	0.25122	-3.15077	0.0016284	0.00970481	NCEH1
ENSG00000145022	2561.57	-0.571723	0.164051	-3.48504	0.000492068	0.00361379	TCTA
ENSG00000145040	102.516	-1.13947	0.400599	-2.84441	0.00444944	0.0221279	UCN2
ENSG00000145103	28.6288	2.18715	0.746922	2.92822	0.00340914	0.0177953	ILDR1
ENSG00000145147	6241.33	0.721229	0.193631	3.72477	0.000195494	0.00164782	SLIT2
ENSG00000145192	28.77	3.125	0.843292	3.70571	0.000210798	0.0017625	AHSG
ENSG00000145198	62.2298	2.57487	0.553907	4.64856	3.34257e-06	4.61179e-05	VWA5B2
ENSG00000145214	1372.05	0.603696	0.222688	2.71094	0.0067092	0.0308313	DGKQ
ENSG00000145217	118.105	1.1369	0.427506	2.65937	0.0078286	0.0348228	SLC26A1
ENSG00000145284	672.805	1.25147	0.273663	4.57305	4.80664e-06	6.37001e-05	SCD5
ENSG00000145335	1263.62	-0.853248	0.195441	-4.36575	1.26686e-05	0.000150451	SNCA
ENSG00000145349	15743.5	-0.512362	0.149343	-3.43078	0.000601854	0.00429047	CAMK2D
ENSG00000145354	2900.12	-0.652254	0.22559	-2.89132	0.00383625	0.0196134	CISD2
ENSG00000145362	12949.9	-0.888404	0.149819	-5.92984	3.03221e-09	7.93741e-08	ANK2
ENSG00000145365	181.486	-1.15181	0.316082	-3.64401	0.000268424	0.00216778	TIFA
ENSG00000145384	247.73	-0.820255	0.324191	-2.53015	0.0114012	0.0468156	FABP2
ENSG00000145494	9992.12	-0.887678	0.153338	-5.78904	7.07891e-09	1.71901e-07	NDUFS6
ENSG00000145626	56.5006	1.93375	0.530618	3.64434	0.000268079	0.00216583	UGT3A1
ENSG00000145632	4592.79	1.11854	0.178318	6.27273	3.54769e-10	1.08907e-08	PLK2
ENSG00000145681	22378.3	1.40552	0.200176	7.02142	2.19632e-12	9.48047e-11	HAPLN1
ENSG00000145685	13993	-1.18691	0.159354	-7.44825	9.45852e-14	5.09051e-12	LHFPL2
ENSG00000145703	1056.77	0.564362	0.183884	3.06912	0.00214693	0.0121481	IQGAP2
ENSG00000145730	84412.4	-0.56114	0.144599	-3.88065	0.000104177	0.000960526	PAM
ENSG00000145743	2657.44	-0.63198	0.169955	-3.71852	0.000200397	0.00168466	FBXL17
ENSG00000145794	1338.14	-0.957174	0.176822	-5.41321	6.19039e-08	1.25415e-06	MEGF10
ENSG00000145808	1725.28	-0.689083	0.210042	-3.28069	0.00103553	0.0067124	ADAMTS19
ENSG00000145817	8486.41	-0.552424	0.174467	-3.16635	0.00154364	0.00932309	YIPF5
ENSG00000145826	35.4732	2.49918	0.706141	3.5392	0.000401335	0.00304908	LECT2
ENSG00000145934	810.701	0.536982	0.208428	2.57635	0.00998509	0.0421883	TENM2
ENSG00000145936	871.076	-1.30197	0.209521	-6.21402	5.16455e-10	1.53205e-08	KCNMB1
ENSG00000145945	283.864	-0.65665	0.262593	-2.50063	0.0123971	0.049907	FAM50B
ENSG00000145979	2766.01	-0.584528	0.162877	-3.58877	0.000332245	0.00258167	TBC1D7
ENSG00000145990	5683.06	0.734754	0.18074	4.06525	4.79815e-05	0.00048581	GFOD1
ENSG00000146013	137.927	1.55037	0.374531	4.13949	3.48081e-05	0.000366647	GFRA3
ENSG00000146072	17840.8	1.39448	0.149748	9.31217	1.25242e-20	1.64534e-18	TNFRSF21
ENSG00000146166	24.7022	4.59908	1.02946	4.46745	7.91576e-06	9.91862e-05	LGSN
ENSG00000146233	307.135	-0.776097	0.2684	-2.89157	0.00383319	0.0196025	CYP39A1
ENSG00000146243	852.865	-0.588219	0.223106	-2.6365	0.00837666	0.0368194	IRAK1BP1
ENSG00000146250	1101.19	-1.17241	0.24063	-4.87225	1.10335e-06	1.70717e-05	PRSS35
ENSG00000146263	2148.65	0.529662	0.165344	3.2034	0.00135815	0.00837988	MMS22L
ENSG00000146267	266.204	0.797041	0.295489	2.69736	0.00698918	0.0318526	FAXC
ENSG00000146374	1641.75	0.824367	0.260052	3.17001	0.00152432	0.00923771	RSPO3
ENSG00000146376	1090.48	0.687534	0.215553	3.18963	0.00142455	0.00871044	ARHGAP18
ENSG00000146409	2594.19	-0.662502	0.165584	-4.001	6.30757e-05	0.000619366	SLC18B1
ENSG00000146411	787.136	0.706364	0.216738	3.25907	0.00111778	0.00714777	SLC2A12
ENSG00000146426	1726.58	1.1858	0.168633	7.03184	2.03825e-12	8.88886e-11	TIAM2
ENSG00000146555	7682.75	0.845981	0.169315	4.9965	5.83792e-07	9.69214e-06	SDK1
ENSG00000146592	2002.24	0.686648	0.194294	3.53406	0.000409226	0.00310012	CREB5
ENSG00000146648	3637.67	1.18266	0.159599	7.41022	1.26094e-13	6.5852e-12	EGFR
ENSG00000146670	2251.27	0.598819	0.193197	3.09952	0.00193833	0.0111667	CDCA5
ENSG00000146674	42171.6	1.21224	0.166204	7.29367	3.01623e-13	1.49406e-11	IGFBP3
ENSG00000146700	1413.33	0.952147	0.176521	5.39396	6.89214e-08	1.37395e-06	SSC4D
ENSG00000146701	27641.6	-0.838978	0.155398	-5.39891	6.70485e-08	1.34616e-06	MDH2
ENSG00000146830	8752.9	0.745864	0.204358	3.64979	0.000262457	0.00212691	GIGYF1
ENSG00000146904	2684.95	1.09461	0.200395	5.46228	4.70049e-08	9.76622e-07	EPHA1
ENSG00000146938	2077.03	1.10585	0.173916	6.35852	2.03702e-10	6.52804e-09	NLGN4X
ENSG00000146950	6713	0.605905	0.159394	3.80131	0.000143935	0.00126796	SHROOM2
ENSG00000147027	10938.8	0.634913	0.221952	2.86059	0.00422854	0.0211938	TMEM47
ENSG00000147041	8651.33	-0.846206	0.179384	-4.7173	2.38993e-06	3.41319e-05	SYTL5
ENSG00000147065	22931.6	-0.842159	0.148567	-5.66856	1.44005e-08	3.27159e-07	MSN
ENSG00000147081	63.768	1.82364	0.51747	3.52415	0.000424842	0.00319326	AKAP4
ENSG00000147082	346	0.920009	0.262031	3.51108	0.000446296	0.00332967	CCNB3
ENSG00000147100	2380.81	0.736829	0.175538	4.19755	2.6982e-05	0.000294037	SLC16A2
ENSG00000147119	571.589	0.820512	0.210736	3.89355	9.87881e-05	0.000915229	CHST7
ENSG00000147124	2245.15	-0.58035	0.164645	-3.52486	0.000423706	0.00318586	ZNF41
ENSG00000147127	36.9703	-2.23047	0.662762	-3.36542	0.000764273	0.00523482	RAB41
ENSG00000147130	15921.4	-0.541164	0.16545	-3.27087	0.00107219	0.00690136	ZMYM3
ENSG00000147144	4613.49	0.848138	0.171807	4.93658	7.95027e-07	1.27681e-05	CCDC120
ENSG00000147155	4333.1	-0.593662	0.153299	-3.87258	0.000107687	0.000988155	EBP
ENSG00000147166	12266.3	-0.838769	0.152159	-5.51245	3.5387e-08	7.52232e-07	ITGB1BP2
ENSG00000147180	7198.83	0.565381	0.161679	3.49694	0.00047063	0.00348052	ZNF711
ENSG00000147202	3164.26	0.607444	0.183103	3.3175	0.000908279	0.00605804	DIAPH2
ENSG00000147224	10822.5	-0.542381	0.152147	-3.56484	0.000364074	0.00279409	PRPS1
ENSG00000147234	266.939	0.756391	0.280461	2.69696	0.00699766	0.0318844	FRMPD3
ENSG00000147262	29.2624	2.33491	0.759995	3.07227	0.00212435	0.0120429	GPR119
ENSG00000147383	4482.67	-0.800614	0.156274	-5.12316	3.00454e-07	5.3313e-06	NSDHL
ENSG00000147400	5887.14	-0.615987	0.172039	-3.5805	0.000342943	0.00265699	CETN2
ENSG00000147402	46.3031	1.6093	0.602902	2.66925	0.00760208	0.0340588	NA
ENSG00000147408	325.372	0.956747	0.28975	3.30197	0.000960081	0.00632213	CSGALNACT1
ENSG00000147439	1922.38	0.662848	0.178249	3.71867	0.000200274	0.00168466	BIN3
ENSG00000147509	187.204	0.812861	0.312359	2.60233	0.00925931	0.0397571	RGS20
ENSG00000147526	13728.3	1.04437	0.147991	7.05702	1.70111e-12	7.54006e-11	TACC1
ENSG00000147536	1346.91	0.626402	0.188568	3.32188	0.000894129	0.00597527	GINS4
ENSG00000147573	31657	0.510227	0.188172	2.71149	0.00669811	0.030818	TRIM55
ENSG00000147613	225.636	-2.33762	0.336701	-6.94272	3.84627e-12	1.59828e-10	PSKH2
ENSG00000147642	154.875	2.43942	0.356905	6.83494	8.2041e-12	3.28025e-10	SYBU
ENSG00000147676	1181.03	1.66056	0.226414	7.33419	2.23062e-13	1.13141e-11	MAL2
ENSG00000147684	9458.37	-0.577031	0.160289	-3.59994	0.000318294	0.00249066	NDUFB9
ENSG00000147724	277.835	-0.988978	0.290131	-3.40873	0.000652664	0.00460303	FAM135B
ENSG00000147804	418.743	-1.67477	0.237121	-7.06294	1.63021e-12	7.2438e-11	SLC39A4
ENSG00000147852	6009.82	0.967401	0.152056	6.36213	1.98978e-10	6.38633e-09	VLDLR
ENSG00000147883	1000.14	-1.68029	0.192839	-8.7134	2.94904e-18	2.90117e-16	CDKN2B
ENSG00000148019	4979.27	0.505906	0.154794	3.26826	0.00108212	0.00695256	CEP78
ENSG00000148053	12195.7	2.39698	0.512776	4.67453	2.9463e-06	4.12424e-05	NTRK2
ENSG00000148120	2682.41	1.52003	0.1692	8.98362	2.62006e-19	3.02824e-17	C9orf3
ENSG00000148143	4436.71	0.558186	0.157461	3.54492	0.000392738	0.00299034	ZNF462
ENSG00000148154	6904.86	0.850465	0.201211	4.22674	2.37099e-05	0.000262834	UGCG
[truncated: 2,584 more rows]

## Sheet: cardiomyocytes_control_patient
Differentially regulated genes iPS derived cardiomyocytes (comparison between control and patient cells) cells
Ensembl Gene ID	baseMean	log2FoldChange	lfcSE	stat	pvalue	padj	Gene_name
ENSG00000000419	4764.98	-0.611123	0.116024	-5.26722	1.38507e-07	1.3241e-06	DPM1
ENSG00000000460	812.318	-0.699603	0.221459	-3.15906	0.00158277	0.00617958	C1orf112
ENSG00000001461	3502.98	0.79222	0.132022	6.00065	1.96524e-09	2.58105e-08	NIPAL3
ENSG00000001561	1909.55	0.561163	0.143458	3.91168	9.16561e-05	0.000495196	ENPP4
ENSG00000002587	85.1443	-2.09963	0.487283	-4.30885	1.64105e-05	0.000105337	HS3ST1
ENSG00000002834	13400.7	-1.34032	0.113357	-11.8239	2.93699e-32	2.60334e-30	LASP1
ENSG00000003096	2408.93	0.771643	0.175193	4.40453	1.06013e-05	7.06329e-05	KLHL13
ENSG00000003147	4234.34	0.68314	0.140088	4.87652	1.07974e-06	8.82545e-06	ICA1
ENSG00000003249	657.417	-0.722612	0.172062	-4.19971	2.67259e-05	0.000163398	DBNDD1
ENSG00000003400	130.054	-0.955227	0.377017	-2.53365	0.0112882	0.0336182	CASP10
ENSG00000003402	14525.7	0.742114	0.0989722	7.49821	6.46949e-14	1.4581e-12	CFLAR
ENSG00000003987	225.427	-0.756087	0.278772	-2.71221	0.00668364	0.0215113	MTMR7
ENSG00000004059	8190.53	-0.53842	0.104833	-5.13599	2.80664e-07	2.5472e-06	ARF5
ENSG00000004399	5115.97	-1.10813	0.168018	-6.5953	4.24395e-11	6.93096e-10	PLXND1
ENSG00000004478	13290.1	0.675349	0.0946361	7.13627	9.59001e-13	1.92606e-11	FKBP4
ENSG00000004700	3020.86	-0.693218	0.143499	-4.83082	1.3597e-06	1.09041e-05	RECQL
ENSG00000004776	131.938	-1.6069	0.359766	-4.46653	7.94979e-06	5.43528e-05	HSPB6
ENSG00000004777	714.86	-0.649315	0.181678	-3.57398	0.000351601	0.0016492	ARHGAP33
ENSG00000004799	2052.6	1.06131	0.210075	5.05206	4.37075e-07	3.8283e-06	PDK4
ENSG00000004948	63.9673	-2.02592	0.545325	-3.71506	0.000203155	0.00101074	CALCR
ENSG00000005001	139.143	-5.3166	0.557359	-9.53892	1.44324e-21	6.27445e-20	PRSS22
ENSG00000005059	335.646	-1.03464	0.235451	-4.39427	1.11145e-05	7.37e-05	MCUB
ENSG00000005075	2645.1	-0.548104	0.117591	-4.6611	3.14526e-06	2.34609e-05	POLR2J
ENSG00000005102	105.271	-2.38633	0.434815	-5.48815	4.06163e-08	4.25589e-07	MEOX1
ENSG00000005448	2267.77	0.832708	0.130368	6.38737	1.68766e-10	2.55492e-09	WDR54
ENSG00000005471	920.562	0.685394	0.211851	3.23527	0.00121528	0.00489409	ABCB4
ENSG00000005483	10840.7	0.694241	0.0960127	7.23072	4.8045e-13	9.9769e-12	KMT2E
ENSG00000005884	10915.9	-1.73006	0.117667	-14.703	6.16545e-49	1.19892e-46	ITGA3
ENSG00000005961	76.4707	2.10399	0.509937	4.12597	3.69168e-05	0.000218513	ITGA2B
ENSG00000006062	602.138	-0.782265	0.184735	-4.23453	2.29032e-05	0.000142598	MAP3K14
ENSG00000006210	266.127	-3.1947	0.314934	-10.144	3.52208e-24	1.89189e-22	CX3CL1
ENSG00000006283	9444.73	2.03702	0.140074	14.5425	6.51904e-48	1.15979e-45	CACNA1G
ENSG00000006327	7388.79	-1.22692	0.125008	-9.81472	9.73052e-23	4.63169e-21	TNFRSF12A
ENSG00000006377	10.7463	-3.88666	1.38822	-2.79973	0.00511447	0.0170789	DLX6
ENSG00000006432	2085.8	-0.662943	0.13071	-5.07185	3.93971e-07	3.4823e-06	MAP3K9
ENSG00000006451	6851.57	-0.716786	0.118072	-6.07076	1.2731e-09	1.71789e-08	RALA
ENSG00000006459	4636.15	0.637861	0.121303	5.25842	1.45299e-07	1.38533e-06	KDM7A
ENSG00000006468	11182.9	0.535615	0.141635	3.78165	0.00015579	0.000795273	ETV1
ENSG00000006634	2101.01	-0.588285	0.129431	-4.54517	5.48901e-06	3.89731e-05	DBF4
ENSG00000006652	4549.65	-0.532976	0.136795	-3.89616	9.77316e-05	0.000524518	IFRD1
ENSG00000007080	4214.32	-0.741049	0.108418	-6.83511	8.19406e-12	1.45882e-10	CCDC124
ENSG00000007129	640.318	-1.75469	0.274413	-6.39434	1.61246e-10	2.45275e-09	CEACAM21
ENSG00000007237	2607.73	-1.74686	0.395497	-4.41686	1.00146e-05	6.70267e-05	GAS7
ENSG00000007376	2396.01	-0.869134	0.117502	-7.39675	1.39559e-13	3.03629e-12	RPUSD1
ENSG00000007384	2847.07	-0.849093	0.119913	-7.08094	1.43185e-12	2.80828e-11	RHBDF1
ENSG00000007402	1846.92	1.04894	0.135484	7.74215	9.77466e-15	2.4229e-13	CACNA2D2
ENSG00000008056	1229.3	0.619952	0.153285	4.04444	5.24491e-05	0.000299155	SYN1
ENSG00000008083	6494.2	0.622928	0.1182	5.27013	1.36331e-07	1.30578e-06	JARID2
ENSG00000008086	1713.61	0.923206	0.134143	6.88225	5.89158e-12	1.06708e-10	CDKL5
ENSG00000008196	388.297	-10.7562	1.45037	-7.41616	1.20563e-13	2.63902e-12	TFAP2B
ENSG00000008277	1989.4	0.662038	0.127684	5.18498	2.16037e-07	1.99679e-06	ADAM22
ENSG00000008283	939.154	-1.10143	0.156032	-7.05899	1.67711e-12	3.26887e-11	CYB561
ENSG00000008323	93.3477	-2.33003	0.43841	-5.31473	1.06814e-07	1.0442e-06	PLEKHG6
ENSG00000008405	4126.1	-0.920992	0.133194	-6.91466	4.68982e-12	8.63126e-11	CRY1
ENSG00000008513	15913.8	0.826468	0.0977397	8.45581	2.77162e-17	8.72347e-16	ST3GAL1
ENSG00000008517	521.188	-2.04786	0.266292	-7.69029	1.46799e-14	3.59967e-13	IL32
ENSG00000009694	1860.88	2.13806	0.151514	14.1113	3.23697e-45	5.04345e-43	TENM1
ENSG00000009950	38.6595	1.66021	0.639199	2.59733	0.00939517	0.0288044	MLXIPL
ENSG00000010072	1641.21	-0.803477	0.141976	-5.65923	1.5205e-08	1.72042e-07	SPRTN
ENSG00000010278	1548.27	-2.75329	0.158613	-17.3585	1.70045e-67	6.182e-65	CD9
ENSG00000010310	1685.03	1.24777	0.183194	6.81122	9.6772e-12	1.70487e-10	GIPR
ENSG00000010318	1121.29	0.884966	0.161122	5.49254	3.96204e-08	4.16022e-07	PHF7
ENSG00000010327	217.757	-1.48702	0.387389	-3.83857	0.000123755	0.000648914	STAB1
ENSG00000010361	945.488	0.811318	0.16699	4.85848	1.18293e-06	9.59699e-06	FUZ
ENSG00000010818	5001.52	0.578532	0.115856	4.99353	5.92851e-07	5.06873e-06	HIVEP2
ENSG00000011009	5803.56	-0.639178	0.103124	-6.19818	5.71215e-10	8.05902e-09	LYPLA2
ENSG00000011028	4472.59	-0.674652	0.138452	-4.87282	1.10018e-06	8.98081e-06
ENSG00000011114	5506.85	-0.510661	0.115814	-4.4093	1.03703e-05	6.92228e-05	BTBD7
ENSG00000011198	1103.97	-0.721292	0.153691	-4.69314	2.69042e-06	2.02914e-05	ABHD5
ENSG00000011201	3309.25	0.880234	0.115	7.65422	1.94493e-14	4.70933e-13	ANOS1
ENSG00000011260	3131.17	-0.502984	0.115626	-4.35009	1.36082e-05	8.88964e-05	UTP18
ENSG00000011304	17914.1	-1.38168	0.118041	-11.7051	1.20041e-31	1.02423e-29	PTBP1
ENSG00000011332	283.15	-0.90655	0.242987	-3.73086	0.000190828	0.00095414	DPF1
ENSG00000011347	3168.14	0.514381	0.138195	3.72215	0.000197535	0.000985088	SYT7
ENSG00000011422	1565.91	-2.70309	0.206789	-13.0717	4.77564e-39	5.73191e-37	PLAUR
ENSG00000011523	5295.36	0.524592	0.103154	5.08554	3.66586e-07	3.26093e-06	CEP68
ENSG00000011600	162.644	1.04235	0.394354	2.64318	0.00821302	0.0257079	TYROBP
ENSG00000011638	1080.97	0.592568	0.14928	3.96951	7.20213e-05	0.000397941	TMEM159
ENSG00000011677	24.3501	2.95191	0.887837	3.32484	0.000884699	0.00369878	GABRA3
ENSG00000012124	113.825	2.74856	0.434313	6.32852	2.47517e-10	3.64485e-09	CD22
ENSG00000012171	762.451	0.933942	0.198155	4.71319	2.43868e-06	1.85545e-05	SEMA3B
ENSG00000012174	10239.7	0.810188	0.101504	7.98186	1.4414e-15	3.86297e-14	MBTPS2
ENSG00000012211	1237.53	-0.966073	0.156077	-6.18972	6.02725e-10	8.46548e-09	PRICKLE3
ENSG00000012779	78.3553	1.6527	0.484699	3.40973	0.000650263	0.00283044	ALOX5
ENSG00000012822	13523.8	0.79953	0.115227	6.93872	3.95674e-12	7.37406e-11	CALCOCO1
ENSG00000013288	2950.62	-0.5836	0.135805	-4.29733	1.72868e-05	0.000110425	MAN2B2
ENSG00000013523	5489.35	0.871512	0.135712	6.42177	1.34698e-10	2.07041e-09	ANGEL1
ENSG00000013563	851.664	-0.600923	0.175512	-3.42382	0.000617468	0.00270979	DNASE1L1
ENSG00000013588	1153.38	-2.29987	0.158888	-14.4748	1.74862e-47	3.04613e-45	GPRC5A
ENSG00000013619	198.478	-1.46302	0.414166	-3.53246	0.000411715	0.0018919	MAMLD1
ENSG00000013810	2352.63	-1.33587	0.186839	-7.14984	8.68807e-13	1.75193e-11	TACC3
ENSG00000014164	2200.49	-0.753086	0.134472	-5.6003	2.13977e-08	2.34906e-07	ZC3H3
ENSG00000014257	503.986	-1.31917	0.218655	-6.03309	1.60855e-09	2.13495e-08	ACPP
ENSG00000014914	651.504	-2.53315	0.197791	-12.8072	1.49358e-37	1.68011e-35	MTMR11
ENSG00000015133	1083.47	-1.14272	0.182188	-6.27219	3.55999e-10	5.1471e-09	CCDC88C
ENSG00000015520	28.7455	3.1501	1.03758	3.03601	0.00239734	0.00889869	NPC1L1
ENSG00000016082	1201.66	-3.0949	0.190866	-16.2151	3.94458e-59	1.1118e-56	ISL1
ENSG00000016391	1356.74	0.740876	0.148425	4.9916	5.98817e-07	5.11626e-06	CHDH
ENSG00000017373	321.35	0.704234	0.259941	2.70921	0.00674446	0.0216904	NA
ENSG00000018236	235.111	-1.24448	0.368123	-3.38059	0.000723291	0.00310415	CNTN1
ENSG00000018625	9770.13	2.53004	0.361312	7.00238	2.51654e-12	4.80421e-11	ATP1A2
ENSG00000019186	16.6798	-2.63891	1.0822	-2.43848	0.0147492	0.0421586	CYP24A1
ENSG00000019505	247.838	-2.64315	0.349783	-7.55653	4.13951e-14	9.597e-13	SYT13
ENSG00000019582	2630.49	-1.58434	0.43603	-3.63355	0.000279547	0.00134596	CD74
ENSG00000019991	27.6615	6.63313	1.70321	3.8945	9.84029e-05	0.000527895	HGF
ENSG00000020181	2029.19	0.928091	0.197423	4.70103	2.58849e-06	1.95815e-05	ADGRA2
ENSG00000020633	67.0933	-2.23537	0.530514	-4.2136	2.5133e-05	0.000154943	RUNX3
ENSG00000020922	2488.56	0.557847	0.152768	3.6516	0.00026061	0.00126351	MRE11
ENSG00000021300	238.384	1.16367	0.278236	4.1823	2.88572e-05	0.000175189	PLEKHB1
ENSG00000021355	3253.81	0.69452	0.145203	4.78309	1.72625e-06	1.35322e-05	SERPINB1
ENSG00000021461	39.6088	1.77471	0.652799	2.71863	0.00655539	0.0211555	CYP3A43
ENSG00000021645	432.997	-1.1237	0.316246	-3.55324	0.000380516	0.00176614	NRXN3
ENSG00000021762	2357.7	-0.695013	0.132006	-5.26501	1.40184e-07	1.33963e-06	OSBPL5
ENSG00000021826	8190.09	0.986243	0.101052	9.75971	1.67634e-22	7.80165e-21	CPS1
ENSG00000022277	9166.15	-0.70515	0.097695	-7.21787	5.28083e-13	1.09208e-11	RTF2
ENSG00000022556	3175.48	5.91864	0.155367	38.0945	0	0	NLRP2
ENSG00000022567	1468.66	-0.694405	0.153653	-4.5193	6.20441e-06	4.35838e-05	SLC45A4
ENSG00000023191	7600.03	-0.670884	0.11144	-6.02015	1.74257e-09	2.29702e-08	RNH1
ENSG00000023572	784.552	-0.72366	0.167185	-4.32851	1.50122e-05	9.71318e-05	GLRX2
ENSG00000023892	181.614	-0.791844	0.321426	-2.46353	0.0137575	0.0396902	DEF6
ENSG00000023909	1287.19	-1.06524	0.167881	-6.34519	2.22154e-10	3.29747e-09	GCLM
ENSG00000024422	1367.19	-2.09742	0.460929	-4.55041	5.35412e-06	3.80908e-05	EHD2
ENSG00000025708	447.364	-0.633265	0.231007	-2.74132	0.00611933	0.0199329	TYMP
ENSG00000026103	161.411	-0.94	0.394299	-2.38398	0.0171266	0.04789	FAS
ENSG00000026508	1485.31	-1.31792	0.140745	-9.36391	7.68397e-21	3.15988e-19	CD44
ENSG00000026950	130.726	1.84373	0.433706	4.2511	2.12726e-05	0.000133587	BTN3A1
ENSG00000027697	5642.22	-0.542122	0.119368	-4.54161	5.58257e-06	3.95814e-05	IFNGR1
ENSG00000027847	2140.99	-0.502348	0.128985	-3.89464	9.83459e-05	0.000527702	B4GALT7
ENSG00000028137	88.1506	-1.66829	0.53873	-3.09672	0.00195676	0.00745525	TNFRSF1B
ENSG00000028277	94.4216	-2.24337	0.586962	-3.822	0.000132374	0.000688208	POU2F2
ENSG00000029153	268.319	-1.21077	0.342669	-3.53335	0.000410334	0.00188659	ARNTL2
ENSG00000030419	1315.67	0.576643	0.137373	4.19764	2.69712e-05	0.000164697	IKZF2
ENSG00000031003	5808.32	-0.662515	0.116533	-5.68521	1.30649e-08	1.49445e-07	FAM13B
ENSG00000031823	7690.4	-0.531285	0.0981479	-5.41311	6.19399e-08	6.32668e-07	RANBP3
ENSG00000032444	2227.71	-0.525447	0.162142	-3.24066	0.00119255	0.00481028	PNPLA6
ENSG00000033100	4494.78	-1.10348	0.107646	-10.251	1.17079e-24	6.5265e-23	CHPF2
ENSG00000033170	4336.61	-1.89378	0.141869	-13.3488	1.20353e-40	1.54033e-38	FUT8
ENSG00000033867	5260.87	0.620171	0.158176	3.92077	8.82673e-05	0.000478432	SLC4A7
ENSG00000034053	1720.92	0.688874	0.132845	5.18556	2.15371e-07	1.99136e-06	APBA2
ENSG00000034063	955.073	-0.890179	0.252064	-3.53156	0.000413117	0.00189764	NA
ENSG00000034510	31732.8	-1.16254	0.126779	-9.1698	4.7388e-20	1.85449e-18	TMSB10
ENSG00000035403	53378.7	-0.508227	0.116351	-4.36806	1.25354e-05	8.23818e-05	VCL
ENSG00000035664	170.154	-3.01669	1.19271	-2.52927	0.0114302	0.0339762	DAPK2
ENSG00000035862	4116.71	-1.12482	0.147618	-7.6198	2.54063e-14	6.04092e-13	TIMP2
ENSG00000036257	12909	-0.501931	0.105721	-4.74771	2.05737e-06	1.58944e-05	CUL3
ENSG00000036448	3781.7	1.65513	0.111485	14.8462	7.36118e-50	1.52608e-47	MYOM2
ENSG00000037474	7556.82	-0.62048	0.101258	-6.12771	8.9152e-10	1.22608e-08	NSUN2
ENSG00000037897	1280.48	-0.842031	0.149535	-5.63101	1.79157e-08	1.99918e-07	METTL1
ENSG00000038002	683.378	-0.630996	0.173262	-3.64186	0.000270678	0.00130677	AGA
ENSG00000038210	2174.42	-0.62442	0.134085	-4.65691	3.20984e-06	2.39071e-05	PI4K2B
ENSG00000039068	9488.88	-4.39475	0.166975	-26.3197	1.14018e-152	2.04295e-149	CDH1
ENSG00000039139	93.9076	-2.21602	0.415978	-5.32726	9.97057e-08	9.82757e-07	DNAH5
ENSG00000039560	7688.27	-0.503705	0.16012	-3.1458	0.00165634	0.00643378	RAI14
ENSG00000040199	1686.04	-0.626875	0.140293	-4.46833	7.88309e-06	5.39115e-05	PHLPP2
ENSG00000040275	5072.58	-0.751993	0.142362	-5.28226	1.27598e-07	1.22682e-06	SPDL1
ENSG00000040487	1997.5	-0.692179	0.122743	-5.63924	1.70806e-08	1.90938e-07	PQLC2
ENSG00000040633	6357.42	-0.604064	0.105072	-5.74902	8.97597e-09	1.06359e-07	PHF23
ENSG00000040731	726.081	1.85899	0.200381	9.27729	1.73836e-20	6.97709e-19	CDH10
ENSG00000041357	14769.5	-0.538892	0.0967903	-5.56762	2.58235e-08	2.79634e-07	PSMA4
ENSG00000041880	1416.27	0.525883	0.139063	3.7816	0.000155821	0.000795273	PARP3
ENSG00000041982	80382.8	-1.4616	0.117445	-12.4449	1.49063e-35	1.53878e-33	TNC
ENSG00000042445	1476.76	0.821616	0.155431	5.28607	1.24973e-07	1.20436e-06	RETSAT
ENSG00000042493	1972.08	-2.22726	0.141916	-15.6942	1.65837e-55	4.03885e-53	CAPG
ENSG00000042753	5726.17	-0.664923	0.101984	-6.51988	7.03635e-11	1.11713e-09	AP2S1
ENSG00000042781	80.107	1.29686	0.511662	2.5346	0.0112575	0.0335346	USH2A
ENSG00000042832	30.9662	-2.23858	0.783102	-2.8586	0.0042551	0.0145799	TG
ENSG00000042980	2730.17	0.514166	0.178002	2.88854	0.00387029	0.0134674	ADAM28
ENSG00000043039	451.405	-0.98474	0.294221	-3.34694	0.000817082	0.00345816	BARX2
ENSG00000043355	14.7059	7.183	1.76626	4.06678	4.76676e-05	0.000275013	ZIC2
ENSG00000044459	883.748	0.790053	0.174319	4.53223	5.83643e-06	4.12065e-05	CNTLN
ENSG00000044524	372.901	0.827619	0.303128	2.73026	0.00632841	0.0205127	EPHA3
ENSG00000044574	83596.5	-0.754991	0.113439	-6.65548	2.82383e-11	4.73817e-10	HSPA5
ENSG00000046889	1613.74	1.17802	0.140524	8.3831	5.15537e-17	1.57803e-15	PREX2
ENSG00000047365	470.06	-1.31554	0.2481	-5.30246	1.14252e-07	1.11085e-06	ARAP2
ENSG00000047597	1935.65	0.585867	0.131797	4.44522	8.78038e-06	5.94964e-05	XK
ENSG00000047617	84.9493	-1.25988	0.457274	-2.7552	0.00586559	0.0192212	ANO2
ENSG00000047634	3110.99	-0.711834	0.129727	-5.48718	4.08405e-08	4.2776e-07	SCML1
ENSG00000047648	4707.4	0.530489	0.106987	4.95843	7.10664e-07	5.98895e-06	ARHGAP6
ENSG00000047932	9587.25	0.826849	0.101825	8.1203	4.6505e-16	1.29908e-14	GOPC
ENSG00000048052	7243.99	0.607237	0.105771	5.74104	9.40991e-09	1.10977e-07	HDAC9
ENSG00000048545	133.261	-2.71485	0.392904	-6.9097	4.85667e-12	8.92524e-11	GUCA1A
ENSG00000049283	262.495	-3.96819	0.321499	-12.3428	5.3284e-35	5.30408e-33	EPN3
ENSG00000049540	127.415	-2.45471	0.442709	-5.54476	2.94362e-08	3.15694e-07	ELN
ENSG00000049618	8894.75	0.500846	0.113931	4.39604	1.10246e-05	7.31812e-05	ARID1B
ENSG00000050165	32678	1.04202	0.12389	8.41081	4.07202e-17	1.26107e-15	DKK3
ENSG00000050327	287.967	-1.10436	0.244109	-4.52403	6.06718e-06	4.26675e-05	ARHGEF5
ENSG00000050344	1586.82	-1.53577	0.156919	-9.78701	1.28023e-22	6.01397e-21	NFE2L3
ENSG00000050405	3541.73	-1.60093	0.146571	-10.9225	8.99915e-28	6.01983e-26	LIMA1
ENSG00000050426	2761.84	0.613161	0.121361	5.05236	4.36383e-07	3.82617e-06	LETMD1
ENSG00000050438	901.519	-2.22794	0.237076	-9.39755	5.58471e-21	2.31176e-19	SLC4A8
ENSG00000050555	2158.84	-0.671664	0.140966	-4.76474	1.89102e-06	1.46952e-05	LAMC3
ENSG00000050628	174.978	1.19504	0.327999	3.64343	0.000269028	0.0013003	PTGER3
ENSG00000050820	12486.2	-1.14341	0.117707	-9.71404	2.62701e-22	1.20034e-20	BCAR1
ENSG00000051108	5398.27	-0.622455	0.11237	-5.53933	3.03637e-08	3.24946e-07	HERPUD1
ENSG00000052126	18404.2	0.909737	0.103611	8.78027	1.63079e-18	5.72144e-17	PLEKHA5
ENSG00000052344	2361.15	-3.85435	0.191635	-20.1129	5.68483e-90	3.85416e-87	PRSS8
ENSG00000052749	3588.85	-0.601462	0.109591	-5.48823	4.05972e-08	4.25566e-07	RRP12
ENSG00000052795	8679.91	0.541556	0.120167	4.5067	6.58443e-06	4.59572e-05	FNIP2
ENSG00000053108	200.044	-3.27138	0.394483	-8.29283	1.10583e-16	3.26735e-15	FSTL4
ENSG00000053328	248.265	-1.33104	0.324993	-4.09559	4.21089e-05	0.000245766	METTL24
ENSG00000053438	283.905	1.44908	0.252301	5.74346	9.27609e-09	1.09656e-07	NNAT
ENSG00000053918	1678.57	0.977729	0.144229	6.77901	1.21004e-11	2.11378e-10	KCNQ1
ENSG00000054219	20.3051	-2.76751	1.05301	-2.62819	0.00858405	0.0266532	LY75
ENSG00000054356	347.666	-0.818426	0.24437	-3.34913	0.000810646	0.00343323	PTPRN
ENSG00000054654	19382.4	0.724881	0.100659	7.20136	5.96132e-13	1.22373e-11	SYNE2
ENSG00000055163	21195.4	0.910639	0.12498	7.28627	3.18656e-13	6.72852e-12	CYFIP2
ENSG00000056291	1169.87	1.06325	0.186306	5.70701	1.1498e-08	1.33223e-07	NPFFR2
ENSG00000056558	2265.33	0.957596	0.15047	6.36404	1.96511e-10	2.94297e-09	TRAF1
ENSG00000056972	2411.58	0.552761	0.123695	4.46875	7.86765e-06	5.38352e-05	TRAF3IP2
ENSG00000057704	1060.22	-3.19574	0.205779	-15.5299	2.17577e-54	5.00726e-52	TMCC3
ENSG00000058085	2484.77	-2.13402	0.132698	-16.0818	3.42433e-58	9.04204e-56	LAMC2
ENSG00000058262	30222.6	-0.725293	0.0943205	-7.68966	1.47524e-14	3.6139e-13	SEC61A1
ENSG00000058335	90.2771	-3.68208	0.48755	-7.55222	4.27888e-14	9.90182e-13	RASGRF1
ENSG00000058453	1223.04	-0.790463	0.148084	-5.33792	9.40199e-08	9.31472e-07	CROCC
ENSG00000058866	100.648	-1.43063	0.39668	-3.6065	0.000310359	0.00147758	DGKG
ENSG00000059122	3724.89	-0.582469	0.1498	-3.8883	0.000100948	0.000539397	FLYWCH1
ENSG00000059377	83.8062	1.11699	0.451073	2.4763	0.0132752	0.0385382	TBXAS1
ENSG00000060069	2865.08	-0.658605	0.116649	-5.64605	1.6418e-08	1.84353e-07	CTDP1
ENSG00000060140	120.057	-1.33925	0.468356	-2.85946	0.00424357	0.0145503	STYK1
ENSG00000060642	936.94	1.16858	0.169325	6.90142	5.1485e-12	9.42014e-11	PIGV
ENSG00000060656	5723.35	1.27158	0.17937	7.08915	1.34942e-12	2.65491e-11	PTPRU
ENSG00000060688	4542.76	-0.572556	0.104655	-5.47088	4.47803e-08	4.66687e-07	SNRNP40
ENSG00000060718	1656.91	2.61361	0.238028	10.9802	4.75659e-28	3.24237e-26	COL11A1
ENSG00000061337	631.417	-1.13565	0.258411	-4.39476	1.10896e-05	7.35739e-05	LZTS1
ENSG00000061455	667.646	1.32103	0.23957	5.51418	3.50402e-08	3.69942e-07	PRDM6
ENSG00000061656	1763.86	1.79062	0.43217	4.14331	3.42322e-05	0.000204407	SPAG4
ENSG00000062038	20283.8	-1.88211	0.135627	-13.8771	8.71978e-44	1.29429e-41	CDH3
ENSG00000062282	1505.82	1.4664	0.173826	8.43601	3.28342e-17	1.02699e-15	DGAT2
ENSG00000063046	32684.9	0.653966	0.094661	6.90851	4.8978e-12	8.99424e-11	EIF4B
ENSG00000063127	446.206	0.870088	0.205144	4.24135	2.22181e-05	0.000138815	SLC6A16
ENSG00000063180	899.463	1.20891	0.204283	5.91785	3.26179e-09	4.12825e-08	CA11
ENSG00000063438	386.055	-2.87548	0.245783	-11.6993	1.28534e-31	1.09297e-29	AHRR
ENSG00000063660	8757.13	0.773827	0.115456	6.70235	2.05093e-11	3.49035e-10	GPC1
ENSG00000064012	374.087	-1.07901	0.225499	-4.785	1.70989e-06	1.34081e-05	CASP8
ENSG00000064195	269.465	-1.78179	0.283806	-6.27821	3.42491e-10	4.96611e-09
ENSG00000064218	463.742	-7.29616	0.490486	-14.8754	4.76275e-50	1.00398e-47	DMRT3
ENSG00000064225	5373.37	1.1353	0.10769	10.5423	5.51346e-26	3.32465e-24	ST3GAL6
ENSG00000064270	258.766	-4.52644	0.328811	-13.7661	4.07686e-43	5.91144e-41	ATP2C2
ENSG00000064300	5098.18	-1.94373	0.16907	-11.4966	1.37212e-30	1.07898e-28	NGFR
ENSG00000064309	2203.48	-1.62336	0.13921	-11.6613	2.01032e-31	1.68096e-29	CDON
ENSG00000064545	4107.61	1.20327	0.152544	7.88804	3.06973e-15	7.95498e-14	TMEM161A
ENSG00000064655	172.757	-4.59638	0.461041	-9.96957	2.07122e-23	1.05175e-21	EYA2
ENSG00000064666	16688	-0.981038	0.102158	-9.60315	7.75403e-22	3.42447e-20	CNN2
ENSG00000064703	5636.61	-0.809033	0.113726	-7.11388	1.12825e-12	2.24977e-11	DDX20
ENSG00000064763	523.838	-0.748174	0.233336	-3.20642	0.00134397	0.00535558	FAR2
ENSG00000064999	12784.8	-1.91392	0.115984	-16.5015	3.57727e-61	1.06829e-58	ANKS1A
ENSG00000065308	4838.98	-0.85208	0.113711	-7.49336	6.71308e-14	1.50894e-12	TRAM2
ENSG00000065361	2712.94	-1.45395	0.206336	-7.0465	1.83469e-12	3.55392e-11	ERBB3
ENSG00000065485	1687.97	-1.63641	0.169784	-9.63816	5.51662e-22	2.47115e-20	PDIA5
ENSG00000065534	1480.36	-2.38263	0.142985	-16.6634	2.4172e-62	7.39455e-60	MYLK
ENSG00000065600	828.005	-0.585849	0.185431	-3.15939	0.00158098	0.0061745	TMEM206
ENSG00000065609	1823.41	1.19779	0.125627	9.53451	1.50592e-21	6.53566e-20	SNAP91
ENSG00000065621	372.218	-1.27829	0.22585	-5.65988	1.51478e-08	1.71587e-07	GSTO2
ENSG00000065809	4141.13	-2.01723	0.136141	-14.8173	1.13286e-49	2.32933e-47	FAM107B
ENSG00000065882	6340.19	-1.67374	0.131417	-12.7361	3.72533e-37	4.11674e-35	TBC1D1
ENSG00000065970	8202.18	0.539816	0.100126	5.39135	6.99286e-08	7.09324e-07	FOXJ2
ENSG00000066056	240.658	-0.819122	0.338158	-2.4223	0.0154224	0.0438481	TIE1
ENSG00000066117	7476.89	-0.562322	0.109183	-5.15027	2.60112e-07	2.37097e-06	SMARCD1
ENSG00000066230	281.323	0.778256	0.271711	2.86428	0.00417954	0.0143602	SLC9A3
ENSG00000066279	2478.75	-0.742273	0.214356	-3.46281	0.000534567	0.00238775	ASPM
ENSG00000066322	3792.74	-0.725177	0.107124	-6.76952	1.29211e-11	2.24775e-10	ELOVL1
ENSG00000066405	740.563	1.21602	0.21291	5.71145	1.12014e-08	1.29907e-07	CLDN18
ENSG00000066455	6590.69	-0.661276	0.108703	-6.08335	1.17696e-09	1.5959e-08	GOLGA5
ENSG00000066629	1652.07	-0.689047	0.136152	-5.06085	4.17397e-07	3.67253e-06	EML1
ENSG00000066697	1993.67	-0.820512	0.153956	-5.32954	9.84632e-08	9.71274e-07	MSANTD3
ENSG00000066735	3583.37	0.657255	0.12539	5.24167	1.59127e-07	1.50726e-06	KIF26A
ENSG00000067064	7751.17	-0.904362	0.135713	-6.66376	2.66911e-11	4.49965e-10	IDI1
ENSG00000067066	124.746	1.44434	0.58899	2.45224	0.0141971	0.0407989	SP100
ENSG00000067082	9684.19	-1.6377	0.141928	-11.5389	8.39706e-31	6.70829e-29	KLF6
ENSG00000067167	12189.4	-0.667361	0.0950037	-7.02458	2.14706e-12	4.13663e-11	TRAM1
ENSG00000067177	6224.58	0.776908	0.127453	6.09564	1.09003e-09	1.48525e-08	PHKA1
ENSG00000067182	3156.98	-0.563487	0.125368	-4.49467	6.96793e-06	4.83515e-05	TNFRSF1A
ENSG00000067191	1138.59	0.84714	0.209214	4.04915	5.14046e-05	0.000294134	CACNB1
ENSG00000067248	6931.11	-0.574385	0.101484	-5.65984	1.51511e-08	1.71587e-07	DHX29
ENSG00000067334	8453.1	-0.501511	0.117213	-4.27863	1.88046e-05	0.00011924	DNTTIP2
ENSG00000067445	14981.3	0.84384	0.100805	8.37105	5.71075e-17	1.73805e-15	TRO
ENSG00000067533	4383.83	-0.633428	0.131189	-4.82835	1.3767e-06	1.10193e-05	RRP15
ENSG00000067798	580.237	1.08696	0.212971	5.10378	3.32927e-07	2.98908e-06	NAV3
[truncated: 6,046 more rows]

## Sheet: sample_tables
Cardiomyocytes					Neural crest cells
[truncated: 11 more rows]
