# Supplementary material for: Overarching control of autophagy and DNA damage response by CHD6 revealed by modeling a rare human pathology
Source: Nat Commun. 2021 May 21;12:3014. doi: 10.1038/s41467-021-23327-1 (PMC8140133; doi:10.1038/s41467-021-23327-1)
Supplement: Supplementary file 10 — Supplementary Data 6 [file 41467_2021_23327_MOESM10_ESM.xlsx]

## Sheet: CHD6_neural_crest_wt
ChIP-Seq peaks
Chromosome	start	stop	score (-log10(qvalue))
chr7	915597	916512	336.46
chr13	113951062	113951812	287.84
chr15	72668029	72668754	156.99
chr7	4814896	4815532	153.78
chr10	51827398	51827909	144.35
chr16	2570011	2570596	137.3
chr16	88923214	88923758	127
chr1	154531059	154531619	121.62
chr16	67514756	67515340	118.93
chr9	6704011	6704556	115.84
chr1	11865923	11866494	111.92
chr19	49457824	49458327	109.43
chr11	65479254	65479791	101.57
chr16	1524773	1525276	100.69
chr11	126081353	126081861	99.62
chr19	7587308	7587709	98.84
chr6	160389669	160390221	92.56
chr3	112280532	112281087	88.36
chr11	67159031	67159609	81.83
chr1	155053345	155053777	78.86
chr12	58145983	58146579	76.68
chr19	10764509	10765079	76.65
chr17	72510074	72511301	75.96
chr20	44519708	44520190	74.42
chr14	20922982	20923572	70.64
chr12	54332228	54332672	70.16
chr7	150759344	150759785	67.49
chr10	46222386	46222861	66.97
chr1	22778150	22778535	66.07
chr10	46090132	46090598	63.8
chr14	102414412	102414935	61.08
chr6	33385799	33386389	61
chrX	55743883	55744495	59.29
chr9	100684369	100684787	59.15
chr19	1275655	1276120	58.87
chr1	39325366	39325754	58.83
chr17	35969365	35969816	57.93
chr14	20929519	20930112	56.36
chr17	7137684	7138128	54.91
chr18	9136560	9136994	54.56
chrX	100662934	100663498	53.27
chr12	121342024	121342438	52.31
chr16	28503192	28503695	51.98
chr19	40854233	40854675	50.02
chr6	151773159	151773576	49.73
chr17	1627782	1628177	48.53
chr9	117349838	117350164	47.62
chr1	28559365	28559756	47.52
chr16	5083662	5084138	45.99
chr13	50159510	50159980	44.88
chrX	101975400	101975822	44.38
chr1	202896158	202896582	44.28
chr3	158519647	158520044	43.68
chr1	26232815	26233143	41.58
chr16	28985782	28986249	40.91
chr19	48018303	48018871	40.37
chr10	70883708	70884103	39.53
chrX	101914640	101915061	39
chr15	73925688	73926057	38.84
chr1	15930018	15930378	38.63
chr3	184032160	184032464	37.62
chr11	18343788	18344261	37.48
chr12	112450944	112451342	37.17
chr14	92572867	92573242	34.94
chr3	4508732	4509146	33.91
chr3	122512481	122512877	32.76
chr16	1401749	1402153	32.46
chr16	58718493	58718840	31.83
chr17	3539815	3540245	31.51
chr9	6757708	6758111	31.51
chr16	46388841	46389187	31.28
chr12	65153040	65153380	31.23
chr5	133706551	133706982	30.73
chr5	132299236	132299574	30.69
chr2	220042705	220043125	29.91
chr3	20227634	20228050	29.3
chr3	170626438	170626750	28.42
chr1	44440350	44440738	28.08
chr5	41904243	41904566	28.01
chr4	1513373	1513712	27.08
chr1	155210971	155211257	26.91
chr15	44084099	44084486	26.86
chr6	87864938	87865454	26.63
chr16	4897242	4897552	26.54
chr19	12833431	12833699	25.98
chr22	31364988	31365314	25.78
chr6	84937208	84937730	25.78
chr11	63706472	63706851	25.77
chr19	32836325	32836720	25.43
chr6	44224923	44225277	25.38
chr8	71581356	71581736	25.29
chr11	75525676	75526068	25.05
chr1	155188682	155188970	25.04
chr8	104033100	104033398	24.7
chr8	54755668	54756049	24.27
chr12	56109667	56110036	23.22
chr4	190156120	190156455	23.02
chr11	36310828	36311175	22.97
chr1	78148513	78148854	22.64
chr10	42387872	42388079	22.06
chr17	78075135	78075530	21.99
chr12	120755390	120755706	21.68
chr4	1340715	1341023	21.54
chr11	71814312	71814614	21.24
chr17	7146195	7146488	20.88
chr10	32217676	32217971	20.67
chr11	6640410	6640791	20.26
chr17	80454928	80455273	20.12
chr12	12837269	12837709	19.88
chr16	1876972	1877306	19.33
chr17	6396246	6396625	19.32
chr7	27196132	27196539	19.26
chr15	50978902	50979133	19.12
chr8	98656196	98656466	19.03
chr13	113808155	113808465	18.93
chr2	46925814	46926217	18.64
chr15	75628246	75628634	18.51
chr11	118938361	118938602	18.47
chr18	18511889	18512221	18.26
chr19	5680881	5681177	17.8
chr12	122750869	122751177	17.58
chr19	47759651	47759935	17.53
chr5	126112555	126112823	17.53
chr16	69796058	69796316	17.21
chr13	49684238	49684609	16.8
chr17	46688257	46688622	16.78
chr17	18218387	18218743	16.57
chr17	6915497	6915892	16.54
chr4	47465641	47465922	16.53
chr7	100292023	100292289	16.28
chr10	69644204	69644459	16.25
chr17	42147924	42148281	16.13
chr1	154193057	154193366	16.1
chr19	34012487	34012856	16.02
chr7	2353960	2354242	15.95
chr12	125271082	125271513	15.8
chr5	131132649	131132896	15.75
chr5	150826987	150827335	15.33
chr22	35695660	35696097	15.06
chr3	44903200	44903476	14.46
chr8	94928741	94929065	14.39
chr16	431948	432257	14.34
chr11	1785053	1785331	14.31
chr5	10485187	10485485	13.95
chr19	13056442	13056659	13.93
chr17	42422328	42422584	13.76
chr6	159495397	159495671	13.76
chr16	46394249	46394602	13.67
chr4	17616098	17616309	13.65
chr19	2783440	2783656	13.63
chr4	190154971	190155293	13.47
chr16	24621407	24621658	13.41
chr9	131709783	131710051	13.28
chr7	44530375	44530684	12.87
chrX	13671082	13671353	12.87
chrX	40943804	40944000	12.86
chr2	211035372	211035651	12.72
chr7	92861546	92861848	12.39
chr16	27386360	27386736	12.27
chr10	42391281	42391791	12.09
chr10	120514535	120514863	11.78
chr11	61684910	61685163	11.78
chr3	155572319	155572566	11.78
chr1	33896598	33896858	11.12
chr4	49634785	49634985	10.97
chr3	23987321	23987554	10.65
chr4	176986867	176987064	10.65
chr10	37460973	37461179	10.55
chr4	775575	775862	10.27
chr8	126103926	126104180	10.11

## Sheet: CHD6_neural_crest_patient
Chromosome	start	stop	score (-log10(qvalue))
chr7	915330	916587	466.61
chr13	113950981	113951821	398.58
chr16	2569977	2570776	231.37
chr15	72667938	72668861	218.16
chr16	67514672	67515464	199.54
chr7	4814881	4815605	185.53
chr1	154531034	154531757	183.26
chr19	49457825	49458455	170.1
chr9	6703986	6704579	160.43
chr10	51827414	51827875	159.3
chr1	11865917	11866539	158.42
chr16	88923123	88923892	143.93
chr3	112280485	112281253	135.9
chr11	65479205	65479860	135.1
chr6	160389587	160390264	124.84
chr17	72509953	72511332	123.02
chr1	155053189	155053871	122.84
chr11	126081312	126081866	120.34
chr10	46222228	46222910	119.38
chr7	150759281	150759883	113.7
chr19	7587221	7587849	111.98
chr6	33385748	33386545	110.49
chr11	67158957	67159592	107.93
chr19	10764455	10765202	99.82
chr16	5083584	5084184	95.24
chr12	58145891	58146630	94.43
chr20	44519598	44520257	93.87
chr1	22778088	22778575	93.79
chr12	54332156	54332692	91.57
chr16	1524646	1525331	90.52
chr10	46090027	46090628	89.46
chr13	50159470	50160074	80
chr19	1275475	1276105	79.3
chr16	28503202	28503704	78.95
chr14	102414382	102414970	76.65
chr14	20922972	20923636	73.2
chrX	101914633	101915126	72.29
chr9	100684339	100684918	72.05
chr17	1627683	1628329	71.99
chr18	9136520	9137022	70.91
chr7	27196027	27196494	64.82
chr14	20929529	20930192	61.97
chr1	202896012	202896595	60.38
chr17	7137596	7138140	59.29
chr6	151773091	151773634	56.36
chr19	34012470	34012902	56.34
chr6	87864905	87865522	56.15
chr16	58718439	58718894	55.57
chr1	39325343	39325760	54.9
chr11	63706365	63707001	54.84
chr1	44440369	44440860	54.28
chr5	133706488	133707071	53.11
chr1	28559337	28559783	52.82
chr12	121342046	121342432	52.08
chrX	101975358	101975842	51.37
chr16	4897191	4897575	50.66
chr19	32836312	32836788	49.34
chr16	28985756	28986314	48.92
chr14	92572810	92573263	48.57
chr17	35969307	35969806	48.34
chr10	70883641	70884220	48.05
chr19	40854224	40854661	47.86
chr8	54755645	54756169	47.82
chr12	112450924	112451381	47.57
chr19	48018324	48018895	46.52
chr9	6757674	6758167	44.06
chr15	73925692	73926069	43.81
chr11	18343758	18344358	42.39
chr10	32217568	32218017	42.14
chr6	84937163	84937654	41.76
chr16	1401648	1402178	41.16
chr7	100292023	100292308	40.78
chr3	158519554	158520130	39.93
chr5	132299186	132299590	39.93
chr3	20227552	20228013	39.49
chr17	6396222	6396627	38.8
chr4	47465551	47465950	37.96
chr1	26232758	26233170	37.91
chr12	122750750	122751310	37.77
chr6	44224864	44225302	37.23
chr2	211035301	211035743	37.06
chr12	65152991	65153412	36.65
chr2	220042723	220043141	36.65
chr10	69644144	69644505	36.62
chr3	4508733	4509102	36.02
chr3	170626380	170626811	35.38
chr11	75525679	75526185	35.08
chr12	56109601	56110079	34.35
chr12	120755313	120755705	34.15
chr1	155210954	155211279	33.8
chr9	117349711	117350180	32.9
chr17	42147801	42148284	32.62
chr17	3539748	3540259	32.5
chrX	100662875	100663484	32.06
chr1	78148454	78148871	31.34
chr16	1876886	1877471	31.1
chr11	6640451	6640886	30.5
chr17	78075115	78075509	30.18
chr15	50978849	50979169	29.74
chr15	99408563	99408868	29.1
chr19	5680755	5681251	29.03
chr17	6915445	6915940	28.5
chr3	184032137	184032477	28.5
chr15	44084062	44084554	28.3
chr17	46688240	46688633	28.12
chr11	71814290	71814743	27.71
chrX	55743999	55744407	27.37
chr20	31407458	31407732	27.14
chr22	35695664	35696072	26.84
chr5	126112519	126112889	26.8
chr16	24621281	24621699	26.7
chr1	15929989	15930461	26.58
chr20	37590646	37591034	26.19
chr17	80454935	80455298	26.01
chr5	41904264	41904797	25.71
chr8	94928760	94929186	25.57
chr17	7146162	7146520	25.49
chr17	18218314	18218821	25.23
chr8	71581257	71581747	25.22
chr7	26904327	26904645	25.02
chr17	42422324	42422701	24.56
chr11	1784967	1785349	24.37
chr22	31364907	31365365	24.3
chr3	44903156	44903528	24.27
chr1	155188686	155188960	23.65
chr12	125271100	125271512	23.52
chrX	117973284	117973642	23.52
chr3	23987281	23987681	23.21
chr19	2783432	2783752	23.13
chr21	38738798	38739063	23.11
chr17	80250564	80250925	22.55
chr17	48628118	48628414	21.7
chr13	30969506	30969843	21.28
chr5	150826946	150827360	21.07
chr2	46925800	46926233	20.9
chr11	36310835	36311152	20.89
chr16	431984	432277	20.71
chr5	131132561	131132919	20.2
chr7	92861495	92861842	19.99
chr7	2353943	2354352	19.92
chr10	120514501	120514980	19.88
chr4	1513329	1513730	19.46
chr8	98656174	98656546	19.4
chr4	775499	775815	19.08
chr1	156427061	156427366	18.89
chr12	12837406	12837734	18.7
chr22	18111460	18111767	18.57
chr19	12833411	12833717	18.56
chr1	26758513	26758782	17.97
chr11	118991897	118992243	17.96
chr4	1340646	1341100	17.82
chr3	122512459	122512918	17.75
chr16	69795982	69796269	17.69
chr5	172410592	172410878	17.21
chr19	36545081	36545528	16.63
chr17	8095434	8095798	16.46
chr19	18485157	18485515	16.46
chr17	18759450	18759827	16.28
chr5	10485189	10485497	16.24
chr7	108210092	108210372	16.23
chr1	33896592	33896978	15.76
chr12	117175783	117176198	15.53
chr15	75628247	75628618	15.49
chr22	31002662	31002947	15.35
chr11	118938359	118938607	15.3
chr2	237077000	237077242	14.99
chr14	65569075	65569579	14.97
chr22	36903045	36903293	14.94
chr19	49990545	49990813	14.89
chr8	104033121	104033500	14.75
chr17	60143263	60143524	14.7
chrX	44732175	44732443	14.67
chr13	24463437	24463708	14.6
chr13	113808168	113808451	14.59
chr9	131709760	131710196	14.55
chr19	47759634	47759944	14.47
chrX	149736829	149737113	14.32
chr19	10811985	10812291	14.13
chr9	34048865	34049557	14.03
chr1	154193013	154193443	13.99
chr15	74392369	74392720	13.69
chrX	30671155	30671422	13.67
chr4	79697083	79697343	13.66
chr15	72410377	72410667	13.58
chr1	36689733	36690039	13.55
chr12	53398405	53398693	13.55
chr1	10532531	10532814	13.26
chr17	38752897	38753276	13.26
chr13	21872106	21872437	13.23
chr8	126103834	126104171	13.18
chr15	41913565	41914369	13.03
chr19	797029	797362	13.03
chr11	61684917	61685167	13
chr14	81687356	81687806	12.94
chr6	43337441	43337671	12.92
chr19	40324757	40324998	12.61
chr2	30370644	30370893	12.61
chr16	31044406	31044707	12.57
chr2	208576001	208576281	12.54
chr14	68283210	68283525	12.18
chrX	40943747	40944031	12.16
chr10	77162055	77162400	12
chr14	78266408	78266745	11.88
chr17	33894894	33895208	11.86
chr2	100106661	100106932	11.76
chr20	13765456	13765666	11.76
chr6	32936469	32936794	11.68
chr19	30335266	30335514	11.65
chr12	123849375	123849719	11.55
chr22	38577768	38577998	11.43
chr9	96792900	96793153	11.43
chr5	172483102	172483531	11.35
chr17	79935366	79935667	11.28
chr13	49684270	49684522	11.27
chr7	155089349	155089588	11.2
chr12	63328960	63329251	11.12
chrX	102565760	102566231	11.12
chr7	75856319	75856575	10.83
chr4	84376900	84377178	10.8
chr16	9147072	9147326	10.69
chr14	105282252	105282516	10.56
chr17	73851402	73851635	10.56
chr13	111704834	111705042	10.54
chr3	147126973	147127182	10.42
chr12	114184929	114185189	10.41
chr19	4670295	4670539	10.19
chr19	12885891	12886137	10.11
chr2	242254501	242254752	10.04

## Sheet: CHD6_neural_crest_mutant
Chromosome	start	stop	score (-log10(qvalue))
chr13	114000000	114000000	402.55
chr16	2569760	2570826	368.2
chr7	915296	916715	340.14
chr20	44519477	44520479	338.43
chr19	7586963	7588002	322.89
chr7	4814800	4815609	306.33
chr16	5083535	5084293	305.03
chr16	67514648	67515599	295.66
chr6	160000000	160000000	295.44
chr10	46089704	46090712	294.11
chr1	11865821	11866652	293.1
chr3	112000000	112000000	289.58
chr10	51827241	51827918	280.6
chr12	58145706	58146667	279.05
chr1	155000000	155000000	277.02
chr19	49457649	49458566	273.93
chr13	50159396	50160137	271.23
chr11	65479182	65479947	268.03
chr11	67158862	67159882	268.03
chr15	72668019	72668834	256.09
chr19	10764169	10765351	255.17
chr16	88923111	88923821	246.15
chr12	121000000	121000000	244.37
chr16	1401499	1402349	239.17
chr3	184000000	184000000	231.39
chr6	152000000	152000000	230.21
chr6	33385647	33386662	229.23
chr1	22777930	22778608	229.18
chr17	7137350	7138318	227.82
chr9	117000000	117000000	227.02
chr11	126000000	126000000	226.9
chr16	1524666	1525547	223.52
chr1	39325247	39326031	221.92
chr1	203000000	203000000	221.59
chr2	220000000	220000000	214.21
chr6	44224663	44225515	208.93
chr16	28503043	28503696	208.23
chr3	159000000	159000000	206.55
chr10	46222155	46222939	206.24
chr11	18343575	18344581	204.71
chr1	28559108	28559958	204.68
chr9	101000000	101000000	204.42
chr19	32836193	32837013	203.2
chr14	102000000	102000000	201.18
chr14	20922952	20923703	187.92
chr12	123000000	123000000	187.57
chr17	35969108	35969960	182.06
chr18	9136300	9137197	181.91
chr17	72509879	72511303	179.35
chr12	112000000	112000000	179.21
chr19	1275445	1276521	178.92
chr9	6703929	6704564	178.2
chr16	1876788	1877657	178.13
chr14	20929352	20930227	177.8
chr9	6757482	6758342	176.94
chr16	58718237	58718871	176.61
chr16	4897008	4897741	176.48
chr5	132000000	132000000	176.25
chr8	71581020	71581789	174.6
chr10	32217222	32218209	174.07
chr8	98656055	98656766	172.74
chr8	54755370	54756171	172.22
chr14	92572795	92573269	171.74
chr10	69643984	69644790	170.44
chr6	84936981	84937829	169.56
chr17	1627658	1628494	168.57
chr1	26232745	26233275	166.49
chr6	159000000	159000000	165.78
chr19	34012288	34013095	165.52
chr12	56109461	56110322	164.32
chr19	48017923	48018959	163.15
chr16	431921	432479	162.86
chr17	78074896	78075743	162.73
chr8	126000000	126000000	161.19
chr16	28985552	28986313	161.09
chr1	15929605	15930526	159.47
chr17	80454754	80455636	158.14
chr22	31364397	31365534	156.43
chr1	78148358	78149357	153.81
chr5	41904037	41904691	153.38
chrX	102000000	102000000	152.83
chr5	134000000	134000000	150.82
chr17	42147708	42148336	149.89
chrX	101000000	101000000	144.83
chr17	6915421	6916144	143.76
chr15	75628011	75628900	142.74
chr7	2353723	2354347	140.5
chr15	50978718	50979387	139.59
chr12	124000000	124000000	139.34
chr5	131000000	131000000	139.13
chr7	100000000	100000000	139.05
chr15	73925403	73926148	137.27
chr17	42422258	42422755	136.33
chr10	70883539	70884254	136.2
chr12	65152940	65153541	134.93
chr6	87864698	87865710	134.91
chr1	44440395	44441025	132.26
chr17	18218311	18219051	131.8
chr1	155000000	155000000	130.75
chr8	104000000	104000000	129.63
chrX	102000000	102000000	128.65
chr3	4508571	4509282	128.64
chr19	36544889	36545558	127.09
chr12	121000000	121000000	126.75
chr3	20227326	20228078	126.02
chr21	38738702	38739099	125.87
chr5	90508559	90509043	122.44
chr20	37590514	37591242	121.83
chr3	49823783	49824476	121.53
chr11	75525536	75526299	121.4
chr1	154000000	154000000	121.04
chr19	40854224	40854648	119.26
chr12	125000000	125000000	117.47
chr9	132000000	132000000	116.35
chrX	40943495	40944463	115.46
chr3	171000000	171000000	113.2
chrX	150000000	150000000	112.31
chr5	126000000	126000000	112.2
chr2	211000000	211000000	111.07
chr17	79885469	79885909	108.79
chr1	26758386	26759076	107.24
chr16	2097427	2098368	107.17
chr7	99698504	99699515	106.91
chrX	30670993	30671725	106.75
chr4	775211	776002	105.61
chr10	121000000	121000000	105.46
chr17	7145873	7146706	104.86
chr20	47537992	47538540	104.29
chr19	41304719	41305307	104.19
chr3	44902846	44903599	103.84
chr19	13056172	13056923	103.54
chr17	3539725	3540239	103.15
chr17	37886526	37887011	102.95
chr16	84178366	84179118	102.67
chr11	119000000	119000000	102.6
chr22	41777078	41777938	102.6
chr11	6640282	6640990	102.59
chr19	5680728	5681344	102.15
chr17	80250485	80251064	102.01
chr1	51425676	51426321	101.66
chr11	1784757	1785518	99.9
chr5	172000000	172000000	99.76
chr20	442717	443431	97.75
chr19	4471850	4472542	97.55
chr9	96792773	96793596	97.29
chr19	5340798	5341548	97.24
chr7	92861176	92862229	95.95
chr17	79935231	79935965	95.75
chr8	142000000	142000000	93.73
chr11	71813936	71814816	93.35
chr10	100000000	100000000	93.01
chr7	108000000	108000000	92.02
chr5	151000000	151000000	91.67
chr14	81686907	81687956	91.52
chr2	100000000	100000000	91.24
chr10	3826971	3828043	91.06
chr8	94928549	94929365	90.79
chr4	47465419	47465918	90.74
chr8	107000000	107000000	90.33
chr13	33859657	33860245	88.7
chr11	64781154	64782018	88.52
chr1	155000000	155000000	88.21
chr16	69795950	69796376	87.91
chr5	177000000	177000000	87.33
chr7	2393422	2394070	86.81
chr4	84376646	84377236	86.76
chr7	97910556	97911082	86.67
chr5	141000000	141000000	86.63
chr14	105000000	105000000	86.5
chr4	71858975	71859580	84.85
chr3	49044411	49045007	83.74
chr19	4670020	4670637	83.53
chr4	1340425	1341559	82.94
chr6	36953722	36954475	82.94
chr9	95087391	95088463	82.47
chr20	31407426	31407954	82.09
chr2	242000000	242000000	81.66
chr17	21156491	21156994	81.62
chr11	85779796	85780519	81.41
chr12	117000000	117000000	81.29
chr18	29522756	29523515	80.87
chr6	53412676	53413182	80.79
chr5	172000000	172000000	80.36
chr9	125000000	125000000	79.64
chr19	49990260	49991105	79.63
chr1	9599277	9599695	79.29
chr17	79479253	79480381	79.1
chr19	12833145	12833867	79.04
chr7	102000000	102000000	78.55
chr15	44083994	44084584	78.29
chr11	61684788	61685354	77.94
chr2	237000000	237000000	77.73
chr19	11593119	11593834	77.27
chr17	60142943	60143551	77.24
chr20	33412974	33413814	77.24
chr19	47616018	47616711	77.22
chr19	40324544	40325121	77.12
chr11	117000000	117000000	76.94
chr22	21212669	21213652	76.88
chr6	32936081	32937703	76.6
chr3	52091020	52091587	76.53
chr12	117000000	117000000	76.33
chr19	2783318	2783784	76.11
chr20	13765398	13765939	76.1
chr4	79696853	79697596	75.85
chr9	99106880	99107228	75.81
chr11	20408784	20409397	75.19
chr22	35695568	35696167	74.64
chr14	39901388	39902159	74.63
chr1	36689663	36690110	74.36
chr12	93964192	93964997	73.95
chr2	173000000	173000000	73.8
chr2	240000000	240000000	73.49
chr8	143000000	143000000	73.48
chr6	112000000	112000000	72.9
chr19	796856	797641	72.75
chr7	155000000	155000000	72.73
chr19	3500448	3501072	72.45
chr6	30689102	30689543	71.87
chr10	77161838	77162540	71.77
chr9	6680930	6681833	70.94
chr5	149000000	149000000	70.93
chr11	36310747	36311336	70.01
chr19	460061	460614	69.92
chr22	39916255	39917070	69.89
chr13	114000000	114000000	69.44
chr4	78077869	78078688	69.23
chr6	110000000	110000000	69.23
chr17	7818948	7819433	69.04
chr15	41913282	41914426	68.94
chr15	74392331	74392758	68.54
chr19	5719949	5720776	68.38
chr13	49684213	49684643	68.06
chr6	80657006	80657539	67.81
chr21	35987315	35987937	67.49
chr17	62222983	62223595	67.06
chr11	119000000	119000000	66.62
chr6	164000000	164000000	66.59
chr7	107000000	107000000	66.32
chr1	52831477	52832188	65.79
chr15	72409977	72410970	65.74
chrX	44732070	44732538	65.71
chr2	132000000	132000000	65.15
chr21	44765929	44766370	64.96
chr22	20849566	20850430	64.55
chr2	46925752	46926536	64.45
chr19	47759574	47760126	64.38
chr12	42631648	42632484	64.19
chr14	65568942	65569645	64.19
chr11	777130	777788	64.06
chr5	168000000	168000000	63.76
chr17	6938835	6939484	63.54
chr18	3247004	3247956	63.18
chr8	41909382	41909959	63.03
chr17	48172352	48172938	62.89
chrX	55743876	55744659	62.75
chr17	8095404	8096056	62.35
chr1	43147583	43148508	62.19
chr7	151000000	151000000	61.96
chr19	8509591	8510279	61.53
chr4	17615837	17616395	61.53
chr17	30185892	30186455	61.48
chr2	173000000	173000000	61.46
chr3	129000000	129000000	61.44
chr13	24463251	24463773	60.96
chr19	50380541	50381109	60.89
chr6	36391026	36391435	60.83
chr5	149000000	149000000	60.81
chr20	61847139	61848085	60.8
chr21	38445188	38445893	60.7
chr11	121000000	121000000	60.61
chr17	1732885	1733408	60.61
chr17	58469176	58469959	60.61
chr12	134000000	134000000	60.59
chr6	31830128	31830946	60.37
chr11	60928400	60929137	59.98
chr21	45148274	45148910	59.78
chr8	11725331	11725980	59.66
chr12	7000236	7000794	59.5
chr7	42951407	42952001	59.48
chr3	132000000	132000000	59.37
chr16	3507772	3508255	59.35
chr19	4402300	4402866	59.06
chr3	51428264	51429090	59.04
chr7	155000000	155000000	58.3
chr2	98612227	98613057	58.05
chr1	68962537	68963173	58.04
chr10	23727528	23728569	58.04
chr15	99091028	99091892	57.88
chr19	18485047	18485652	57.74
chr8	146000000	146000000	57.55
chr14	64970186	64970723	57.27
chr17	33894775	33895260	57.18
chr9	32552120	32552536	57.16
chr9	123000000	123000000	57.16
chr22	38577634	38578168	56.68
chr1	11795851	11796530	56.36
chr18	21083230	21083603	55.65
chr10	32635125	32636347	55.35
chr12	53645500	53646155	55.15
chr19	572139	572826	54.97
chr1	155000000	155000000	54.79
chr7	79081393	79082007	54.79
chr17	65821240	65821868	54.67
chr3	39424639	39425066	54.58
chr17	19551559	19552236	53.84
chr2	197000000	197000000	53.84
chr2	228000000	228000000	53.81
chr19	1875787	1876598	53.74
chr3	187000000	187000000	53.74
chr20	10492220	10492579	53.63
chr1	151000000	151000000	53.57
chr1	223000000	223000000	53.56
chr14	54955284	54955934	53.54
chr2	209000000	209000000	53.27
chr22	18111103	18111894	53.27
chr22	36902728	36903404	53.16
chr17	18759324	18759858	53.02
chr1	181000000	181000000	52.96
chr4	177000000	177000000	52.94
chr16	23521449	23522036	52.92
chr4	15656462	15657326	52.87
chr7	139000000	139000000	52.8
chr19	30335086	30335746	52.49
chr3	44040349	44041117	52.42
chr2	121000000	121000000	52.06
chr12	64845652	64846104	52.02
chr19	10811854	10812509	51.98
chr12	46764934	46765479	51.73
chr14	75725597	75726037	51.73
chr11	62446164	62446845	51.53
chr9	132000000	132000000	51.53
chr6	110000000	110000000	51.43
chr17	5185276	5185831	51.37
chr1	155000000	155000000	51.29
chr9	33290266	33290783	51.29
chr9	34048619	34049678	51.18
chr4	115000000	115000000	51.17
chr17	42200822	42201288	50.9
chrX	13670998	13671519	50.87
chr3	195000000	195000000	50.55
chr6	108000000	108000000	50.55
chr7	100000000	100000000	50.5
chr17	26698168	26698657	50.45
chr14	105000000	105000000	50.42
chr5	1799635	1800203	50.4
chr6	7313333	7313760	50.4
chr2	242000000	242000000	50.33
chr2	232000000	232000000	50.13
chr11	65244791	65245382	49.98
chr14	96505411	96506104	49.74
chr1	33896429	33896975	49.57
chr12	106000000	106000000	49.49
chr15	72564683	72565238	49.49
chr19	47633765	47634208	49.45
chr1	227000000	227000000	49.44
chr3	17783652	17784350	49.31
chr12	114000000	114000000	49.13
chr3	149000000	149000000	49.13
chr4	99849993	99850692	49.13
chr9	96928034	96928451	49.13
chr19	2427616	2428143	48.93
chr18	13726309	13727017	48.88
chr2	192000000	192000000	48.77
chr22	41593366	41593915	48.77
chr7	26904179	26904783	48.69
chr16	23160673	23161030	48.63
chr17	72869363	72869820	48.59
chr3	57678488	57679053	48.53
chr22	41417862	41418933	48.29
chr17	19880903	19881498	48.13
chr16	71323092	71323653	48.07
chr3	156000000	156000000	48.07
chr2	86115813	86116345	47.91
chr3	123000000	123000000	47.8
chr11	68606649	68607095	47.74
chr1	1166928	1167654	47.72
chr7	25990751	25991192	47.43
chr14	93799243	93799668	47.33
chr9	34646277	34646824	47.3
chr6	43196838	43197419	47.2
chr10	64892553	64893291	47.14
chr12	72148436	72148913	46.99
chr14	77278903	77279624	46.99
chr1	115000000	115000000	46.88
chr14	68283074	68283623	46.86
chrX	103000000	103000000	46.86
chr12	76953315	76953881	46.82
chr17	43662033	43662865	46.8
chr13	115000000	115000000	46.4
chr15	68521561	68522090	46.33
chr19	45582234	45582719	46.27
chr15	68132494	68132979	46.24
chr10	70939530	70940034	46.06
chr2	177000000	177000000	46
chr19	41256295	41256707	45.75
chr1	171000000	171000000	45.71
chr1	183000000	183000000	45.36
chr15	40857145	40857616	45.35
chr2	27309282	27309701	45.35
chr9	131000000	131000000	45.35
chr19	4007402	4007876	45.28
chr12	114000000	114000000	45.2
chr22	35776764	35777305	45.1
chr9	99179451	99180003	44.98
chr1	20208654	20209141	44.95
chr1	204000000	204000000	44.87
chr16	88636257	88636936	44.79
chr12	51157451	51158106	44.71
chr19	46220499	46220985	44.55
chr21	45195719	45196505	44.45
chr11	121000000	121000000	44.43
chr9	37903907	37904735	44.4
chr12	114000000	114000000	44.27
chr10	25305225	25305950	44.23
chr3	23987063	23987888	44.23
chr9	138000000	138000000	44.16
chr1	180000000	180000000	44.14
chr20	52210571	52211176	43.87
chr2	204000000	204000000	43.84
chr18	44497042	44497773	43.8
chr12	49110314	49110923	43.77
chr2	232000000	232000000	43.61
chr8	10192234	10192629	43.58
chr12	90102744	90103330	43.56
chr18	56806780	56807384	43.53
chr16	11761991	11762318	43.48
chr17	40718738	40719357	43.48
chr8	28259403	28259856	43.33
chr17	30334072	30334801	43.19
chr15	59041763	59042338	43.14
chr9	136000000	136000000	43.14
chr11	114000000	114000000	43.13
chr8	97273581	97274189	43.13
chr3	170000000	170000000	43.11
chr13	21872031	21872441	42.93
chr1	150000000	150000000	42.89
chr9	140000000	140000000	42.89
chr5	68530352	68530787	42.79
chr14	75643052	75643888	42.76
chr1	156000000	156000000	42.65
chr10	50970079	50970566	42.34
chr5	112000000	112000000	42.34
chr3	133000000	133000000	42.2
chr14	21852163	21852632	42.12
chr12	107000000	107000000	42.04
chr13	42614299	42614916	42.04
chr10	44806431	44806922	41.95
chr1	89149704	89150124	41.83
chr12	104000000	104000000	41.83
chr5	151000000	151000000	41.69
chr1	111000000	111000000	41.65
chr15	77197578	77198050	41.57
chr16	85060998	85061623	41.33
chr16	87008873	87009333	41.33
chr13	21635325	21635884	41.3
chr17	57183677	57184284	41.3
chrX	120000000	120000000	41.17
chr6	7590217	7590646	40.99
chr13	32889396	32889910	40.94
chr1	226000000	226000000	40.61
chr2	216000000	216000000	40.61
chr2	25474700	25475584	40.54
chr17	73975199	73975883	40.33
chr6	43337226	43337660	40.2
chr7	97736010	97736478	40.06
chr5	150000000	150000000	39.93
chr3	156000000	156000000	39.86
chr5	32585447	32585881	39.86
chr14	65647196	65647572	39.75
chr3	197000000	197000000	39.75
chr22	41047574	41048022	39.6
chr16	81478112	81478464	39.54
chr7	140000000	140000000	39.51
chr16	87425588	87426202	39.24
chr11	66725937	66726478	39.21
chr18	9913816	9914473	39.11
chr4	25235327	25235800	39.11
chr1	150000000	150000000	38.82
chr19	3985158	3985657	38.79
chr17	49337632	49338175	38.78
chr15	52971322	52972052	38.57
chr9	116000000	116000000	38.55
chr13	52026923	52027433	38.52
chr11	61559936	61560642	38.39
chr7	36429171	36429708	38.39
chr16	30134164	30135179	38.31
chr11	61500847	61501182	38.26
chr11	65255038	65255618	38.26
chr1	206000000	206000000	38.19
chr8	1771738	1772140	38.1
chr10	93557914	93558478	38
chr2	184000000	184000000	37.75
chr21	38639410	38639951	37.66
chr8	93502886	93503365	37.66
chr15	75135433	75136009	37.63
chr17	17140331	17141228	37.58
chr2	30370490	30371003	37.57
chr3	40350852	40351380	37.5
chr1	15296646	15296999	37.41
chr11	118000000	118000000	37.41
chr9	133000000	133000000	37.41
chr3	5020664	5021131	37.3
chr16	23568208	23568962	37.27
chr12	53886691	53887160	37.12
chr16	5121543	5122015	37.12
chr21	46237871	46238323	36.96
chr17	26684252	26684967	36.95
chr22	50364335	50364765	36.94
chr12	122000000	122000000	36.89
chr12	49658606	49659250	36.85
chr15	75248380	75248968	36.7
chr1	15853103	15853528	36.67
chr17	2614687	2615537	36.63
chr2	8977551	8977934	36.63
chr4	56719568	56720070	36.6
chr13	50366479	50367066	36.59
chr16	24550598	24550948	36.55
chr17	73749652	73750286	36.53
chr1	27226720	27227154	36.29
chr7	107000000	107000000	36.25
chr10	5488299	5488783	36.19
chr15	32322509	32323073	36.07
chr7	95951351	95951836	36.07
chr9	139000000	139000000	36.06
chr17	73851366	73852050	35.87
chr20	23342133	23342718	35.8
chr12	62996203	62996901	35.79
chr17	37009769	37010319	35.79
chr5	122000000	122000000	35.79
chr1	113000000	113000000	35.63
chr22	41346944	41347459	35.57
chr17	55055207	55055678	35.53
chr3	45883398	45883909	35.34
chr22	38794708	38795331	35.11
chr5	172000000	172000000	35.11
chr19	4968585	4969261	35.04
chr6	12011558	12011890	35.02
chrX	101000000	101000000	34.98
chr15	72929215	72929567	34.88
chr19	48825167	48825535	34.78
chr3	143000000	143000000	34.7
chr12	132000000	132000000	34.69
chr12	104000000	104000000	34.59
chr18	77866663	77867780	34.59
chr2	45877179	45877618	34.58
chr20	3748362	3748708	34.41
chr20	2820927	2821503	34.4
chr4	83934083	83934417	34.38
chr11	108000000	108000000	34.36
chr1	10532356	10532839	34.32
chr3	134000000	134000000	34.18
chr19	10426452	10426973	34.14
chr17	30676924	30677475	34.06
chr3	4344873	4345662	34.05
chr1	45097424	45098054	33.86
chr18	12376867	12377753	33.72
chr19	35759714	35760074	33.64
chr10	22609643	22610582	33.62
chr14	76044355	76045149	33.62
chr18	21017725	21018098	33.61
chr19	41168595	41169350	33.61
chr16	9146920	9147425	33.54
chr3	15247382	15247921	33.54
chr7	101000000	101000000	33.54
chrX	115000000	115000000	33.54
chr1	10092584	10093229	33.52
chr8	99129131	99130019	33.42
chr22	36461696	36462591	33.39
chr12	57914332	57914786	33.35
chr22	50699358	50700374	33.34
chr10	99257999	99258928	33.33
chr5	179000000	179000000	33.03
chr7	105000000	105000000	33.03
chr16	74401941	74402369	33.01
chr1	76540205	76540488	33
chr12	56843053	56843401	33
chr5	70882903	70883270	32.86
chr11	72463146	72463857	32.75
chr12	102000000	102000000	32.75
chr11	7534983	7535467	32.69
chr7	150000000	150000000	32.62
chr16	89766406	89767141	32.54
chr17	78193957	78194588	32.54
chr16	22217241	22217739	32.49
chr17	29596715	29597043	32.39
chr8	8750963	8751331	32.35
chr16	16177446	16177938	32.21
chr11	58346928	58347457	32.07
chr17	7475644	7476370	32.05
chr17	38256746	38257385	32.04
chr11	62538641	62539246	31.9
chr6	158000000	158000000	31.86
chr1	35497224	35497606	31.76
chr10	52384283	52384904	31.76
chr18	9708054	9708406	31.76
chr17	75953921	75954897	31.73
chr20	34359688	34360310	31.73
chr15	56332723	56333038	31.57
chrX	135000000	135000000	31.54
chr14	103000000	103000000	31.53
chr5	90677500	90677815	31.5
chr4	37455226	37455659	31.48
chr17	79791072	79791663	31.44
chr12	50898564	50898944	31.39
chr16	68118866	68119501	31.39
chr17	21178907	21179538	31.38
chrX	49643434	49644116	31.38
chr3	50654059	50654772	31.23
chr17	17942168	17943138	31.2
chr12	26267111	26267629	31.18
chr14	55877974	55878756	31.17
chr5	68665124	68665681	31.17
chr6	31865210	31865773	31.17
chr12	118000000	118000000	31.04
chrX	15872617	15873324	31.03
chr19	4815523	4815940	30.91
chr3	31573385	31573946	30.88
chr16	70147938	70148291	30.78
chr1	226000000	226000000	30.71
chr10	79789126	79789546	30.7
chr1	6844318	6844973	30.65
chr7	6312045	6312586	30.65
chr15	34635139	34635586	30.6
chr10	121000000	121000000	30.49
chr3	33839831	33840182	30.38
chr1	179000000	179000000	30.11
chr12	122000000	122000000	30.03
chr17	76124415	76125185	29.92
chr17	49243784	49244519	29.88
chr11	8892679	8893117	29.8
chr12	6643694	6644738	29.78
chr4	2964943	2965295	29.78
chr20	32319528	32320420	29.75
chr4	37687989	37688486	29.6
chr4	166000000	166000000	29.6
chr7	69062706	69063538	29.6
chr8	22224511	22225255	29.6
chrX	102000000	102000000	29.56
chr9	98272980	98273947	29.54
chr10	31422528	31422975	29.52
chr12	46776902	46777500	29.49
chr9	103000000	103000000	29.49
chr8	104000000	104000000	29.4
chr16	56965688	56966230	29.38
chr22	22089872	22090549	29.38
chr5	34656050	34656871	29.37
chr1	109000000	109000000	29.33
chr18	60193792	60194309	29.33
chr20	39135281	39135637	29.33
chr7	150000000	150000000	29.33
chr12	56122696	56123197	29.24
chr12	53399962	53400631	29.22
chr7	73588208	73588652	29.09
chr17	80415873	80416367	29.01
chr17	35305913	35306535	28.96
chr1	156000000	156000000	28.89
chr3	185000000	185000000	28.89
chr1	229000000	229000000	28.87
chr13	30969511	30969979	28.8
chr6	138000000	138000000	28.76
chr5	138000000	138000000	28.72
chr8	134000000	134000000	28.72
chr4	83350528	83351936	28.7
chr21	44299056	44299596	28.67
chr7	100000000	100000000	28.66
chr6	24774952	24775403	28.65
chr12	59314191	59314533	28.45
chr12	49463516	49464044	28.43
chr16	2563609	2564252	28.43
chrX	23685340	23686076	28.41
chr11	20133947	20134509	28.31
chr2	243000000	243000000	28.3
chr17	40687990	40688830	28.29
chr17	49230694	49231108	28.2
chr5	78531605	78532179	28.2
chr22	50963931	50964572	28.12
chr6	128000000	128000000	28.08
chr12	104000000	104000000	28.06
chr6	36561916	36562376	28.06
chr22	29279392	29279711	27.98
chr12	69139746	69140171	27.95
chr14	101000000	101000000	27.95
chr2	26986822	26987518	27.95
chr17	38474358	38474797	27.79
chr15	63569437	63569862	27.7
chr19	8386123	8386694	27.67
chr9	19127368	19127812	27.44
chr1	203000000	203000000	27.4
chr19	1407065	1407532	27.36
chr7	131000000	131000000	27.36
chr16	30759334	30759667	27.35
chr14	100000000	100000000	27.26
chr19	1863991	1864447	27.26
chr4	15480781	15481451	27.26
chr1	19229264	19229672	27.01
chr3	194000000	194000000	26.98
chr14	35183557	35184135	26.91
chr2	43448995	43449482	26.91
chr6	64345465	64346057	26.9
chr2	10183427	10183670	26.87
chr14	24682611	24683027	26.75
chr22	39268130	39268619	26.75
chr22	38851717	38852320	26.67
chr19	51307501	51308480	26.53
chr4	76439441	76439800	26.51
chr19	1568394	1568708	26.29
chr16	46722764	46723378	26.24
chr19	12848174	12848543	26.24
chr6	106000000	106000000	26.24
chrX	103000000	103000000	26.24
chr8	62626995	62627644	26.23
chr18	60742370	60742772	26.15
chr2	102000000	102000000	26.15
chr12	112000000	112000000	26.13
chr2	243000000	243000000	26.13
chr11	102000000	102000000	26.04
chr9	90589481	90589809	25.92
chr12	94503032	94503375	25.88
chr16	53119942	53120282	25.88
chrX	103000000	103000000	25.86
chr9	116000000	116000000	25.84
chr8	145000000	145000000	25.76
chr1	237000000	237000000	25.73
chr7	99746372	99746830	25.73
chr20	30183889	30184362	25.72
chr1	3816620	3817195	25.59
chr1	150000000	150000000	25.59
chr8	95961389	95962027	25.52
chr2	68479773	68480069	25.51
chr2	108000000	108000000	25.45
chr2	99797178	99797729	25.43
chr4	104000000	104000000	25.43
chr14	62161825	62162380	25.39
chr22	42342951	42343362	25.37
chr17	40829051	40829401	25.29
chr5	108000000	108000000	25.27
chr12	28343162	28343944	25.24
chr16	74729720	74730142	25.24
chr11	124000000	124000000	25.22
chr16	2390452	2391237	25.22
chr3	56835968	56836327	25.22
chr16	2653191	2653701	25.08
chr1	154000000	154000000	24.97
chr9	132000000	132000000	24.97
chr19	33166349	33166989	24.82
chr17	30813321	30813940	24.79
chr17	14212299	14212911	24.74
chr5	173000000	173000000	24.74
chr14	45431178	45431566	24.62
chr20	56884613	56885171	24.58
chr16	9184885	9186201	24.55
chr8	109000000	109000000	24.55
chr13	98085147	98085729	24.54
chr3	19988157	19988973	24.54
chr2	20850675	20851023	24.52
chr2	27545757	27546233	24.52
chr1	210000000	210000000	24.42
chr12	110000000	110000000	24.41
chr19	11545994	11546336	24.35
chr12	57472160	57472763	24.29
chr17	33571491	33571858	24.28
chr17	42976807	42977316	24.25
chr15	76050746	76051160	24.24
chr16	70812824	70813194	24.21
chr15	65281718	65282167	24.2
chr6	159000000	159000000	24.2
chr11	65266362	65266680	24.19
chr9	140000000	140000000	24.19
chr2	169000000	169000000	24.08
chr5	110000000	110000000	24.08
chr12	6833156	6833679	24.06
chr4	101000000	101000000	24.01
chr17	55333467	55334282	24
chr19	8305215	8305575	23.97
chr17	18907881	18908415	23.95
chr19	1248986	1250078	23.84
chr5	96038114	96038474	23.83
chr1	173000000	173000000	23.82
chr12	131000000	131000000	23.82
chr7	100000000	100000000	23.82
chr9	116000000	116000000	23.82
chr3	13545814	13546511	23.8
chr1	38061337	38061653	23.77
chr7	30029289	30029657	23.77
chr9	126000000	126000000	23.64
chr1	53791771	53792219	23.61
chr1	222000000	222000000	23.61
chr7	30323729	30324257	23.61
chr7	100000000	100000000	23.6
chrX	102000000	102000000	23.57
chr12	2986113	2986675	23.5
chr6	13814201	13814728	23.45
chr1	31327000	31327355	23.41
chr2	239000000	239000000	23.4
chr21	47609093	47609375	23.31
chr9	132000000	132000000	23.28
chr12	54718513	54719026	23.26
chr1	90286275	90286791	23.23
chr17	62915370	62915889	23.22
chr7	27170411	27170746	23.16
chr8	26240249	26240700	23.13
chr9	74526365	74526688	23.13
chr4	169000000	169000000	23.03
chr19	14543842	14544170	23
chr1	68698028	68698484	22.95
chr1	53168892	53169290	22.92
chr7	151000000	151000000	22.88
chr5	77071507	77072122	22.87
chr6	86353351	86353955	22.86
chr16	22308398	22308911	22.84
chr7	44530044	44530697	22.82
chr16	89268058	89268473	22.63
chr17	7197667	7198365	22.63
chr2	220000000	220000000	22.57
chr7	6048961	6049241	22.54
chr20	39766123	39766837	22.51
chr15	59063185	59063714	22.43
chr9	129000000	129000000	22.31
chr22	34316943	34317265	22.28
chr19	33793221	33793880	22.26
chr19	19600057	19600394	22.25
chr2	178000000	178000000	22.25
chr4	149000000	149000000	22.25
chr9	140000000	140000000	22.25
chr2	10587835	10588633	22.16
chr1	53163614	53164165	22.1
chr3	49395643	49396130	22.1
chr3	150000000	150000000	22.1
chr18	46478225	46478869	21.99
chr19	5790476	5791371	21.84
chr2	70475279	70476313	21.82
chr2	42396177	42396560	21.77
chr20	62496429	62496745	21.76
chr13	42845646	42846428	21.72
chr16	3332720	3333643	21.72
chr2	113000000	113000000	21.72
chr14	93260240	93260738	21.68
chr1	19638569	19639046	21.64
chr1	182000000	182000000	21.64
chr18	21977416	21978162	21.64
chr22	24372755	24373179	21.63
chr17	41855663	41856255	21.55
chrX	14047632	14048369	21.55
chr17	33446474	33446887	21.52
chr19	42364182	42364773	21.49
chr1	32281453	32281861	21.46
chr1	26798517	26799472	21.43
chr3	133000000	133000000	21.38
chr19	51843240	51843656	21.32
chr22	31002568	31003069	21.3
chr19	55972802	55973226	21.29
chr1	102000000	102000000	21.28
chr19	39109310	39109900	21.16
chr7	1083942	1084508	21.16
chr16	81812614	81813303	21.13
chr17	53315642	53316038	21.13
chr9	133000000	133000000	21.13
chr4	140000000	140000000	21.12
chr7	44646458	44646743	21.11
chr1	181000000	181000000	21.1
chr16	4588409	4589026	21.1
chr10	125000000	125000000	21.09
chr17	66453751	66454185	21.09
chr16	1156251	1156579	21.08
chr16	88877530	88878292	21.08
chr2	44222881	44223333	21.08
chr19	41902978	41903507	21.07
chr20	39656866	39657294	21.02
chr12	51477088	51477515	20.91
chr7	14030952	14031380	20.87
chr15	66161314	66161878	20.8
chr5	271416	272015	20.8
chr19	14607127	14607682	20.79
chr1	38478056	38478489	20.77
chr8	75896535	75896894	20.76
chr12	85306444	85306877	20.74
chr19	39342405	39342704	20.72
chr10	33269449	33269785	20.7
chrX	153000000	153000000	20.7
chr6	33265371	33265659	20.65
chr1	21023208	21023740	20.56
chr1	155000000	155000000	20.55
chr19	41731947	41732572	20.55
chr22	24181061	24181519	20.55
chr1	45477614	45477961	20.5
chr3	198000000	198000000	20.49
chr20	18774510	18774996	20.44
chr21	37485344	37485665	20.44
chr3	149000000	149000000	20.42
chr17	80693213	80693659	20.37
chr6	14211118	14211662	20.28
chr14	74551471	74551948	20.23
chrX	147000000	147000000	20.21
chr10	14050339	14050687	20.16
chr16	4466604	4467048	20.16
chr19	45504403	45504650	20.16
chr21	43430361	43430864	20.16
chr10	104000000	104000000	20.07
chr21	35340584	35340940	20.07
chr19	10946970	10947448	20.06
chr14	78266308	78266867	20.04
chr16	70719891	70720235	20.04
chr10	49514333	49514839	20
chr18	3012949	3013639	20
chr2	225000000	225000000	20
chr7	5862475	5862990	20
chr1	235000000	235000000	19.95
chr2	26101242	26101533	19.95
chr14	35591091	35591717	19.92
chr16	70323467	70323769	19.92
chr5	6632922	6633427	19.92
chr4	83294943	83295327	19.91
chr17	38269478	38270118	19.89
chrX	101000000	101000000	19.71
chrX	154000000	154000000	19.68
chr17	8129882	8130625	19.65
chr1	1240050	1240373	19.64
chr10	81586278	81586536	19.59
chrX	101000000	101000000	19.49
chr2	71203926	71204375	19.48
chr1	174000000	174000000	19.47
chr19	45959083	45959571	19.47
chr11	65600950	65601327	19.44
chr19	4809615	4810064	19.35
chr3	57094418	57094893	19.35
chr10	122000000	122000000	19.33
chr4	76649495	76649810	19.33
chrX	16804375	16804733	19.33
chrX	70288061	70288670	19.33
chr10	60272330	60272705	19.29
chrX	10124819	10125144	19.29
chr7	149000000	149000000	19.28
chr5	140000000	140000000	19.17
chr7	101000000	101000000	19.12
chr1	160000000	160000000	19.09
chr7	766093	766574	19.02
chr14	77564355	77564796	19
chr11	121000000	121000000	18.99
chr15	40212837	40213453	18.91
chr8	22102225	22103188	18.91
chr14	24630253	24630553	18.83
chr2	242000000	242000000	18.83
chr3	183000000	183000000	18.81
chr1	46016331	46016935	18.79
chr19	18133008	18133382	18.79
chr21	38593080	38593827	18.79
chr22	43582774	43583081	18.79
chr5	132000000	132000000	18.79
chr6	1527418	1527789	18.79
chr6	137000000	137000000	18.79
chr7	38948599	38948932	18.79
chrX	49968936	49969410	18.79
chr1	150000000	150000000	18.78
chr12	46384418	46384756	18.78
chr20	48903144	48903513	18.78
chr11	125000000	125000000	18.74
chr5	94890545	94890871	18.74
chr4	151000000	151000000	18.64
chr10	104000000	104000000	18.63
chr19	2977234	2977623	18.56
chr1	33116371	33116771	18.51
chr17	80452364	80452780	18.37
chr7	2559032	2559452	18.37
chr20	44399853	44400440	18.33
chr7	129000000	129000000	18.28
chr6	107000000	107000000	18.23
chr15	40885969	40886222	18.22
chr19	13227327	13227741	18.22
chr22	31556001	31556416	18.22
chr1	11120141	11120395	18.2
chr15	91497912	91498214	18.2
chr8	95274469	95274771	18.2
chr17	58754641	58755022	18.19
chr2	233000000	233000000	18.19
chr17	63052821	63053309	18.18
chrX	10126274	10126697	18.18
chr2	62932630	62932919	18.17
chr8	98787854	98788330	18.17
chr16	1458106	1458432	18.13
chr2	43036947	43038197	18.13
chr2	157000000	157000000	18.02
chr22	39886187	39886613	17.96
chr12	125000000	125000000	17.94
chr11	63948985	63949547	17.88
chr11	71159490	71159911	17.85
chr16	3550811	3551085	17.83
chr19	4400508	4400776	17.83
chr2	149000000	149000000	17.74
chr17	54991230	54991767	17.73
chr3	42067088	42067427	17.73
chr6	24359860	24360312	17.73
chr8	17354258	17354878	17.73
chr1	41469342	41469792	17.69
chr19	15236257	15236713	17.69
chr2	70313772	70314386	17.69
chr20	44563049	44564116	17.67
chrX	101000000	101000000	17.67
chr22	30987665	30988208	17.64
chr11	65641133	65641544	17.62
chr12	123000000	123000000	17.62
chr12	112000000	112000000	17.61
chr20	23338687	23339019	17.61
chr12	122000000	122000000	17.6
chr2	133000000	133000000	17.6
chr6	150000000	150000000	17.6
chr19	1479063	1479437	17.59
chr9	132000000	132000000	17.59
chr1	247000000	247000000	17.57
chr17	73029789	73030130	17.51
chr5	140000000	140000000	17.51
chr6	20403490	20403921	17.41
chr17	18266424	18266910	17.32
chr17	66015991	66016391	17.32
chr1	23881350	23881725	17.27
chr16	698992	699720	17.2
chr7	148993	149570	17.2
chr6	28457114	28457428	17.19
chr16	733817	734423	17.16
chr19	49137677	49138096	17.14
chr20	49548056	49548796	17.12
chr10	75936043	75936399	17.09
chr10	124000000	124000000	17.09
chr18	32621137	32621443	17.09
chr12	1800004	1800364	17.08
chr17	47073327	47073760	17.08
chr14	58706515	58706767	17.07
chr19	46146420	46146914	17.06
chr9	37800594	37800919	17.06
chr19	13048988	13049703	17.05
chr18	54305888	54306263	17.02
chr22	47150397	47150748	17.02
chr5	64777689	64777975	17.02
chr5	138000000	138000000	17.02
chr14	45553121	45553518	17.01
chr3	119000000	119000000	17.01
chr18	26727976	26728239	17
chr1	204000000	204000000	16.97
chr6	123000000	123000000	16.94
chr17	39844971	39845535	16.93
chr12	7023466	7023776	16.91
chr4	84539617	84539888	16.9
chr15	52311941	52312241	16.84
chr19	45681559	45682133	16.82
chr11	65990158	65990577	16.81
chr3	126000000	126000000	16.77
chr19	1853388	1853717	16.67
chr9	110000000	110000000	16.65
chrX	70585658	70585999	16.6
chr1	26324614	26324973	16.58
chr2	11605616	11605987	16.57
chr7	5632207	5632691	16.57
chrX	47509687	47510144	16.54
chrX	54384925	54385368	16.51
chr1	27481321	27481735	16.5
chr3	33318729	33319026	16.5
chr10	89621700	89622230	16.48
chr8	134000000	134000000	16.46
chr1	40562714	40563090	16.44
chr11	85339472	85339822	16.44
chr18	72163395	72163818	16.44
chr13	50698513	50699204	16.43
chr21	46847267	46847849	16.43
chr6	28949795	28950125	16.4
chr7	79763774	79764448	16.39
chr4	88343643	88343981	16.3
chr16	70834841	70835309	16.15
chr5	177000000	177000000	16.15
chr5	160000000	160000000	16.14
chr9	110000000	110000000	16.06
chr1	38019542	38020098	16.04
chr3	23986322	23986901	16.04
chr5	61699462	61699836	16.04
chr5	132000000	132000000	16.02
chr19	46110393	46110699	16.01
chr1	17248139	17248575	15.99
chr11	47663837	47664304	15.99
chr4	185000000	185000000	15.98
chr12	56862167	56862438	15.96
chr21	37441983	37442308	15.96
chr5	94982218	94982675	15.96
chr1	24151681	24152092	15.95
chr19	46498239	46498520	15.95
chr20	19973999	19974307	15.95
chr5	139000000	139000000	15.94
chr21	43299410	43299909	15.91
chr1	44412017	44412565	15.9
chr15	76603654	76604085	15.9
chr19	2475601	2476475	15.9
chr19	48222198	48222545	15.9
chr4	167000000	167000000	15.9
chr2	106000000	106000000	15.89
chr1	167000000	167000000	15.86
chr4	38665540	38666142	15.85
chr10	88126070	88126872	15.82
chr12	14518772	14519056	15.82
chr19	6424989	6425367	15.79
chr2	193000000	193000000	15.75
chr4	57774624	57774970	15.75
chr1	220000000	220000000	15.62
chr4	667905	668797	15.62
chr5	178000000	178000000	15.62
chr20	31071381	31072474	15.61
chr19	13953716	13954303	15.57
chr2	232000000	232000000	15.54
chr17	47269640	47270057	15.44
chr1	23496453	23496785	15.41
chr17	1106509	1107092	15.41
chr21	46359717	46360249	15.41
chr3	187000000	187000000	15.41
chrX	45629468	45629859	15.41
chr20	42839343	42839784	15.4
chr20	57032408	57032672	15.4
chr12	123000000	123000000	15.38
chr7	23510092	23510410	15.38
chr2	131000000	131000000	15.36
chr4	164000000	164000000	15.36
chr5	176000000	176000000	15.36
chr12	123000000	123000000	15.35
chr4	111000000	111000000	15.35
chr21	34755424	34755862	15.34
chr1	204000000	204000000	15.31
chr12	110000000	110000000	15.31
chr17	81009353	81009783	15.31
chr9	37576174	37576589	15.31
chr16	3095795	3096194	15.3
chr2	27273499	27273786	15.3
chr1	91486965	91487757	15.29
chr1	184000000	184000000	15.28
chr12	12419851	12420170	15.28
chr19	1904977	1905321	15.28
chr19	56166467	56167091	15.28
chr3	113000000	113000000	15.28
chr19	680545	680936	15.18
chr4	6910966	6911538	15.18
chr3	38038386	38038651	15.15
chr2	43452946	43453892	15.14
chr1	112000000	112000000	15.09
chr17	77702364	77702837	15.09
chr6	150000000	150000000	15.08
chr10	112000000	112000000	15.01
chr14	103000000	103000000	15.01
chr4	129000000	129000000	15.01
chr4	186000000	186000000	15.01
chr17	45401075	45401682	14.99
chr2	85664720	85664964	14.99
chr22	39706806	39707204	14.99
chr1	26946556	26947088	14.97
chr6	133000000	133000000	14.96
chr8	27950711	27951057	14.95
chr11	61348759	61349091	14.94
chr2	29179273	29179577	14.92
chr12	49524893	49525307	14.91
chr1	24969062	24969728	14.88
chr7	135000000	135000000	14.88
chrX	119000000	119000000	14.88
chr10	12085251	12085558	14.81
chr20	43594801	43595195	14.81
chr20	62587804	62588193	14.79
chr15	102000000	102000000	14.76
chr7	643950	644355	14.74
chr7	121000000	121000000	14.74
chr12	57984829	57985272	14.72
chr5	141000000	141000000	14.72
chr12	13251052	13251319	14.7
chr17	8021946	8022648	14.7
chr19	20011457	20011784	14.7
chr2	161000000	161000000	14.7
chr7	33168744	33169057	14.7
chr2	113000000	113000000	14.69
chr1	26827302	26827648	14.65
chr11	65624347	65624718	14.63
chr19	20188528	20189017	14.59
chr6	37140056	37140406	14.58
chr11	122000000	122000000	14.53
chr1	59762438	59762902	14.5
chr5	171000000	171000000	14.5
chr12	125000000	125000000	14.43
chr19	39902687	39903344	14.43
chr20	33680450	33681022	14.43
chrX	41192552	41192998	14.43
chr16	31191165	31191812	14.41
chr2	8231171	8231489	14.41
chr8	37756926	37757405	14.41
chr20	33899282	33899498	14.39
chr4	89378074	89378333	14.37
chr12	118000000	118000000	14.36
chr1	10003344	10003713	14.35
chr22	22336958	22337433	14.35
chr12	104000000	104000000	14.33
chr10	6621997	6622450	14.32
chr17	40540609	40541066	14.29
chr20	34638414	34639137	14.27
chr21	30257421	30257791	14.27
chr6	139000000	139000000	14.26
chr17	882661	882983	14.22
chr5	3595561	3595966	14.22
chr17	39845592	39846008	14.21
chr6	26659887	26660288	14.21
chr20	49057003	49057459	14.19
chr1	184000000	184000000	14.18
chr10	112000000	112000000	14.18
chr2	70369317	70370132	14.18
chrX	48931629	48932013	14.18
chr19	18682368	18682713	14.17
chr10	22605276	22605490	14.12
chr15	89182018	89182294	14.12
chr17	36904362	36905161	14.12
chr19	17414146	17414460	14.12
chr19	56097019	56097385	14.12
chr7	106000000	106000000	14.12
chr17	39296945	39297161	14.11
chr19	6424132	6424518	14.1
chr6	155000000	155000000	14.1
chr10	6244672	6244955	14.09
chr5	65440187	65440731	14.08
chr2	234000000	234000000	13.98
chr18	46065797	46066073	13.97
chr2	217000000	217000000	13.96
chr12	122000000	122000000	13.94
chr1	32479007	32479354	13.91
chr14	24583891	24584527	13.86
chr22	20104603	20105188	13.83
chr4	56915036	56915531	13.83
chr15	58624153	58624779	13.81
chr17	77770658	77771191	13.79
chr17	73453470	73453734	13.75
chr17	79520663	79521039	13.74
chr2	27440127	27440797	13.74
chr7	5569011	5570295	13.74
chr11	69455856	69456152	13.65
chr1	1015509	1015895	13.63
chr13	31248232	31248738	13.63
chr16	30905407	30905851	13.63
chr1	28969490	28969793	13.62
chr4	129000000	129000000	13.61
chr1	29507915	29508354	13.58
chr5	149000000	149000000	13.58
chr11	74660166	74660442	13.57
chr1	63788043	63788422	13.56
chr16	89160067	89160361	13.56
chr16	31044444	31044818	13.55
chr12	53297138	53297594	13.54
chr12	53398431	53398676	13.54
chr15	69744974	69745681	13.54
chr16	73104394	73104756	13.54
chr17	66201465	66202071	13.54
chr22	42695842	42696177	13.53
chr1	167000000	167000000	13.4
chr17	44270021	44270703	13.38
chr22	39096638	39097060	13.38
chr9	114122	114404	13.36
chr7	155000000	155000000	13.34
chr1	178000000	178000000	13.31
chr17	21226379	21226882	13.31
chr3	52570243	52570948	13.31
chr1	8938671	8939488	13.28
chr3	9773030	9773422	13.23
chr20	57226035	57226401	13.22
chr1	9488951	9489365	13.21
chr14	90168067	90168403	13.2
chr16	57219905	57220469	13.13
chr17	11900461	11900803	13.09
chr10	5855431	5855973	13.08
chr5	181000000	181000000	13.08
chr1	28974996	28975294	13.04
chr11	75946186	75947142	13.04
chr18	12948215	12948704	13.03
chr9	100000000	100000000	13.03
chr15	38746154	38746498	13.02
chr20	45599971	45600193	13.02
chr1	214000000	214000000	12.99
chr13	96296884	96297235	12.99
chr15	67813523	67814273	12.99
chr19	1652637	1653097	12.99
chr5	179000000	179000000	12.98
chr6	57178571	57178924	12.98
chr17	57696763	57697466	12.97
chr18	46986921	46987381	12.97
chr19	12893365	12894050	12.96
chr8	125000000	125000000	12.96
chr14	89883509	89883896	12.9
chr1	11333281	11333519	12.89
chr8	48920727	48921265	12.88
chr8	146000000	146000000	12.88
chr4	44680199	44680764	12.87
chr6	70506684	70507082	12.87
chrX	9867668	9868128	12.87
chr10	128000000	128000000	12.85
chr2	236000000	236000000	12.85
chr14	21081751	21082116	12.84
chr17	66507929	66508233	12.84
chrX	154000000	154000000	12.84
chr2	224000000	224000000	12.83
chr5	1112115	1112440	12.8
chr1	110000000	110000000	12.79
chr15	93352421	93352782	12.78
chr2	160000000	160000000	12.74
chr14	58893718	58894261	12.7
chr22	25506628	25506923	12.69
chr5	141000000	141000000	12.69
chr9	139000000	139000000	12.69
chr2	9211308	9211567	12.68
chr20	39317869	39318219	12.66
chr3	52017332	52017606	12.62
chr6	32095860	32096254	12.62
chr19	1269269	1270289	12.61
chr20	57606902	57607658	12.61
chr8	13133771	13134252	12.61
chr18	74203147	74203704	12.57
chr19	55919391	55919738	12.57
chr15	92395948	92396767	12.55
chr9	137000000	137000000	12.55
chr1	7843979	7844739	12.54
chr1	16839884	16840223	12.54
chr10	99094289	99094943	12.54
chr14	23790011	23790437	12.54
chr20	44992569	44993162	12.54
chr6	36646491	36646758	12.54
chrX	103000000	103000000	12.54
chrX	118000000	118000000	12.54
chr7	41068905	41069191	12.53
chr2	207000000	207000000	12.51
chr8	95731917	95732388	12.51
chrX	120000000	120000000	12.51
chr11	9685477	9685864	12.49
chr10	74856290	74856712	12.48
chr6	114000000	114000000	12.48
chr8	17941526	17941916	12.48
chr11	63952664	63953211	12.47
chr5	179000000	179000000	12.47
chr7	155000000	155000000	12.47
chr6	140000000	140000000	12.43
chr9	132000000	132000000	12.43
chr10	70091225	70092044	12.42
chr3	128000000	128000000	12.42
chrX	48379912	48380319	12.42
chrX	150000000	150000000	12.42
chr12	54805312	54805658	12.41
chr3	136000000	136000000	12.41
chr1	40506087	40506411	12.39
chr11	59318347	59318685	12.39
chr19	46320471	46320738	12.39
chr3	53079778	53080766	12.39
chr7	152000000	152000000	12.39
chr9	139000000	139000000	12.39
chr2	20386299	20386610	12.35
chr6	146000000	146000000	12.35
chr19	38879172	38880094	12.3
chr22	29664300	29664805	12.3
chr6	30584790	30585261	12.28
chr12	751818	752682	12.27
chr17	32906302	32906612	12.27
chr17	37356174	37357007	12.27
chr19	4723513	4724752	12.21
chr1	40626807	40627534	12.17
chr18	158129	158451	12.17
chr20	18118385	18118910	12.17
chr6	13615264	13615640	12.17
chr8	17780189	17780666	12.16
chr1	225000000	225000000	12.13
chr13	27998678	27998999	12.12
chr1	27902297	27902580	12.1
chr21	40685534	40685796	12.1
chr10	134000000	134000000	12.08
chr12	119000000	119000000	12.08
chr19	4457531	4458033	12.08
chr21	40721203	40721599	12.08
chr3	52489293	52489606	12.08
chr8	67419664	67420099	12.08
chr16	2827272	2827610	12.07
chr1	8085901	8086544	12.06
chr12	121000000	121000000	12.06
chr20	33292163	33292574	12.05
chr7	131000000	131000000	12.04
chr1	180000000	180000000	12.01
chr3	50358390	50358860	12.01
chr22	27933601	27933854	11.97
chr10	105000000	105000000	11.95
chr12	8396044	8396330	11.94
chr18	3012412	3012892	11.94
chr22	37415524	37416217	11.93
chr3	42695763	42696396	11.93
chr3	169000000	169000000	11.93
chr18	22929872	22930121	11.9
chr8	74659289	74659542	11.9
chr12	72079733	72080079	11.89
chr14	24610589	24610967	11.89
chr7	101000000	101000000	11.89
chr12	96429689	96429971	11.87
chr7	99775277	99775566	11.85
chr10	89623234	89623631	11.84
chr17	56160484	56161240	11.84
chr8	8860115	8860521	11.84
chr8	96281425	96282038	11.84
chr1	20959722	20960130	11.82
chr2	3307391	3307663	11.82
chrX	47518062	47518593	11.82
chr12	7282763	7283424	11.81
chr12	72233380	72233689	11.81
chr16	58549120	58550024	11.81
chr17	61919758	61920209	11.81
chr4	980645	981056	11.81
chr7	92053868	92054161	11.81
chr5	140000000	140000000	11.76
chr8	136000000	136000000	11.71
chr6	150000000	150000000	11.66
chr13	36920028	36920855	11.63
chr16	25269207	25269741	11.63
chr3	53272315	53272634	11.62
chr1	149000000	149000000	11.61
chr15	89878188	89878794	11.61
chr4	40859123	40859417	11.61
chr17	7745123	7745465	11.59
chr1	175000000	175000000	11.57
chr17	76836585	76837181	11.57
chr16	27386428	27386736	11.56
chr14	104000000	104000000	11.54
chr20	43331340	43332015	11.52
chr9	140000000	140000000	11.51
chr16	67969426	67970177	11.48
chr20	58515322	58515700	11.48
chr21	47648349	47648939	11.48
chr5	43603112	43603467	11.48
chrX	134000000	134000000	11.48
chr11	73019862	73020344	11.46
chr14	87599781	87600044	11.45
chr10	47395822	47396065	11.42
chr10	50747046	50747403	11.42
chr11	65686153	65686670	11.42
chr13	50699783	50700125	11.42
chr17	80173346	80173608	11.42
chrX	48455916	48456406	11.42
chr1	204000000	204000000	11.4
chr5	472534	473125	11.4
chr5	134000000	134000000	11.4
chr19	18043316	18043767	11.39
chr7	98972337	98972570	11.38
chr15	70391899	70392168	11.36
chr8	22461867	22462450	11.35
chr8	103000000	103000000	11.35
chr16	53088482	53089291	11.33
chr15	25018148	25018511	11.31
chr16	85454376	85454725	11.31
chr22	40742509	40742930	11.3
chr19	12845293	12845560	11.29
chr2	232000000	232000000	11.29
chr13	74707922	74708480	11.27
chr14	24911359	24911838	11.27
chr16	30418525	30418863	11.27
chr10	121000000	121000000	11.26
chr22	45097690	45097980	11.26
chr4	143000000	143000000	11.26
chr6	56819542	56819953	11.26
chr7	50860921	50861139	11.26
chrX	54466777	54467092	11.26
chrX	72782843	72783258	11.26
chr11	518607	519094	11.25
chr12	112000000	112000000	11.25
chr2	27487733	27488208	11.25
chr2	225000000	225000000	11.25
chr22	35767797	35768132	11.25
chr11	8008415	8009104	11.23
chr17	80055856	80056273	11.23
chr18	3603387	3603646	11.23
chr2	198000000	198000000	11.23
chr21	47563958	47564263	11.23
chr5	43120799	43121106	11.23
chr6	159000000	159000000	11.23
chr9	79008822	79009319	11.23
chr1	228000000	228000000	11.22
chr19	2151214	2151996	11.17
chr1	155000000	155000000	11.16
chrX	38660319	38660586	11.16
chr13	24041840	24042104	11.12
chr6	26271458	26271681	11.12
chr10	82168085	82168711	11.07
chr19	6279970	6280417	11.07
chr20	17949148	17949573	11.07
chr4	39460190	39460512	11.07
chr17	76182990	76183389	11.06
chr2	122000000	122000000	11.06
chr6	26556722	26556940	11.06
chr1	40204284	40204548	11.04
chr1	227000000	227000000	11.04
chr12	110000000	110000000	11.04
chr19	50180668	50181003	11.04
chrX	77165933	77166219	11.04
chr10	106000000	106000000	11.03
chr16	89940527	89940853	11.03
chr17	46969745	46970336	11.03
chr1	145000000	145000000	10.97
chr2	65034556	65034858	10.97
chrX	134000000	134000000	10.97
chr9	136000000	136000000	10.96
chr22	17639955	17640677	10.94
chrX	34675512	34675835	10.94
chr17	8028796	8029170	10.92
chr3	57741776	57742162	10.9
chr16	69165976	69166710	10.89
chr10	23112019	23112238	10.86
chr13	91999830	92000180	10.86
chr6	39082288	39083175	10.86
chr6	147000000	147000000	10.86
chr20	45317806	45318086	10.85
chr1	40723455	40723790	10.82
chr11	47429197	47430034	10.82
chr12	111000000	111000000	10.82
chr17	48450230	48450542	10.82
chr17	73150394	73150710	10.82
chr2	11606089	11606454	10.82
chr20	21283699	21284360	10.82
chr8	104000000	104000000	10.82
chr9	139000000	139000000	10.82
chr4	89978200	89978545	10.79
chr4	101000000	101000000	10.79
chr14	106000000	106000000	10.77
chrX	9310086	9310600	10.77
chr12	48152642	48153240	10.75
chr16	51465504	51465749	10.75
chr19	2269344	2269667	10.75
chr6	2634475	2634795	10.75
chr14	51027240	51027489	10.73
chr5	133000000	133000000	10.72
chrX	70474400	70474779	10.71
chr1	185000000	185000000	10.7
chr12	6875365	6876183	10.7
chr14	50087311	50087765	10.7
chr17	57408844	57409075	10.7
chr19	49284038	49284250	10.7
chr2	233000000	233000000	10.7
chr20	40321392	40321848	10.7
chr22	24660497	24660700	10.7
chr22	33300045	33300422	10.7
chr4	109000000	109000000	10.7
chr5	111000000	111000000	10.7
chr7	2671188	2671488	10.7
chr9	91933249	91933808	10.7
chr1	155000000	155000000	10.67
chr15	45997855	45998120	10.67
chr19	18208426	18208780	10.67
chr20	13619540	13619836	10.67
chr3	47823037	47823377	10.67
chrX	154000000	154000000	10.67
chr10	112000000	112000000	10.66
chr4	187000000	187000000	10.66
chr1	17306992	17307652	10.65
chr19	12958408	12958729	10.65
chr19	42788040	42788431	10.65
chr2	11919302	11919562	10.65
chr16	57334321	57334661	10.64
chr10	43903189	43903527	10.6
chr12	78319322	78319535	10.6
chr16	31519783	31520020	10.6
chr17	39560491	39560822	10.6
chr21	47517920	47518631	10.6
chr9	4327891	4328201	10.6
chr2	74211753	74212169	10.58
chr21	35402373	35402669	10.58
chr1	89458528	89458880	10.57
chr16	2732353	2732563	10.57
chr17	61851067	61851659	10.57
chr21	44394557	44394962	10.57
chr6	42897081	42897397	10.57
chr7	44835852	44836575	10.57
chr21	44394056	44394305	10.56
chr12	9102093	9102656	10.54
chr1	65431956	65432245	10.53
chr9	140000000	140000000	10.52
chr10	90553815	90554091	10.51
chr6	30583906	30584145	10.51
chr14	50778881	50779406	10.5
chr1	160000000	160000000	10.49
chr11	76494413	76494808	10.49
chr6	139000000	139000000	10.49
chr22	46731238	46731733	10.48
chr12	1703758	1704179	10.47
chr14	21737422	21737760	10.44
chr15	40583192	40583631	10.43
chr22	30819671	30820398	10.43
chr17	78763396	78763600	10.42
chr1	208000000	208000000	10.37
chr3	123000000	123000000	10.37
chr5	146000000	146000000	10.37
chr5	176000000	176000000	10.37
chr9	136000000	136000000	10.37
chr4	17578822	17579257	10.36
chr17	62658211	62658448	10.33
chr11	57508725	57508999	10.3
chr15	50646757	50647637	10.3
chr16	3200629	3200934	10.3
chr22	39925224	39925466	10.3
chrX	49686932	49687529	10.3
chr1	36929821	36930079	10.28
chr6	26521230	26521591	10.28
chr12	57853490	57853794	10.26
chr6	26032046	26032343	10.26
chr6	28920916	28921144	10.24
chr7	128000000	128000000	10.24
chr9	86237725	86238171	10.24
chr14	24657850	24658316	10.23
chr11	120000000	120000000	10.22
chr2	175000000	175000000	10.22
chr19	1672078	1672606	10.2
chrX	73834484	73834757	10.2
chr1	211000000	211000000	10.19
chr1	36621287	36621754	10.18
chr19	12792467	12792823	10.18
chr1	152000000	152000000	10.16
chrX	64754560	64755009	10.16
chr1	2125913	2126200	10.15
chr16	776829	777216	10.15
chr19	290841	291424	10.15
chr3	49843614	49843904	10.15
chr3	57937975	57938212	10.14
chr1	245000000	245000000	10.11
chr16	21963789	21964187	10.11
chr5	108000000	108000000	10.11
chr1	32645358	32645801	10.1
chr10	76995571	76995958	10.1
chr14	71275892	71276643	10.1
chr16	88803879	88804107	10.1
chr4	27086461	27086723	10.1
chr1	15666806	15667248	10.09
chr1	168000000	168000000	10.09
chr11	66104037	66104281	10.09
chr12	117000000	117000000	10.09
chr16	88851527	88852208	10.09
chr2	20348672	20348904	10.09
chr2	88991015	88991574	10.09
chr5	179000000	179000000	10.09
chrX	47049943	47050438	10.09
chr14	69283238	69283568	10.08
chr16	87417559	87418212	10.08
chr17	4709862	4710213	10.08
chr2	198000000	198000000	10.08
chr3	66271283	66271539	10.08
chr9	139000000	139000000	10.07
chr5	43556962	43557237	10.05
chr8	131000000	131000000	10.05
chr12	109000000	109000000	10.04
chr20	16553915	16554349	10.03

## Sheet: CHD6_cardiomyocytes_wt
Chromosome	start	stop	score (-log10(qvalue))
chr1	155188781	155188925	16.41
chr1	155211014	155211113	11.81
chr10	46222412	46222494	4.04
chr10	46222737	46222841	3.22
chr10	51827587	51827777	14.38
chr11	18344046	18344163	5.06
chr11	65479386	65479488	7.39
chr12	56109750	56109829	8.39
chr12	122750995	122751087	5.17
chr13	113951151	113951587	36.62
chr15	72668190	72668516	16.2
chr16	2570138	2570450	13.68
chr16	5083935	5084017	8.39
chr20	44519896	44520038	10.39
chr6	84937327	84937452	4.77
chr7	915858	916260	13.4
chr7	4815149	4815238	2.41
chr9	100684494	100684555	5.06
chr9	100684620	100684732	5.93

## Sheet: CHD6_cardiomyocytes_mutant
Chromosome	start	stop	score (-log10(qvalue))
chr1	11866030	11866451	58.89
chr1	15930043	15930376	36.3
chr1	22778196	22778361	11.31
chr1	26232885	26233086	27.25
chr1	28559425	28559648	26.91
chr1	36689795	36689944	8
chr1	39325432	39325686	20.94
chr1	44440466	44440706	22.18
chr1	149870991	149871191	8.51
chr1	154531116	154531515	32.99
chr1	155053413	155053784	72.21
chr1	155188662	155189082	117.33
chr1	155189334	155189714	36.38
chr1	155210911	155211353	119.59
chr1	156265402	156265545	6.15
chr1	202896316	202896569	47.04
chr10	46090185	46090502	45.28
chr10	46222389	46222921	88.59
chr10	51827428	51827917	93.91
chr10	69644254	69644407	7.39
chr10	70883828	70883984	11.91
chr10	70939645	70939808	7.82
chr10	100206626	100206776	7.56
chr11	6640457	6640763	30.34
chr11	18343728	18344283	67.6
chr11	36310850	36311201	58.8
chr11	65479256	65479701	86.57
chr11	67159094	67159500	57.44
chr11	71814381	71814588	10.84
chr11	75525696	75526033	48.75
chr11	118938381	118938586	27.39
chr11	126081438	126081747	62.64
chr12	56109627	56110162	80.56
chr12	58146079	58146512	26.45
chr12	112451105	112451267	17.27
chr12	120755478	120755711	15.09
chr12	121342082	121342375	37.57
chr12	122750823	122751207	60.63
chr12	125271190	125271402	21.6
chr13	30969583	30969851	17.11
chr13	49684196	49684547	69.69
chr13	50159619	50159911	48.76
chr13	113951006	113951729	151.78
chr14	20923128	20923574	63.63
chr14	20929682	20930056	11.67
chr14	35591414	35591578	4.37
chr14	81687522	81687863	22.4
chr14	102414506	102414882	36.29
chr15	72668081	72668682	126.5
chr15	74392421	74392691	55.58
chr15	75628239	75628617	39.08
chr16	431992	432278	17.11
chr16	1401782	1402142	55.86
chr16	1524860	1525246	82.08
chr16	1876999	1877454	40.64
chr16	2570025	2570564	133.7
chr16	4897294	4897443	3.74
chr16	5083583	5084153	87.71
chr16	28503264	28503756	77.51
chr16	28985894	28986269	33.9
chr16	58718560	58718843	52
chr16	67514778	67515322	60.05
chr16	69796036	69796338	22.18
chr16	88923338	88923574	17.65
chr17	1627831	1628146	23.32
chr17	3539840	3540125	36.19
chr17	6915494	6915926	41.31
chr17	7137790	7138140	59.08
chr17	7146183	7146383	6.56
chr17	8095576	8095735	8.49
chr17	18218520	18218732	20.32
chr17	35969459	35969645	16.8
chr17	42422363	42422576	25.59
chr17	46688244	46688541	18.92
chr17	72510438	72510903	7.76
chr17	78075245	78075412	14.94
chr17	80455010	80455247	19.87
chr18	9136626	9136856	20.44
chr19	2783469	2783634	6.76
chr19	7587342	7587695	36.26
chr19	10764522	10764897	37.6
chr19	13227473	13227637	8.04
chr19	32836331	32836695	48.37
chr19	34012501	34012772	17.45
chr19	40854267	40854597	26.84
chr19	41256365	41256542	10.13
chr19	48018598	48018813	8.69
chr19	49457873	49458322	56.72
chr2	220042816	220043080	18.31
chr20	44519687	44520166	106.58
chr22	31365079	31365222	9.39
chr22	39916357	39916514	7.53
chr3	4508688	4509133	39.32
chr3	20227703	20227883	22.11
chr3	112280539	112281029	88.56
chr3	122512601	122512807	9.11
chr3	155572427	155572576	5.1
chr3	158519591	158519962	55.12
chr4	17616075	17616318	10.83
chr4	84376963	84377115	8.99
chr4	99850287	99850435	5.23
chr4	152682084	152682259	3.08
chr5	41904301	41904617	15.4
chr5	132299264	132299460	20.66
chr5	133706638	133706911	18.92
chr5	150827029	150827231	22.47
chr5	172483197	172483380	4.57
chr6	33385981	33386416	55.13
chr6	44224995	44225191	18.61
chr6	84937208	84937774	96.4
chr6	87865084	87865326	22.75
chr6	151773234	151773497	48.4
chr6	158653119	158653304	25.01
chr6	160389839	160390211	65
chr7	915721	916390	93.1
chr7	4814994	4815596	86.66
chr7	26904364	26904566	8.61
chr7	92861612	92861801	17.55
chr7	100292006	100292236	28.07
chr8	54755601	54756043	46.5
chr8	98656218	98656467	15.78
chr8	126103931	126104105	15.92
chr9	6704074	6704399	63.13
chr9	6757752	6758017	16.58
chr9	95087577	95087898	9.36
chr9	100684389	100684801	55.26
chr9	117349856	117350103	44.42
chrX	55744097	55744249	9.11
chrX	100663037	100663392	36.38
chrX	101914671	101915071	48.38
chrX	101975494	101975810	43.37
chrX	114796969	114797194	7.44

## Sheet: TFEB_iPSCs_mutant
Chromosome	start	stop	score (-log10(qvalue))
chr16	46385605	46397029	253.57
chr16	46424457	46430344	253.57
chr16	46416574	46418697	191.08
chr4	68264004	68267017	171.82
chr1	17240159	17241238	170.56
chr9	129676736	129677925	167.12
chr4	79696880	79698070	160.32
chr16	21531397	21532170	158.77
chr1	226249498	226250821	152.3
chr20	52209866	52211506	151.17
chr6	109803972	109805085	147.26
chr19	10981433	10982217	144.2
chr1	7843538	7844921	143.23
chr22	46431309	46432243	141.62
chr19	8273574	8274823	141.4
chr10	42354728	42366258	140.79
chrX	152989367	152990394	140.6
chr20	31407414	31408279	137.71
chr2	43036852	43037775	134.24
chr14	100704207	100706455	133.84
chr20	30160725	30161402	132.73
chr19	2095769	2097088	131.82
chr19	2702410	2703100	131.07
chr2	197457292	197458483	129.78
chr8	126010269	126011100	128.97
chr19	18228466	18229236	128.9
chr7	66093378	66094535	128.77
chr7	155088827	155090271	128.7
chr17	75136518	75137640	128.68
chr18	12883278	12884672	128.63
chr2	11886439	11887232	128.08
chr7	105161967	105162971	127.94
chr15	31617889	31620928	127.72
chr8	28479730	28480499	127.72
chr14	89020713	89021661	127.27
chr16	46419196	46421455	127.27
chr9	130330790	130331799	126.98
chr3	99594752	99595389	126.86
chr6	10404290	10405013	126.63
chr19	42787726	42789005	126.57
chr20	23342122	23343264	126.39
chr19	45999816	46000572	126.17
chr10	11652978	11654102	125.45
chr8	133787332	133788140	125.11
chr17	8533809	8535049	124.88
chr20	57224988	57225769	124.24
chr5	76372877	76373849	123.89
chr20	33291839	33292628	123.68
chrX	34674760	34675851	123.34
chr10	75570576	75572097	122.97
chr22	45705405	45706363	122.95
chr1	227505519	227506711	122.91
chr2	27294249	27295034	122.91
chr3	43327679	43328783	122.9
chr1	2158346	2159432	122.15
chr11	575294	577056	122.15
chr7	4681079	4682109	122.04
chrX	16887602	16889101	121.94
chr18	12376687	12377756	121.91
chr1	39546592	39547916	121.79
chr10	86087982	86089073	121.59
chr1	17018684	17020934	121.48
chr10	38809715	38819075	121.44
chr20	33146157	33147358	121.42
chr9	114658605	114659763	120.77
chr5	131746204	131746997	120.76
chr19	10679073	10680009	120.45
chr6	105388102	105389665	120.34
chr10	976622	978879	120.1
chr3	13008704	13009654	120.08
chr4	48343071	48344213	119.78
chr14	100772250	100773448	119.71
chr6	2999696	3000379	119.68
chr2	211035465	211036329	119.08
chr2	10442368	10443921	118.96
chr2	10952191	10953256	118.96
chr2	54197699	54198520	117.99
chr19	8399343	8400794	117.94
chr9	77702836	77703643	117.69
chr19	7926488	7928764	117.34
chr7	148844215	148845527	117.34
chr1	41826692	41828135	117.28
chr2	47596140	47597017	117.28
chr4	2757561	2758932	117.27
chr7	149411430	149412395	117.27
chr9	131450966	131451956	116.82
chr10	98591569	98593275	116.78
chr20	30795138	30795984	116.77
chr17	31203390	31204593	116.76
chr3	23986428	23987939	116.71
chr10	134350291	134351441	116.67
chr14	100069428	100071689	116.57
chr16	4986165	4987637	116.3
chr9	102581715	102582657	116.25
chr11	568015	569238	116.19
chr22	46456973	46458157	115.77
chr20	55964141	55964740	115.63
chr5	179718373	179720081	115.52
chr19	3093745	3094462	115.47
chr1	85155541	85156509	115.39
chr9	14322106	14323057	115.39
chr11	86665955	86666820	115.3
chr6	37137109	37138598	115.3
chr19	39832526	39833648	115.08
chr19	1274872	1276125	115.05
chr12	4430012	4430569	114.97
chr17	35715753	35716679	114.95
chr7	1083858	1084598	114.9
chr5	176558963	176561519	114.87
chr8	141520859	141522269	114.7
chr20	1206081	1207371	114.63
chr4	146100753	146102209	114.63
chr17	75368789	75370314	114.59
chr6	53409288	53410105	114.45
chr17	80055103	80057274	114.42
chr7	7606276	7607141	114.34
chr19	48901395	48902378	114.27
chr6	136870851	136872123	114.13
chr17	73521102	73522513	113.92
chr6	126070253	126071104	113.92
chr11	67887951	67889413	113.83
chr1	65431657	65432601	113.45
chr3	11760570	11762088	113.43
chr18	77793458	77794754	113.28
chr17	40912800	40913540	113.26
chrX	153362492	153363492	113.14
chr16	74808309	74809101	112.97
chr11	44117073	44118010	112.88
chr8	94928810	94930045	112.87
chr14	58862410	58863180	112.8
chr6	86351725	86353835	112.68
chr19	344091	345320	112.51
chr21	44394081	44395142	112.47
chr19	15288250	15289050	112.26
chr12	3185611	3186949	112.14
chr16	46917791	46918938	112.12
chr17	54910565	54912277	112.12
chr6	34202605	34203863	112.12
chr8	28558557	28559729	112.12
chr8	55013817	55014808	112
chr9	112541950	112542799	111.77
chr3	13590232	13591177	111.66
chr19	47730527	47731881	111.45
chr21	47878263	47879641	111.3
chrX	3630888	3632142	111.3
chr19	10828485	10829510	111.26
chr1	228353143	228354132	110.99
chr2	79739591	79740431	110.99
chr7	6629281	6630336	110.99
chr8	57123678	57124615	110.99
chr1	36621307	36622423	110.86
chr7	100080750	100081653	110.79
chr16	770818	772219	110.66
chrX	15872330	15873700	110.6
chr1	6452828	6454008	110.58
chr14	71275339	71276674	110.45
chr19	5827580	5828485	110.45
chr2	198569708	198570441	110.45
chr17	79817883	79819157	110.41
chr11	76777496	76778399	110.2
chr15	68521470	68522389	110.02
chr15	74907530	74908519	110.02
chr17	44270008	44271482	109.95
chr17	1545989	1547468	109.93
chr1	244816014	244817099	109.68
chr19	639299	640399	109.47
chr4	1857081	1858740	109.47
chr20	54933675	54934456	109.44
chr4	699088	700141	109.42
chr2	208634007	208635386	109.3
chr11	35639685	35641504	108.95
chr13	22032871	22033867	108.95
chr2	676515	677474	108.88
chr7	98029935	98031477	108.84
chr20	62272358	62274171	108.77
chr1	16173797	16175265	108.7
chr8	98880969	98881994	108.7
chr19	6279400	6280650	108.67
chr20	31349834	31350761	108.44
chr8	37756237	37757446	108.35
chr1	95391814	95393257	108.26
chr2	238599864	238601403	108.2
chr7	44887314	44887959	108.18
chr17	80375962	80376883	108.15
chr1	63153358	63154299	108.06
chr13	78271482	78272926	108.06
chr16	66637961	66639552	107.86
chr13	41362797	41364173	107.84
chr9	139257569	139258902	107.84
chr22	22089642	22090930	107.83
chr11	125932169	125933223	107.77
chr8	18870877	18871795	107.77
chr16	2033510	2034587	107.73
chr12	102091126	102092281	107.66
chr1	43282478	43283294	107.61
chr9	34522615	34523442	107.61
chr12	70132285	70133455	107.6
chr17	79935084	79936159	107.6
chr14	104313186	104314812	107.45
chr8	96145630	96146801	107.31
chr5	32312421	32313378	107.29
chr11	46402218	46403623	107.27
chr19	40790624	40791475	107.24
chr2	54682934	54684553	107.23
chr2	192109736	192110615	107.23
chr7	77166050	77166926	107.1
chr13	98794744	98796451	107.01
chr12	4140104	4140844	107
chr10	121485071	121486229	106.8
chr13	101240573	101241327	106.8
chr5	134240201	134241264	106.8
chr9	100849710	100850822	106.65
chr16	31084388	31085185	106.62
chr11	120195817	120196506	106.6
chr14	64970138	64972030	106.46
chr16	11348626	11350716	106.32
chr19	11307525	11308842	106.18
chr22	19434740	19435411	106.18
chr10	49514345	49515368	106.13
chr17	19770399	19771564	106.13
chr2	210288292	210288978	106.13
chr4	1713405	1714684	106.13
chr2	92319768	92322450	105.98
chr4	84205489	84206119	105.98
chr4	6783676	6785682	105.94
chr6	43477210	43478535	105.91
chr14	91224497	91225168	105.87
chr16	2389898	2392305	105.86
chr18	3012465	3013404	105.86
chr15	31283522	31284432	105.75
chr21	37692325	37693109	105.75
chr17	7197368	7198453	105.73
chr17	47652846	47653747	105.73
chr1	230561902	230562586	105.5
chr13	101326227	101327573	105.49
chr21	34960374	34961332	105.34
chr5	10760772	10761745	105.26
chr5	14011470	14012181	105.26
chr4	10117843	10118927	105.17
chr20	33412773	33413667	105.1
chr16	3507635	3508597	105.08
chr2	220252329	220253534	105.02
chr9	96928156	96929521	105.02
chr10	121631718	121632739	104.87
chr12	51663427	51664319	104.77
chr14	104181121	104182824	104.77
chr6	2245356	2246187	104.76
chr7	43622322	43623295	104.76
chr10	42390112	42392261	104.65
chr11	64072592	64073696	104.61
chr17	2496409	2497744	104.5
chr3	155588001	155589273	104.36
chr22	50919149	50920551	104.25
chr17	47438932	47439974	104.16
chr19	33071731	33072622	103.99
chr17	80476725	80477672	103.97
chr4	79860216	79860861	103.93
chr22	24092947	24093792	103.9
chr4	1685549	1686699	103.87
chr14	100149978	100151132	103.8
chr4	39978875	39979892	103.77
chr22	32340081	32341199	103.68
chr1	19638142	19639170	103.67
chr10	33246357	33247541	103.67
chr10	46167729	46168604	103.67
chr10	12390636	12392451	103.64
chr10	88515827	88517335	103.64
chr1	113257494	113258334	103.58
chr17	79603697	79604352	103.33
chr14	71373832	71375459	103.31
chr6	155315730	155317277	103.23
chr12	107349171	107350043	103.14
chr20	56963943	56964926	103.14
chr1	33895926	33896981	102.96
chr1	16825194	16826164	102.9
chr10	6130711	6131569	102.83
chr11	67168690	67169697	102.6
chr20	56884324	56885226	102.58
chrX	71238194	71238862	102.56
chr15	90931165	90932048	102.52
chr3	138553112	138554057	102.52
chr5	128430004	128430977	102.52
chr4	185569869	185571061	102.5
chr1	3370840	3371685	102.48
chr13	53024154	53025035	102.47
chr12	133263033	133264872	102.45
chr8	144512503	144513828	102.36
chr16	69165926	69166738	102.16
chr12	105724154	105724942	102.08
chr4	7940398	7941943	102.03
chr16	67678570	67679283	101.94
chr2	180128836	180129777	101.88
chr17	4692662	4693874	101.82
chr7	5820364	5821365	101.82
chr12	30907336	30908229	101.8
chr2	97481498	97483111	101.68
chrX	41782144	41783333	101.68
chr2	191272632	191273715	101.58
chr4	1514252	1515372	101.58
chr9	36136168	36137231	101.58
chr1	20959745	20960491	101.55
chr17	80708991	80710617	101.55
chr4	54930399	54931265	101.5
chr7	2353604	2354437	101.5
chr9	129986643	129988358	101.44
chr10	21822690	21824470	101.43
chr2	24163044	24163845	101.42
chr6	166795337	166797203	101.42
chrX	103410871	103411678	101.42
chr1	23810145	23811264	101.4
chr6	30294232	30295126	101.4
chr9	132250498	132251245	101.4
chr1	19282049	19283615	101.39
chr14	96857844	96858775	101.32
chr16	53164108	53165817	101.32
chr12	49524774	49525623	101.26
chr2	101033676	101034495	101.26
chr1	933901	936508	101.14
chr11	110300508	110301294	101.14
chr11	118927383	118928315	101.14
chr22	39096362	39097419	101.09
chr19	1863690	1864941	101.08
chr10	46970130	46971100	101.05
chr1	53098544	53099412	101
chr9	136242288	136243446	101
chr14	104028462	104029607	100.93
chr17	36955312	36956285	100.8
chr11	106888288	106889374	100.78
chr11	113745858	113746591	100.78
chr12	122064093	122065147	100.78
chr1	21112796	21113901	100.74
chr16	31153532	31154543	100.74
chr6	4775657	4777126	100.68
chr17	1358842	1360256	100.48
chr22	18483404	18484462	100.48
chr6	151186610	151187911	100.48
chr7	148958881	148960347	100.48
chr17	42401831	42403258	100.45
chr8	142138131	142139141	100.37
chr3	13460921	13462190	100.3
chr15	99190441	99192105	100.29
chr2	65215769	65217139	100.29
chr2	85829347	85830182	100.29
chr9	140499310	140501226	100.29
chr20	61492066	61493937	100.2
chr17	74117171	74118480	100.18
chr5	130599345	130600379	100.18
chr1	222790901	222792136	100.06
chr14	100196311	100197095	100.06
chr17	1551780	1553158	100.06
chr17	48784537	48785460	100.06
chr19	18263657	18264390	99.99
chr16	2770477	2772080	99.97
chr15	76135187	76136665	99.89
chr3	122513589	122514479	99.89
chr7	86688533	86689348	99.89
chr19	8477783	8478525	99.76
chr15	78441311	78442297	99.67
chr22	20849473	20850713	99.65
chr17	77070638	77071513	99.63
chr7	74071603	74073226	99.63
chr12	50016914	50017735	99.6
chr12	110718580	110720049	99.6
chr7	51383807	51384922	99.6
chr1	17287155	17287921	99.55
chr11	74203997	74205015	99.53
chr1	1840051	1841250	99.44
chr20	442644	443477	99.41
chr8	143858381	143859526	99.41
chr15	78423284	78424225	99.39
chr8	1771399	1772493	99.39
chr18	51750255	51751378	99.34
chr17	19482852	19483888	99.31
chr4	16227473	16228913	99.31
chr5	60139454	60140521	99.31
chr12	1703023	1704251	99.3
chr2	231577288	231578407	99.3
chr9	95857551	95858976	99.3
chr17	27229440	27230348	99.28
chr20	32580910	32582362	99.27
chr16	46400012	46402144	99.24
chr5	10353456	10354517	99.19
chr1	23279465	23280623	99.14
chr8	81083400	81084090	99.06
chr20	57463745	57466630	99.05
chr1	54204431	54205275	99.03
chr19	47759595	47760811	99.03
chr20	57555540	57557392	99.01
chr7	3340299	3341223	98.97
chr11	57091815	57092670	98.93
chr3	47619147	47620208	98.86
chr12	111842951	111844257	98.77
chr17	48942912	48944267	98.77
chr3	176914576	176916044	98.76
chr14	105486802	105487980	98.75
chr9	139009771	139011447	98.72
chr19	18390950	18393059	98.58
chr4	980538	981239	98.56
chr4	186124716	186125487	98.56
chr8	22551930	22553105	98.52
chr1	180123578	180124447	98.47
chr13	114144469	114145698	98.47
chr20	40246363	40247660	98.47
chr22	39548106	39549479	98.47
chr22	45402747	45403882	98.47
chr5	127418695	127420372	98.47
chr5	178450640	178451286	98.47
chr6	158402216	158403355	98.47
chr22	26985509	26986398	98.46
chr5	170288638	170289639	98.36
chr21	38361591	38362835	98.34
chr11	66623560	66625234	98.3
chr9	136933332	136934336	98.29
chr1	29562688	29563449	98.27
chrX	129065576	129067073	98.21
chr7	44787856	44789019	98.17
chr1	7831096	7831909	98.14
chr17	635190	636440	98.14
chr9	14314886	14315520	98.09
chr1	157015136	157016267	98.08
chr22	19165045	19166772	98.07
chr1	90286289	90287590	97.97
chr4	1241264	1242532	97.9
chr11	14379793	14380902	97.87
chr4	49115349	49123425	97.84
chr12	133065835	133066839	97.77
chr7	2558273	2559586	97.77
chr13	36704840	36705729	97.67
chr17	79008145	79009780	97.65
chr1	17025712	17028098	97.6
chr12	109124501	109125961	97.44
chr15	27017140	27018924	97.44
chr2	74374738	74375395	97.44
chr4	8159864	8161238	97.44
chr6	146864377	146865228	97.44
chr11	12695471	12697084	97.39
chr19	2050483	2051827	97.39
chr1	25869812	25870705	97.34
chr16	87416460	87417837	97.28
chr9	91002900	91004278	97.28
chr1	240160688	240161838	97.27
chr3	58477439	58478393	97.27
chr19	16582245	16583319	97.22
chr6	13814003	13815092	97.22
chr3	33318681	33319392	97.19
chr3	50358351	50359162	97.11
chr21	46236975	46238967	97.04
chr2	242575865	242577743	97.02
chr11	910404	911436	96.99
chr1	11723894	11725023	96.98
chr16	48418349	48419859	96.98
chr21	47061800	47064449	96.98
chr10	134973212	134974346	96.97
chr16	2722995	2723830	96.83
chr22	44893533	44894776	96.83
chr14	74253434	74254338	96.8
chr1	9648495	9649617	96.76
chr16	68297983	68298920	96.76
chr2	174828163	174830132	96.76
chr11	65686069	65687306	96.66
chr16	3930553	3931495	96.62
chr17	47337433	47338134	96.62
chr21	10708800	10728442	96.6
chr1	94702654	94703593	96.54
chr22	50311609	50312729	96.54
chr1	15943640	15944412	96.49
chr16	28222766	28223599	96.46
chr8	23314633	23315508	96.46
chr13	30168939	30170255	96.35
chr17	30813243	30814721	96.35
chr1	245026157	245027289	96.34
chr12	112036196	112037609	96.34
chr16	1662009	1662893	96.31
chr22	19278729	19279698	96.31
chr5	179247612	179248771	96.31
chr19	11615868	11616838	96.29
chr12	131356076	131357352	96.22
chr3	178865990	178866873	96.22
chr17	10101134	10102480	96.2
chr4	99916384	99917603	96.2
chr14	72398749	72399586	96.13
chr18	30050122	30051268	96.07
chr15	73659725	73661439	95.92
chr1	27320076	27321252	95.91
chr7	98475922	98476953	95.91
chr1	161102081	161102702	95.89
chr2	98279937	98280850	95.89
chr9	139780209	139781553	95.89
chr17	75276823	75277982	95.79
chr22	50945801	50947106	95.79
chr19	32896063	32897285	95.76
chr1	22378775	22380024	95.74
chr16	577082	577970	95.73
chr3	43663134	43663948	95.71
chr11	65121937	65122743	95.64
chr20	5591137	5592249	95.64
chr1	94374329	94375479	95.47
chr9	139137087	139137964	95.47
chr4	99579284	99580248	95.46
chr1	21671453	21672824	95.44
chr12	120906877	120907912	95.44
chr15	74833242	74833852	95.44
chr11	560400	561720	95.43
chr12	132433915	132435166	95.38
chr9	99212154	99213606	95.38
chr20	32319563	32320557	95.3
chr10	26855814	26856535	95.28
chr7	915379	916931	95.25
chr5	612093	612976	95.24
chrX	117861120	117862171	95.24
chr17	36666052	36667432	95.23
chr8	28269104	28270249	95.23
chr8	145634331	145635257	95.23
chr16	50186739	50188192	95.21
chr17	79479322	79480629	95.18
chr20	32261823	32262537	95.15
chr10	131264939	131265745	95.13
chr15	22892099	22893285	95.13
chr15	93425628	93426814	95.13
chr14	53257961	53258694	95.11
chr19	1523683	1524771	95.11
chr9	110045199	110046354	95.11
chr17	9548525	9549428	95.06
chr1	223899890	223900880	95.03
chr11	842070	843388	94.96
chr1	9598966	9600331	94.94
chr16	58033918	58035269	94.88
chr19	7933834	7935769	94.88
chr19	1490105	1491615	94.79
chrX	133593941	133594711	94.7
chr15	41850926	41851916	94.67
chr2	170683795	170684559	94.67
chr9	130830157	130830981	94.67
chr11	32913914	32915387	94.62
chr16	85721581	85723102	94.62
chr16	4233439	4234643	94.61
chr22	39541296	39542092	94.61
chr22	39101863	39102587	94.51
chr17	61919425	61920703	94.43
chr20	30777591	30778326	94.43
chr7	100424533	100425443	94.38
chr10	72142058	72142762	94.37
chr11	66885177	66887434	94.37
chr16	88869426	88870712	94.37
chr18	45456405	45457971	94.37
chr14	59931012	59932234	94.22
chr2	242639744	242642364	94.22
chr22	29196087	29196886	94.22
chr9	130516553	130517841	94.16
chr15	63569321	63570055	94.13
chr18	48405108	48406103	94.13
chr19	41222834	41223460	94
chr5	63461337	63462169	93.98
chr13	27998470	27999130	93.97
chr8	12611528	12613618	93.97
chr3	32279590	32280740	93.92
chr6	7910127	7911374	93.9
chr7	6703404	6704231	93.85
chr7	42951072	42951868	93.85
chr22	17652177	17652915	93.75
chr11	9594518	9596325	93.7
chr12	106532212	106533709	93.7
chr14	99946469	99947948	93.7
chr21	33031753	33032694	93.7
chr9	36486996	36488186	93.7
chr2	128458905	128459983	93.68
chr9	138798420	138800191	93.68
chr1	11538674	11539579	93.67
chr13	98628193	98629566	93.67
chr13	113951209	113952079	93.6
chr12	25403296	25404466	93.5
chr14	103523023	103524584	93.5
chr2	9770478	9771588	93.38
chr19	18271697	18272563	93.29
chr14	53417237	53418304	93.28
chr20	61425140	61428496	93.28
chr22	25348178	25349022	93.28
chr8	29940191	29941049	93.28
chr9	140149336	140150237	93.28
chr4	170946945	170948048	93.25
chr9	101866942	101868114	93.21
chr7	36192381	36193374	93.16
chr13	111566439	111568137	93.09
chr14	35183349	35184260	93.09
chr3	15247339	15248333	93.09
chr1	9883212	9884579	93.07
chr20	5107233	5108178	93.07
chr3	128840140	128841368	93.07
chr2	173940249	173941263	93.04
chr7	101943656	101945042	93.04
chr4	2845192	2846107	92.97
chr2	73144373	73146322	92.92
chr1	9711564	9712667	92.9
chr16	2478687	2479919	92.9
chr19	18058417	18059432	92.81
chr2	61108282	61108993	92.61
chr9	36400242	36401493	92.61
chr9	134269030	134269715	92.61
chr2	232545117	232546305	92.57
chr16	30107061	30108017	92.55
chr12	120426480	120427489	92.54
chr21	46824488	46826268	92.54
chr7	151038564	151039353	92.54
chr8	90914262	90915325	92.54
chr17	34058573	34059335	92.53
chr17	80655581	80657113	92.46
chr1	181074074	181075110	92.41
chr1	39874180	39875391	92.39
chr17	80408099	80408902	92.39
chr7	72971307	72972367	92.39
chr1	226308955	226310459	92.34
chr8	38644405	38645150	92.32
chr19	4007022	4008197	92.29
chr16	30380980	30381989	92.25
chr17	1952882	1954946	92.21
chr15	72564606	72565297	92.2
chr3	52931205	52931936	92.2
chr6	167412150	167413435	92.2
chr1	234745732	234747179	92.19
chr16	88922817	88923729	92.19
chr20	60696455	60698402	92.19
chr9	139838160	139839466	92.16
chr16	9185061	9186582	92.12
chr7	5569169	5570765	92.12
chr1	227057999	227058825	92.02
chr14	39900835	39902153	92.02
chr14	102552726	102554031	92.02
chr22	30722549	30723260	92.02
chr5	171614952	171615863	92.02
chr8	132916106	132916860	92.02
chr9	136890102	136890997	92.02
chr22	42228715	42229930	92.01
chr8	61590626	61591238	92.01
chr16	46864382	46865580	91.94
chr2	89866354	89880203	91.9
chr19	56116668	56117349	91.87
chr20	43279799	43280751	91.84
chr1	235667057	235668106	91.82
chr11	66335293	66336578	91.8
chr2	227656101	227656816	91.8
chr5	138088630	138089714	91.8
chr6	4135581	4136502	91.8
chr19	12900234	12901157	91.79
chr1	52607388	52608505	91.75
chr13	32420451	32421271	91.75
chr20	32398851	32399536	91.75
chr8	97156707	97158059	91.73
chr6	144471138	144472022	91.65
chr17	7218162	7218945	91.57
chr2	61404112	61405048	91.57
chr2	131850340	131851425	91.55
chr4	184019144	184021247	91.52
chr7	44646117	44646826	91.52
chr8	102217256	102218624	91.52
chr19	19143819	19144490	91.47
chr20	17511358	17512234	91.47
chr2	43453372	43454582	91.44
chr15	99644903	99646471	91.43
chr1	28052146	28053034	91.32
chr14	102982992	102984003	91.32
chr19	1592061	1593236	91.29
chr17	15902642	15903653	91.28
chr19	14116448	14117234	91.28
chr19	36266149	36266981	91.28
chr2	113402948	113404198	91.28
chr3	196438921	196439753	91.28
chr14	24044819	24045824	91.23
chr5	137827481	137828294	91.23
chr16	4365217	4366745	91.13
chr19	10530566	10531907	91.13
chr2	37551354	37552428	91.13
chr7	156684900	156686176	91.13
chr9	126691792	126692773	91.13
chr14	100625226	100626474	91.12
chr19	7938751	7939698	91.12
chr15	92396203	92397689	91.09
chr6	146055894	146056937	91.09
chr7	32982017	32983052	91.09
chr7	152133343	152134184	91.09
chr1	41706881	41708277	91.08
chr15	52029212	52030172	91.08
chr1	14075354	14076701	90.99
chr15	74725180	74726494	90.98
chr15	72611917	72612747	90.95
chr21	45195674	45196910	90.95
chr15	99791387	99792074	90.88
chr19	1248196	1251123	90.88
chr10	6205367	6206327	90.87
chr18	5295619	5296988	90.87
chr18	60189331	60190777	90.87
chr2	27717498	27718356	90.87
chr3	141205622	141206671	90.87
chr10	46992532	46993511	90.84
chr15	102264040	102264976	90.84
chr17	53498957	53499649	90.84
chr18	44496814	44497879	90.84
chr8	42751301	42752848	90.84
chrX	150066662	150067696	90.84
chr2	42719729	42721954	90.81
chr8	30515296	30515935	90.81
chr9	140472952	140473595	90.81
chr11	111472777	111473710	90.76
chr16	776662	777399	90.76
chr3	42543389	42544506	90.76
chr19	49138580	49139349	90.73
chr17	1082635	1083889	90.66
chr1	153917997	153919422	90.64
chr11	134094300	134095132	90.52
chr3	73673136	73674205	90.52
chr11	74951591	74953461	90.5
chr1	229693718	229695103	90.43
chr14	105647074	105648072	90.43
chr3	49507235	49508366	90.43
chr20	32030907	32032324	90.42
chr12	125347781	125348794	90.4
chr2	46925914	46927002	90.4
chr10	12170845	12172152	90.39
chr10	28591366	28592256	90.39
chr11	119076549	119077664	90.39
chr14	93798592	93799721	90.39
chr19	531084	532143	90.39
chr6	138724996	138725884	90.39
chr7	156931069	156932346	90.39
chr8	26240476	26241440	90.39
chr8	143556617	143557334	90.32
chr12	95941990	95942902	90.31
chr5	79551384	79552320	90.31
chr7	158649115	158649933	90.31
chr17	60781094	60781936	90.25
chr17	27052805	27053669	90.24
chr22	45097734	45098858	90.24
chr11	694082	696238	90.17
chr1	57110531	57111502	90.1
chr20	35490981	35492974	90.1
chr21	45758363	45759475	90.1
chr10	43891940	43892893	90.08
chr20	3995413	3996729	90.08
chr3	50191904	50193257	90.08
chr3	179040492	179041653	90.08
chr19	7968085	7969312	90.04
chr19	16738460	16739692	90.04
chr2	18741272	18742049	90.04
chr10	92980071	92981055	90.01
chr1	29507907	29508731	90
chr19	42579961	42580876	90
chr4	966652	968390	90
chr7	7221971	7223137	90
chr1	21616251	21617121	89.93
chr10	93667998	93668786	89.93
chr19	47742584	47743408	89.93
chr16	1727721	1728821	89.89
chr10	111682837	111683618	89.77
chr9	86535870	86536562	89.75
chr19	1103768	1105307	89.74
chr14	104551467	104552408	89.72
chr1	22109161	22109900	89.68
chr11	65429998	65430809	89.68
chr13	95953110	95954193	89.68
chr9	131314409	131315583	89.68
chr3	39194416	39195479	89.6
chr22	50745380	50746279	89.54
chr2	25264550	25265692	89.52
chr11	67210627	67211430	89.48
chr22	19705188	19706854	89.48
chr1	40253705	40255195	89.4
chr10	126847355	126850375	89.4
chr7	123388291	123389541	89.4
chr22	36424132	36425313	89.36
chr1	43148033	43149106	89.34
chr12	52207748	52208841	89.34
chr1	33219243	33219917	89.2
chr1	115631811	115632602	89.2
chr11	776695	778360	89.08
chr17	40688039	40688825	89.08
chr20	60813186	60814183	89.08
chr4	6911004	6912134	89.08
chr8	101734222	101735254	89.08
chr1	154297813	154298542	89.02
chr1	10092570	10093205	88.96
chr11	133825600	133827201	88.96
chr14	100437380	100438845	88.96
chr11	45943625	45944974	88.95
chr10	42392418	42397229	88.91
chr15	64338104	64339020	88.91
chr17	79894841	79895878	88.91
chr20	3219165	3220592	88.91
chrX	51239167	51239990	88.91
chr5	141488057	141488963	88.9
chr19	11071013	11072340	88.89
chr2	128144766	128145955	88.89
chr2	216176536	216177213	88.89
chr7	64498145	64499475	88.89
chr9	130547355	130548775	88.89
chr16	2140646	2141984	88.82
chr3	45635197	45636026	88.82
chr9	15510070	15511196	88.82
chrX	13956171	13957143	88.82
chr16	89894306	89895521	88.8
chr9	132565000	132565994	88.8
chr20	42294920	42296099	88.79
chr17	63556079	63558204	88.77
chr12	7592604	7593411	88.72
chr15	65133741	65134379	88.72
chr17	61776412	61778659	88.72
chr17	43128669	43129592	88.66
chr16	30669045	30669794	88.62
chr20	61637454	61638854	88.62
chr22	18923312	18924051	88.62
chr1	6844308	6846314	88.58
chr2	111879878	111880565	88.58
chr2	122494317	122495361	88.5
chr12	77718368	77719016	88.49
chr4	25032029	25032969	88.49
chr20	1447021	1447824	88.46
chr13	113548266	113549164	88.44
chr1	6295477	6297017	88.38
chr18	19320482	19321822	88.38
chr7	72847803	72849210	88.38
chrX	149736744	149737723	88.38
chr16	89767085	89768631	88.32
chr16	4421571	4422446	88.28
chr19	18208056	18208855	88.28
chr5	78280320	78281413	88.28
chr15	93198420	93199282	88.27
chr18	34833387	34834668	88.27
chr7	152456605	152457351	88.27
chr2	42274547	42275970	88.26
chr2	10861222	10862123	88.22
chr4	72052082	72053337	88.21
chr6	126111439	126112393	88.18
chr2	36582334	36584283	88.15
chr17	79650656	79651525	88.08
chr6	36164012	36165095	88.06
chr9	19230126	19231244	88.06
chr1	20879208	20880708	87.99
chr4	113066089	113067247	87.99
chr8	30241411	30242945	87.99
chr16	67595904	67597630	87.97
chr22	43582584	43583886	87.97
chrX	46618167	46618994	87.97
chr2	27651204	27652220	87.92
chr10	91295157	91295874	87.89
chr22	38668418	38669297	87.89
chr9	34577677	34578406	87.89
chr8	144815245	144816071	87.87
chr11	66511784	66512575	87.85
chr12	124018300	124019047	87.85
chr19	4402358	4403110	87.85
chr2	219187583	219188394	87.85
chr2	242480314	242481707	87.85
chr7	6523156	6523992	87.85
chr12	90101834	90103880	87.83
chr19	18653785	18654709	87.83
chr10	131987970	131989202	87.77
chr18	29264475	29265823	87.77
chr3	13521522	13522406	87.77
chr7	151216034	151217999	87.77
chr9	135230019	135230882	87.77
chr16	691551	692640	87.71
chr20	32273474	32274624	87.7
chr22	46440510	46441228	87.69
chr3	179168695	179169613	87.68
chr9	139439393	139441300	87.68
chr12	132378804	132379415	87.66
chr17	61043279	61044243	87.66
chr7	6311622	6312677	87.66
chr17	81036709	81037559	87.62
chr5	892494	893432	87.57
chr15	41233639	41234529	87.55
chr22	24129028	24129762	87.55
chr1	44172823	44173743	87.48
chr17	27939397	27940892	87.41
chr4	83350500	83352031	87.41
chr14	105766602	105768388	87.38
chr20	39765311	39766655	87.38
chr4	4861043	4862186	87.38
chr8	48649775	48651639	87.38
chr14	23770478	23771832	87.34
chr16	69419251	69420391	87.32
chr17	29814674	29815581	87.32
chr10	11864901	11866008	87.31
chr18	60382378	60384411	87.31
chr2	99061010	99062001	87.31
chr21	38338208	38339472	87.31
chr16	30428729	30429798	87.29
chr17	881814	883511	87.29
chr17	79678611	79680011	87.22
chr2	179058666	179060099	87.22
chr7	4922684	4923646	87.22
chr9	98272944	98273769	87.22
chr1	151810491	151811562	87.18
chr17	61523184	61524253	87.1
chr19	679688	681008	87.1
chr12	110317964	110318732	87.08
chr14	54907449	54908319	87.05
chr19	1566799	1567754	87.05
chr6	150184360	150185839	87.05
chr7	75368088	75369174	87.05
chr12	116715133	116716119	87.04
chr3	182510952	182511976	86.98
chr7	24612570	24613779	86.98
chr5	179920725	179922221	86.92
chr6	90142558	90143356	86.91
chr16	4357415	4358408	86.89
chr1	6514123	6516356	86.82
chr16	4674545	4675444	86.82
chr3	174158481	174159401	86.82
chr5	133339615	133341041	86.82
chr7	38670404	38671192	86.82
chr8	35092512	35093688	86.82
chr3	184097438	184098851	86.8
chr1	24828893	24829887	86.75
chr8	145549950	145551002	86.75
chr5	175842950	175843916	86.68
chr13	52025605	52027993	86.67
chr2	216300654	216301179	86.67
chr8	17013377	17014997	86.67
chr1	182991921	182993371	86.54
chr14	50998750	50999569	86.54
chr20	60941508	60942853	86.54
chr8	145703002	145703934	86.53
chr16	402566	403714	86.51
chr12	6419479	6420269	86.49
chr16	4852153	4853134	86.49
chr16	84149991	84150960	86.49
chr2	139259019	139259907	86.49
chr12	112856501	112857333	86.48
chr19	54974137	54975085	86.48
chr7	32930629	32931944	86.45
chr1	23880999	23881758	86.38
chr1	110752408	110754895	86.38
chr10	120966157	120967753	86.38
chr17	20945842	20947045	86.38
chr18	9334257	9335439	86.38
chr4	110354361	110355567	86.31
chr7	128509105	128510313	86.31
chr10	135121920	135123004	86.28
chr19	56186229	56187101	86.26
chr5	137688104	137688997	86.22
chr6	118971723	118973117	86.21
chr16	2041835	2043103	86.17
chr16	15149329	15150191	86.17
chr1	3541258	3542160	86.13
chr15	80351834	80352723	86.11
chr15	101817323	101817957	86.11
chr16	1020280	1021474	86.11
chr17	2652258	2653824	86.11
chr17	36858282	36858860	86.11
chr2	11484072	11485433	86.11
chr9	136222995	136223861	86.11
chr11	67187832	67188965	86.03
chr12	6875302	6876391	86.03
chr8	61564137	61565367	86.03
chr12	95266836	95268090	85.96
chr15	71145865	71146808	85.96
chr2	37193285	37194242	85.89
chr4	6988679	6989283	85.89
chr8	61428806	61430205	85.89
chr1	167189797	167191426	85.87
chr2	62422842	62423736	85.87
chr2	216877842	216878485	85.87
chr8	26434327	26435518	85.87
chr15	63413908	63414774	85.85
chr16	69363815	69365264	85.85
chr8	21966487	21967475	85.8
chr10	21815901	21816580	85.78
chr19	47363457	47364893	85.78
chr20	61569076	61570074	85.78
chr3	178978860	178979570	85.78
chr6	139013315	139014927	85.78
chr1	235812541	235814092	85.76
chr14	95623076	95624097	85.76
chr6	119399242	119400254	85.76
chr17	27224088	27225000	85.72
chr1	3527487	3528515	85.68
chr2	97303608	97304236	85.67
chr6	44190952	44191776	85.67
chr7	148580383	148582539	85.67
chr8	30669462	30670443	85.67
chr1	2322758	2323851	85.66
chr11	128391936	128392712	85.66
chr12	52241805	52243027	85.66
chr16	49315187	49316612	85.66
chr18	55710976	55712191	85.66
chr8	145114980	145115899	85.66
chrX	37544680	37545431	85.66
chr17	73749664	73750311	85.6
chr3	57198871	57199625	85.6
chr14	103568349	103569684	85.58
chr1	84543214	84544201	85.56
chr4	184425122	184427465	85.56
chr8	17354203	17355113	85.56
chr13	110959103	110959957	85.54
chr20	44563345	44564034	85.47
chr1	210111070	210112098	85.43
chr1	231003646	231004694	85.43
chr14	81687063	81687668	85.43
chr18	9613779	9615234	85.43
chr19	36207455	36209475	85.42
chr18	59560745	59562010	85.41
chr20	62600571	62602612	85.41
chr6	19837226	19838879	85.41
chr8	17270595	17271292	85.41
chr12	26985384	26986647	85.4
chr12	56122287	56123157	85.4
chr15	30113725	30115043	85.4
chr16	46402287	46404069	85.4
chr19	7989356	7991383	85.4
chr2	65283076	65284159	85.4
chr3	159481218	159482013	85.4
chr6	118228101	118229680	85.4
chr9	134406034	134407458	85.4
chrX	9753532	9755193	85.4
chr12	39836388	39837516	85.37
chr11	65657922	65658846	85.35
chr17	74497015	74497793	85.35
chr8	22224432	22225311	85.32
chrX	11775841	11776958	85.18
chrX	71525423	71526840	85.18
chr17	66201258	66202321	85.12
chr6	35655828	35656995	85.12
chr17	49243389	49244453	85.11
chr15	40225967	40226651	85.03
chr1	26437295	26438844	85.02
chr11	92930718	92931370	85.02
chr20	39945900	39946656	84.95
chr16	30406398	30407283	84.88
chr11	10315159	10316087	84.87
chr1	9969814	9970816	84.85
chr6	139308451	139309567	84.83
chr3	185541063	185544095	84.81
chr4	110650814	110651610	84.81
chr17	4401738	4403397	84.77
chr17	42430851	42432554	84.77
chr17	8024657	8025624	84.75
chr12	52214263	52216106	84.74
chr16	25268697	25269557	84.74
chr16	83932404	83933409	84.74
chr19	39137799	39138582	84.74
chr17	62657730	62658826	84.72
chr17	79319254	79320612	84.72
chr3	125802445	125803406	84.71
chr10	94449208	94450601	84.7
chr13	21476617	21477413	84.7
chr19	46518170	46518983	84.7
chr20	36531250	36532246	84.7
chr2	25895817	25896948	84.67
chr22	19974205	19975091	84.61
chr11	82443850	82445100	84.6
chr12	132312313	132313798	84.6
chr19	4343242	4344228	84.6
chr8	101321556	101322764	84.6
chr1	62207824	62208795	84.57
chr17	76348804	76349409	84.57
chr3	184079150	184080003	84.57
chr6	146135321	146136204	84.57
chr12	112279730	112280587	84.46
chr17	45785943	45787001	84.46
chr21	36260782	36262768	84.46
chr19	49217189	49217986	84.45
chr20	30606483	30607323	84.42
chr1	3447406	3448369	84.4
chr11	63953553	63954237	84.4
chr15	77223699	77224623	84.4
chr3	23851907	23852653	84.4
chr10	42596583	42600725	84.35
chr16	1524341	1525513	84.33
chr16	70719286	70720528	84.33
chr16	81812517	81813451	84.32
chr17	29885642	29887042	84.3
chr17	43209388	43210168	84.13
chr14	51297035	51298331	84.09
chr2	9143165	9144602	84.09
chr9	115095078	115096516	84.09
chr11	94277073	94278546	84.08
chr16	30797787	30798553	84.08
chr8	28242720	28244152	84.08
chr16	89313345	89314448	84.05
chr21	35986645	35987746	84.05
chr1	230202370	230203605	84.03
chr18	55253477	55254196	84.03
chr2	10587719	10589229	84.03
chr5	72415800	72416844	84.03
chr7	70596228	70598190	84.03
chr16	638760	640744	84.01
chr16	89267206	89268699	84.01
chr3	32147779	32148615	84.01
chr3	53079639	53080793	84.01
chr3	57261448	57262641	84.01
chr6	52441524	52442533	84.01
chrM	9147	16374	83.98
chr15	51057508	51058101	83.97
chr16	1979377	1980215	83.97
chr18	35064977	35065730	83.97
chr19	38806232	38806919	83.97
chr4	186130417	186131830	83.97
chr5	132112239	132113358	83.97
chr1	42845961	42846927	83.86
chr10	72972032	72972904	83.86
chr10	126150023	126150973	83.86
chr19	892521	893288	83.86
chr2	175113025	175113685	83.86
chr17	74380025	74381277	83.82
chr20	49347374	49348672	83.82
chr11	47574290	47575047	83.8
chr2	242447413	242448671	83.8
chr20	44718051	44718764	83.8
chr22	19710948	19712155	83.8
chr10	99789975	99791267	83.74
chr1	211751731	211753107	83.68
chr18	77747930	77748982	83.68
chr3	129611954	129612893	83.68
chr4	15656287	15657491	83.68
chr5	56247219	56248429	83.68
chr12	64797876	64798797	83.66
chr16	1831966	1833396	83.66
chr3	39850683	39851810	83.64
chr15	83478248	83479377	83.63
chr16	47176649	47178435	83.63
chr19	19516105	19517408	83.63
chr19	56103757	56105050	83.63
chr2	10262296	10263189	83.63
chr4	88928418	88929614	83.63
chr6	18264218	18265251	83.63
chr7	102715135	102716009	83.63
chr9	138986952	138987832	83.63
chr10	97802894	97803928	83.56
chr12	12714552	12715267	83.56
chr2	201374439	201375100	83.56
chr1	36787905	36789442	83.54
chr1	55680330	55681274	83.54
chr16	4664005	4665379	83.54
chr17	7517716	7519208	83.54
chr1	32479136	32480217	83.53
chr1	202995313	202995903	83.53
chr15	41877354	41877980	83.53
chr20	31330888	31331621	83.52
chr16	30537482	30538901	83.5
chr17	76164172	76165199	83.48
chr20	57042001	57042813	83.48
chr1	1981336	1982413	83.46
chr17	43661873	43662740	83.46
chr6	3750715	3752674	83.39
chr3	196594437	196595327	83.36
chr2	242157568	242158122	83.34
chr1	115053154	115054097	83.32
chr16	3767121	3767908	83.32
chr5	83679601	83680790	83.32
chrX	135579017	135579910	83.32
chr16	57562370	57563239	83.3
chr19	38754801	38755683	83.3
chr5	177540134	177541313	83.3
chr16	14164811	14165654	83.26
chr21	45138306	45139741	83.26
chr1	22469686	22470377	83.22
chr17	72848052	72848982	83.17
chr6	43252588	43253539	83.17
chr16	30968948	30969922	83.14
chr5	131705083	131705925	83.07
chr7	29845822	29846732	83.07
chr14	105189676	105191041	83.03
chr17	2206651	2207560	83.03
chr2	152684586	152685218	83.03
chr20	49639064	49640063	83.03
chr20	26311619	26318918	83
chr21	30670738	30671845	83
chr8	30584871	30585715	83
chr17	73584004	73585930	82.95
chr1	51984219	51985434	82.93
chr15	67813256	67814017	82.93
chr16	69599355	69600841	82.93
chr18	77438924	77440446	82.93
chr2	100105675	100107063	82.93
chr1	43814492	43815154	82.91
chr7	151722364	151723322	82.91
chr17	30185743	30186602	82.85
chr1	31190801	31192024	82.79
chr10	71078041	71078801	82.76
chr17	34948006	34948860	82.76
chr2	178128246	178129746	82.76
chr3	57678297	57679154	82.76
chr3	58318309	58319299	82.76
chrX	153199986	153201080	82.76
chr22	50912712	50913738	82.75
chr1	968330	970191	82.7
chr11	76571634	76572391	82.7
chr16	451471	452239	82.7
chr3	157155283	157155876	82.7
chr4	17513461	17514075	82.7
chr14	104095072	104096429	82.58
chr4	103789877	103790481	82.58
chr6	3068106	3069424	82.58
chr7	73703369	73704563	82.58
chr1	244998288	244999218	82.55
chr16	2523531	2525914	82.55
chr22	50765002	50766041	82.55
chr4	77610366	77611055	82.55
chr8	131455129	131456317	82.55
chr9	115249124	115250165	82.55
chr9	131872683	131873990	82.55
chr17	26971834	26972533	82.51
chr21	40720352	40721742	82.51
chr5	107716439	107718150	82.51
chr2	242254280	242255638	82.46
chr22	20003412	20004641	82.45
chr15	89877507	89878184	82.43
chr19	30335152	30336275	82.43
chr3	49448741	49449976	82.43
chr7	2442830	2443869	82.43
chr19	2060932	2061815	82.41
chr16	86600291	86601238	82.4
chr2	88751872	88752580	82.4
chr1	39456615	39457416	82.28
chr10	14920365	14921385	82.28
chr16	81348332	81349540	82.28
chr19	56111292	56112156	82.28
chr2	98611662	98612818	82.28
chr20	305805	307974	82.28
chr6	34359666	34360732	82.28
chr15	40573768	40575500	82.26
chr17	66097455	66098288	82.26
chr20	30175410	30176187	82.25
chr9	130564861	130565623	82.22
chr12	29936145	29937547	82.18
chr12	122150324	122151084	82.18
chr17	72983535	72984464	82.15
chr2	45235989	45237149	82.12
chr2	97202189	97202924	82.11
chr7	108096032	108097290	82.11
chr9	140134596	140136355	82.09
chr11	804949	805717	82.07
chr14	37666884	37667463	82.06
chr1	24968946	24970278	82.05
chr12	104234506	104235423	82.05
chr21	10697900	10703593	82.05
chr3	48470315	48471486	82.05
chr5	118323764	118324333	82.05
chr1	10270275	10271344	82
chr1	11119471	11120561	82
chr14	23526377	23527352	82
chr16	3018902	3019994	82
chr17	62914947	62915952	82
chr2	242294767	242296125	82
chr3	14988690	14990316	82
chr8	103818593	103819628	82
chr10	6621897	6622682	81.96
chr11	46412698	46414500	81.96
chr11	62494050	62495113	81.96
chr18	18510786	18515311	81.96
chr19	34745271	34746296	81.96
chr2	110370969	110372829	81.96
chr7	134895886	134896716	81.96
chr9	84302991	84304923	81.96
chr11	68517918	68519640	81.95
chr9	96792813	96793527	81.95
chr19	10613052	10614169	81.93
chr1	975676	977544	81.85
chr11	108368614	108369466	81.85
chr2	75185510	75186154	81.85
chr15	65369106	65370442	81.84
chr20	49411198	49412253	81.84
chr12	69004274	69004921	81.81
chr9	130742481	130743669	81.76
chr15	85360157	85360975	81.75
chr12	110270826	110271635	81.74
chr4	6201143	6202851	81.73
chr7	98245990	98247304	81.73
chr1	40104964	40105745	81.68
chr10	13141922	13142616	81.68
chr11	925028	926476	81.68
chr16	66785039	66786035	81.68
chr17	43393765	43394879	81.68
chr2	127864173	127865187	81.68
chr2	242549331	242550118	81.68
chr21	38378726	38379486	81.68
chr9	100565275	100566287	81.68
chr9	140771428	140773734	81.68
chr5	176513595	176514447	81.67
chr8	145742607	145743855	81.67
chr8	22456906	22457552	81.63
chr11	70116343	70117474	81.6
chr19	1239987	1240951	81.6
chr5	138533837	138534355	81.6
chr7	45960151	45961178	81.53
chr13	115046607	115047527	81.49
chr17	61553840	61555035	81.49
chr21	45874914	45875833	81.49
chr17	79848878	79850310	81.48
chr21	47517329	47518963	81.48
chr7	5427321	5429321	81.48
chr8	145514710	145515854	81.48
chr16	57278796	57279385	81.46
chr17	73892416	73893508	81.46
chr3	123751540	123753251	81.46
chr22	45664743	45665461	81.45
chrX	153774830	153775919	81.45
chr18	43417235	43418003	81.43
chr1	17764081	17765384	81.4
chr19	41076169	41076851	81.4
chr2	208545834	208546522	81.4
chr20	3153759	3154979	81.4
chr20	47444544	47445221	81.4
chr22	20104369	20105677	81.4
chr3	38690565	38691705	81.4
chr6	109761392	109762345	81.4
chr7	75911747	75912645	81.4
chr12	121078105	121079324	81.37
chr11	797756	798620	81.26
chr5	61601733	61602772	81.26
chr10	92617096	92617861	81.25
chr3	47822736	47823824	81.23
chr22	45898232	45899269	81.21
chr9	139560486	139561097	81.14
chr17	66287217	66288385	81.12
chr11	65639649	65640583	81.05
chr4	18022465	18023743	81.05
chr4	151936543	151937189	81.05
chr6	33756020	33757150	81.05
chr9	33166813	33167826	81.05
chr1	162039102	162040151	81.04
chr12	31742986	31744389	81.04
chr11	27493358	27494343	81.01
chr14	27067037	27067798	80.97
chr11	62313902	62314592	80.96
chr15	40659941	40660735	80.96
chr3	169755413	169756198	80.96
chr11	535446	537437	80.94
chr10	126106798	126107594	80.84
chr8	28351467	28352587	80.84
chr16	54962230	54963442	80.8
chr14	55595613	55596438	80.78
chr17	48555993	48556556	80.78
chr9	131102485	131103378	80.78
chr1	43833244	43834135	80.77
chr19	41304712	41305546	80.77
chr3	126193962	126195338	80.77
chr6	4078744	4079885	80.77
chr8	117961827	117962612	80.77
chr19	41036111	41036891	80.72
chr11	12131800	12132548	80.7
chr12	120632183	120632858	80.7
chr17	1627366	1628526	80.7
chr17	44928456	44929474	80.7
chr22	45148139	45148878	80.7
chr1	1050965	1052472	80.69
chr13	111364569	111367121	80.69
chr15	41708990	41709781	80.67
chr11	47198268	47198932	80.66
chr11	68227739	68228900	80.66
chr15	34501701	34502371	80.66
chr13	21634468	21636300	80.65
chr17	79481053	79482447	80.64
chr20	31070454	31072744	80.51
chr13	100632426	100635000	80.49
chr16	18936961	18938150	80.49
chr17	53342018	53342666	80.49
chr20	35201610	35203110	80.49
chr10	75670672	75671332	80.47
chr11	125438727	125439716	80.47
chr14	50863252	50863938	80.47
chr15	65281845	65282497	80.47
chr14	105956600	105958155	80.46
chr7	73588240	73589341	80.46
chr1	3773113	3774011	80.43
chr16	29624514	29625432	80.43
chr20	18568414	18569168	80.43
chr22	38850639	38852286	80.43
chr7	139930103	139930899	80.43
chr8	144699321	144700494	80.43
chr1	26855848	26856789	80.41
chr19	16435152	16436936	80.4
chr19	19174231	19175212	80.4
chr8	73448812	73449862	80.4
chr9	72374480	72375164	80.4
chr11	6494757	6495501	80.34
chr5	122847820	122848731	80.34
chr5	150035876	150036647	80.34
chr6	20402244	20404257	80.34
chr19	48111545	48112233	80.31
chr9	13279038	13279977	80.27
chr19	39997518	39998225	80.24
chr20	42136019	42136717	80.24
chr8	145753735	145754674	80.24
chr6	71998145	71999177	80.23
chr1	954613	956302	80.2
chr15	59225080	59226199	80.2
chr2	239147638	239150102	80.2
chr4	53728052	53728885	80.2
chr7	156792213	156793453	80.2
chr8	494260	495145	80.2
chr4	2419713	2420926	80.19
chr20	55840929	55842037	80.16
chr3	194206969	194207963	80.1
chr1	210405791	210407121	80.08
chr15	90293481	90294737	80.08
chr19	49457878	49458478	80.07
chr9	140024331	140025377	80.07
chr17	56160474	56161633	80.05
chr11	57334978	57335758	80.04
chr3	51989623	51990732	80.03
chr11	66610463	66611246	80.01
chr19	2163561	2164729	80.01
chr6	155054104	155055287	80.01
chr8	144349091	144350111	80.01
chr8	144922607	144923820	80.01
chr8	146023965	146024782	80.01
chr10	88281040	88282171	79.92
chr2	47747843	47749007	79.91
chr12	64237230	64238423	79.85
chr1	214724444	214725430	79.84
chr19	488527	489691	79.84
chr7	76022348	76023279	79.84
chr17	45500581	45501745	79.79
chr10	108923956	108925153	79.76
chr11	63536292	63537296	79.73
chr19	10206549	10207737	79.73
chr22	38239167	38240858	79.73
chr8	42010064	42011176	79.73
chr1	46998508	46999370	79.69
chr11	1784720	1785675	79.69
chr11	134201425	134202407	79.67
chr14	74485494	74486354	79.67
chr19	3556989	3557870	79.67
chr22	17639480	17640571	79.67
chr3	123303221	123304117	79.67
chr6	159239948	159240758	79.67
chr10	105726561	105727497	79.64
chr11	75140623	75141788	79.64
chr12	53773846	53774633	79.64
chr16	733769	735162	79.64
chr17	79366892	79367911	79.64
chr20	17661516	17663437	79.64
chr7	156802876	156803931	79.64
chr1	65532330	65533247	79.58
chr12	117256976	117257578	79.58
chr20	10015269	10016001	79.58
chr12	106640937	106642398	79.49
chr16	18995136	18995724	79.49
chr3	136470296	136471685	79.43
chr3	182697779	182698780	79.43
chr4	1340030	1341474	79.43
chr9	126030145	126031322	79.43
chr10	22629349	22630221	79.4
chr17	4934775	4935351	79.4
chr2	169312483	169313566	79.4
chr9	29212024	29212679	79.4
chr17	46985540	46986378	79.39
chr3	32433073	32433950	79.39
chr6	37786862	37788222	79.39
chr8	126441706	126443632	79.39
chr17	29151434	29152274	79.36
chr19	41859480	41860114	79.36
chr19	7553404	7554168	79.32
chr3	182971453	182972673	79.32
chr7	129141768	129142815	79.32
chr9	25677817	25678660	79.32
chr1	94712748	94713641	79.28
chr11	60619893	60620932	79.28
chr17	78074823	78075792	79.28
chr5	178286884	178287593	79.28
chr6	131383486	131384740	79.28
chr7	80548196	80548822	79.28
chr1	25255878	25257111	79.26
chr3	195474295	195475415	79.24
chr4	42658766	42659692	79.24
chr9	132372379	132373197	79.24
chr6	692534	693276	79.23
chr18	56338278	56339341	79.22
chr1	15735988	15737290	79.15
chr10	43571962	43573012	79.15
chr1	224370610	224371609	79.07
chr11	61275867	61277409	79.07
chr16	88850343	88852375	79.07
chr17	7210746	7211833	79.07
chr17	25782982	25784131	79.07
chr11	69924269	69925250	79.06
chr3	149687817	149689556	79.01
chr5	132148827	132150789	79.01
chr16	46497708	46500528	79
chr1	180881365	180882694	78.99
chr11	117186244	117187117	78.99
chr11	129765108	129765807	78.99
chr18	11689108	11690223	78.99
chr5	45695669	45696541	78.99
chr3	63897475	63898747	78.96
chr21	40177215	40178351	78.9
chr4	2463844	2464917	78.9
chr11	832497	833679	78.88
chr4	1873132	1874252	78.86
chr7	100609301	100609963	78.86
chr3	52489251	52489924	78.76
chr13	110434404	110439957	78.73
chr4	2043424	2044655	78.73
chr4	52904002	52904728	78.73
chr1	1509518	1510496	78.68
chr12	27932558	27933732	78.67
chr19	41018418	41019419	78.67
chr6	105850315	105851410	78.67
chr9	2621329	2623087	78.67
chr11	2949888	2951218	78.65
chr13	21099564	21100287	78.65
chr16	89882330	89883737	78.65
chr20	9048923	9050102	78.65
chr22	43252558	43253957	78.65
chr1	6672979	6675496	78.63
chr12	131323303	131324094	78.63
chr17	6917787	6918586	78.63
chr20	47804282	47805263	78.63
chr8	48920504	48921526	78.63
chr9	88356120	88357293	78.63
chr18	596536	597222	78.61
chr5	16616655	16617486	78.61
chr5	148651024	148651775	78.61
chr1	202113190	202114201	78.59
chr13	42614195	42615480	78.59
chr17	76777386	76778920	78.57
chr17	77770713	77772231	78.56
chr19	59055368	59056617	78.56
chr10	11783985	11785075	78.51
chr10	95753315	95754050	78.51
chr12	50100585	50101608	78.51
chr2	237146105	237146732	78.51
chr2	242673540	242675556	78.51
chr21	34851625	34852660	78.51
chr5	151151411	151152131	78.47
chr1	147071374	147072317	78.43
chr17	79454558	79455808	78.4
chr1	145476981	145477620	78.38
chr14	59104315	59105318	78.38
chr14	104603790	104605717	78.38
chr16	284570	285174	78.38
chr16	68269531	68270399	78.38
chr2	26205016	26205773	78.38
chr5	72921482	72922443	78.38
chr10	18429097	18429862	78.36
chr10	99609351	99610266	78.36
chr11	73053680	73054503	78.36
chr22	41633498	41634821	78.36
chr22	42305572	42306911	78.36
chr6	3457023	3457835	78.36
chr9	140008701	140009635	78.3
chr11	94822580	94823524	78.26
chr11	120206612	120207657	78.26
chr15	59663837	59664891	78.26
chr2	27434432	27435287	78.26
chr14	91883613	91884856	78.25
chr16	1030050	1032816	78.25
chr4	188916381	188916991	78.25
chr11	61684482	61685361	78.23
chr13	115079510	115080565	78.23
chr14	35872996	35874151	78.23
chr15	32322378	32323224	78.23
chr17	2295785	2297732	78.23
chr18	12407233	12408522	78.23
chr2	11622466	11623506	78.23
chr5	142149879	142150908	78.23
chr5	141257498	141258474	78.15
chr17	65373242	65375258	78.12
chr19	1241605	1242492	78.12
chr19	3970688	3971543	78.12
chr12	42537952	42538941	78.11
chr15	65394227	65395009	78.11
chr19	51843000	51843873	78.11
chr6	137143582	137144251	78.11
chr2	27632061	27632763	78.08
chr9	82187124	82188428	78.08
chr1	42800304	42801246	78.03
chr12	6937488	6938232	78.03
chr16	15743812	15744407	78.03
chr9	111881504	111882382	78.03
chr12	94135923	94136468	77.96
chr5	15500119	15500812	77.93
chr7	98740660	98741729	77.91
chr18	67955664	67957153	77.88
chr17	4268617	4270234	77.87
chr2	220312593	220313996	77.87
chr8	1949252	1951592	77.87
chr1	47133618	47134372	77.86
chr1	109939849	109940861	77.82
chr15	95387921	95388601	77.82
chr2	10090830	10092536	77.82
chr2	23607521	23609919	77.82
chr9	100174014	100174934	77.82
chrX	46771472	46772905	77.82
chr13	30688735	30689409	77.76
chrX	47433272	47434161	77.75
chr9	140082877	140083730	77.69
chrX	153602559	153603674	77.69
chr17	43044820	43046214	77.66
chr1	224033041	224034093	77.63
chr10	21814801	21815671	77.63
chr11	120382342	120383116	77.63
chr15	25683164	25684508	77.63
chr19	1512829	1513880	77.63
chr20	11871242	11872281	77.63
chr22	21996248	21996919	77.63
chr22	29279009	29280535	77.63
chr3	43732020	43733141	77.63
chr5	128796656	128797423	77.63
chr8	41435338	41436248	77.6
chr8	98787844	98788732	77.6
chr10	131934403	131935410	77.54
chr11	18720079	18720876	77.54
chr12	568853	569532	77.54
chr12	48744300	48745041	77.54
chr16	25026081	25027074	77.54
chr19	40030227	40030965	77.54
chr7	43945604	43946544	77.54
chr2	92315682	92318117	77.45
chr2	223288999	223289873	77.44
chr6	100061099	100062196	77.44
chr1	27286461	27287116	77.41
chr17	21454451	21455268	77.41
chr5	159343068	159343804	77.41
chr1	204797479	204798153	77.36
chr6	11537333	11538850	77.36
chr16	70284893	70285901	77.35
chr16	87526341	87527089	77.35
chr21	18984601	18985611	77.35
chr21	43373402	43375443	77.35
chr21	44527162	44528047	77.35
chr9	19464625	19465164	77.35
chr1	202926956	202927758	77.34
chr14	42075826	42076430	77.34
chr15	34330550	34331677	77.34
chr17	41176898	41177553	77.34
chr19	41196182	41196842	77.34
chr3	170074410	170076068	77.34
chr9	99179570	99181862	77.34
chr19	56152130	56152782	77.28
chr1	32816708	32817633	77.22
chr10	104402947	104405005	77.22
chr5	218175	219234	77.22
chr18	12307657	12308777	77.21
chr2	171627104	171627977	77.21
chr22	33197499	33198200	77.21
chr7	77044754	77046103	77.21
chr10	76870837	76871656	77.19
chr16	57835842	57836787	77.19
chr15	65066904	65067811	77.17
chr15	75493836	75495226	77.17
chr16	2097579	2098475	77.17
chr17	65240878	65242516	77.17
chr18	24236065	24237332	77.17
chr2	122042131	122043178	77.17
chr2	171785440	171786318	77.17
chr22	38301720	38302997	77.17
chr22	50638804	50640309	77.17
chr4	26862170	26863267	77.17
chr4	122617822	122618542	77.17
chr4	150999117	151000065	77.17
chr6	43138840	43139806	77.17
chr7	21466697	21467896	77.17
chr1	36851097	36851856	77.09
chr15	80696171	80697237	77.09
chr20	6032640	6033495	77.09
chr3	9594990	9595785	77.09
chr17	1958052	1962462	77.06
chr1	6661877	6663403	77.04
chr16	11835979	11837121	77.04
chr17	35968963	35969811	77.04
chr2	96781836	96783146	77.04
chr4	171010835	171011467	77.04
chr5	178770966	178772917	77.04
chr6	99395328	99396159	77.04
chr8	144910975	144911781	77.04
chr1	21043645	21044810	76.88
chr1	29240794	29241636	76.88
chr1	229406520	229407437	76.88
chr19	1940498	1942123	76.88
chr2	61292680	61293700	76.88
chr4	39046120	39047123	76.88
chr17	8065806	8066931	76.86
chr8	103822603	103823401	76.86
chr1	53191851	53192570	76.84
chr16	68001893	68002816	76.84
chr8	142010220	142011899	76.84
chr16	90038564	90039426	76.82
chr2	175547048	175547978	76.82
chr3	96532099	96532955	76.82
chr14	105330874	105332533	76.77
chr8	145581427	145582618	76.64
chr1	37939776	37940513	76.62
chr1	206858062	206859013	76.62
chr22	29875988	29877229	76.62
chr6	170893325	170893906	76.62
chr11	67236318	67237005	76.58
chr6	31864803	31865696	76.58
chr6	41701786	41703508	76.58
chr15	42264070	42264958	76.57
chr21	37528565	37529789	76.57
chr8	103875351	103876184	76.57
chr1	77747270	77748225	76.53
chr2	27193330	27193969	76.53
chr2	239111624	239112697	76.53
chr21	44847039	44848018	76.53
chr6	88875582	88877181	76.53
chr7	35076825	35077739	76.48
chr20	31170644	31173693	76.47
chr11	130297439	130298500	76.46
chr12	112819386	112820460	76.46
chr17	36886092	36886997	76.46
chr20	20692884	20693709	76.46
chr20	24449788	24450816	76.46
chr1	149033092	149036030	76.36
chr4	120548226	120549162	76.33
chr11	60928444	60929340	76.31
chr11	67139790	67141144	76.31
chr19	42386824	42387675	76.31
chr2	171572527	171573825	76.31
chr6	76311252	76312350	76.31
chr6	116783140	116783734	76.31
chr7	1066828	1068432	76.31
chr7	1498738	1499772	76.31
chr14	105994424	105996452	76.26
chr4	2537336	2538599	76.26
chr3	74663568	74664252	76.25
chr2	121493119	121494339	76.22
chr9	127905140	127906004	76.22
chr19	2819708	2820410	76.21
chr19	42746238	42747089	76.21
chr20	57581822	57582739	76.16
chr10	133849662	133850641	76.13
chr12	49760561	49761464	76.13
chr12	51157626	51158665	76.13
chr13	28674085	28675186	76.13
chr18	6413932	6415221	76.13
chr21	46437985	46439544	76.13
chr22	25800639	25801790	76.13
chr6	2765151	2766850	76.13
chr6	84743196	84744225	76.13
chr6	159290544	159291143	76.13
chr9	33264265	33265002	76.13
chr19	19738664	19739722	76.12
chr4	57773746	57775341	76.12
chr15	41407758	41408766	76.1
chr15	90644974	90646550	76.1
chr21	43429536	43431465	76.1
chr22	39238996	39239707	76.1
chr7	74489171	74490042	76.1
chr9	101471033	101472100	76.1
chr1	23945854	23946408	76.06
chr1	113217499	113218226	76.06
chr11	64808374	64809454	76.06
chr14	55031856	55033741	76.06
chr17	33307402	33308205	76.06
chr2	38603686	38604731	76.06
chr22	50608025	50608765	76.06
chr14	105444218	105445360	76.04
chr20	2083315	2084056	76.04
chr1	6685148	6685786	76.02
chr9	139622199	139623596	76.02
chr11	2890660	2891501	76.01
chr1	2136051	2137389	76
chr1	16939425	16940513	76
chr12	53342293	53343124	75.98
chr17	7254490	7255717	75.95
chr22	36783144	36784506	75.95
chr19	34286152	34288259	75.88
chr3	15900528	15901843	75.86
chr1	1821375	1823326	75.84
chr1	234735574	234736196	75.83
chr12	57482439	57483162	75.83
chr14	64319357	64320702	75.83
chr19	45393928	45395033	75.83
chr2	128615405	128615997	75.83
chr22	47133379	47134768	75.83
chrX	109245623	109246455	75.83
chr1	167599240	167599863	75.74
chr22	25960461	25961456	75.74
chr11	124790842	124791447	75.73
chr16	3069783	3070660	75.73
chr2	69613896	69614729	75.73
chr7	72935806	72937606	75.73
chr1	244893431	244894473	75.7
chr15	100881087	100882497	75.69
chr1	160068064	160069019	75.68
chr4	166300082	166300759	75.65
chr16	67880444	67881326	75.62
chr7	116502181	116503176	75.62
chr7	128049535	128050348	75.62
chr20	5986268	5987416	75.61
chr3	197024394	197025178	75.61
chr5	14581590	14582695	75.61
chr7	151328757	151329906	75.61
chr11	64052573	64053487	75.6
chr17	63052046	63053607	75.6
chr3	47204668	47206072	75.6
chr17	39942344	39943177	75.59
chr19	47729143	47730028	75.59
chr22	38054506	38055164	75.59
chr22	51113055	51113914	75.59
chr10	32217010	32218064	75.58
chr17	62206786	62208058	75.57
chr13	113343755	113345371	75.54
chr2	236402117	236402673	75.54
chr3	41240344	41241683	75.54
chr15	23085604	23087174	75.44
chr2	45643	46989	75.44
chr2	242785695	242787404	75.44
chr11	826733	827637	75.43
chr8	144940187	144940941	75.42
chr12	6809248	6810222	75.41
chr17	76355051	76356782	75.41
chr10	101379726	101381054	75.4
chr2	24582746	24583646	75.4
chr22	38863662	38864472	75.4
chrX	102862531	102863108	75.4
chr1	2245870	2246970	75.35
chr13	100547850	100548964	75.29
chr14	53161958	53162795	75.29
chr17	2240341	2241570	75.29
chr17	7382218	7383378	75.29
chr1	229477714	229479154	75.27
chr10	104952541	104953358	75.27
chr15	65669693	65670717	75.27
chr8	56013481	56015697	75.27
chr8	72459604	72460459	75.27
chr3	135684234	135685365	75.25
chr6	167040255	167041686	75.21
chr13	115000136	115000882	75.17
chr20	39316389	39318332	75.15
chr2	5831246	5832954	75.14
chr9	140061871	140064777	75.12
chr14	93650700	93651788	75.1
chr13	107187199	107188753	75.09
chr1	156561278	156561892	75.08
chr10	129947816	129949226	75.08
chr11	1595651	1596272	75.08
chr15	72409810	72410794	75.08
chr16	71756939	71758203	75.08
chr20	61903561	61904783	75.08
chr3	4909979	4910592	75.08
chr5	169930589	169931529	75.08
chr6	91005007	91007065	75.08
chr7	99869136	99870124	75.08
chr7	103086256	103086952	75.08
chr14	105291799	105293284	75.05
chr8	133492255	133493581	75.05
chr15	102192099	102193244	75.04
chr22	26565141	26565920	75.04
chr9	98188807	98189804	75.04
chr1	162530963	162531871	75.03
chr11	2883354	2884711	75.03
chr19	14168052	14168944	75.03
chr5	17217423	17218291	75.03
chr5	95997876	95998964	75.03
chr6	147829296	147830608	75.03
chr6	151711076	151713033	75.03
chr1	85513454	85514524	75.02
chr19	39339940	39340807	75.02
chr9	139964127	139965568	75.02
chr3	48884550	48885484	74.9
chr1	994352	995370	74.85
chr10	98346204	98347205	74.85
chr7	143077760	143078906	74.81
chr1	208041966	208042800	74.78
chr15	90208728	90209302	74.78
chr22	41777183	41778363	74.78
chr3	114865520	114866140	74.78
chr20	33296635	33298236	74.77
chr9	140189650	140190931	74.77
chr5	122110464	122111132	74.76
chr1	201437676	201438617	74.75
chr6	108395588	108396295	74.69
chr8	145752060	145753280	74.69
chr7	150075767	150076824	74.68
chr11	450038	450951	74.65
chr16	87425159	87426706	74.65
chr17	79885532	79886339	74.65
chr19	54692910	54695528	74.65
chr1	25756330	25756988	74.62
chr10	6186410	6187706	74.62
chr11	73471370	73472544	74.62
chr12	27166856	27167604	74.62
chr16	67360406	67360938	74.62
chr2	120189014	120189849	74.62
chr3	140950161	140951429	74.62
chr17	40683909	40684545	74.61
chr1	36396256	36397187	74.59
chr12	27485585	27486807	74.59
chr16	1383063	1384239	74.59
chr18	158056	159042	74.59
chr6	138482510	138483585	74.59
chr17	56564815	56566090	74.58
chrX	118533004	118533850	74.58
chr14	81902026	81903110	74.51
chr9	113799920	113801000	74.51
chr10	93557914	93558758	74.5
chr22	30782904	30784624	74.5
chr2	99347655	99348314	74.42
chr8	86375687	86376735	74.42
chr19	42827808	42828923	74.4
chr2	101767073	101768225	74.4
chr1	32403253	32404346	74.35
chr11	117102644	117103802	74.34
chr13	23948957	23950039	74.34
chr3	13696482	13697296	74.34
chr6	11043578	11045122	74.34
chr15	60883623	60885232	74.32
chr5	176056841	176057793	74.32
chr19	42364054	42364783	74.3
chr4	85503763	85504693	74.3
chr1	11714228	11715329	74.27
chr1	85930001	85931220	74.27
chr1	215740534	215741257	74.27
chr19	19728758	19729841	74.27
chr19	33864246	33865346	74.27
chr2	223725325	223726467	74.27
chr21	46359529	46360374	74.27
chr3	184032212	184033153	74.27
chr8	43092577	43094160	74.27
chr8	142528071	142529021	74.27
chr16	85061097	85061838	74.22
chr8	37654012	37655154	74.14
chr8	21646248	21647725	74.11
chr18	11980560	11982066	74.1
chr4	119756862	119757577	74.1
chr12	67462543	67463788	74.07
chr14	102171931	102172732	74.06
chr9	131418013	131419112	74.06
chr13	114017507	114019055	74.05
chr1	234040119	234041016	74.04
chr1	236849046	236850365	74.04
chr11	66725289	66726184	74.04
chr17	9143032	9143946	74.04
chr20	45523125	45523883	74.04
chr6	160389684	160390903	74.04
chrX	39547827	39548709	74.04
chr15	85524347	85525792	74.02
chr1	241802852	241804040	74.01
chr20	25565551	25566515	74.01
chr17	11143653	11145178	73.96
chr2	103235559	103236493	73.96
chr2	149894925	149895730	73.96
chr4	185746393	185747761	73.96
chr7	107220376	107221090	73.96
chrX	24042869	24044151	73.96
chr11	819152	820230	73.94
chr17	42634737	42635824	73.92
chr2	183902326	183903528	73.89
chr19	1071043	1071796	73.88
chr20	633451	634385	73.84
chr6	43196300	43197400	73.84
chr20	57607003	57607816	73.82
chr9	20683836	20684694	73.81
chr9	140317097	140318722	73.79
chr22	25201865	25202535	73.78
chr19	46295477	46296351	73.73
chr2	196521805	196522715	73.73
chr3	49027258	49028296	73.73
chr6	158980799	158981808	73.73
chr7	6746007	6746668	73.69
chr5	132082710	132083786	73.66
chr8	57905739	57906607	73.66
chr8	125486915	125487652	73.66
chr1	39956641	39958122	73.65
chr10	5707984	5708772	73.65
chr11	8892119	8892833	73.65
chr5	7850528	7851350	73.65
chr1	9188683	9189840	73.62
chr17	43298744	43300077	73.62
chr19	7985073	7985858	73.62
chr2	220306380	220307118	73.62
chr3	27525097	27526248	73.62
chr3	50712059	50713133	73.62
chr10	116852497	116854147	73.61
chr14	94254598	94255586	73.61
chr4	53578380	53579135	73.61
chr17	74732388	74734252	73.59
chr3	10289894	10290613	73.59
chr5	16936070	16936715	73.59
chr7	115850260	115851091	73.59
chr15	72489736	72490422	73.54
chr1	220701261	220702333	73.47
chr20	60717604	60718937	73.47
chr10	129704986	129706129	73.46
chr2	100937654	100939183	73.46
chr4	2262947	2264692	73.46
chr4	183838085	183839032	73.46
chr8	71314500	71316396	73.46
chr8	120220232	120220977	73.46
chr10	21805380	21806614	73.38
chr12	8184953	8185549	73.38
chr19	16187000	16187846	73.34
chr14	31494779	31495904	73.29
chr14	67999588	68000437	73.27
chr1	20126023	20126783	73.26
chr4	10458354	10459354	73.26
chr2	241499630	241500727	73.25
chr20	3052048	3053141	73.25
chr5	114879990	114880853	73.25
chrX	47077972	47078722	73.24
chr11	70244263	70245166	73.22
chr20	3072783	3074071	73.22
chr7	5229419	5230505	73.22
chr8	87354535	87355440	73.22
chr15	77711657	77712854	73.18
chr15	42173976	42174731	73.12
[truncated: 14,011 more rows]

## Sheet: CHD6_iPSC_wt_Rep1
Chromosome	start	stop	score (-log10(qvalue))
chr7	915597	916512	336.46
chr13	113951062	113951812	287.84
chr15	72668029	72668754	156.99
chr7	4814896	4815532	153.78
chr10	51827398	51827909	144.35
chr16	2570011	2570596	137.3
chr16	88923214	88923758	127
chr1	154531059	154531619	121.62
chr16	67514756	67515340	118.93
chr9	6704011	6704556	115.84
chr1	11865923	11866494	111.92
chr19	49457824	49458327	109.43
chr11	65479254	65479791	101.57
chr16	1524773	1525276	100.69
chr11	126081353	126081861	99.62
chr19	7587308	7587709	98.84
chr6	160389669	160390221	92.56
chr3	112280532	112281087	88.36
chr11	67159031	67159609	81.83
chr1	155053345	155053777	78.86
chr12	58145983	58146579	76.68
chr19	10764509	10765079	76.65
chr17	72510074	72511301	75.96
chr20	44519708	44520190	74.42
chr14	20922982	20923572	70.64
chr12	54332228	54332672	70.16
chr7	150759344	150759785	67.49
chr10	46222386	46222861	66.97
chr1	22778150	22778535	66.07
chr10	46090132	46090598	63.8
chr14	102414412	102414935	61.08
chr6	33385799	33386389	61
chrX	55743883	55744495	59.29
chr9	100684369	100684787	59.15
chr19	1275655	1276120	58.87
chr1	39325366	39325754	58.83
chr17	35969365	35969816	57.93
chr14	20929519	20930112	56.36
chr17	7137684	7138128	54.91
chr18	9136560	9136994	54.56
chrX	100662934	100663498	53.27
chr12	121342024	121342438	52.31
chr16	28503192	28503695	51.98
chr19	40854233	40854675	50.02
chr6	151773159	151773576	49.73
chr17	1627782	1628177	48.53
chr9	117349838	117350164	47.62
chr1	28559365	28559756	47.52
chr16	5083662	5084138	45.99
chr13	50159510	50159980	44.88
chrX	101975400	101975822	44.38
chr1	202896158	202896582	44.28
chr3	158519647	158520044	43.68
chr1	26232815	26233143	41.58
chr16	28985782	28986249	40.91
chr19	48018303	48018871	40.37
chr10	70883708	70884103	39.53
chrX	101914640	101915061	39
chr15	73925688	73926057	38.84
chr1	15930018	15930378	38.63
chr3	184032160	184032464	37.62
chr11	18343788	18344261	37.48
chr12	112450944	112451342	37.17
chr14	92572867	92573242	34.94
chr3	4508732	4509146	33.91
chr3	122512481	122512877	32.76
chr16	1401749	1402153	32.46
chr16	58718493	58718840	31.83
chr17	3539815	3540245	31.51
chr9	6757708	6758111	31.51
chr16	46388841	46389187	31.28
chr12	65153040	65153380	31.23
chr5	133706551	133706982	30.73
chr5	132299236	132299574	30.69
chr2	220042705	220043125	29.91
chr3	20227634	20228050	29.3
chr3	170626438	170626750	28.42
chr1	44440350	44440738	28.08
chr5	41904243	41904566	28.01
chr4	1513373	1513712	27.08
chr1	155210971	155211257	26.91
chr15	44084099	44084486	26.86
chr6	87864938	87865454	26.63
chr16	4897242	4897552	26.54
chr19	12833431	12833699	25.98
chr22	31364988	31365314	25.78
chr6	84937208	84937730	25.78
chr11	63706472	63706851	25.77
chr19	32836325	32836720	25.43
chr6	44224923	44225277	25.38
chr8	71581356	71581736	25.29
chr11	75525676	75526068	25.05
chr1	155188682	155188970	25.04
chr8	104033100	104033398	24.7
chr8	54755668	54756049	24.27
chr12	56109667	56110036	23.22
chr4	190156120	190156455	23.02
chr11	36310828	36311175	22.97
chr1	78148513	78148854	22.64
chr10	42387872	42388079	22.06
chr17	78075135	78075530	21.99
chr12	120755390	120755706	21.68
chr4	1340715	1341023	21.54
chr11	71814312	71814614	21.24
chr17	7146195	7146488	20.88
chr10	32217676	32217971	20.67
chr11	6640410	6640791	20.26
chr17	80454928	80455273	20.12
chr12	12837269	12837709	19.88
chr16	1876972	1877306	19.33
chr17	6396246	6396625	19.32
chr7	27196132	27196539	19.26
chr15	50978902	50979133	19.12
chr8	98656196	98656466	19.03
chr13	113808155	113808465	18.93
chr2	46925814	46926217	18.64
chr15	75628246	75628634	18.51
chr11	118938361	118938602	18.47
chr18	18511889	18512221	18.26
chr19	5680881	5681177	17.8
chr12	122750869	122751177	17.58
chr19	47759651	47759935	17.53
chr5	126112555	126112823	17.53
chr16	69796058	69796316	17.21
chr13	49684238	49684609	16.8
chr17	46688257	46688622	16.78
chr17	18218387	18218743	16.57
chr17	6915497	6915892	16.54
chr4	47465641	47465922	16.53
chr7	100292023	100292289	16.28
chr10	69644204	69644459	16.25
chr17	42147924	42148281	16.13
chr1	154193057	154193366	16.1
chr19	34012487	34012856	16.02
chr7	2353960	2354242	15.95
chr12	125271082	125271513	15.8
chr5	131132649	131132896	15.75
chr5	150826987	150827335	15.33
chr22	35695660	35696097	15.06
chr3	44903200	44903476	14.46
chr8	94928741	94929065	14.39
chr16	431948	432257	14.34
chr11	1785053	1785331	14.31
chr5	10485187	10485485	13.95
chr19	13056442	13056659	13.93
chr17	42422328	42422584	13.76
chr6	159495397	159495671	13.76
chr16	46394249	46394602	13.67
chr4	17616098	17616309	13.65
chr19	2783440	2783656	13.63
chr4	190154971	190155293	13.47
chr16	24621407	24621658	13.41
chr9	131709783	131710051	13.28
chr7	44530375	44530684	12.87
chrX	13671082	13671353	12.87
chrX	40943804	40944000	12.86
chr2	211035372	211035651	12.72
chr7	92861546	92861848	12.39
chr16	27386360	27386736	12.27
chr10	42391281	42391791	12.09
chr10	120514535	120514863	11.78
chr11	61684910	61685163	11.78
chr3	155572319	155572566	11.78
chr1	33896598	33896858	11.12
chr4	49634785	49634985	10.97
chr3	23987321	23987554	10.65
chr4	176986867	176987064	10.65
chr10	37460973	37461179	10.55
chr4	775575	775862	10.27
chr8	126103926	126104180	10.11

## Sheet: CHD6_iPSC_patient_heteroz_Rep1
Chromosome	start	stop	score (-log10(qvalue))
chr7	915330	916587	466.61
chr13	113950981	113951821	398.58
chr16	2569977	2570776	231.37
chr15	72667938	72668861	218.16
chr16	67514672	67515464	199.54
chr7	4814881	4815605	185.53
chr1	154531034	154531757	183.26
chr19	49457825	49458455	170.1
chr9	6703986	6704579	160.43
chr10	51827414	51827875	159.3
chr1	11865917	11866539	158.42
chr16	88923123	88923892	143.93
chr3	112280485	112281253	135.9
chr11	65479205	65479860	135.1
chr6	160389587	160390264	124.84
chr17	72509953	72511332	123.02
chr1	155053189	155053871	122.84
chr11	126081312	126081866	120.34
chr10	46222228	46222910	119.38
chr7	150759281	150759883	113.7
chr19	7587221	7587849	111.98
chr6	33385748	33386545	110.49
chr11	67158957	67159592	107.93
chr19	10764455	10765202	99.82
chr16	5083584	5084184	95.24
chr12	58145891	58146630	94.43
chr20	44519598	44520257	93.87
chr1	22778088	22778575	93.79
chr12	54332156	54332692	91.57
chr16	1524646	1525331	90.52
chr10	46090027	46090628	89.46
chr13	50159470	50160074	80
chr19	1275475	1276105	79.3
chr16	28503202	28503704	78.95
chr14	102414382	102414970	76.65
chr14	20922972	20923636	73.2
chrX	101914633	101915126	72.29
chr9	100684339	100684918	72.05
chr17	1627683	1628329	71.99
chr18	9136520	9137022	70.91
chr7	27196027	27196494	64.82
chr14	20929529	20930192	61.97
chr1	202896012	202896595	60.38
chr17	7137596	7138140	59.29
chr6	151773091	151773634	56.36
chr19	34012470	34012902	56.34
chr6	87864905	87865522	56.15
chr16	58718439	58718894	55.57
chr1	39325343	39325760	54.9
chr11	63706365	63707001	54.84
chr1	44440369	44440860	54.28
chr5	133706488	133707071	53.11
chr1	28559337	28559783	52.82
chr12	121342046	121342432	52.08
chrX	101975358	101975842	51.37
chr16	4897191	4897575	50.66
chr19	32836312	32836788	49.34
chr16	28985756	28986314	48.92
chr14	92572810	92573263	48.57
chr17	35969307	35969806	48.34
chr10	70883641	70884220	48.05
chr19	40854224	40854661	47.86
chr8	54755645	54756169	47.82
chr12	112450924	112451381	47.57
chr19	48018324	48018895	46.52
chr9	6757674	6758167	44.06
chr15	73925692	73926069	43.81
chr11	18343758	18344358	42.39
chr10	32217568	32218017	42.14
chr6	84937163	84937654	41.76
chr16	1401648	1402178	41.16
chr7	100292023	100292308	40.78
chr3	158519554	158520130	39.93
chr5	132299186	132299590	39.93
chr3	20227552	20228013	39.49
chr17	6396222	6396627	38.8
chr4	47465551	47465950	37.96
chr1	26232758	26233170	37.91
chr12	122750750	122751310	37.77
chr6	44224864	44225302	37.23
chr2	211035301	211035743	37.06
chr12	65152991	65153412	36.65
chr2	220042723	220043141	36.65
chr10	69644144	69644505	36.62
chr3	4508733	4509102	36.02
chr3	170626380	170626811	35.38
chr11	75525679	75526185	35.08
chr12	56109601	56110079	34.35
chr12	120755313	120755705	34.15
chr1	155210954	155211279	33.8
chr9	117349711	117350180	32.9
chr17	42147801	42148284	32.62
chr17	3539748	3540259	32.5
chrX	100662875	100663484	32.06
chr1	78148454	78148871	31.34
chr16	1876886	1877471	31.1
chr11	6640451	6640886	30.5
chr17	78075115	78075509	30.18
chr15	50978849	50979169	29.74
chr15	99408563	99408868	29.1
chr19	5680755	5681251	29.03
chr17	6915445	6915940	28.5
chr3	184032137	184032477	28.5
chr15	44084062	44084554	28.3
chr17	46688240	46688633	28.12
chr11	71814290	71814743	27.71
chrX	55743999	55744407	27.37
chr20	31407458	31407732	27.14
chr22	35695664	35696072	26.84
chr5	126112519	126112889	26.8
chr16	24621281	24621699	26.7
chr1	15929989	15930461	26.58
chr20	37590646	37591034	26.19
chr17	80454935	80455298	26.01
chr5	41904264	41904797	25.71
chr8	94928760	94929186	25.57
chr17	7146162	7146520	25.49
chr17	18218314	18218821	25.23
chr8	71581257	71581747	25.22
chr7	26904327	26904645	25.02
chr17	42422324	42422701	24.56
chr11	1784967	1785349	24.37
chr22	31364907	31365365	24.3
chr3	44903156	44903528	24.27
chr1	155188686	155188960	23.65
chr12	125271100	125271512	23.52
chrX	117973284	117973642	23.52
chr3	23987281	23987681	23.21
chr19	2783432	2783752	23.13
chr21	38738798	38739063	23.11
chr17	80250564	80250925	22.55
chr17	48628118	48628414	21.7
chr13	30969506	30969843	21.28
chr5	150826946	150827360	21.07
chr2	46925800	46926233	20.9
chr11	36310835	36311152	20.89
chr16	431984	432277	20.71
chr5	131132561	131132919	20.2
chr7	92861495	92861842	19.99
chr7	2353943	2354352	19.92
chr10	120514501	120514980	19.88
chr4	1513329	1513730	19.46
chr8	98656174	98656546	19.4
chr4	775499	775815	19.08
chr1	156427061	156427366	18.89
chr12	12837406	12837734	18.7
chr22	18111460	18111767	18.57
chr19	12833411	12833717	18.56
chr1	26758513	26758782	17.97
chr11	118991897	118992243	17.96
chr4	1340646	1341100	17.82
chr3	122512459	122512918	17.75
chr16	69795982	69796269	17.69
chr5	172410592	172410878	17.21
chr19	36545081	36545528	16.63
chr17	8095434	8095798	16.46
chr19	18485157	18485515	16.46
chr17	18759450	18759827	16.28
chr5	10485189	10485497	16.24
chr7	108210092	108210372	16.23
chr1	33896592	33896978	15.76
chr12	117175783	117176198	15.53
chr15	75628247	75628618	15.49
chr22	31002662	31002947	15.35
chr11	118938359	118938607	15.3
chr2	237077000	237077242	14.99
chr14	65569075	65569579	14.97
chr22	36903045	36903293	14.94
chr19	49990545	49990813	14.89
chr8	104033121	104033500	14.75
chr17	60143263	60143524	14.7
chrX	44732175	44732443	14.67
chr13	24463437	24463708	14.6
chr13	113808168	113808451	14.59
chr9	131709760	131710196	14.55
chr19	47759634	47759944	14.47
chrX	149736829	149737113	14.32
chr19	10811985	10812291	14.13
chr9	34048865	34049557	14.03
chr1	154193013	154193443	13.99
chr15	74392369	74392720	13.69
chrX	30671155	30671422	13.67
chr4	79697083	79697343	13.66
chr15	72410377	72410667	13.58
chr1	36689733	36690039	13.55
chr12	53398405	53398693	13.55
chr1	10532531	10532814	13.26
chr17	38752897	38753276	13.26
chr13	21872106	21872437	13.23
chr8	126103834	126104171	13.18
chr15	41913565	41914369	13.03
chr19	797029	797362	13.03
chr11	61684917	61685167	13
chr14	81687356	81687806	12.94
chr6	43337441	43337671	12.92
chr19	40324757	40324998	12.61
chr2	30370644	30370893	12.61
chr16	31044406	31044707	12.57
chr2	208576001	208576281	12.54
chr14	68283210	68283525	12.18
chrX	40943747	40944031	12.16
chr10	77162055	77162400	12
chr14	78266408	78266745	11.88
chr17	33894894	33895208	11.86
chr2	100106661	100106932	11.76
chr20	13765456	13765666	11.76
chr6	32936469	32936794	11.68
chr19	30335266	30335514	11.65
chr12	123849375	123849719	11.55
chr22	38577768	38577998	11.43
chr9	96792900	96793153	11.43
chr5	172483102	172483531	11.35
chr17	79935366	79935667	11.28
chr13	49684270	49684522	11.27
chr7	155089349	155089588	11.2
chr12	63328960	63329251	11.12
chrX	102565760	102566231	11.12
chr7	75856319	75856575	10.83
chr4	84376900	84377178	10.8
chr16	9147072	9147326	10.69
chr14	105282252	105282516	10.56
chr17	73851402	73851635	10.56
chr13	111704834	111705042	10.54
chr3	147126973	147127182	10.42
chr12	114184929	114185189	10.41
chr19	4670295	4670539	10.19
chr19	12885891	12886137	10.11
chr2	242254501	242254752	10.04

## Sheet: CHD6_iPSC_mut_Rep1
Chromosome	start	stop	score (-log10(qvalue))
chr7	915388	916518	620
chr13	113950872	113951829	604.91
chr16	2569812	2570795	537.84
chr15	72667820	72668894	498.81
chr7	4814812	4815702	472.83
chr1	154531032	154531847	456.55
chr11	65479122	65479951	453.58
chr9	6703895	6704698	450.98
chr1	11865853	11866728	445.72
chr16	67514659	67515463	436.21
chr10	51827228	51827940	428.37
chr16	88923096	88924007	418
chr19	49457659	49458460	407.02
chr17	72509868	72511416	395.81
chr11	126081201	126082009	385
chr16	5083336	5084276	377.49
chr1	155053123	155053950	377.47
chr12	58145810	58146713	363.49
chr20	44519376	44520344	361.43
chr19	10764321	10765272	356.65
chr11	67158845	67159821	355.17
chr16	1524574	1525468	348.19
chr19	7587119	7587858	342.75
chr3	112280377	112281296	342.53
chr6	160389439	160390294	334.34
chr18	9136389	9137098	332.64
chr7	150759203	150759989	327.15
chr10	46222166	46222941	326.31
chr12	54332053	54332818	321.25
chr14	102414336	102415111	320.45
chr16	28503124	28503848	307.03
chr6	33385580	33386499	303.55
chr17	1627649	1628411	299.84
chr10	46089906	46090718	291.76
chr3	158519398	158520199	285.72
chr13	50159331	50160231	276.38
chr6	151772957	151773678	270.95
chr16	1876798	1877619	269.95
chr1	39325229	39325859	268.65
chr19	1275468	1276202	267.39
chr14	20929444	20930286	264.85
chr19	48018213	48018945	264.85
chrX	101914523	101915259	261.31
chr9	100684189	100684936	259.51
chr14	20922940	20923716	257.88
chr17	7137544	7138252	257.83
chr17	35969230	35969943	256.11
chr1	28559045	28559858	254.63
chr16	28985693	28986438	251.8
chr16	1401646	1402301	249.1
chr11	63706320	63707127	242.37
chr1	22778042	22778679	240.46
chr10	70883623	70884366	227.9
chr12	112450827	112451533	223.14
chr9	6757442	6758269	218.08
chr12	121342018	121342562	217.88
chr1	44440253	44441004	217.43
chr1	202896018	202896747	215.04
chr6	44224799	44225370	210.13
chr19	32836205	32836986	209.32
chr8	54755568	54756166	209.11
chr6	87864760	87865665	207.07
chr19	40854128	40854744	205.49
chr7	27195959	27196662	203.02
chr6	84937066	84937809	203.01
chr16	4897061	4897702	202.64
chr1	26232655	26233382	201.52
chr17	3539626	3540346	198.41
chr5	41904100	41904836	197.61
chr11	18343561	18344398	196.61
chr5	132298987	132299741	195.46
chrX	101975266	101975985	194.12
chr11	75525574	75526248	194.03
chr16	58718291	58718983	189.7
chr5	133706443	133707099	186.52
chr16	24621201	24621982	185.56
chr12	56109514	56110333	181.27
chr9	117349668	117350306	180.28
chr14	92572699	92573300	180.17
chr1	155210866	155211443	180.12
chr2	220042604	220043296	176.61
chr8	71581133	71581830	173.14
chr10	32217418	32218164	171.55
chr15	73925575	73926232	171.43
chr12	122750663	122751430	170.41
chr19	34012336	34012951	169.65
chr17	18218263	18218872	169.36
chrX	100662846	100663518	169.25
chr3	170626223	170626918	168.76
chr3	184031993	184032610	167.85
chr12	65152824	65153567	166.94
chr12	120755250	120755824	166.72
chr3	4508518	4509461	165.2
chr1	78148257	78149087	162.27
chr17	6396165	6396802	162.12
chr11	71814042	71814954	159.9
chr12	12837238	12837938	159.62
chr17	80454803	80455486	158.69
chr22	35695605	35696233	156.5
chr15	75628029	75628707	155.64
chr17	6915365	6915990	154.23
chr1	155188618	155189704	151.53
chr17	42422244	42422852	151.27
chr20	37590436	37591103	150.69
chr3	122512339	122513128	148.82
chr1	15929845	15930534	147.84
chr17	46687995	46688776	146.64
chrX	55743829	55744549	145.31
chr4	47465372	47466009	143.52
chr2	46925719	46926365	138.34
chr8	126103703	126104454	138.12
chr8	104032976	104033614	136.47
chr17	42147748	42148336	136.31
chr3	20227432	20228070	136.11
chr17	80250405	80250995	134.6
chr15	44083990	44084620	134.53
chr22	31364810	31365473	134.29
chr17	7145997	7146612	131.78
chr19	2783306	2783821	130.91
chr12	125270985	125271671	123.19
chr11	36310697	36311381	122.33
chr19	5680678	5681404	122.08
chr8	98656050	98656652	121.94
chr11	6640232	6641005	121.3
chr7	2353729	2354383	121.25
chr15	99408488	99409055	120.06
chr2	211035289	211035885	118.76
chr10	69644030	69644597	116.27
chr19	12885716	12886350	114.37
chr5	131132511	131133119	113.74
chr5	150826792	150827552	113.19
chr13	30969307	30970073	113.18
chr17	48628035	48628561	112.67
chr15	50978776	50979344	112.22
chr7	26904207	26904827	107.64
chr7	108209982	108210483	105.81
chr9	131709661	131710198	104.68
chr1	154192873	154193649	104.1
chr10	120514406	120515010	103.74
chr14	78266168	78267003	103.74
chr11	118938131	118938849	100.53
chr14	81687256	81688136	100.05
chr4	1340612	1341157	98.25
chr17	78074978	78075585	98.22
chr3	23987174	23987762	97.33
chr7	100291981	100292371	97.06
chr16	69795930	69796365	95.74
chr3	44903079	44903563	94.61
chr19	36544986	36545627	94.4
chr19	10811879	10812395	93.2
chr19	18484987	18485669	92.71
chr22	41777218	41777979	92.48
chr19	12833320	12833831	91.64
chr4	1513215	1513799	91.3
chr8	94928592	94929264	90.64
chr1	36689616	36690139	90.1
chr4	17615971	17616500	89.9
chrX	117973252	117973779	89.71
chr17	8095384	8095922	89.26
chr7	44530146	44530787	89.06
chr6	159495271	159495824	84.08
chr1	173445838	173446325	83.46
chr13	49684086	49684682	83.42
chr19	41256238	41256803	83.37
chr19	5340844	5341362	83.13
chr2	208575853	208576376	82.24
chr5	126112430	126112914	82.24
chr5	172410550	172410988	81.94
chrX	40943697	40944141	81.58
chr16	431934	432471	81.35
chr7	92861294	92861919	81.21
chr10	100206460	100206975	80.85
chr16	27386326	27386797	79.6
chr17	76124634	76125112	79.03
chr11	61684823	61685289	78.38
chr1	150254604	150255132	78.18
chr22	18111243	18111853	77.97
chr5	172482972	172483609	77.49
chr18	48944390	48944903	77.16
chr3	132135903	132136580	76.93
chr21	38738736	38739137	76.08
chr19	5790605	5791103	75.89
chr19	4670197	4670628	75.04
chr9	140008898	140009424	74.38
chr16	31044325	31044814	74.08
chr9	95087462	95088207	74.08
chr12	123849295	123849985	73.97
chr1	156426977	156427446	73.82
chr19	796870	797448	73.42
chr17	38752793	38753337	72.99
chr9	96792810	96793270	72.91
chr17	18759386	18759856	72.37
chr12	117175682	117176283	72.34
chr19	18132870	18133429	71.94
chr5	141392380	141392874	71.94
chr1	11795830	11796381	70.18
chr14	65568985	65569664	69.8
chr5	10485088	10485577	69.26
chr19	47759577	47760145	69.25
chr19	49990431	49990871	68.03
chr15	74392339	74392797	67.67
chr4	84376785	84377372	67.67
chr1	10532426	10532896	67.48
chr20	31407371	31407820	67.01
chr11	1784867	1785328	66.88
chr3	49044430	49044879	66.76
chr6	111580258	111580767	65.62
chr14	68283080	68283792	65.47
chr10	77161924	77162545	65.23
chr17	73851276	73851883	64.87
chr11	85779919	85780677	64.66
chr1	52831603	52832112	64.39
chr17	79935267	79935746	64.09
chr19	13056305	13056808	63.92
chr4	775419	775917	63.88
chr1	26758376	26758884	63.53
chr6	32936312	32936883	63.12
chr7	79081383	79082015	63.1
chr22	41593354	41593944	62.84
chr16	2097621	2098181	62.62
chr11	694312	694855	62.43
chr1	222885838	222886392	62.2
chr17	37886506	37887034	62.2
chr2	120980497	120980985	61.87
chr5	149340046	149340542	61.44
chr22	38577651	38578077	61.31
chr22	36902783	36903454	61.01
chr11	777228	777760	60.86
chr22	31002538	31003179	60.67
chr6	109703481	109704330	60.11
chr7	75856240	75856701	59.76
chr19	4471846	4472341	59.71
chr17	7197867	7198351	59.16
chr1	15853068	15853636	59.09
chrX	30671093	30671497	59.04
chr19	40324601	40325095	59
chr1	51425712	51426284	58.91
chr3	49823928	49824384	58.73
chr17	3657796	3658492	58.59
chr19	30335157	30335667	58.05
chr15	41913339	41914466	57.77
chr4	176986702	176987375	57.77
chr17	79885501	79885929	57.09
chr4	99849980	99850628	57.01
chr9	34646347	34646836	56.87
chr8	104427331	104427946	56.85
chr10	99257980	99258682	56.59
chr11	118991745	118992405	56.48
chr19	5720060	5720656	56.33
chr6	31830435	31830975	55.22
chr1	33896483	33897014	55.05
chr3	155572276	155572694	54.89
chr11	64781207	64781798	54.86
chr11	66725910	66726385	54.85
chr3	14257677	14258236	54.15
chr1	155231955	155232474	54.01
chr10	75407073	75407557	53.91
chr22	39916230	39916687	52.91
chr2	242823768	242824196	52.85
chr3	45883363	45884019	52.67
chrX	102565701	102566193	52.67
chr17	21178935	21179531	52.5
chr18	29522891	29523338	52.24
chr13	113808100	113808740	52.22
chr12	114184752	114185306	52.13
chr17	60143013	60143566	52.13
chr16	4588576	4589110	51.91
chr7	27170338	27170795	51.9
chr2	237076881	237077372	51.87
chr19	47633743	47634197	51.7
chr16	84178552	84179065	51.5
chr11	61560061	61560599	51.01
chr8	97146767	97147154	50.74
chrX	13670994	13671481	50.34
chr12	53398311	53398772	49.9
chr16	9146897	9147366	49.87
chr12	53886624	53887225	49.85
chr20	47537986	47538511	49.82
chr8	109455577	109456106	49.77
chr9	34048695	34049686	49.68
chr2	232063080	232063565	49.1
chr19	4968640	4969119	48.9
chr17	7475626	7476114	48.85
chr10	70939499	70939956	48.84
chr21	35987433	35987947	48.58
chr12	116715323	116715727	47.69
chr19	19599952	19600442	46.96
chr22	46957359	46957820	46.5
chr11	120894549	120895027	46.06
chr7	100434864	100435358	46.06
chr4	114683691	114684098	45.99
chr3	147126878	147127329	45.51
chr8	120220308	120220668	45.47
chr16	5121611	5122068	45.03
chr12	63328727	63329336	44.89
chr18	60193848	60194259	44.88
chr11	68606632	68607045	44.74
chr12	53645660	53646102	44.74
chr19	50380537	50381022	44.74
chr1	53163599	53164190	44.6
chr19	4402318	4402816	44.47
chr12	96608998	96609422	44.28
chr18	3247209	3247670	43.92
chr17	21156644	21157018	43.88
chr8	28259403	28259875	43.88
chr1	43147709	43148294	43.86
chr12	114403893	114404381	43.72
chr14	39901479	39901968	43.06
chr14	105282168	105282667	42.9
chr2	241525813	241526463	42.86
chr17	19551813	19552247	42.57
chr3	19988186	19988679	42.5
chr13	21635458	21635927	42.47
chr19	45681554	45682188	42.37
chrX	44732140	44732582	42.37
chr20	61847499	61847928	42.31
chr7	99698773	99699280	42.3
chr6	42228283	42228775	42.19
chr12	93964480	93964953	41.98
chr2	100106569	100106949	41.98
chr5	70882859	70883346	41.86
chr19	15236166	15236773	41.82
chr4	25235306	25235830	41.82
chr8	41909553	41909995	41.65
chr1	156716174	156716705	41.34
chr2	240323037	240323613	41.34
chr12	123234467	123234828	41.07
chr1	90286266	90286685	41
chr17	33894838	33895296	40.89
chr2	242254442	242254890	40.89
chr12	105501280	105501757	40.87
chr7	97910662	97911021	40.77
chr11	66773934	66774438	40.65
chr17	17875816	17876414	40.62
chr13	98085191	98085690	40.55
chr5	32585431	32585854	40.55
chr7	73157150	73157606	40.54
chr9	96928005	96928460	40.51
chr2	172864663	172865217	40.39
chr19	12848093	12848536	40.25
chr16	17195465	17195936	40.18
chr20	2820942	2821520	40.07
chr15	74890557	74890993	40.03
chr5	172198056	172198579	39.92
chr21	45195984	45196468	39.52
chr13	74626490	74626965	39.42
chr20	52210743	52211233	39.42
chr17	62915378	62915823	38.98
chr11	116969113	116969538	38.94
chr6	109804202	109804647	38.78
chr7	140098136	140098527	38.69
chr12	51157497	51157985	38.63
chr7	99070094	99070546	38.62
chr1	110881285	110882096	38.11
chr21	45937112	45937532	38.11
chr14	76734062	76734528	37.98
chr17	17140737	17141228	37.98
chr3	195163815	195164260	37.91
chr14	64970289	64970752	37.87
chr1	156265251	156265713	37.73
chrX	114796859	114797252	37.68
chr13	33859646	33860144	37.5
chr1	3816748	3817137	37.45
chr11	20408878	20409324	37.44
chr13	21872064	21872512	37.42
chr7	143824769	143825280	37.37
chr9	139844367	139844835	37.37
chr22	35776855	35777263	37.35
chr22	21212890	21213305	37.34
chr15	77197530	77197984	37.25
chr21	38935899	38936356	37.17
chr16	23160704	23161000	36.93
chrX	149736721	149737182	36.76
chr10	44806492	44806971	36.64
chr19	3500467	3500967	36.64
chr2	30370547	30370973	36.6
chr1	151170707	151171127	36.42
chr17	48172438	48172832	36.42
chr2	113402856	113403600	36.23
chr6	43197011	43197437	36
chr5	68530311	68530793	35.96
chr7	25990748	25991170	35.91
chr17	73975301	73975787	35.69
chr12	7000162	7000597	35.57
chr1	203764445	203764845	35.47
chr4	100871445	100871952	35.47
chr11	7534924	7535378	35.42
chr1	46016328	46016711	35.4
chr1	10092775	10093226	35.2
chr1	180471369	180471872	35.08
chr13	111567766	111568168	35.08
chr19	1864007	1864504	35.08
chr20	40321269	40321739	35.08
chr10	5488260	5488673	35.07
chr6	36953787	36954214	35.07
chr5	122110525	122110944	34.95
chr19	572226	572584	34.94
chr19	14607004	14607532	34.92
chr8	72760757	72761194	34.87
chr16	85061023	85061485	34.86
chr5	94982197	94982592	34.72
chr20	442989	443537	34.6
chr9	124855450	124855854	34.55
chr22	32072572	32073002	34.48
chr3	39424570	39425032	34.48
chr12	57984647	57985177	34.46
chr1	155293982	155294451	34.39
chr9	135820090	135820601	34.13
chr3	187463309	187463759	34.11
chr1	226891071	226891555	34.08
chr11	45307720	45308240	34.08
chr12	50898560	50898997	34.08
chr2	43448977	43449445	34.08
chr5	150537139	150537626	33.96
chr19	4007482	4007967	33.95
chr4	71859019	71859471	33.72
chr12	113623116	113623590	33.69
chr11	72463269	72463654	33.57
chr4	37455300	37455741	33.57
chr12	122064078	122064522	33.46
chr3	33318633	33319128	33.39
chr3	142720097	142720646	33.37
chr6	64345526	64345940	33.21
chr16	87008896	87009337	33.09
chr12	46765007	46765424	33.07
chr1	115259237	115259705	33.03
chr22	22522811	22523416	33.03
chr20	18774420	18774993	33.02
chr15	72410317	72410771	32.93
chr2	45837529	45837930	32.9
chr3	52091156	52091585	32.79
chr19	11593316	11593743	32.72
chr18	77866636	77867040	32.71
chr10	25305299	25305894	32.69
chr12	113541763	113542232	32.67
chr12	26267234	26267672	32.47
chr1	27226702	27227161	32.44
chr10	32634991	32635782	32.4
chr17	17653255	17653662	32.4
chr5	168006395	168006916	32.4
chr7	42951447	42951858	32.33
chr8	99129302	99129739	32.33
chr13	24463359	24463758	32.26
chr16	74729690	74730127	32.19
chr20	13765352	13765747	32.19
chr9	90589336	90589905	32.11
chr20	23338648	23339080	32.08
chr9	33290309	33290690	32.07
chr14	75725516	75726035	32.05
chr6	53412795	53413178	31.98
chr18	60742242	60742737	31.95
chr15	40857191	40857588	31.81
chr12	49110543	49110929	31.76
chr2	172967445	172967991	31.67
chr12	121790152	121790508	31.66
chr17	42200704	42201270	31.64
chr6	7313371	7313801	31.64
chr19	39109490	39109935	31.59
chr6	36391049	36391437	31.48
chr20	3748346	3748752	31.42
chr9	99106874	99107221	31.38
chr14	77279049	77279467	31.32
chr2	98612374	98612870	31.32
chr7	155089329	155089693	31.32
chr18	46986860	46987258	31.21
chr10	3827280	3827736	31.14
chr3	51428401	51428758	31.05
chr12	58246327	58246761	31.03
chr3	50654309	50654798	31.03
chr11	107879402	107879970	30.93
chr17	74733818	74734229	30.93
chr9	132388445	132388909	30.85
chr1	89149672	89150070	30.79
chr10	64892666	64893074	30.79
chr12	133613814	133614340	30.79
chr14	60386521	60386962	30.79
chr15	59041812	59042257	30.79
chr16	71323170	71323550	30.79
chr17	72869306	72869744	30.79
chr15	91497844	91498320	30.78
chr18	56806791	56807298	30.78
chr14	96505392	96505799	30.76
chr15	68132505	68132967	30.76
chr2	176866864	176867367	30.76
chrX	16804253	16804705	30.73
chr5	176730506	176730972	30.5
chr10	50970176	50970597	30.48
chr17	30676880	30677251	30.48
chr10	52384366	52384905	30.46
chr7	14030964	14031453	30.4
chr12	76953417	76953878	30.31
chr12	2986107	2986584	30.29
chr17	1732991	1733448	30.28
chr22	39886120	39886549	30.2
chr1	1015410	1015882	30.15
chr4	37687976	37688479	30.15
chr6	43337323	43337726	30.11
chr9	6681080	6681512	30.06
chr11	113746302	113746682	30
chr17	55055174	55055640	29.94
chr3	182817267	182817630	29.94
chr20	45599925	45600251	29.92
chr4	89978166	89978614	29.92
chr11	62446388	62446793	29.91
chr2	189163686	189164102	29.8
chr8	133787300	133787787	29.8
chr7	36429199	36429691	29.77
chr20	37739113	37739596	29.59
chr14	21852178	21852683	29.43
chr22	39541592	39542013	29.42
chr1	45097410	45097847	29.34
chr11	63380968	63381402	29.31
chr18	2932478	2932900	29.3
chr4	79696846	79697306	29.21
chr16	23521622	23522038	29.13
chr17	43662317	43662747	29.13
chr15	65281669	65282171	29.12
chr16	69556621	69557093	29.12
chr16	88636363	88636806	29.12
chr19	49004913	49005424	29.12
chr2	131850859	131851291	29.12
chr2	216176549	216176972	28.84
chr20	23342304	23342749	28.84
chr9	126088988	126089412	28.65
chr2	204103715	204104229	28.63
chr17	48450170	48450559	28.58
chr18	21083158	21083655	28.58
chr3	40350936	40351332	28.58
chr4	78078053	78078494	28.58
chr22	29269539	29269941	28.48
chr4	140382118	140382601	28.48
chr7	139025046	139025551	28.46
chr1	2477324	2477783	28.42
chr4	166033369	166033809	28.36
chr16	69440799	69441175	28.34
chr14	54955548	54955904	28.32
chr11	518691	519127	28.29
chr14	89498472	89498861	28.27
chr17	73749707	73750170	28.27
chr22	41418405	41418908	28.27
chr16	30759216	30759721	28.09
chr12	113154287	113154641	28.03
chr14	35591310	35591713	28.03
chr5	110074465	110074909	28.02
chr3	67427727	67428147	28.01
chr17	5185396	5185798	27.92
chr13	50366701	50367088	27.83
chr10	93392694	93393283	27.81
chr17	38256662	38257386	27.81
chr8	145692104	145692514	27.81
chr19	51843238	51843653	27.73
chr1	202995294	202995690	27.68
chr5	140420395	140420939	27.66
chr6	28457112	28457478	27.66
chr13	32889391	32889827	27.63
chr16	70834922	70835289	27.63
chr2	27805586	27805964	27.63
chr9	37903946	37904407	27.63
chr2	177053141	177053529	27.57
chr5	112073278	112073777	27.57
chr4	149363492	149363936	27.56
chr5	108084405	108084856	27.56
chr17	42015361	42015744	27.52
chr5	150138316	150138817	27.48
chr11	47939450	47939839	27.44
chr19	49137656	49138117	27.42
chr12	110434004	110434413	27.23
chr7	155249983	155250313	27.23
chr19	48614492	48614905	27.06
chr12	72148427	72148809	26.87
chr7	27135476	27135841	26.82
chr9	123476629	123477007	26.82
chr1	171454354	171454857	26.8
chr11	60928548	60928963	26.8
chr5	173314724	173315118	26.8
chrX	15872882	15873408	26.8
chr15	41953918	41954418	26.71
chr3	197183307	197183678	26.67
chr6	7590229	7590595	26.67
chr1	149870914	149871345	26.66
chr7	158631824	158632255	26.66
chr4	56719596	56720019	26.55
chr12	113796185	113796605	26.46
chr16	9704531	9704946	26.32
chr18	13726427	13726833	26.31
chr18	32621039	32621525	26.31
chr15	99091435	99091765	26.24
chr1	68962642	68963042	26.22
chr6	30689169	30689558	26.21
chr20	12749045	12749410	26.17
chr4	152681945	152682384	25.95
chr12	28343080	28343512	25.94
chr20	18118404	18118875	25.92
chr17	19880923	19881552	25.86
chr5	176543807	176544231	25.86
chr10	7454384	7454793	25.71
chr5	94890523	94890910	25.64
chr19	4815530	4815962	25.62
chr16	89268116	89268450	25.61
chr4	185939477	185939961	25.56
chr9	131549262	131549632	25.42
chr1	166845470	166845868	25.41
chr11	8008625	8008958	25.41
chr1	9599283	9599631	25.36
chr3	197024845	197025246	25.35
chr7	95951338	95951779	25.35
chr13	28493893	28494269	25.29
chr21	46237895	46238232	25.29
chr1	153939660	153940067	25.21
chr1	32281407	32281795	25.17
chr12	110540043	110540478	25.08
chr16	46388881	46389165	25.08
chr12	104359319	104359735	25.04
chr11	44578353	44578761	25.02
chr19	8509625	8510018	24.95
chr10	106028629	106029065	24.9
chr17	6938905	6939361	24.84
chr9	115913004	115913454	24.75
chr10	104474123	104474644	24.6
chr17	42976803	42977241	24.6
chr11	121163129	121163602	24.51
chr1	20208678	20209068	24.39
chr22	20849982	20850458	24.39
chr22	29709129	29709482	24.38
chr8	135844549	135845171	24.38
chr13	52027057	52027417	24.35
chr18	21017737	21018125	24.35
chr20	948741	949108	24.27
chr5	68710808	68711280	24.27
chr12	125635838	125636281	24.21
chr17	14212428	14212911	24.2
chr3	33839746	33840179	24.19
chr6	34724661	34725009	24.18
chr12	125229159	125229575	24.11
chr12	122502010	122502342	24.03
chr16	9184941	9185340	24.03
chr8	95652999	95653335	24.03
chr19	45803879	45804234	23.99
chr1	150293737	150294146	23.84
chr3	57678639	57679059	23.84
chr5	131892472	131892881	23.84
chr6	127587818	127588209	23.84
chr7	100270912	100271324	23.84
chr9	103115031	103115428	23.84
chr17	41855643	41856006	23.8
chr11	62538614	62539212	23.69
chr2	26986973	26987308	23.66
chr5	43603030	43603475	23.63
chr7	99746285	99746744	23.59
chr1	156474742	156475325	23.58
chr19	3990143	3990508	23.53
chr21	38445352	38445748	23.5
chr14	100659206	100659569	23.48
chr19	6464038	6464506	23.48
chr9	130370590	130370969	23.48
chr3	134204672	134205037	23.43
chr3	66271175	66271627	23.4
chr3	128598021	128598498	23.39
chr4	83934069	83934455	23.39
chr4	164253651	164254119	23.39
chr9	133002826	133003216	23.39
chr16	89766596	89766909	23.29
chr11	61500814	61501211	23.21
chrX	102862593	102863017	23.21
chrX	102469807	102470173	23.2
chr4	15480866	15481311	23.16
chr1	76540112	76540518	23.1
chr8	143484492	143484913	23.05
chrX	100877863	100878325	23.01
chr6	13560929	13561258	22.99
chr12	107487143	107487621	22.97
chr2	232328923	232329519	22.92
chr3	156272899	156273309	22.87
chr17	45401067	45401547	22.74
chr4	83351460	83351925	22.7
chr17	60721801	60722246	22.67
chr11	65254896	65255466	22.66
chr19	58094861	58095329	22.66
chr7	10948171	10948581	22.66
chr4	110651171	110651646	22.59
chr10	102133025	102133350	22.58
chr2	220577827	220578233	22.58
chr17	58754632	58755054	22.51
chr7	30323752	30324121	22.51
chr10	120353968	120354293	22.46
chr10	124913571	124913975	22.41
chr16	4466631	4467009	22.38
chr14	55878319	55878676	22.37
chrX	102318914	102319383	22.37
chr12	120826617	120827162	22.29
chr22	24372498	24373163	22.27
chr6	33265387	33265705	22.22
chr14	102990962	102991276	22.2
chr17	40718837	40719322	22.2
chr6	158980870	158981302	22.2
chr12	49658570	49659024	22.18
chr2	198299668	198300078	22.13
chrX	102883629	102884086	22.13
chr5	147700168	147700614	22.03
chr14	50778810	50779229	21.99
chr9	5628458	5628823	21.99
chr17	62223084	62223435	21.96
chr7	105221688	105222244	21.94
chr2	25475048	25475478	21.93
chr7	5862501	5862895	21.93
chr1	19229211	19229660	21.84
chr12	90102829	90103341	21.81
chr19	11545910	11546332	21.81
chr12	49463551	49464064	21.8
chr17	66453690	66454193	21.8
chr4	1302970	1303387	21.75
chr17	78194092	78194431	21.71
chr12	62996399	62996752	21.7
chr19	10426444	10426892	21.7
chr2	118954880	118955271	21.64
chr6	106440253	106440672	21.64
chr3	57094456	57094833	21.6
chr19	2427665	2428195	21.58
chr8	97273687	97274102	21.58
chr18	21977670	21978133	21.53
chr17	58469255	58469747	21.5
chr14	93260240	93260589	21.46
chr1	33585316	33585711	21.38
chr1	220445702	220446195	21.38
chr16	57219933	57220316	21.38
chr17	21226295	21226695	21.27
chr9	133454693	133455106	21.27
chr21	44299049	44299489	21.24
chr22	37557430	37557884	21.2
chr12	9102098	9102559	21.19
chr12	124594212	124594614	21.15
chr19	47616258	47616707	21.02
chr3	52570253	52570665	21
chr1	150185875	150186209	20.93
chr17	77702284	77702729	20.93
chr1	33116374	33116792	20.92
chr6	138187844	138188546	20.92
chr16	22681922	22682264	20.87
chr22	31555967	31556339	20.85
chr22	38794740	38795132	20.85
chr3	15247430	15247784	20.81
chr14	24682584	24683004	20.77
chr1	183604970	183605392	20.73
chr17	26698183	26698568	20.73
chr12	111843223	111843631	20.72
chr1	89458557	89458967	20.68
chr6	150326321	150326684	20.61
chr12	101673720	101674093	20.57
chr3	132756920	132757263	20.55
chr3	49395574	49396035	20.54
chr19	18204301	18204730	20.44
chr17	41780032	41780388	20.4
chr19	1081878	1082522	20.37
chr6	86901900	86902263	20.29
chr15	72929260	72929577	20.27
chr18	54305843	54306292	20.27
chr7	135771497	135771858	20.27
chr17	49337643	49338147	20.21
chr14	24583958	24584407	20.2
chr3	31573330	31573788	20.18
chr18	26727930	26728236	20.03
chr4	129644678	129644992	20.01
chr2	27440154	27440533	19.98
chr1	40562686	40563119	19.91
chr2	8977517	8977936	19.91
chr17	7343905	7344294	19.85
chr2	235790250	235790609	19.8
chr3	148709086	148709500	19.66
chr21	40402474	40402861	19.57
chr6	122720496	122720822	19.55
chr5	1799866	1800185	19.54
chr17	40688004	40688336	19.52
chr3	42067080	42067468	19.52
chr14	35183757	35184137	19.5
chr9	138391555	138391986	19.5
chr3	49977136	49977566	19.46
chr1	109419519	109420015	19.42
chr10	79789086	79789499	19.34
chr5	1112022	1112410	19.34
chr6	14800167	14800524	19.33
chr1	23881407	23881708	19.28
chr7	97736029	97736349	19.28
chr1	226867691	226868072	19.23
chr1	52344341	52344637	19.2
chr16	27993539	27993913	19.19
chr1	182758633	182759102	19.16
chr1	226271027	226271457	19.1
chr7	2393511	2393968	19.08
chr10	99447188	99447559	19.04
chr16	68118915	68119263	19.04
chr5	133343592	133343968	18.97
chr19	6424973	6425550	18.92
chr1	205744449	205744774	18.91
chr21	38639529	38639909	18.91
chr11	64140351	64140817	18.87
chr2	71203836	71204350	18.78
chr19	49654954	49655304	18.76
chr19	51497413	51497826	18.71
chr15	34635144	34635539	18.7
chr12	114211367	114211792	18.63
chr16	89237941	89238265	18.57
chr10	90342464	90342874	18.54
chr17	79439053	79439411	18.48
chr1	27049709	27050182	18.47
chr16	24550535	24551026	18.47
chr3	184529727	184530212	18.47
chr2	160142910	160143387	18.43
chr10	70480602	70480931	18.42
chr20	13619494	13619984	18.38
chr21	28058618	28058956	18.37
chr10	42391459	42391749	18.36
chr19	58978135	58978575	18.31
chr8	10192178	10192598	18.31
chr1	151483517	151483886	18.22
chr17	65821433	65821777	18.18
chr19	41903088	41903496	18.18
chr6	80657116	80657568	18.18
chr2	130634915	130635253	18.16
chr9	32552091	32552444	18.11
chr10	79894705	79895078	18.07
chr7	100026750	100027114	18.06
chr6	58778145	58778736	17.97
chr15	68521555	68522008	17.9
chr1	180991905	180992394	17.89
chr1	226111854	226112191	17.83
chr12	6833221	6833641	17.83
chr11	47663861	47664298	17.82
chr6	137143519	137143940	17.77
chr1	42921522	42921943	17.76
chr1	159750586	159750977	17.76
chr1	203830562	203830854	17.76
chr12	104350875	104351252	17.76
chr7	100464742	100465117	17.68
chr20	45809885	45810328	17.67
chr11	126138753	126139106	17.59
chr17	80415899	80416203	17.59
chr3	44040454	44040867	17.59
chr1	37441229	37441616	17.58
chr14	76044687	76045021	17.57
chr22	24181206	24181638	17.57
chr7	44646453	44646835	17.57
chr12	132105139	132105473	17.44
chr3	113465436	113466038	17.43
chr11	45668159	45668523	17.4
chr1	63787959	63788396	17.36
chr14	62161829	62162163	17.36
chr14	74551469	74551792	17.36
chr14	45431162	45431514	17.35
chr12	126578503	126578854	17.25
chr1	18779005	18779454	17.22
chr11	57508712	57509015	17.21
chr7	100808763	100809068	17.16
chr17	35305946	35306342	17.14
chr17	38474350	38474771	17.14
chr11	65641087	65641435	17.06
chr16	30134253	30134885	17.06
chr20	33413370	33413722	17.05
chr1	3370889	3371205	16.96
chr11	65244836	65245244	16.96
chr15	88125437	88125788	16.95
chr2	223725445	223725835	16.95
chr3	124419787	124420126	16.87
chr3	141089025	141089508	16.87
chr16	67969462	67969902	16.86
chr19	51308132	51308505	16.83
chr13	42614373	42614736	16.75
chr12	122101818	122102129	16.74
chr16	21963773	21964095	16.74
chr2	233561822	233562356	16.74
chr7	102073674	102074005	16.74
chr14	93799297	93799692	16.66
chr4	3758073	3758469	16.66
chr10	73610328	73610731	16.65
chr8	103763253	103763690	16.64
chr15	32322515	32322844	16.62
chr7	1465187	1465597	16.61
chr17	79925718	79926120	16.58
chr19	2977117	2977595	16.49
chr17	30186174	30186454	16.37
chr2	27545722	27546213	16.37
chr14	77564309	77564723	16.27
chr15	90039717	90040092	16.27
chr17	37009801	37010213	16.27
chr13	111704785	111705052	16.23
chr12	131678727	131679041	16.22
chr2	122512879	122513215	16.22
chr20	48746482	48746867	16.21
chr13	111704312	111704596	16.15
chr15	60884561	60884874	16.15
chr17	18266657	18266996	16.15
chr1	32479055	32479410	16.13
chr14	75643113	75643511	16.13
chr16	699071	699473	16.1
chr21	35402352	35402793	16.1
chr11	33037183	33037543	16.08
chr11	44422018	44422357	16.08
chr9	129467575	129467944	16.08
chr17	33446564	33446892	16.03
chr2	86116024	86116307	16.03
chr2	232378822	232379361	16.03
chr10	104401730	104402082	16.01
chr5	176817455	176817737	15.97
chr10	50887404	50887733	15.94
chr12	104458079	104458498	15.94
chr20	43594870	43595258	15.94
chr9	131451000	131451384	15.89
chr1	40626739	40627226	15.83
chr22	36461708	36462514	15.83
chr16	66913976	66914434	15.77
chr17	30334235	30334625	15.76
chr12	56862085	56862486	15.74
chr1	26798684	26799221	15.69
chr1	173837113	173837584	15.69
chr12	6644175	6644534	15.69
chr7	100895619	100895910	15.69
chr8	102165950	102166347	15.69
chr8	122265107	122265497	15.57
chr10	45965617	45966015	15.49
chr17	36874852	36875203	15.47
chr14	100437428	100437812	15.44
chr16	4795220	4795564	15.41
chr17	44269699	44270302	15.41
chr3	17783945	17784360	15.41
chr1	27396928	27397286	15.4
chr2	232328369	232328701	15.4
chr9	74526273	74526668	15.35
chr22	18917074	18917490	15.32
chr16	8633776	8634094	15.3
chr8	66122088	66122402	15.29
chr1	206804506	206804867	15.21
chr8	142427819	142428087	15.21
chr7	106810042	106810458	15.19
chr8	59230746	59231151	15.19
chr3	197268672	197269105	15.17
chr8	95961564	95961932	15.17
chr17	61926192	61926562	15.14
chr18	9913861	9914216	15.01
chr4	83294987	83295348	15.01
chr6	31865407	31865734	15.01
chr1	20767184	20767645	15
chr12	118123400	118123724	15
chr18	3603268	3603682	15
chr12	53400046	53400511	14.93
chr1	174968378	174968726	14.91
chr17	26578252	26578647	14.88
chr19	41168791	41169075	14.83
chr4	89378026	89378442	14.79
chr4	128553957	128554303	14.79
chr11	66623797	66624161	14.78
chr1	35497230	35497573	14.76
chr7	106684789	106685089	14.74
chr9	116172459	116173000	14.74
chr12	57472356	57472780	14.73
chr2	47572033	47572501	14.73
chr7	128864193	128864562	14.73
chr1	45956844	45957157	14.67
chr16	46722922	46723400	14.63
chrX	48776229	48776518	14.63
chrX	153193842	153194178	14.63
chr15	52971415	52971756	14.56
chr11	101980762	101981113	14.55
chr7	4681556	4681938	14.55
chr10	93558007	93558323	14.52
chr19	41304771	41305315	14.5
chr7	38948607	38948940	14.46
chr4	76439455	76439867	14.44
chr10	112326901	112327664	14.35
chr2	197036150	197036489	14.34
chr5	65440217	65440709	14.34
chrX	70585670	70585999	14.29
chr19	35557750	35558048	14.19
chr2	26101157	26101581	14.19
chr3	197686768	197687063	14.19
chrX	102631039	102631604	14.1
chr9	139137626	139137914	14.08
chr18	12377334	12377682	13.95
chr2	68942384	68942740	13.95
chr11	9685462	9685826	13.93
chr5	162961496	162961904	13.93
chr17	6231674	6231938	13.92
chr9	131798710	131798990	13.91
chr10	120840116	120840500	13.84
chr9	99179547	99179916	13.78
chr7	132766685	132767109	13.73
chr2	169312504	169312829	13.72
chr9	35116211	35116567	13.72
chr5	137910886	137911315	13.7
chr16	81812662	81813061	13.67
chr2	228189767	228190174	13.67
chr16	11761927	11762238	13.61
chr6	138657391	138657721	13.61
chr13	54841424	54841719	13.59
chr5	54179233	54179596	13.59
chr3	194207560	194207883	13.57
chr11	85339466	85339867	13.55
chr2	178077305	178077691	13.55
chr1	113498882	113499219	13.49
chr16	70323358	70323814	13.49
chr7	27150214	27150487	13.49
chrX	41192620	41193024	13.49
chr1	31326983	31327352	13.47
chr16	68269991	68270324	13.47
chr20	49548163	49548511	13.47
chr13	84441926	84442213	13.38
chr19	18746908	18747212	13.36
chr4	78977967	78978245	13.29
chr1	53168793	53169280	13.27
chr1	207925209	207925577	13.27
chr1	228594441	228594803	13.27
chr10	49514244	49514585	13.27
chr2	190305735	190306036	13.27
chr2	225450306	225450831	13.27
chr9	2623481	2623822	13.27
chr3	127317031	127317378	13.25
chr16	56965684	56965962	13.22
chr16	67184741	67185028	13.22
chr20	42839465	42839755	13.22
chr20	62066168	62066502	13.22
chr9	139981015	139981376	13.22
chr3	62347500	62347850	13.18
chr7	135194892	135195232	13.12
chr1	24125976	24126285	13.1
chr5	133984233	133984511	13.1
chr14	88459319	88459662	13.04
chr1	45477621	45478038	13.03
chr15	59063201	59063488	13.03
chr20	45312988	45313390	13.03
chr4	10497269	10497583	13.03
chr1	6844506	6844844	13.01
chr16	2653185	2653755	13.01
chr19	14405818	14406145	13.01
chrX	108780051	108780493	13.01
chr7	150076153	150076451	12.99
chr17	62502569	62502967	12.98
chr2	36845651	36845929	12.98
chr2	220083597	220084015	12.98
chr1	5747056	5747346	12.89
chr4	24474432	24474739	12.89
chr17	3116889	3117263	12.87
chr4	40294150	40294473	12.87
chr10	75936082	75936400	12.83
chr16	23568497	23568874	12.83
chr17	53315574	53316082	12.83
chr3	5020621	5021016	12.83
chr8	145688197	145688502	12.83
chr14	97488128	97488515	12.8
chrX	10124841	10125113	12.8
chr12	54393679	54394064	12.79
chr16	3507768	3508118	12.79
chr4	76649402	76649780	12.79
chr16	70147964	70148272	12.76
chr17	7819046	7819300	12.75
chr8	26240317	26240648	12.71
chr19	4457638	4458064	12.69
chr4	166795893	166796297	12.69
chr8	11725427	11725848	12.69
chr22	21333704	21333974	12.61
chr5	68462612	68462959	12.61
chr12	50505778	50506147	12.55
chr22	27366814	27367068	12.55
chr17	1106593	1106950	12.53
chr20	45567709	45567991	12.5
chr2	120124238	120124595	12.49
chr22	33300016	33300388	12.49
chr9	139668161	139668488	12.49
chr20	38097360	38097663	12.45
chr15	40212986	40213347	12.44
chr16	68770941	68771262	12.44
chr16	74402091	74402365	12.44
chr16	84300002	84300287	12.44
chr20	34359753	34360019	12.44
chr13	20693243	20693695	12.42
chr11	9025996	9026331	12.39
chr17	38269495	38269885	12.39
chr19	14477525	14477780	12.35
chr19	862337	862664	12.31
chr2	20386299	20386590	12.3
chr2	131094944	131095279	12.27
chr22	45559452	45559738	12.27
chr16	2563626	2564131	12.21
chr18	72163369	72163779	12.21
chr2	216946385	216946757	12.21
chr20	3668326	3668651	12.19
chr2	242674075	242674446	12.18
chr16	73104371	73104670	12.01
chr3	64474994	64475340	12.01
chr1	38478028	38478376	11.95
chr19	3985220	3985657	11.95
chr2	232581936	232582209	11.95
chr9	126030813	126031194	11.95
chr10	82168142	82168444	11.93
chr7	6556245	6556580	11.93
chr14	54419985	54420277	11.9
chr12	114679690	114680233	11.85
chr5	271535	271820	11.85
chr19	55919439	55919746	11.83
chr11	65624327	65624635	11.81
chr17	8191901	8192184	11.78
chr16	19566893	19567194	11.74
chr5	149865136	149865474	11.74
chr5	179125794	179126141	11.74
chr19	8386263	8386571	11.71
chr1	53791865	53792339	11.67
chr8	1771773	1772093	11.67
chr1	179050971	179051300	11.59
chr15	78645470	78645764	11.59
chr19	50252621	50252974	11.59
chr13	30982663	30982954	11.54
chr15	45997824	45998134	11.54
chr17	73453411	73453742	11.54
chr3	129147393	129147696	11.54
chr6	148663615	148663912	11.54
chr19	13048972	13049312	11.53
chr19	46220442	46220855	11.53
chr2	182545352	182545696	11.5
chr2	50201022	50201507	11.49
chr9	19127484	19127841	11.49
chr10	123873166	123873495	11.41
chr12	54552894	54553282	11.41
chr16	3333241	3333534	11.41
chr1	109359015	109359315	11.36
chr14	23790043	23790350	11.33
chr1	21023362	21023640	11.29
chr12	89351216	89351503	11.29
chr17	46969663	46970303	11.29
chr20	49084589	49084907	11.29
chr22	41047610	41047988	11.29
chr9	104249233	104249573	11.27
chr12	59314273	59314569	11.16
chr18	23806133	23806447	11.13
chr20	11561897	11562240	11.13
chr12	51632431	51632821	11.12
chr17	49230782	49231067	11.12
chr8	75896518	75896807	11.12
chr2	25599577	25599934	11.1
chr12	69202185	69202703	11.06
chr13	52044989	52045316	11.06
chr17	48503027	48503373	11.02
chrX	136648058	136648312	11.02
chr2	11060253	11060627	10.99
chr2	45877238	45877559	10.99
chr6	167000272	167000571	10.92
chrX	102509881	102510408	10.92
chr12	54718546	54718861	10.9
chr19	18208413	18208707	10.87
chr21	40721211	40721514	10.87
chrX	85302345	85302621	10.87
chr6	42017957	42018398	10.84
chr6	86353367	86353756	10.83
chr15	72564961	72565337	10.82
chr2	191884822	191885271	10.82
chr20	62587807	62588186	10.82
chr4	185655363	185655749	10.82
chr10	76995560	76995869	10.8
chr19	39342422	39342678	10.76
chr12	56122789	56123145	10.66
chr13	27752024	27752366	10.66
chr15	25018142	25018481	10.66
chr15	76050715	76051036	10.66
chr19	50180639	50181033	10.66
chr19	55972884	55973227	10.66
chr1	212588194	212588503	10.65
chr18	3013440	3013769	10.64
chr6	42897049	42897346	10.61
chr7	135478656	135478968	10.6
chr11	123612108	123612495	10.59
chr2	131099973	131100424	10.58
chr7	44887472	44887966	10.58
chr19	4759837	4760131	10.57
chr1	178200139	178200556	10.55
chr15	57323945	57324261	10.55
chr4	38665674	38666043	10.55
chr8	96145615	96145950	10.55
chr3	169899388	169899817	10.51
chr7	72738065	72738341	10.51
chr9	125667599	125667987	10.51
chr17	37356169	37356502	10.5
chr19	1605486	1605804	10.49
chr22	38597697	38597957	10.49
chr19	49834917	49835224	10.48
chr1	9777637	9777923	10.4
chr19	18682355	18682632	10.39
chr1	44412136	44412499	10.37
chr16	55662290	55662553	10.36
chr19	39174276	39174647	10.35
chr11	58346977	58347421	10.31
chr7	1462551	1462822	10.3
chr12	64845728	64846041	10.25
chr12	69139694	69140139	10.23
chr12	110010879	110011217	10.23
chr13	53425814	53426098	10.23
chr16	54276185	54276510	10.23
chr19	19370613	19370899	10.23
chr19	50016479	50016780	10.23
chr22	30820034	30820323	10.23
chr3	3840946	3841215	10.23
chrX	49832048	49832365	10.23
chr11	8615698	8615990	10.22
chr12	8396049	8396307	10.12
chr18	43678097	43678684	10.12
chr2	37788824	37789082	10.12
chr5	154229991	154230378	10.12
chr1	9489011	9489314	10.09
chr1	15296640	15296907	10.08
chr10	23727634	23728070	10.06
chr12	14518765	14519104	10.03
chr8	95274524	95274780	10.01

## Sheet: CHD6_iPSC_wt_Rep2
Chromosome	start	stop	score (-log10(qvalue))
chr7	915624	916360	309.04
chr13	113951126	113951694	94.97
chr16	2570101	2570543	39.11
chr16	67514848	67515335	38.29
chr10	51827406	51827884	35.23
chr11	126081338	126081840	33.86
chr1	11866017	11866483	32.55
chr7	4814979	4815486	26.52
chr1	155053303	155053765	25.88
chr11	65479222	65479812	25.56
chr15	72668118	72668748	25.12
chr18	9136534	9137053	24.45
chr19	10764541	10765093	23.97
chr16	88923241	88923880	23.82
chr19	49457868	49458381	23.08
chr9	6704041	6704472	23.07
chr10	46222387	46222825	21.34
chr19	7587285	7587731	18.31
chr3	112280647	112281267	18
chr19	40854281	40854690	16.79
chr1	22778099	22778527	15.53
chr16	5083569	5084182	15.22
chr1	15929895	15930378	14.66
chr18	15409359	15410081	14.16
chr17	35969344	35969899	14.08
chr12	58146045	58146548	13.8
chr15	20863432	20863786	13.29
chrX	101975348	101975847	12.95
chr15	99408511	99408873	12.89
chr1	144925029	144925567	12.25
chr21	11054457	11055209	11.84
chr20	44519739	44520116	11.72
chr1	143539802	143541137	11.62
chr3	149689497	149689958	11.62
chr15	73925677	73926032	11.53
chr12	12837112	12837786	11.38
chr17	36404368	36405319	11.32
chr9	96792866	96793255	11.11
chr17	72510026	72510973	11.04
chr14	65974153	65974487	10.81
chr15	40127074	40127463	10.58
chr17	36402243	36402745	10.44
chr7	150759356	150759726	10.41
chr16	28503285	28503638	10.32
chr6	57413879	57414233	10.26
chr1	145115504	145116954	10.25
chr16	4897213	4897563	10.24
chr12	122750741	122751253	10.23
chr16	1524792	1525268	10.1
chr1	241853402	241853756	10.01
chr16	71134361	71135120	10.01
chr2	170472382	170473147	10.01
chr16	58718484	58718835	9.85
chr20	29637758	29638105	9.54
chr6	57388240	57388842	9.4
chr19	1275732	1276106	9.36
chr13	96727872	96728306	9.24
chr18	59942180	59942599	9.24
chr3	105588515	105588885	9.24
chr3	129409476	129410000	9.24
chr4	144107182	144107690	9.24
chr4	146813916	146814242	9.24
chr5	170374590	170374962	9.24
chr6	20905654	20905994	9.24
chr8	30901726	30902116	9.24
chr12	79942126	79942461	9.15
chr6	151773118	151773584	9.1
chr1	202896131	202896557	9.02
chr1	145117453	145117838	8.99
chr11	75525686	75526023	8.98
chr1	145098723	145099137	8.97
chr9	66482117	66482629	8.97
chr3	158519583	158520113	8.9
chr21	11078683	11079037	8.86
chr15	21936409	21936779	8.84
chr11	67159114	67159488	8.8
chr12	56109635	56110040	8.8
chr1	44440292	44440713	8.65
chrX	101914663	101915097	8.65
chr9	6757667	6758171	8.61
chr6	57385026	57385348	8.5
chr1	6928987	6929391	8.49
chr1	120611439	120611769	8.49
chr1	145101364	145101895	8.49
chr1	174923152	174923532	8.49
chr1	176114799	176115119	8.49
chr13	50760674	50761083	8.49
chr14	45675501	45675883	8.49
chr15	20615218	20615804	8.49
chr2	115844741	115845242	8.49
chr2	184275046	184275443	8.49
chr2	211337838	211338215	8.49
chr3	147548615	147549093	8.49
chr4	180038850	180039235	8.49
chr5	45088505	45088894	8.49
chr6	162116675	162117093	8.49
chr8	101928111	101928488	8.49
chrX	93712092	93712434	8.49
chr4	97656454	97656950	8.45
chr4	122190808	122191327	8.45
chr6	158582800	158583248	8.45
chr22	35695608	35695984	8.37
chr20	13619368	13619697	8.31
chr3	101545713	101546081	8.29
chr17	44264161	44264554	8.23
chr12	72340587	72340914	8.2
chr16	28985950	28986321	8.15
chr1	145103457	145104396	8.09
chr3	106990314	106990634	8.09
chr5	53305453	53305834	8.04
chr13	100782272	100782606	8.03
chr9	100684456	100684776	7.98
chr21	11076685	11077093	7.92
chr14	102414530	102414890	7.9
chr21	11047829	11048791	7.82
chr19	37733661	37734027	7.79
chr12	65152986	65153333	7.78
chr7	23571236	23571636	7.78
chr17	28274065	28274443	7.76
chr2	50234297	50234953	7.76
chr3	76706415	76706807	7.76
chr5	123973864	123974344	7.76
chr1	46328905	46329266	7.75
chr10	9587331	9587721	7.75
chr12	45626021	45626422	7.75
chr12	88242214	88242534	7.75
chr14	55492401	55492960	7.75
chr14	60671550	60671884	7.75
chr15	20580619	20580988	7.75
chr15	27010852	27011224	7.75
chr16	74196180	74196500	7.75
chr17	56479350	56479705	7.75
chr18	9926554	9926928	7.75
chr19	20204809	20205260	7.75
chr2	61153265	61153586	7.75
chr2	201067028	201067475	7.75
chr20	26203511	26203864	7.75
chr21	10392427	10392782	7.75
chr21	17130336	17130691	7.75
chr22	28305689	28306009	7.75
chr3	86870888	86871256	7.75
chr3	87906796	87907116	7.75
chr3	110971432	110971752	7.75
chr3	142154151	142154700	7.75
chr3	155082050	155082464	7.75
chr4	436036	436356	7.75
chr4	13408003	13408368	7.75
chr4	18692350	18692840	7.75
chr4	32292159	32292568	7.75
chr4	53596649	53596990	7.75
chr4	94227904	94228364	7.75
chr4	156239174	156239664	7.75
chr5	57137695	57138034	7.75
chr5	171327304	171327663	7.75
chr6	127804946	127805299	7.75
chr6	131603576	131603954	7.75
chr7	49140774	49141109	7.75
chr7	104660519	104661110	7.75
chr7	127461307	127461656	7.75
chr8	72607511	72607923	7.75
chr8	72609053	72609610	7.75
chr8	90860667	90861052	7.75
chr8	103322193	103322606	7.75
chr8	110651801	110652121	7.75
chr8	126131264	126131602	7.75
chr9	29874069	29874389	7.75
chr9	66478861	66479241	7.75
chr9	74371862	74372267	7.75
chrX	35748081	35748409	7.75
chrX	36863961	36864281	7.75
chrX	45616468	45616788	7.75
chrX	92807628	92808017	7.75
chrX	101257421	101257772	7.75
chrX	106540627	106540961	7.75
chrX	114883622	114883942	7.75
chr17	1627822	1628180	7.74
chr6	84937261	84937676	7.74
chr6	160389734	160390151	7.74
chr6	33385842	33386325	7.73
chr10	182119	182457	7.72
chr1	142808532	142809039	7.71
chr5	124072010	124072680	7.7
chr5	112823097	112823452	7.67
chr2	198401445	198401790	7.64
chr14	68400566	68400966	7.63
chr17	57917150	57917470	7.59
chr3	16729786	16730262	7.58
chr17	36380761	36381124	7.52
chr4	140381929	140382287	7.46
chr4	190667918	190668238	7.35
chr15	40458381	40458769	7.28
chr19	52017702	52018168	7.28
chr2	133414332	133414745	7.28
chr18	29116631	29117019	7.26
chr15	44084118	44084524	7.24
chr21	11051423	11051841	7.24
chr11	93971409	93971947	7.21
chr13	30969474	30969813	7.21
chr1	148851014	148851483	7.2
chr14	55119114	55119559	7.18
chr21	11064596	11064921	7.15
chr11	9756024	9756344	7.14
chr15	42764419	42764742	7.14
chr3	64201908	64202255	7.12
chr10	102014683	102015061	7.09
chr15	20869283	20869865	7.09
chr4	15692548	15692914	7.09
chr4	36760608	36760996	7.09
chr4	108700810	108701154	7.09
chr5	81038398	81038842	7.09
chr5	179153178	179153690	7.09
chr7	82663548	82663984	7.09
chr10	64370859	64371301	7.08
chr12	18249423	18249745	7.08
chr1	85980313	85980717	7.04
chr1	90031881	90032238	7.04
chr1	145118060	145118380	7.04
chr1	200417805	200418224	7.04
chr1	243902914	243903346	7.04
chr10	20167010	20167330	7.04
chr10	33212312	33212644	7.04
chr10	77361881	77362258	7.04
chr10	105880648	105880985	7.04
chr11	114504219	114504539	7.04
chr11	116938331	116938698	7.04
chr12	4648588	4648943	7.04
chr12	7593776	7594096	7.04
chr12	8697102	8697529	7.04
chr12	23033052	23033374	7.04
chr12	31470694	31471022	7.04
chr12	47064265	47064592	7.04
chr12	60490446	60490781	7.04
chr12	80268973	80269293	7.04
chr12	95812450	95812819	7.04
chr12	106780278	106780623	7.04
chr13	60484546	60484877	7.04
chr13	67959882	67960226	7.04
chr13	78428856	78429494	7.04
chr13	83867642	83867962	7.04
chr14	31046332	31046797	7.04
chr14	73824330	73824674	7.04
chr15	20610567	20610887	7.04
chr15	44394054	44394430	7.04
chr16	53277240	53277560	7.04
chr16	71135449	71135891	7.04
chr18	15407331	15408036	7.04
chr18	32422340	32422752	7.04
chr18	67151877	67152236	7.04
chr2	17739124	17739444	7.04
chr2	171168863	171169183	7.04
chr2	180299595	180299987	7.04
chr2	232027959	232028350	7.04
chr21	18491466	18491924	7.04
chr22	34181331	34181678	7.04
chr3	15650040	15650366	7.04
chr3	30015256	30015628	7.04
chr3	79516525	79516935	7.04
chr3	185398135	185398495	7.04
chr4	21597345	21597665	7.04
chr4	28383198	28383563	7.04
chr4	39587022	39587619	7.04
chr4	97264341	97264808	7.04
chr4	114505141	114505500	7.04
chr5	25412316	25412644	7.04
chr5	64721669	64722051	7.04
chr5	68170361	68170710	7.04
chr5	74645830	74646184	7.04
chr5	121627975	121628320	7.04
chr5	122115198	122115518	7.04
chr6	28235957	28236353	7.04
chr6	113839350	113839697	7.04
chr7	25432062	25432436	7.04
chr7	39606722	39607124	7.04
chr7	121308551	121308871	7.04
chr7	121763011	121763452	7.04
chr7	146647472	146647792	7.04
chr8	8862121	8862501	7.04
chr8	83248619	83248997	7.04
chr8	141931050	141931370	7.04
chr9	75260126	75260458	7.04
chr9	75343516	75343933	7.04
chr9	103871268	103871632	7.04
chr9	114061985	114062609	7.04
chrX	8021225	8021761	7.04
chrX	42850417	42850741	7.04
chrX	110842680	110843046	7.04
chr17	46688215	46688550	7.03
chr9	66479633	66480198	7.03
chr10	75770484	75770804	7.02
chr6	57412013	57412338	7.02
chr7	10939811	10940131	6.99
chr1	145085526	145086057	6.96
chr11	118271691	118272062	6.93
chr6	144554782	144555181	6.93
chr5	137910740	137911060	6.92
chr1	144987878	144988426	6.84
chr2	172183430	172183906	6.83
chr21	11151368	11151688	6.83
chr3	132999483	132999803	6.81
chr12	65284813	65285159	6.79
chr7	4681659	4682061	6.79
chr12	125271198	125271523	6.78
chr15	83536446	83536766	6.75
chr15	21917431	21917824	6.74
chr15	68345798	68346194	6.74
chrX	102862512	102862905	6.65
chr10	88852215	88852563	6.58
chr11	73883136	73883504	6.58
chrX	93962032	93962436	6.58
chr4	123708452	123708805	6.55
chr18	60742279	60742687	6.54
chr3	69062881	69063275	6.54
chr11	9539803	9540379	6.51
chr15	66088827	66089161	6.48
chr17	36528187	36528507	6.48
chr1	200194862	200195182	6.47
chr15	90956443	90956901	6.47
chr7	29610213	29610533	6.47
chr8	25489368	25489706	6.47
chr8	70613118	70613519	6.47
chr8	144175990	144176499	6.47
chr12	50419748	50420098	6.46
chr1	93885278	93885683	6.44
chr18	22406331	22406674	6.44
chr4	77156238	77156658	6.44
chr6	122714431	122714779	6.44
chr6	125378375	125378757	6.44
chr7	23513833	23514162	6.44
chr3	4508733	4509330	6.43
chr5	150138280	150138717	6.41
chr6	7699461	7699781	6.4
chr21	11058003	11058323	6.39
chr1	23397863	23398183	6.35
chr1	87556241	87556566	6.35
chr1	97186640	97187049	6.35
chr1	205679985	205680368	6.35
chr1	232608078	232608435	6.35
chr10	67841543	67841863	6.35
chr10	68024472	68024821	6.35
chr10	88546264	88546665	6.35
chr10	91530732	91531052	6.35
chr11	10280195	10280604	6.35
chr11	40835574	40835894	6.35
chr11	105916587	105916938	6.35
chr11	113601321	113601794	6.35
chr11	129122584	129122905	6.35
chr12	5649396	5649716	6.35
chr12	28378289	28378626	6.35
chr12	45630361	45630773	6.35
chr12	47478130	47478620	6.35
chr12	86726802	86727124	6.35
chr12	100496090	100496484	6.35
chr12	112480965	112481440	6.35
chr13	21252946	21253269	6.35
chr13	97876271	97876651	6.35
chr14	68580327	68580872	6.35
chr14	68738645	68739026	6.35
chr15	27084441	27084856	6.35
chr15	52958882	52959261	6.35
chr15	56511761	56512081	6.35
chr16	51944156	51944476	6.35
chr16	69303487	69304020	6.35
chr18	32018790	32019197	6.35
chr18	41019736	41020078	6.35
chr18	63937298	63937660	6.35
chr19	40540475	40540999	6.35
chr2	64075524	64075880	6.35
chr2	97876809	97877347	6.35
chr2	144347827	144348227	6.35
chr2	149410603	149411010	6.35
chr2	152562180	152562500	6.35
chr2	157656646	157656981	6.35
chr2	163966599	163967097	6.35
chr2	183683316	183683650	6.35
chr2	187144049	187144420	6.35
chr2	188406215	188406716	6.35
chr2	226876685	226877014	6.35
chr2	231978327	231978647	6.35
chr20	17581927	17582286	6.35
chr20	26201551	26202328	6.35
chr3	31588428	31588799	6.35
chr3	57645011	57645591	6.35
chr3	86225259	86225913	6.35
chr3	96523018	96523445	6.35
chr3	116569192	116569579	6.35
chr3	120911775	120912174	6.35
chr3	178869390	178869710	6.35
chr3	181474526	181474872	6.35
chr4	24322858	24323218	6.35
chr4	26361123	26361443	6.35
chr4	33643960	33644327	6.35
chr4	39471421	39471907	6.35
chr4	63984774	63985111	6.35
chr4	80130366	80130686	6.35
chr4	108626120	108626637	6.35
chr4	109810873	109811257	6.35
chr4	110636735	110637055	6.35
chr4	149802915	149803331	6.35
chr4	159174087	159174426	6.35
chr4	183338088	183338445	6.35
chr4	183867249	183867569	6.35
chr5	34864057	34864797	6.35
chr5	54919618	54919956	6.35
chr5	57031485	57031805	6.35
chr5	60076678	60077024	6.35
chr5	61621595	61621996	6.35
chr5	81391299	81391619	6.35
chr5	85726987	85727522	6.35
chr5	87066510	87066948	6.35
chr5	102982132	102982477	6.35
chr5	115511260	115511605	6.35
chr5	115901366	115901806	6.35
chr5	119287643	119287963	6.35
chr5	138165056	138165478	6.35
chr5	143394678	143395079	6.35
chr6	22363180	22363500	6.35
chr6	29160445	29160765	6.35
chr6	56616870	56617463	6.35
chr6	77374051	77374539	6.35
chr6	79280111	79280511	6.35
chr6	84684019	84684339	6.35
chr6	98196819	98197151	6.35
chr6	100619813	100620418	6.35
chr6	105410857	105411177	6.35
chr6	116390506	116390826	6.35
chr6	121253045	121253378	6.35
chr6	135467116	135467669	6.35
chr6	141430182	141430502	6.35
chr6	142477051	142477555	6.35
chr7	12463651	12464095	6.35
chr7	91915075	91915395	6.35
chr7	107197195	107197564	6.35
chr7	114865737	114866131	6.35
chr7	117601204	117601651	6.35
chr8	63167796	63168220	6.35
chr8	91772673	91772993	6.35
chr8	92001727	92002047	6.35
chr8	92209764	92210092	6.35
chr8	104541694	104542014	6.35
chr8	127829307	127829627	6.35
chr9	26743011	26743360	6.35
chr9	30722026	30722473	6.35
chr9	77616673	77617202	6.35
chr9	80389467	80389787	6.35
chr9	86316909	86317234	6.35
chr9	101902383	101902703	6.35
chrX	13016602	13016965	6.35
chrX	40581150	40581484	6.35
chrX	41667794	41668269	6.35
chrX	77769483	77769803	6.35
chrX	88237093	88237413	6.35
chrX	93007789	93008109	6.35
chrX	113202819	113203142	6.35
chr2	135680292	135680651	6.34
chr6	169231643	169231986	6.34
chr8	141324593	141324938	6.34
chr20	21170586	21170942	6.33
chr17	20089068	20089469	6.31
chr17	49141961	49142281	6.31
chr3	23994969	23995289	6.31
chr10	114879740	114880060	6.3
chr14	68727892	68728350	6.3
chr1	145100015	145100377	6.28
chr1	143535227	143535926	6.25
chr1	231120830	231121212	6.25
chr10	22020739	22021101	6.25
chr10	35379401	35379752	6.25
chr11	36310890	36311264	6.25
chr3	122512463	122512821	6.25
chr4	74528834	74529216	6.25
chr17	44364193	44364574	6.22
chr6	87864961	87865365	6.22
chr16	15088009	15088329	6.2
chr1	40829231	40829564	6.19
chr1	144948611	144948937	6.13
chr6	57369926	57370351	6.13
chr20	18118429	18118799	6.11
chr19	48018496	48018842	6.1
chr7	92861486	92861806	6.1
chr18	3261638	3261987	6.09
chr5	125935167	125935491	6.09
chr12	31713309	31713716	6.07
chr3	15470405	15470859	6.05
chr1	22030232	22030660	6.03
chr3	64049474	64050136	6.03
chr1	145090312	145090711	6
chr10	73989588	73989908	5.97
chr10	32519624	32519985	5.94
chr6	4779140	4779515	5.94
chr2	215672820	215673158	5.93
chr21	9896576	9896928	5.93
chr18	52057949	52058363	5.92
chr3	66271384	66271762	5.92
chr1	20316874	20317321	5.88
chr12	32514764	32515307	5.88
chr14	55451056	55451552	5.88
chr2	169060743	169061244	5.88
chr8	102016000	102016413	5.88
chrX	116273604	116273986	5.88
chr13	32080446	32080824	5.87
chr2	43676623	43676972	5.86
chr15	30110923	30111263	5.82
chr15	93471690	93472021	5.82
chr6	24724413	24724806	5.82
chr6	57527308	57527782	5.82
chr10	104976017	104976504	5.81
chr2	34672504	34672902	5.81
chr2	50201018	50201495	5.81
chr2	136742284	136742604	5.81
chr2	173721999	173722341	5.81
chr2	189058116	189058474	5.81
chr2	206343269	206343589	5.81
chr2	216810325	216810709	5.81
chr4	48706523	48706954	5.81
chr4	74486307	74486763	5.81
chr5	115876037	115876571	5.81
chr5	179493920	179494256	5.81
chr7	39873179	39873543	5.81
chr7	83186055	83186380	5.81
chr8	133787092	133787547	5.81
chr9	14274107	14274427	5.81
chrX	94756343	94756761	5.81
chrX	131545310	131545710	5.81
chr21	11058865	11059887	5.79
chr8	97530308	97530639	5.75
chr12	51442711	51443032	5.74
chr11	14394445	14395051	5.72
chr9	100459392	100459769	5.71
chr1	8634340	8634791	5.69
chr1	20316025	20316453	5.69
chr1	63931746	63932066	5.69
chr1	75544917	75545237	5.69
chr1	81552739	81553091	5.69
chr1	100512805	100513253	5.69
chr1	142829786	142830156	5.69
chr1	150667511	150667897	5.69
chr1	160489641	160490067	5.69
chr1	176717007	176717359	5.69
chr1	225706840	225707160	5.69
chr1	235370155	235370475	5.69
chr1	237361033	237361418	5.69
chr10	17254800	17255128	5.69
chr10	52886373	52886693	5.69
chr10	59540287	59540682	5.69
chr10	94744665	94745028	5.69
chr11	27304254	27304574	5.69
chr11	28812926	28813249	5.69
chr11	36927653	36928032	5.69
chr11	37555302	37555622	5.69
chr11	47000161	47000530	5.69
chr11	55912714	55913108	5.69
chr11	55997134	55997454	5.69
chr11	85280749	85281069	5.69
chr11	85768086	85768406	5.69
chr11	92805047	92805486	5.69
chr11	100542741	100543076	5.69
chr11	100597231	100597575	5.69
chr11	109946400	109946766	5.69
chr11	111943745	111944273	5.69
chr12	69883082	69883464	5.69
chr12	79233708	79234037	5.69
chr12	94090586	94091093	5.69
chr12	102129356	102129748	5.69
chr13	23451420	23451796	5.69
chr13	36628761	36629089	5.69
chr13	44653094	44653514	5.69
chr13	53850730	53851102	5.69
chr13	90163915	90164315	5.69
chr13	98117042	98117485	5.69
chr13	104911075	104911395	5.69
chr14	40076750	40077137	5.69
chr14	75180117	75180540	5.69
chr14	77804842	77805249	5.69
chr15	20579926	20580501	5.69
chr15	20613587	20613915	5.69
chr15	86665840	86666359	5.69
chr15	100137014	100137334	5.69
chr16	26293249	26293645	5.69
chr16	76684946	76685279	5.69
chr17	57721803	57722333	5.69
chr17	63966752	63967269	5.69
chr18	3827288	3827608	5.69
chr18	28822178	28822535	5.69
chr18	32014619	32014939	5.69
chr18	32128889	32129217	5.69
chr18	38887668	38888130	5.69
chr18	68023227	68023558	5.69
chr19	20023937	20024309	5.69
chr19	21361405	21361760	5.69
chr2	5439584	5439904	5.69
chr2	24027670	24027997	5.69
chr2	44957177	44957497	5.69
chr2	58585019	58585339	5.69
chr2	70457048	70457519	5.69
chr2	100736015	100736335	5.69
chr2	137267435	137267833	5.69
chr2	149517586	149517906	5.69
chr2	182532801	182533121	5.69
chr2	197640041	197640477	5.69
chr2	210811473	210811893	5.69
chr2	230713830	230714150	5.69
chr20	6490201	6490522	5.69
chr3	19908358	19908860	5.69
chr3	49270673	49271335	5.69
chr3	61876859	61877255	5.69
chr3	61951551	61951914	5.69
chr3	62471905	62472231	5.69
chr3	64164896	64165216	5.69
chr3	64635072	64635426	5.69
chr3	72859170	72859645	5.69
chr3	79455285	79455649	5.69
chr3	86748952	86749337	5.69
chr3	96987937	96988354	5.69
chr3	112607503	112608118	5.69
chr3	114806500	114806820	5.69
chr3	156973118	156973592	5.69
chr3	172470978	172471338	5.69
chr3	174256387	174256734	5.69
chr3	175537630	175538073	5.69
chr3	192284539	192284957	5.69
chr4	59306126	59306446	5.69
chr4	77064400	77064723	5.69
chr4	93364912	93365232	5.69
chr4	93443289	93443646	5.69
chr4	98421940	98422260	5.69
chr4	113905582	113905903	5.69
chr4	122821336	122821656	5.69
chr4	123259741	123260061	5.69
chr4	133915697	133916017	5.69
chr4	145279263	145279648	5.69
chr4	156631738	156632058	5.69
chr4	162177406	162177726	5.69
chr4	175360028	175360353	5.69
chr4	183408558	183408887	5.69
chr5	12600763	12601083	5.69
chr5	52101278	52101598	5.69
chr5	64165150	64165513	5.69
chr5	86601503	86601855	5.69
chr5	92636153	92636490	5.69
chr5	124929617	124929942	5.69
chr5	147280101	147280543	5.69
chr6	9997102	9997463	5.69
chr6	57420191	57420667	5.69
chr6	68525605	68525939	5.69
chr6	80248152	80248474	5.69
chr6	106688833	106689153	5.69
chr6	108379634	108379956	5.69
chr6	132644944	132645264	5.69
chr6	144327479	144327804	5.69
chr6	145484752	145485157	5.69
chr6	156367607	156367927	5.69
chr6	157335006	157335327	5.69
chr7	11187781	11188141	5.69
chr7	12346895	12347215	5.69
chr7	20055338	20055660	5.69
chr7	26775674	26776173	5.69
chr7	30360700	30361079	5.69
chr7	31727523	31728042	5.69
chr7	37157548	37157906	5.69
chr7	41639591	41639911	5.69
chr7	91563696	91564032	5.69
chr7	109959665	109960075	5.69
chr7	117054633	117054953	5.69
chr7	121643833	121644153	5.69
chr7	122078243	122078826	5.69
chr7	142339881	142340212	5.69
chr7	144232131	144232451	5.69
chr8	19058452	19058850	5.69
chr8	28893997	28894644	5.69
chr8	30961501	30961821	5.69
chr8	53884393	53884804	5.69
chr8	62752340	62752660	5.69
chr8	64962422	64962831	5.69
chr8	70375918	70376238	5.69
chr8	91653222	91653590	5.69
chr8	93369133	93369562	5.69
chr8	121587996	121588316	5.69
chr8	128046784	128047140	5.69
chr9	13492713	13493060	5.69
chr9	13862464	13863039	5.69
chr9	15476783	15477103	5.69
chr9	18603936	18604256	5.69
chr9	31411158	31411616	5.69
chr9	74492404	74492751	5.69
chr9	76480998	76481318	5.69
chr9	76787490	76787967	5.69
chr9	110060223	110060545	5.69
chr9	115308430	115308790	5.69
chr9	120931921	120932241	5.69
chr9	125938374	125938694	5.69
chr9	127520229	127520642	5.69
chr9	128535118	128535533	5.69
chrX	6040316	6040682	5.69
chrX	21943542	21944046	5.69
chrX	35108324	35108644	5.69
chrX	57190015	57190436	5.69
chrX	86837706	86838026	5.69
chrX	89298143	89298528	5.69
chrX	96255551	96255871	5.69
chrX	109288977	109289636	5.69
chrX	110688415	110688826	5.69
chrX	113411125	113411463	5.69
chrX	114161691	114162021	5.69
chrX	115353177	115353627	5.69
chrX	116231038	116231399	5.69
chrX	128604588	128604908	5.69
chrX	137747102	137747422	5.69
chr15	79178772	79179201	5.67
chr10	97600674	97600994	5.66
chr12	10766519	10767126	5.64
chr13	40930352	40930699	5.64
chr15	93055111	93055522	5.64
chr8	97560058	97560390	5.64
chr21	11047046	11047514	5.63
chr2	213805748	213806342	5.62
chr3	119395144	119395481	5.62
chr8	102551100	102551497	5.62
chr6	138409411	138409802	5.59
chr14	96180736	96181067	5.58
chr2	211035032	211035557	5.58
chr4	87954979	87955490	5.58
chr6	34576675	34577193	5.57
chr2	196274650	196275049	5.54
chr15	20848903	20849382	5.53
chr2	174516625	174516974	5.52
chrX	16233179	16233550	5.5

[truncated: 2 more sheets: CHD6_iPSC_heteroz_Rep2, CHD6_iPSC_mut_Rep2]
