# Supplementary material for: Overarching control of autophagy and DNA damage response by CHD6 revealed by modeling a rare human pathology
Source: Nat Commun. 2021 May 21;12:3014. doi: 10.1038/s41467-021-23327-1 (PMC8140133; doi:10.1038/s41467-021-23327-1)
Supplement: Supplementary file 11 — Source Data [file 41467_2021_23327_MOESM11_ESM.xlsx]

## Sheet: Fig1e
	Fig. 1e	CM gene expression markers (RT-qPCR fold change)
		MLC2V	NKX2.5	MYH6	MYH7
		34.1386	678.717	15216.3	13.8967	wt vs iPSC (repl1)
		34.7755	253.645	2889.63	1.15136	wt vs iPSC (repl2)
		11.9634	154.343	3357.88	9.60199	patient CM vs iPSC
		10.9593	15.1369	863.07	2.7006	mut CM vs iPSC (repl1)
		11.2397	100.659	1862.9	2.79922	mut CM vs iPSC (repl2)

## Sheet: Fig3a
	Fig. 3a	anti-ATG3 / anti-LC3												anti-tubulin
	kDa		wt	wt+starv	wt+chlo	wt+rapa	mut	mut+starv	mut+chlo	mut+rapa			kDa		wt	wt+starv	wt+chlo	wt+rapa	mut	mut+starv	mut+chlo	mut+rapa
																								β-tubulin
												ATG3
												LC3I/II
		LC3I/II quantification
			wt	wt+starv	wt+chlo	wt+rapa	mut	mut+starv	mut+chlo	mut+rapa
		Repl1	1	0.86748	1.0371	1.02054	0.993274	0.692225	0.807278	0.287663	LC3I/β-tubulin
			1	1.98181	6.20475	1.90509	1.21058	1.63755	2.45931	0.283011	LC3II/β-tubulin
		Repl2	1	0.842331	1.11795	0.942202	1.47281	1.41689	1.66344	0.693069	LC3I/β-tubulin
			1	1.03108	3.02389	4.61648	0.5853	0.802404	0.41661	1.2209	LC3II/β-tubulin
		Mean	1.000*	0.854905	1.07753	0.755653	1.035*	1.05456	1.23536	0.528952	LC3I/β-tubulin
			1.000*	1.50645	4.61432	2.49945	0.898*	1.21998	1.43796	0.752096	LC3II/β-tubulin
			*these averages come from 4 replicates (2 quantified here and 2 in SupplFig3e)

## Sheet: Fig3b
	Fig. 3b	RFP-LC3-GFP FACS values
			Repl1		Repl2		Red/(Green+Red)		Mean R/(R+G)
			Green+Red	Red	Green+Red	Red	Repl1	Repl2	(%)	SEM
		wt ctrl	9.42	5.35	6.19	7.34	0.362221	0.542498	45.2359	4.78033
		mut ctrl	15.3	10.2	5.86	8.99	0.4	0.605387	50.2694	5.44615
		wt+starv	16.3	11.2	5.39	7.51	0.407273	0.582171	49.4722	4.63768
		mut+starv	13.4	7.03	4.32	5.97	0.344102	0.580175	46.2138	6.25983

## Sheet: Fig3c
	Fig. 3c	LC3/p62 quantification in iPSCs
		LC3 mean signal					p62 mean signal						p62/LC3 colocalization index
	#	wt ctrl	wt+rapa	mut ctrl	mut+rapa		wt ctrl	wt+rapa	mut ctrl	mut+rapa		FOV	wt ctrl	wt+rapa	mut ctrl	mut+rapa
	1	46.343	54.439	30.101	36		128.321	98.415	136.458	66.894		1	0.865	0.697	0.794	0.727
	2	79.633	67.657	28.16	35.931		100.679	80.472	103.356	75.057		2	0.856	0.712	0.83	0.738
	3	63.495	70.505	58.664	41.08		159.339	139.977	109.161	119.762		3	0.848	0.719	0.834	0.748
	4	73.731	54.489	47.77	32.776		68.298	68.442	144.952	126.963		4	0.817	0.669	0.837	0.778
	5	55.172	54.569	45.552	59.404		131.2	135.327	129.78	88.619		5	0.856	0.685	0.799	0.779
	6	64.687	58.163	41.664	75.628		134.032	65.374	115.801	150.581		6			0.84	0.693
	7	48.507	70.793	53.676	47.014		100.697	48.704	83.994	125.917		7			0.819	0.769
	8	71.725	57.366	39.349	44.599		142.142	81.942	127.808	80.738		8			0.786	0.722
	9	67.233	68.235	41.229	39.246		102.947	94.912	102.311	118.729		9			0.737	0.707
	10	64.287	51.806	40.513	54.594		142.639	74.008	153.117	138.316		10			0.756
	11	67.179	55.85	30.238	61.175		94.99	81.193	121.168	145.882		11			0.781
	12	84.823	76.609	36.457	46.74		63.811	60.716	78.977	126.821		12			0.791
	13	53.828	80.078	38.672	34.936		102.958	61.272	72.974	142.591		13			0.79
	14	63.826	51.399	45.225	88.258		153.458	82.861	104.518	106.655		14			0.751
	15	54.948	59.531	34.015	38.403		72.526	68.266	109.226	114.323
	16	51.194	48.272	41.703	48.119		132.509	92.249	83.246	118.141
	17	53.027	97.223	33.871	36.037		146.584	108.22	119.741	103.092
	18	62.914	48.856	45.118	87.039		138.239	50.173	171.561	155.471
	19	62.797	52.135	42.237	43.765		68.366	71.147	158.124	147.772
	20	42.213	49.426	50.47	56.619		138.361	65.762	135.599	85.011
	21	76.141	53.671	44.536	48.125		161.051	56.727	64.108	141.486
	22	91.712	107.963	35.653	48.333		109.631	132.755	65.139	123.805
	23	55.045	48.054	33.845	39.996		119.293	87.241	122.298	100.556
	24	55.876	60.765	49.041	46.7		143.039	86.708	150.769	80.229
	25	44.611	54.646	86.981	37.884		100.77	92.8	142.626	77.821
	26	53.02	64.9	29.649	50.814		165.093	111.08	116.302	110.496
	27	61.752	73.549	35.915	40.393		101.445	129.2	67.576	133.165
	28	57.614	61.329	43.034	36.756		75.028	144.876	88.913	65.683
	29	47.495	49.557	39.644	36.915		89.189	48.344	107.413	153.284
	30	65.713	57.49	32.782	49.667		72.391	51.331	86.006	80.551
	31	62.836	71.116	47.176	79.061		109.784	113.695	133.098	144.229
	32	65.9	64.771	31.3	52.149		151.327	55.573	149.108	75.034
	33	77.634	70.858	48.997	34.89		108.675	48.328	131.745	141.266
	34	61.49	52.29	41.423	56.722		132.403	106.441	92.781	62.185
	35	65.159	53.888	33.754	58.616		78.134	54.161	93.634	71.33
	36	90.07	93.691	63.812	60.519		102.425	50.253	140.102	72.333
	37	87.011	48.118	31.743	76.029		134.874	105.551	132.02	164.725
	38	55.778	50.193	61.576	37.396		133.363	138.636	74.827	147.477
	39	52.629	47.507	27.809	53.475		66.546	78.581	118.976	66.33
	40	59.093	66.989	52.036	53.743		108.626	93.3	78.779	125.448
	41	42.566	55.527	53.28	36.029		82.651	74.262	70.515	82.136
	42	68.77	47.361	67.599	36.607		116.717	95.283	159.419	109.306
	43	49.728	67.864	45.925	58		122.934	144.21	124.94	132.99
	44	55.929	50.22	47.638	34.342		63.705	101.365	163.115	82.462
	45	66.664	44.49	44.837	43.51		125.982	98.685	117.565	63.763
	46	121.484	46.509	50.51	41.757		92.386	104.321	96.818	145.311
	47	51.864	52.103	32.673	71		75.405	144.895	119.068	92.735
	48	71.129	67.752	40.752	36.473		138.404	56.825	130.383	106.93
	49	86.968	44.579	39.096	38.533		134.124	54.008	142.921	177.339
	50	52.561	49.906	28.835	34.753		72.654	117.012	68.029	92.432
	51	113.767	69.031	29.246	41.352		163.885	109.18	78.617	104.288
	52	56.399	43.303	42.884	40.88		154.752	96.427	120.717	129.03
	53	56.653	49.8	32.747	60.036		125.431	108.253	91.39	112.27
	54	61.702	80.05	49.896	76.007		91.763	123.824	184.76	110.954
	55	55.978	64.742	31.713	41.186		134.125	137.227	163.609	121.901
	56	80.598	53.13	34.055	36.788		110.867	106.969	79.17	81.754
	57	97.934	61.029	32.532	35.973		159.193	52.864	70.105	167.8
	58	81.011	84.82	36.26	59.037		114.66	82.389	138.2	60.653
	59	96.087	50.538	45.451	56.508		105.444	73.986	118.695	94.791
	60	151.96	50.979	51.086	41.644		123.327	96.033	156.405	77.263
	61	83.967	50.051	57.11	32.938		138.968	70.474	62.29	95.667
	62	107.782	70.296	46.484	35.88		144.187	137.577	73.399	144.742
	63	57.712	104.782	49.923	41.263		138.189	60.793	123.968	132.737
	64	108.25	75.654	90	37.395		105.398	123.582	72.265	104.248
	65	67	45.502	30.341	41.577		76.017	79.511	98.441	154.612
	66	91.62	47.092	30.452	36.873		85.577	122.089	98.628	160.462
	67	66.046	48.222	27.836	35.071		129.354	86.956	99.647	127.186
	68	70.712	44.515	66.533	38.009		110.017	61.136	176.196	77.484
	69	68.753	49.064	35.049	33.544		148.331	79.284	107.455	176.855
	70	127.759	64.309	28.574	56.322		107.124	76.031	138.569	117.717
	71	89.822	53.723	64.081	36.276		94.046	69.479	75.594	146.99
	72	83.962	45.125	30.768	56.464		128.039	104.962	121.962	119.782
	73	50.337	58.108	33.886	43.646		137.754	47.667	102.56	144.962
	74	64.922	42.935	36.035	49.049		164.274	65.537	62.509	130.935
	75	86.989	42.919	70.755	78.495		100.298	54.762	55.583	127.054
	76	94.875	43.897	53.805	57.793		125.247	61.208	116.474	116.901
	77	77.61	66.761	30.099	52.795		101.704	65.682	84.079	76.05
	78	137.244	46.32	58.811	54.496		131.758	92.525	139.241	95.125
	79	69.851	74.057	28.402	52.717		146.388	94.587	168.32	146.667
	80	48.059	68.31	36.532	71.263		176.796	115.946		104.835
	81	73.161	54.809	38.017	39.667		128.56	105.982		164.092
	82	60.615	58.709	51.449	39.433		119.459	53.423		79.683
	83	75.094	85.308	35.348	59.276		175.282	68.333		157.635
	84	86.202	42.135	66.444	72.238		121.258	57.673		68.971
	85	103.397	85.724	61.45	66.099		110.489	68.817		145.691
	86	149.123	46.302	31.281	44.429		132.107	68.044		136.653
	87	75.069	60.071	38.109	96.383		112.551	66.762		112.545
	88	53.797	44.764	37.148	60.695		135	127.012		136.728
	89	136.376	42.877	34.371	55.07		86.549	92.362		85.055
	90	141.221	64.326	34.791	75.135		125.34	131.215		131.081
	91	97.872	54.036	57.387	40.351		172.465	75.991		79.862
	92	81.965		67.188	44.562		160.899	88.309		74.473
	93	82.735		38.086	73.782		168.154	64.481		93.169
	94	74.9		33.953	40.734		100.079	81.309		155.316
	95	127.511		60.012	55.682		117.042	143.054		82.325
	96	59.129		30.792	43.996		181.151	78.491		82.678
	97	70.224		54.878	61.714		183.83	54.818		92.258
	98	90.868		63.256	47.398		124.981	51.049		38.918
	99	55.466		66.512	53.617		151.973	123.978		47.165
	100	98.783		89.074	57.543		103.173	110.438		37.393
	101	62.084		50.106	53.451		114.884	149.558		61.968
	102	100.711		66.282	55.3		66.423	63.657		30.903
	103	56.011		53.591	55.148		116.72	69.107		36.353
	104	90.413		32.212	74.645		79.159	92.654		64.947
	105	61.152		39.417	70.931		109.615	97.411		25.162
	106	110.294		28.561	43.793		162.228	123.434		27.116
	107	91.851		40.279	61.515		90.295	155.841		37.949
	108	52.902		37.278	40.789		104.647	58.747		45.119
	109	39.643		39.075	42.76		124.259	56.955		42.53
	110	67.213		69.649	39.36		97.441	56.435		52.561
	111	55.741		28.574	46.76		148.393	131.649		77.082
	112	53		32.496	50.86		103.361	77.822		50.079
	113	40.832		51.241	65.207		149.605	95.525		49.211
	114	53.918		29.087	50.545		120.578	135.038		52.156
	115	30.848		55.922	47.437		85.882	91.406		31.5
	116	42.108		45.624	87.459		161.7	115.264		30.227
	117	55.081		60	74.86		67.223	71.296		33.829
	118	40.011		36.737	51.109		131.561	117.111		66.186
	119	41.336		28.391	61.485		147.095	84.73		56.596
	120	61.852		32.035	68.636		128.633	115.195		93.475
	121	50.656		56.835	56.356		178.461	91.316		24.351
	122	58.295		50.114	77.213		159.19	82.045		66.114
	123	53.817		51.118	81.245		157.621	114.585		42.594
	124	41.076		51.329	47.948		163.842	145.893		94.763
	125	33.004		54.497	65.211		101.664	80.708		31.266
	126	53.053		55.261	59.054		122.843	126.69		51.444
	127	69.258		57.543	50.428		140.116	64.855		50.912
	128	46.327		29.939	54.916		168.382	68.445		51.125
	129	45.985		35.685	48.715		168.231	123.598		46.319
	130	54.239		39.368	48.545		149.127	142.316		56.677
	131	43.281		32.324	55.49		131.366	123.24		79.773
	132	68.349		40.305	79.77		126.984	68.712		58.576
	133	46.953		39.066	70.333		81.917	118.495		32.225
	134	33.933		29.839	44.052		111.149	95.198		59.742
	135	37.055		32.257	53.034		60.062	55.146		46.058
	136	41.742		67.519	59.591		149.168	57.263		59.115
	137	34.689		30.212	69.402		124.393	151.464		66.163
	138	43.343		31.587	57.57		155.875	130.086		35.23
	139	39.164		30.269	74.155		86.471	120.043		47.419
	140	47.806		44.295	53.182		177.359	93.246		54.087
	141	43.693		35.408	64.435		127.912	130.031		31.094
	142	52.198		44.153			152.143	60.306		53.589
	143	35.474		98.401			113.538	92.812		82.95
	144	42.238		48.124			116.819	99.635		44.105
	145	55.621		30.82			189.091	67.213		91.581
	146	63.652		48.051			107.421	55.982		24.176
	147	32.672		32.352			138.583	53.354		80.984
	148	43.744		42.279			151.61	81.39		32.108
	149	36.92		34.33			100.592	76.983		37.723
	150	45.208		43.919			84.743	61.319		30.25
	151	49.402		53.18			145.219	78.337		98.04
	152	31.614		35.01			93.06	109.12		85.143
	153	49.705		45.726			137.516	62.542		41.123
	154	40.354		48.821			163.5	101.647		55.456
	155	54.297		50.746			93.949	63.472		64.964
	156	51.856		43.927			119.319	68.265		55.601
	157	33.762		59.915			120.782	84.587		40.812
	158	64.824		47.272			116.935	74.523		33.332
	159	58.008		56.902			93.33			52.28
	160	56.385		33.993			145.437			100.27
	161	39.38		36.687			161.72			31.462
	162	53.145		52.105			163.724			38.585
	163	31.355		63.372			175.722			75.046
	164	44.97		68.98			98.703			26.333
	165	71.763		89.234			87.941			74.883
	166	46.959		60.763			73.453			33.231
	167	43.863		56.202			69.094			48.914
	168	49.708		54.611			134.556			27.212
	169	51.847		60.564			99.275			111.322
	170	34.353		60.219			180.292			88.972
	171	43.134		73.582			99.154			54.828
	172	35.119		81.534			117.674			29.539
	173	37.457		63.427			106.584			36.855
	174	50.341		87.368			113.366			79.333
	175	43.788		48.344			158.104			52.774
	176	59.208		49.701			85.047			58
	177	42.612		63.892			68.729			24.636
	178	39.954		60.006			178.776			30.784
	179	49.17		80.596			70.878			26.345
	180	55.832		63.996			168.724			41.134
	181	96.468		76.728			149.243			35.914
	182	41.248		50.641			137.33			51.53
	183	42.608		82.092			76.893			42.179
	184	50.314		57.282			151.891			34.083
	185	60.282		88.242			83.797			77.39
	186	76.391		48.661			74.612			34.729
	187	51.743		76.269			90.262			29.06
	188	46.861		44.918			88.011			34.228
	189	44.717		51.658			142.799			30.543
	190	93.675		48.548			57.688			32.35
	191	48.145		75.962			167.833			28.376
	192	37.285		103.665			119.547			32.075
	193	45.784		63.991			163.654			91.517
	194	52.168		47.96			133.867			31.137
	195	46.319					108.108			36.114
	196	57.958					140.341			40.485
	197	31.675					59.144			53.304
	198	34.428					67.024			49.415
	199	37.822					88.618			41.78
	200	49.495					155.18			40.288
	201	82.276					119.802			45.174
	202	68.185					117.077			39.884
	203	83.308					168.093			28
	204	39.789					138.121			75.221
	205	46.348					85.699			81.58
	206	113.892					106.854			61.908
	207	92.323					75.301			50.596
	208	59.6					117.25			33.214
	209	47.51					150.753			30.41
	210	64.583					114.97			57.965
	211	46.554					122.43			48.698
	212	43.707					94.839			126.955
	213	90.797					169.544			39.211
	214	36.247					70.073			25.763
	215						163.634			44.61
	216						59.778			26.508
	217						133.638			27.348
	218						136.874			28.747
	219						141.099			25.67
	220						69.193			38.357
	221						106.764			30.244
	222						177.202			35.42
	223						147.513			49.387
	224						128.321			25.889
	225						100.679			26.656
	226						159.339			36.779
	227						68.298			71.487
	228						131.2			35.988
	229						134.032			28.046
	230						100.697			46.946
	231						142.142			48.296
	232						102.947			25.114
	233						142.639			31.165
	234						94.99			26.978
	235						63.811			44.793
	236						102.958			31.095
	237						153.458			49.613
	238						72.526			48.604
	239						132.509			30.138
	240						146.584			29.701
	241						138.239			26.275
	242						68.366			25.168
	243						138.361			65.845
	244						161.051			30.033
	245						109.631			38.882
	246						119.293			52.25
	247						143.039			54.078
	248						100.77			50.644
	249						165.093			47.858
	250						101.445			54.722
	251						75.028			33.635
	252						89.189			68.188
	253						72.391			68.819
	254						109.784			74.653
	255						151.327			45.549
	256						108.675			24.581
	257						132.403			29.963
	258						78.134			29.634
	259						102.425			33.581
	260						134.874			34.523
	261						133.363			59.301
	262						66.546			98.159
	263						108.626			64.864
	264						82.651			58.55
	265						116.717			36.099
	266						122.934			43.931
	267						63.705			45.158
	268						125.982			31.297
	269						92.386			77.91
	270						75.405			97.931
	271						138.404			60.233
	272						134.124			60.964
	273						72.654			26.044
	274						163.885			33.369
	275						154.752			28.543
	276						125.431			58.071
	277						91.763			54.77
	278						134.125			51.329
	279						110.867			27.156
	280						159.193			39.47
	281						114.66			58.677
	282						105.444			37.587
	283						123.327			25.556
	284						138.968			38.081
	285						144.187			40.488
	286						138.189			46.438
	287						105.398			37.042
	288						76.017			49.692
	289						85.577			42.178
	290						129.354			32.518
	291						110.017			74.236
	292						148.331			31.008
	293						107.124			56.329
	294						94.046			74.465
	295						128.039			74.712
	296						137.754			34.767
	297						164.274			29.934
	298						100.298			65.824
	299						125.247			38.969
	300						101.704			37.539
	301						131.758			33.344
	302						146.388			35.099
	303						176.796			45.148
	304						128.56			50.87
	305						119.459			41.612
	306						175.282			24.31
	307						121.258			81.937
	308						110.489			64.404
	309						132.107			82.972
	310						112.551			40.255
	311						135			70.292
	312						86.549			47.033
	313						125.34			53.111
	314						172.465			23.772
	315						160.899			41.66
	316						168.154			36.667
	317						100.079			38.373
	318						117.042			28.096
	319						181.151			71.39
	320						183.83			48.906
	321						124.981			48.287
	322						151.973			116.537
	323						103.173			30.195
	324						114.884			55.177
	325						66.423			41.09
	326						116.72			39.097
	327						79.159			30.105
	328						109.615			57.404
	329						162.228			72.826
	330						90.295			39.783

## Sheet: Fig3d
	Fig. 3d	nuclear gammaH2AX signal quantification
		cell no.	wt	het	mut
		1	2520.63	785.321	310.236
		2	2076.24	1170.24	1079.68
		3	2263.92	1000.16	773.972
		4	1587.87	1317.16	942.6
		5	3589.22	1296.6	3525.42
		6	1395.32	1061.3	1054.41
		7	3039.03	1086.89	980.54
		8	2780.02	1106.88	75.721
		9	3418.74	1496.45	727.261
		10	2285.23	1680.41	511.617
		11	1935.07	865.588	864.017
		12	2590.36	1111.62	1660.43
		13	3620.51	1858.84	1027
		14	3734.89	2069.22	2000.69
		15	2625.9	1098.56	3076.19
		16	2006.08	1544.83	1622.16
		17	1101.02	998.085	1572.66
		18	3985.88	992.592	1581.67
		19	3449.01	1267.75	828.533
		20	2841.79	1427.75	824.153
		21	2020.14	1295.15	906.042
		22	2224.09	1716.72	1329.24
		23	1378.05	630.021	661.756
		24	574.426	987.516	1400.54
		25	146.549	589.005	420.708
		26	1629.29	566.558	621.784
		27	1030.09	375.999	1314.76
		28	888.74	404.344	421.757
		29	757.081	439.035	2252.96
		30	990.741	1135.54	3131.28
		31	961.828	987.149	1269.49
		32	648.646	754.493	868.918
		33	363.715	339.465	1559.38
		34	588.463	2580.81	712.096
		35	679.956	1191.94	878.4
		36	1257.68	234.505	683.275
		37	1407.69	1127.62	608.072
		38	380.107	345.857	1163.53
		39	663.329	2464.89	832.865
		40	1789.01	1339.84	794.691
		41	1181.59	875.293	833.701
		42	2142.41	1215.72	3434.07
		43	1847.42	1287.22	485.933
		44	2061.11	1828.52	1274.19
		45	3600.72	3238.08	508.148
		46	1723.41	1958.5	608.842
		47	3382.9	1190.02	586.35
		48	1216.93	1255.52	1065.53
		49	3985.67	1225.86	1312.58
		50	1492.51	1162.22	1413.57
		51	423.825	3400.93	2071.77
		52	2239.75	1012.08	1345.9
		53	1568.53	3502.16	1139.47
		54	875.437	1127.62	3826.7
		55	956.1		1024.31
		56	1465		538.49
		57	1476.4		626.461
		58	1410.32		1176.13
		59	1559.96		761.791
		60	877.808		683.718
		61	915.664		1352.52
		62	2014.46		614.122
		63	989.818		868.021
		64	2620.91		473.985
		65	3875.59		1006
		66	2025.33		464.358
		67	1491.56		1028.31
		68	3266.96		1296.37
		69	1862.13		715.329
		70	1334.75		827.908
		71	832.292		932.37
		72			667.01
		73			711.03

## Sheet: Fig3f
	Fig. 3f	Comet assay raw values (per genotype + etoposide)
		#	wt	het	pat	mut
		1	0	0.574515	0.777909	41.2815
		2	0	0.445365	0	146.433
		3	0.346348	0.006024	150.171	193.153
		4	25.099	0.005268	52.4834	59.1631
		5	0.039661	0.009914	0.91582	173.264
		6	0	0	78.3939	142.862
		7	0	0	16.0012	44.4501
		8	0.001294	0.061489	102.761	88.5372
		9	0.005258	3.38562	0.338421	145.245
		10	0.072495	0	74.8566	85.4114
		11	0	0.586696	0.8977	115.485
		12	0.051908	0	64.2733	100.947
		13	66.9325	0.055416	87.3628	98.8912
		14	0.15852	14.4234	0.032513	83.6284
		15	0.006926	0	0.260296	127.353
		16	0.429539	0.192701	142.069	91.5126
		17	0.109657	1.14691	6.72013	42.0331
		18	0	5.19718	0	19.9393
		19	0.000236	0.000594	0.273815	35.54
		20	0.02365	0.000259	97.1421	0.669021
		21	0.006303	0	45.3837	0
		22	0.014449	7.31802	3.75774	59.7099
		23	0	0.001712	0.081024	82.3162
		24	1.195	0.043988	67.4888	4.47134
		25	0.028807	3.64198	2.284	36.6009
		26	0	0	0	147.912
		27	0.000199	16.6749	40.292	120.303
		28	0	0.000403	0.077046	19.1071
		29	0	0	7.80821	12.6396
		30	0	23.8351	88.9715	125.806
		31	0.00092	67.7419	102.355	12.8937
		32	0.002	0	0.172899	1.94353
		33	0	0.029262	33.085	46.898
		34	0	0	2.31032	2.51676
		35		0	5.1e-05	0.055286
		36		39.3671	13.2091	0.608486
		37		17.0231	0.068083	0.335641
		38		112.071		49.2792
		39		0		59.8051
		40		24.0113		1.01495
		41		0.001273		12.1826
		42		0		50.8625
		43		0.000105		39.8968
		44		78.6247		0.78113
		45		0.000544		0.084481
		46				0
		47				0.011
		48				0.003
		49				13.1476
		50				0.514764
		51				0
		52				2.0313

## Sheet: Fig3g
	Fig. 3g	Comet assay raw values (wt iPSC + autophagy inhibitors)
		#	wt	wt+chlo	wt+spau
		1	15.1347	0.00072	0.077945
		2	3.24925	0.002707	0.183118
		3	29.8798	0.033077	0.337159
		4	0.887623	0.000709	0.041761
		5	0.063913	0.003673	0.02268
		6	0.486179	0.07673	1.24822
		7	0.052123	0.38189	0.288077
		8	15.5616	0.277262	0.328958
		9	0.362284	1.13627	1.40177
		10	0.033687	0.410988	2.41754
		11	5.75666	0.684363	1.0571
		12	16.9453	0.384003	1.42809
		13	0.255775	1.45714	1.3439
		14	1.24401	0.89825	3.5614
		15	4.18852	0.388204	3.14328
		16	0.162247	1.734	1.46523
		17	12.0299	1.30508	1.17149
		18	3.06936	0.373539	1.8872
		19	0.920256	2.49886	6.12315
		20	5.10862	1.0907	1.52679
		21	10.6916	0.821906	1.54802
		22	0.128002	1.99803	2.44486
		23	0.974665	2.28598	2.39556
		24	4.8412	1.30983	8.87081
		25	1.0058	2.85456	4.29828
		26	0.879334	3.58467	5.06225
		27	0.012639	2.1107	8.62986
		28	2.78105	3.60068	4.09433
		29	0.019801	3.42558	7.59849
		30	0.020639	1.82238	12.1695
		31	1.11976	3.78229	14.2571
		32	0.059229	3.57618	3.43945
		33	0.008074	2.93061	11.9583
		34	0.168869	4.94175	12.5254
		35	0.122802	5.21297	18.6879
		36	12.3789	1.27409	16.3199
		37	9.90368	4.15836	9.39808
		38	0.073843	3.23894	20.5158
		39	2.81411	1.71775	21.1803
		40	4.5366	7.5258	14.46
		41	1.31004	4.19448	10.443
		42	5.3011	2.68484	19.1711
		43	0.00052	4.26657	14.993
		44	5.31704	5.49045	15.8693
		45	1.08786	6.22077	21.7325
		46	0.00826	6.22077	17.0735
		47	4.24427	6.84041	12.6117
		48	3.98979	8.94458	8.04742
		49	0.180492	8.25449	27.1771
		50	3.44164	5.56349	24.4811
		51	3.2239	8.64212	12.2889
		52	0.729052	8.64212	31.1533
		53	0.223509	8.94255	40.5501
		54	9.40855	5.25719	11.6027
		55	0	5.99937	32.0455
		56	15.3204	9.48791	39.3471
		57	1.76943	12.0599	15.9339
		58	10.7417	12.0104	36.8475
		59	18.2584	10.3553	44.6671
		60	0.098059	12.6145	39.5768
		61	1.56459	6.00659
		62	2.73135	13.2471
		63	0.108563	8.7947
		64	0.050664	7.30657
		65	0.007438	8.1272
		66	7.6954	8.01656
		67	6.11171	4.57481
		68	20.1855	13.7001
		69	2.14324	11.5181
		70	2.38384	10.459
		71	1.02265	10.5337
		72	34.1921	9.60908
		73	21.5304	15.592
		74	0	15.1576
		75	0.025603	14.24
		76	6.2085	17.0057
		77	0.009533	18.1731
		78	37.0008	13.3796
		79		14.0963
		80		117.902
		81		23.1401
		82		22.1497
		83		24.0707
		84		17.1679
		85		15.2811
		86		33.4505
		87		16.2246
		88		29.6348
		89		26.307
		90		29.8627
		91		37.4485
		92		38.3932
		93		40.1337
		94		25.565
		95		18.3133
		96		33.0297
		97		20.8938
		98		27.3023
		99		19.8837
		100		32.5503
		101		146.124
		102		31.6519
		103		38.2354
		104		34.3888
		105		34.3888
		106		38.8804
		107		29.2883
		108		55.4124
		109		55.4124
		110		12.6763
		111		65.8277
		112		6.82252
		113		73.8052
		114		72.1812
		115		126.759
		116		64.5865
		117		64.5865
		118		64.5865
		119		65.2399
		120		112.932
		121		90.6522
		122		90.6522

## Sheet: Fig3h
	Fig. 3h	% cell survival values
			% cells
		Repl1	Repl2	Repl3	Mean
	wt	100	100	100
	het	122	153	157	144
	mut	281	267	189	245.667
	wt	100	100	100
	wt+chlo	118	175	149	147.333
	wt+spau	155	212	193	186.667

## Sheet: Fig3i
	Fig. 3h	FACS-based cell cycle analysis
			CTRL				10 min ETO				30 min ETO
		G1	S	G2		G1	S	G2		G1	S	G2
	wt	67	26	9		52	33	18		14	33	56
		70	23	7		55	32	17		18	36	48
		61	30	12		50	33	20		--	--	--
	avg	66	26.3333	9.33333		52.3333	32.6667	18.3333		16	34.5	52
	st dev	4.58258	3.51188	2.51661		2.51661	0.57735	1.52753		2.82843	2.12132	5.65685
	t-test vs wt	n/a	n/a	n/a		n/a	n/a	n/a		n/a	n/a	n/a
	het	64	27	10		51	35	17		--	--	--
		60	29	14		58	32	13		22	36	44
		75	20	5		59	30	13		27	38	38
	avg	66.3333	25.3333	9.66667		56	32.3333	14.3333		24.5	37	41
	st dev	7.76745	4.72582	4.50925		4.3589	2.51661	2.3094		3.53553	1.41421	4.24264
	t-test vs wt	0.952027	0.852021	0.941974		0.275589	0.839872	0.147197		0.0374051	0.125666	0.0577159
	mut	57	30	15		69	23	10		39	39	25
		55	32	15		62	26	13		42	37	23
		42	37	24		56	29	17		40	40	23
	avg	51.3333	33	18		62.3333	26	13.3333		40.3333	38.6667	23.6667
	st dev	8.14453	3.60555	5.19615		6.50641	3	3.51188		1.52753	1.52753	1.1547
	t-test vs wt	0.0530784	0.083474	0.0600481		0.0680055	0.0194418	0.0865526		0.0086	0.151	0.0202

## Sheet: Fig4c
	Fig. 4c	anti-HA (CHD6)				anti-tubulin
	kDa	wt	mut			kDa	wt	mut
				CHD6
									tubulin

[truncated: 27 more sheets: Fig4f, Fig4j, SupplFig1h, SupplFig1l, SupplFig2e, SupplFig2f, SupplFig2l, SupplFig3a, SupplFig3b, SupplFig3c, SupplFig3d, SupplFig3e, SupplFig3f, SupplFig3g, SupplFig3h, SupplFig3i, SupplFig3j, SupplFig3k, SupplFig3l, SupplFig3m …]
